# Supplementary material for: Transcriptome profiling of the interconnection of pathways involved in malignant transformation and response to hypoxia
Source: Oncotarget. 2018 Apr 13;9(28):19730–44. doi: 10.18632/oncotarget.24808 (PMC5929421; doi:10.18632/oncotarget.24808)
Supplement: Supplementary file 2 [file oncotarget-09-19730-s002.xlsx]

## Sheet: Info
Supplementary Table 1: containing all identified hDEGs in the four stages respectively, presented in four different sheets

## Sheet: BJ
ENSGID	gene	log2FC	logCPM	p.value	FDR	direction	tpm.bj_3	tpm.bj_atm
ENSG00000001084	GCLC	1.0466	4.69606	5.57856e-06	0.000167693	Up	19.5268	8.86613
ENSG00000001461	NIPAL3	1.05831	7.69381	3.89238e-08	2.20723e-06	Up	101.028	45.5054
ENSG00000004139	SARM1	-1.24586	2.67717	0.00047833	0.00695942	Down	2.66824	5.94312
ENSG00000004776	HSPB6	-1.1005	4.71408	3.08141e-06	0.000102236	Down	21.9823	44.1569
ENSG00000005249	PRKAR2B	1.08063	4.4543	8.81762e-06	0.000247607	Up	13.5875	6.02064
ENSG00000005882	PDK2	-1.23811	4.52132	2.53839e-07	1.14205e-05	Down	16.8013	37.1496
ENSG00000006534	ALDH3B1	-2.5922	1.63515	0.000185161	0.00320561	Down	1.21227	6.85106
ENSG00000010438	PRSS3	2.63567	3.6767	7.66667e-16	1.72466e-13	Up	55.3002	8.33796
ENSG00000010818	HIVEP2	3.07578	7.17248	1.71047e-13	2.77897e-11	Up	151.986	16.9346
ENSG00000011422	PLAUR	1.24362	6.83609	2.05298e-10	1.88312e-08	Up	222.054	87.9388
ENSG00000011465	DCN	-1.46839	9.54449	2.50966e-13	3.95195e-11	Down	391.55	1015.35
ENSG00000012048	BRCA1	1.20337	6.06329	3.52728e-09	2.5425e-07	Up	42.211	17.1819
ENSG00000013297	CLDN11	-1.50945	1.50561	0.000646434	0.00886346	Down	1.66416	4.45044
ENSG00000017483	SLC38A5	3.05764	0.998467	8.83965e-09	5.81853e-07	Up	10.1084	1.12247
ENSG00000020181	ADGRA2	-1.37141	7.01106	6.79356e-13	9.5911e-11	Down	22.505	54.6198
ENSG00000022267	FHL1	-3.05443	8.94597	8.53466e-47	2.91188e-43	Down	84.4534	657.625
ENSG00000023171	GRAMD1B	1.34198	5.57584	7.68068e-10	6.33997e-08	Up	24.7734	9.17561
ENSG00000029153	ARNTL2	1.77366	5.6253	7.40084e-18	1.94234e-15	Up	42.889	11.7648
ENSG00000029534	ANK1	-1.03279	5.48898	3.17533e-07	1.39191e-05	Down	8.51743	16.3424
ENSG00000031691	CENPQ	1.11977	4.7617	4.48115e-07	1.90247e-05	Up	39.99	17.2482
ENSG00000033122	LRRC7	3.48015	0.0350463	1.26081e-06	4.66728e-05	Up	2.16006	0.175072
ENSG00000033178	UBA6	1.91921	7.69336	7.00878e-21	2.65698e-18	Up	104.828	26.0162
ENSG00000035664	DAPK2	-1.09149	3.69126	0.00020473	0.00347516	Down	7.57391	15.1308
ENSG00000047346	FAM214A	-1.06608	4.85665	4.37141e-06	0.000136831	Down	10.0082	19.6306
ENSG00000047621	C12orf4	1.05622	5.47198	6.0154e-07	2.46282e-05	Up	37.5306	16.932
ENSG00000048052	HDAC9	-1.89347	3.58999	3.45031e-06	0.00011283	Down	2.04467	7.12729
ENSG00000048471	SNX29	1.02906	5.35317	3.78293e-05	0.000850994	Up	12.3282	5.67765
ENSG00000051180	RAD51	1.05733	5.38256	2.89248e-07	1.27888e-05	Up	73.5891	33.174
ENSG00000051341	POLQ	1.08144	5.32828	4.51345e-06	0.000140586	Up	12.9118	5.72006
ENSG00000052802	MSMO1	1.27347	6.3418	2.16177e-11	2.3665e-09	Up	95.2106	36.929
ENSG00000054277	OPN3	-1.04464	4.54946	4.83558e-05	0.00105758	Down	12.8888	24.8964
ENSG00000054598	FOXC1	-1.30808	4.10836	9.76896e-07	3.70334e-05	Down	4.94721	11.4837
ENSG00000056998	GYG2	-1.45485	1.89468	0.000688181	0.00933582	Down	1.62399	4.18598
ENSG00000057019	DCBLD2	1.22669	7.93623	3.30311e-09	2.3978e-07	Up	103.202	41.3781
ENSG00000058085	LAMC2	2.15284	3.44439	3.45596e-11	3.66564e-09	Up	5.97267	1.25837
ENSG00000060140	STYK1	1.9885	2.74287	1.84995e-07	8.58498e-06	Up	6.79579	1.6034
ENSG00000063241	ISOC2	-1.23087	4.41956	3.77733e-05	0.000850667	Down	24.4775	54.0214
ENSG00000063438	AHRR	-1.40966	5.6823	1.72777e-10	1.61503e-08	Down	10.9424	27.3042
ENSG00000064666	CNN2	-1.26209	8.15768	3.95555e-11	4.0896e-09	Down	143.992	323.904
ENSG00000064692	SNCAIP	1.56011	2.31738	3.85601e-05	0.000866064	Up	5.11399	1.62304
ENSG00000064961	HMG20B	-1.06456	5.30236	2.14868e-05	0.000528038	Down	31.4353	61.7982
ENSG00000065328	MCM10	1.15821	5.70893	1.02363e-08	6.62786e-07	Up	32.6814	13.7271
ENSG00000065413	ANKRD44	1.88518	1.64316	0.000127366	0.00235742	Up	27.866	7.03824
ENSG00000065534	MYLK	-1.13118	9.83573	2.21177e-08	1.32003e-06	Down	181.632	372.685
ENSG00000065809	FAM107B	1.32361	7.21859	1.19168e-11	1.36284e-09	Up	143.972	53.9541
ENSG00000065923	SLC9A7	1.48606	3.97	9.58521e-08	4.78475e-06	Up	15.9943	5.35204
ENSG00000066230	SLC9A3	-1.67238	2.05923	0.000693536	0.0093898	Down	3.73071	11.219
ENSG00000067082	KLF6	1.0735	7.99899	3.3801e-08	1.93821e-06	Up	142.196	63.403
ENSG00000067177	PHKA1	1.36147	3.91273	1.72361e-06	6.12571e-05	Up	6.61927	2.41285
ENSG00000067836	ROGDI	-1.4344	3.44528	2.43643e-05	0.000589552	Down	10.2946	26.0822
ENSG00000067992	PDK3	1.76667	2.09346	8.27841e-06	0.000235594	Up	6.30069	1.73224
ENSG00000068024	HDAC4	1.0555	4.01766	0.000164205	0.00289033	Up	6.10416	2.75615
ENSG00000068079	IFI35	-1.88502	2.92245	9.21458e-07	3.53243e-05	Down	6.15063	21.3686
ENSG00000068489	PRR11	1.00184	6.50191	4.49809e-07	1.90249e-05	Up	97.9694	45.8796
ENSG00000069667	RORA	1.3737	3.03975	8.29352e-05	0.00166285	Up	3.13224	1.13366
ENSG00000069869	NEDD4	1.10021	6.9448	6.28291e-09	4.27301e-07	Up	60.4643	26.4465
ENSG00000070669	ASNS	-1.08136	6.12938	3.40577e-06	0.000111909	Down	43.6546	86.4295
ENSG00000071246	VASH1	-1.2995	3.36469	4.36218e-05	0.000970632	Down	2.05519	4.74946
ENSG00000071282	LMCD1	-2.24272	5.52907	5.17953e-25	3.02943e-22	Down	18.0691	80.1379
ENSG00000071539	TRIP13	1.1228	6.68081	2.95187e-09	2.15813e-07	Up	117.47	50.5916
ENSG00000072163	LIMS2	-1.31305	5.72378	8.03963e-09	5.34348e-07	Down	30.2694	70.6569
ENSG00000072195	SPEG	-1.15602	4.98628	1.19121e-05	0.000318345	Down	15.2152	31.8761
ENSG00000072422	RHOBTB1	-1.24482	4.31824	4.20847e-06	0.000133155	Down	5.25088	11.6711
ENSG00000072501	SMC1A	1.13979	7.81665	1.56293e-09	1.2401e-07	Up	73.9076	31.4497
ENSG00000072840	EVC	1.16145	3.97351	0.000122446	0.00229286	Up	6.63432	2.78329
ENSG00000072952	MRVI1	-2.28412	3.84437	6.98972e-12	8.41686e-10	Down	2.47492	11.3091
ENSG00000073008	PVR	1.01416	7.2701	8.02142e-08	4.15713e-06	Up	136.603	63.4108
ENSG00000073756	PTGS2	2.44	7.80378	2.09737e-27	1.65136e-24	Up	160.705	27.8028
ENSG00000073849	ST6GAL1	1.49922	1.81798	0.00067453	0.00917496	Up	4.82683	1.59699
ENSG00000073910	FRY	-2.15458	5.44931	4.08708e-19	1.26768e-16	Down	3.60761	15.0377
ENSG00000075213	SEMA3A	2.37634	6.58524	1.21293e-23	6.53417e-21	Up	64.6801	11.7039
ENSG00000076201	PTPN23	2.00622	6.54779	1.41402e-08	8.74516e-07	Up	145.239	33.8813
ENSG00000076258	FMO4	-1.94761	1.83886	2.23594e-05	0.000547512	Down	1.86798	6.78137
ENSG00000076356	PLXNA2	2.02252	5.99117	1.84854e-18	5.25577e-16	Up	18.1431	4.1939
ENSG00000076554	TPD52	1.91363	5.91479	8.28324e-16	1.82329e-13	Up	99.6723	24.8436
ENSG00000076641	PAG1	1.71372	4.18937	0.000152749	0.00272208	Up	5.29159	1.51295
ENSG00000076706	MCAM	-1.06657	5.08492	5.40957e-07	2.23716e-05	Down	12.4493	24.4501
ENSG00000078018	MAP2	-1.83592	3.60129	1.0007e-07	4.93622e-06	Down	2.14892	7.19611
ENSG00000078725	BRINP1	-6.07957	0.236099	2.59197e-10	2.30697e-08	Down	0.0135941	1.08839
ENSG00000079101	CLUL1	-1.61692	1.12555	0.000568652	0.00801713	Down	1.6868	4.8774
ENSG00000079156	OSBPL6	1.14319	4.41607	2.06696e-06	7.17163e-05	Up	11.8785	5.04214
ENSG00000079387	SENP1	1.20816	2.93001	0.000553208	0.00783718	Up	7.52099	3.0483
ENSG00000079931	MOXD1	-1.21275	6.96738	1.19942e-09	9.66668e-08	Down	43.5736	94.6195
ENSG00000080493	SLC4A4	2.23623	3.4426	1.45761e-11	1.64854e-09	Up	3.95888	0.786914
ENSG00000080709	KCNN2	-1.61452	2.4628	1.65473e-05	0.000421319	Down	2.80267	8.05652
ENSG00000080839	RBL1	1.37388	5.74818	2.28903e-11	2.47929e-09	Up	25.2976	9.15447
ENSG00000081277	PKP1	4.14677	2.01456	5.166e-16	1.18824e-13	Up	2.73072	0.142432
ENSG00000081923	ATP8B1	-1.33052	6.39133	6.80993e-10	5.65183e-08	Down	14.0217	33.0393
ENSG00000082153	BZW1	1.14518	9.60529	7.73877e-09	5.17713e-07	Up	698.891	296.229
ENSG00000082482	KCNK2	1.18185	4.48316	8.45838e-07	3.28561e-05	Up	22.374	9.24633
ENSG00000082805	ERC1	1.00268	6.97036	3.17859e-06	0.000105119	Up	35.2911	16.5271
ENSG00000083750	RRAGB	-1.41764	3.13571	5.02892e-05	0.00108914	Down	6.25479	15.6841
ENSG00000087086	FTL	-1.6294	10.5668	2.06496e-14	3.80826e-12	Down	1889.93	5474.34
ENSG00000087245	MMP2	-1.67127	10.9529	8.67918e-15	1.66048e-12	Down	664.651	1981.78
ENSG00000088179	PTPN4	1.19511	4.0204	0.000144865	0.00261973	Up	7.16508	2.92773
ENSG00000088280	ASAP3	-1.52362	4.01755	2.88276e-06	9.61125e-05	Down	6.31023	16.9826
ENSG00000088367	EPB41L1	-1.30318	4.87202	3.0381e-08	1.75686e-06	Down	13.2466	30.6361
ENSG00000088756	ARHGAP28	-1.3715	2.68948	0.000278765	0.00448279	Down	1.25189	3.03878
ENSG00000088899	LZTS3	-1.16536	3.24834	0.00037892	0.00574583	Down	2.37418	5.0004
ENSG00000089159	PXN	1.04177	8.5593	4.48875e-07	1.90247e-05	Up	315.756	143.979
ENSG00000090530	P3H2	1.36575	4.27749	7.37121e-08	3.86129e-06	Up	21.7122	7.90063
ENSG00000091409	ITGA6	2.50954	9.04281	8.50253e-31	8.28835e-28	Up	290.151	47.8455
ENSG00000091592	NLRP1	-1.37184	5.46264	2.02508e-09	1.55847e-07	Down	13.2208	32.1469
ENSG00000091651	ORC6	1.15467	5.50647	6.21848e-08	3.30645e-06	Up	79.8047	33.5762
ENSG00000092010	PSME1	-1.43145	5.54419	1.22781e-12	1.63211e-10	Down	54.0191	136.616
ENSG00000092607	TBX15	-1.18331	3.26812	0.00019801	0.00337789	Down	2.92051	6.22067
ENSG00000092621	PHGDH	-1.08017	7.08308	7.0514e-08	3.72995e-06	Down	85.4226	169.235
ENSG00000092853	CLSPN	1.4592	6.24035	9.95446e-13	1.35852e-10	Up	68.6975	23.4019
ENSG00000093009	CDC45	1.07408	5.61109	6.05353e-08	3.2497e-06	Up	67.1715	29.9118
ENSG00000095203	EPB41L4B	1.62591	1.0742	0.000738199	0.00986401	Up	1.2894	0.389783
ENSG00000096433	ITPR3	1.30879	7.48332	1.87671e-10	1.73838e-08	Up	46.4903	17.6145
ENSG00000099139	PCSK5	2.38716	3.24751	2.69872e-12	3.36863e-10	Up	7.163	1.28122
ENSG00000099797	TECR	-1.04491	6.00595	0.000298791	0.00474519	Down	85.3112	165.692
ENSG00000099822	HCN2	-1.61613	1.03494	0.000578081	0.0081054	Down	0.48527	1.40185
ENSG00000099875	MKNK2	-1.31558	4.57935	7.075e-06	0.000204701	Down	10.2756	24.0372
ENSG00000099953	MMP11	-4.48252	3.44594	1.08248e-12	1.44833e-10	Down	0.818767	17.2425
ENSG00000100234	TIMP3	2.13757	12.1624	4.72144e-27	3.45188e-24	Up	2750.69	586.218
ENSG00000100241	SBF1	-1.06835	5.85995	1.49326e-06	5.41036e-05	Down	12.6518	24.9246
ENSG00000100321	SYNGR1	-1.15264	4.48662	0.000101262	0.00196487	Down	15.9867	33.3994
ENSG00000100325	ASCC2	1.3291	6.36827	2.79939e-09	2.06138e-07	Up	160.412	59.7608
ENSG00000100439	ABHD4	-1.02305	5.30736	1.71224e-05	0.000433267	Down	19.1602	36.4452
ENSG00000100462	PRMT5	2.51822	7.74378	1.65864e-09	1.30593e-07	Up	941.097	153.287
ENSG00000100479	POLE2	1.31565	4.12141	6.15302e-06	0.000182814	Up	47.5143	17.9071
ENSG00000100558	PLEK2	2.90372	3.71802	3.05006e-19	9.7559e-17	Up	30.7539	3.84865
ENSG00000100626	GALNT16	-3.19771	0.430001	1.76085e-05	0.000444468	Down	0.158137	1.38859
ENSG00000100629	CEP128	1.39933	4.61556	1.26104e-08	7.84644e-07	Up	14.5588	5.1745
ENSG00000101096	NFATC2	1.6285	1.78848	9.38079e-05	0.00184826	Up	1.2083	0.365454
ENSG00000101187	SLCO4A1	2.39946	3.29845	6.16309e-08	3.28554e-06	Up	19.1745	3.41308
ENSG00000101255	TRIB3	-1.79983	4.32871	2.23884e-11	2.43784e-09	Down	6.48817	21.2022
ENSG00000101265	RASSF2	-1.43705	3.70212	1.68989e-06	6.03729e-05	Down	2.16613	5.49772
ENSG00000101311	FERMT1	2.21375	2.48337	1.9949e-07	9.15642e-06	Up	3.56488	0.719566
ENSG00000101384	JAG1	-2.08332	4.08852	7.8056e-14	1.34276e-11	Down	1.86315	7.40505
ENSG00000101670	LIPG	2.61304	0.943183	6.35445e-07	2.56572e-05	Up	2.02316	0.306826
ENSG00000101955	SRPX	-1.47265	3.97405	8.75904e-08	4.42732e-06	Down	8.82938	22.9874
ENSG00000102024	PLS3	1.75974	3.02928	2.13722e-07	9.7441e-06	Up	8.17524	2.26153
ENSG00000102144	PGK1	1.48851	7.08874	4.02262e-13	5.92425e-11	Up	225.182	75.3407
ENSG00000102265	TIMP1	-1.03364	9.52595	1.24694e-06	4.63267e-05	Down	1243.76	2385.05
ENSG00000102287	GABRE	-1.24117	3.31013	0.000119372	0.00225015	Down	2.65658	5.89776
ENSG00000102409	BEX4	-1.07744	4.25524	7.79819e-05	0.00156612	Down	18.8636	37.2854
ENSG00000102996	MMP15	-1.73589	1.52755	6.20123e-05	0.00129129	Down	0.513923	1.61166
ENSG00000103168	TAF1C	1.20471	4.78394	6.00418e-08	3.2497e-06	Up	48.75	19.8255
ENSG00000103175	WFDC1	-1.05896	5.50914	1.74934e-06	6.20638e-05	Down	37.8036	73.7568
ENSG00000103260	METRN	-2.40032	3.15692	2.42762e-08	1.43215e-06	Down	2.85966	14.2257
ENSG00000103489	XYLT1	1.12707	8.2488	8.64989e-09	5.712e-07	Up	69.4443	29.8157
ENSG00000103642	LACTB	-1.03741	4.72831	5.39334e-06	0.000163083	Down	21.2014	40.792
ENSG00000103647	CORO2B	1.40334	4.61998	4.21764e-08	2.3682e-06	Up	18.6189	6.59309
ENSG00000103811	CTSH	-2.83112	2.84658	3.5549e-13	5.31184e-11	Down	4.25133	28.4132
ENSG00000103876	FAH	-1.67945	4.78063	1.18749e-09	9.60833e-08	Down	19.8015	59.341
ENSG00000103888	CEMIP	-2.63954	9.74608	2.0549e-23	1.07861e-20	Down	58.6436	342.752
ENSG00000104081	BMF	-3.2716	0.0123145	0.000523444	0.0074672	Down	0.173589	1.62358
ENSG00000104332	SFRP1	1.07003	6.88512	7.24674e-07	2.88798e-05	Up	66.7807	29.8076
ENSG00000104365	IKBKB	2.06904	6.53142	2.68534e-06	9.01173e-05	Up	143.935	32.0743
ENSG00000104368	PLAT	2.21872	8.60699	1.01699e-26	6.93957e-24	Up	436.067	87.8854
ENSG00000104626	ERI1	1.47339	6.00721	4.95791e-13	7.19811e-11	Up	57.0177	19.2377
ENSG00000104774	MAN2B1	-1.0341	6.02963	1.67378e-07	7.89493e-06	Down	25.5583	49.0863
ENSG00000104856	RELB	2.96737	-0.467887	0.000261016	0.00424742	Up	1.17783	0.134745
ENSG00000104936	DMPK	-1.64726	5.4177	5.04123e-12	6.1428e-10	Down	17.878	52.6169
ENSG00000105270	CLIP3	-1.53659	5.82653	5.28872e-15	1.0311e-12	Down	15.6788	42.6733
ENSG00000105327	BBC3	-1.89773	1.12292	0.000111349	0.00211646	Down	1.17075	4.11838
ENSG00000105373	GLTSCR2	-1.20769	4.87385	3.58644e-06	0.000116168	Down	68.1305	147.606
ENSG00000105559	PLEKHA4	-2.23779	3.22539	2.78539e-07	1.24497e-05	Down	2.39801	10.6462
ENSG00000105664	COMP	-1.51416	3.64288	3.73063e-07	1.61458e-05	Down	4.9477	13.2648
ENSG00000105810	CDK6	1.031	7.58428	8.82347e-08	4.4489e-06	Up	37.8182	17.3621
ENSG00000105825	TFPI2	3.12431	5.81245	2.68425e-31	3.05273e-28	Up	95.641	10.2971
ENSG00000105889	STEAP1B	2.46675	3.28476	2.78853e-13	4.32454e-11	Up	29.7988	5.04512
ENSG00000105894	PTN	-1.29946	5.34145	1.74988e-09	1.35689e-07	Down	27.472	63.3901
ENSG00000105976	MET	1.15455	8.55232	2.30717e-09	1.75577e-07	Up	137.505	57.9442
ENSG00000106034	CPED1	1.53533	6.40005	4.76871e-05	0.00104654	Up	69.8939	22.6078
ENSG00000106089	STX1A	1.61003	2.63243	4.43916e-05	0.000983485	Up	18.4981	5.68299
ENSG00000106211	HSPB1	-1.38922	7.2922	5.16677e-08	2.8205e-06	Down	228.83	562.824
ENSG00000106366	SERPINE1	1.42434	11.6713	2.88496e-13	4.40732e-11	Up	2590.95	905.548
ENSG00000106484	MEST	-3.35957	4.92167	1.5837e-36	2.3157e-33	Down	4.43004	42.609
ENSG00000106537	TSPAN13	1.67816	4.9731	2.57163e-14	4.65875e-12	Up	41.4734	12.1484
ENSG00000106688	SLC1A1	1.01714	4.14946	0.000185249	0.00320561	Up	11.253	5.21032
ENSG00000106771	TMEM245	1.0324	7.34999	7.15132e-08	3.77306e-06	Up	68.7077	31.5001
ENSG00000107282	APBA1	1.07428	4.75202	2.7931e-05	0.000658727	Up	15.9213	7.101
ENSG00000107295	SH3GL2	-1.97856	2.65731	5.84438e-07	2.3976e-05	Down	1.73723	6.43689
ENSG00000107317	PTGDS	-3.26136	-0.304596	2.84662e-05	0.000669806	Down	0.468562	4.41229
ENSG00000107372	ZFAND5	-1.13884	8.07483	1.12462e-08	7.17198e-07	Down	151.496	312.509
ENSG00000107614	TRDMT1	2.55721	4.39679	6.23014e-05	0.00129348	Up	26.2481	4.18172
ENSG00000107669	ATE1	1.12737	5.56466	0.000450536	0.00662091	Up	79.6698	34.2226
ENSG00000107731	UNC5B	-2.14495	5.80635	4.31499e-19	1.31839e-16	Down	5.24175	21.7666
ENSG00000107738	C10orf54	-2.10964	4.99731	1.07623e-20	4.00572e-18	Down	12.5451	50.8058
ENSG00000107796	ACTA2	-3.04714	7.96044	1.32733e-26	8.7651e-24	Down	80.2381	620.246
ENSG00000107816	LZTS2	-1.20425	5.75973	2.39699e-05	0.000582073	Down	23.0462	49.949
ENSG00000107968	MAP3K8	-1.42309	1.88966	0.000344394	0.00531681	Down	2.88917	7.27832
ENSG00000108691	CCL2	-1.21163	6.04681	4.06573e-09	2.86012e-07	Down	129.346	280.631
ENSG00000108825	PTGES3L-AARSD1	-2.50191	0.328725	2.88897e-05	0.000677436	Down	0.4186	2.25481
ENSG00000108840	HDAC5	-1.70826	5.37323	2.42922e-14	4.44005e-12	Down	12.0131	36.8446
ENSG00000108854	SMURF2	1.71816	7.68039	1.29792e-18	3.85068e-16	Up	167.631	47.7842
ENSG00000108947	EFNB3	-2.88947	1.01524	2.77294e-07	1.24212e-05	Down	0.243764	1.71837
ENSG00000108950	FAM20A	-2.36746	1.97516	1.12776e-06	4.22054e-05	Down	1.22496	5.93812
ENSG00000109107	ALDOC	2.34226	4.32875	2.51101e-18	7.0415e-16	Up	40.3214	7.44463
ENSG00000109390	NDUFC1	-1.43918	3.46809	0.000734224	0.00983658	Down	19.176	48.991
ENSG00000109625	CPZ	-2.7965	4.5728	9.22564e-29	7.55432e-26	Down	5.13351	33.4659
ENSG00000109805	NCAPG	1.06407	7.24887	5.86993e-08	3.18736e-06	Up	97.4313	43.6908
ENSG00000109971	HSPA8	1.1568	11.4517	2.50831e-09	1.88086e-07	Up	3883.23	1634
ENSG00000110002	VWA5A	-3.60482	0.489461	7.02368e-09	4.74527e-07	Down	0.156094	1.83546
ENSG00000110042	DTX4	-3.0939	2.03547	1.75514e-12	2.24559e-10	Down	0.284202	2.2909
ENSG00000110330	BIRC2	1.05714	7.88331	3.25169e-08	1.86981e-06	Up	179.943	81.1271
ENSG00000110427	KIAA1549L	1.67709	6.36707	2.55342e-17	6.29773e-15	Up	29.4895	8.65048
ENSG00000110446	SLC15A3	-1.85795	2.28128	5.79595e-06	0.000173463	Down	3.2478	11.0474
ENSG00000110492	MDK	-1.6486	2.78029	0.000111862	0.00212423	Down	8.95877	26.4274
ENSG00000110660	SLC35F2	1.51962	3.20978	1.28496e-05	0.000339664	Up	8.52594	2.78745
ENSG00000110900	TSPAN11	-2.15477	1.79104	6.07215e-07	2.47123e-05	Down	0.420384	1.76039
ENSG00000110987	BCL7A	1.20252	3.0335	0.000632378	0.00871158	Up	5.58631	2.27628
ENSG00000111058	ACSS3	-1.22387	3.52384	5.40969e-05	0.00115718	Down	3.60406	7.89459
ENSG00000111077	TNS2	-3.27699	6.31772	1.41614e-09	1.12801e-07	Down	9.06369	83.0447
ENSG00000111110	PPM1H	-1.00528	4.47417	5.4403e-05	0.00116009	Down	4.05166	7.6286
ENSG00000111145	ELK3	1.01739	7.31498	7.37513e-08	3.86129e-06	Up	93.0378	43.094
ENSG00000111247	RAD51AP1	1.06149	5.60259	1.12166e-07	5.48009e-06	Up	72.9125	32.7616
ENSG00000111275	ALDH2	-1.60289	4.49132	2.18358e-10	1.97788e-08	Down	10.0965	28.7397
ENSG00000111335	OAS2	-1.85206	2.05853	0.000133457	0.00245021	Down	0.96992	3.28125
ENSG00000111424	VDR	-1.38068	5.18934	1.80707e-09	1.39594e-07	Down	7.86389	19.201
ENSG00000111669	TPI1	1.04202	8.93622	6.1246e-08	3.27355e-06	Up	1123.43	511.513
ENSG00000111671	SPSB2	-1.54556	1.56184	0.000621834	0.00858945	Down	2.29088	6.30131
ENSG00000111674	ENO2	1.99677	5.24997	1.81877e-20	6.31052e-18	Up	48.4508	11.3813
ENSG00000111678	C12orf57	-1.13613	4.14938	0.000478976	0.00696386	Down	54.3127	112.224
ENSG00000111863	ADTRP	2.4151	1.60585	1.78971e-07	8.3838e-06	Up	10.6261	1.85682
ENSG00000111885	MAN1A1	-1.58816	3.79254	1.25534e-07	6.0324e-06	Down	2.31069	6.511
ENSG00000111907	TPD52L1	-1.12813	4.22336	1.34042e-05	0.000352244	Down	23.8858	48.9295
ENSG00000111913	FAM65B	-2.92663	5.2171	3.46762e-34	4.4366e-31	Down	4.08206	29.0909
ENSG00000112029	FBXO5	1.05556	6.07788	3.82845e-08	2.177e-06	Up	80.3472	36.2396
ENSG00000112139	MDGA1	-1.64552	2.77741	3.39329e-05	0.000781372	Down	1.46233	4.2862
ENSG00000112294	ALDH5A1	-1.35766	2.46361	0.000385868	0.0058296	Down	1.05076	2.52887
ENSG00000112414	ADGRG6	1.67461	5.9813	2.049e-17	5.11525e-15	Up	26.7764	7.86673
ENSG00000112655	PTK7	-1.26321	7.46346	3.62447e-10	3.14392e-08	Down	54.6034	122.769
ENSG00000112759	SLC29A1	1.53268	6.20971	2.06414e-15	4.31174e-13	Up	93.8764	30.4243
ENSG00000113070	HBEGF	1.62755	4.07512	1.61066e-09	1.27305e-07	Up	19.1222	5.79975
ENSG00000113389	NPR3	1.64543	4.63637	8.28386e-12	9.80224e-10	Up	14.2391	4.26784
ENSG00000113504	SLC12A7	-1.55186	2.14165	0.000107384	0.00205636	Down	0.887744	2.4473
ENSG00000113721	PDGFRB	-1.71054	8.07903	6.9433e-18	1.87021e-15	Down	51.2733	157.229
ENSG00000114251	WNT5A	-1.46692	9.15824	1.36231e-12	1.78145e-10	Down	104.507	270.554
ENSG00000114268	PFKFB4	1.44309	4.25129	1.31684e-08	8.16882e-07	Up	23.5468	8.11845
ENSG00000114626	ABTB1	-1.78501	3.48214	4.93529e-07	2.07029e-05	Down	4.44655	14.3908
ENSG00000114796	KLHL24	-2.44676	3.66204	4.45901e-15	8.77695e-13	Down	1.36164	6.96746
ENSG00000114850	SSR3	1.01734	9.42289	1.19702e-07	5.78356e-06	Up	742.785	344.061
ENSG00000114923	SLC4A3	-1.42864	3.18846	2.14047e-05	0.000526654	Down	2.55628	6.46571
ENSG00000115041	KCNIP3	-1.26348	3.04736	0.000626532	0.00864267	Down	3.81515	8.60786
ENSG00000115257	PCSK4	-3.02218	-0.804823	0.000594484	0.00828998	Down	0.161971	1.29695
ENSG00000115267	IFIH1	-1.99282	1.74017	1.01029e-05	0.000276124	Down	0.698625	2.61798
ENSG00000115339	GALNT3	1.29411	3.45095	0.000250803	0.00411063	Up	11.0321	4.21551
ENSG00000115380	EFEMP1	-2.65926	7.07612	3.83931e-33	4.62321e-30	Down	31.6676	187.292
ENSG00000115468	EFHD1	-1.26071	6.37555	8.72493e-10	7.11586e-08	Down	56.6356	127.108
ENSG00000116285	ERRFI1	2.23257	6.7908	5.07672e-22	2.16512e-19	Up	112.237	22.4014
ENSG00000116396	KCNC4	-3.19181	5.66233	8.99511e-46	2.63056e-42	Down	9.39608	80.4988
ENSG00000116667	C1orf21	1.24786	5.1644	9.72785e-08	4.83091e-06	Up	43.1706	17.0168
ENSG00000116741	RGS2	-1.96065	3.46914	2.60535e-07	1.16961e-05	Down	6.67771	24.3466
ENSG00000116991	SIPA1L2	-1.85385	3.17714	6.03474e-08	3.2497e-06	Down	1.08936	3.69498
ENSG00000117122	MFAP2	-1.63335	5.2908	6.54636e-15	1.26425e-12	Down	32.7832	95.3817
ENSG00000117228	GBP1	-1.09396	5.57146	1.2496e-07	6.01895e-06	Down	19.2586	38.5311
ENSG00000117519	CNN3	-1.02046	6.87604	1.9276e-07	8.88737e-06	Down	85.3387	162.384
ENSG00000117586	TNFSF4	-1.41184	2.233	0.00033357	0.00518097	Down	1.36016	3.40259
ENSG00000117592	PRDX6	-1.00372	9.8251	8.17478e-07	3.20586e-05	Down	851.81	1599.75
ENSG00000117600	PLPPR4	-2.90807	4.65647	1.85128e-30	1.72262e-27	Down	2.07118	14.584
ENSG00000117643	MAN1C1	-2.12042	1.88066	5.25098e-07	2.18481e-05	Down	0.760402	3.10948
ENSG00000117791	2017-03-02	-3.581	4.48866	1.36626e-12	1.78145e-10	Down	12.0564	134.687
ENSG00000118242	MREG	2.04345	2.30895	2.21297e-07	1.00225e-05	Up	11.741	2.66474
ENSG00000118260	CREB1	1.6696	6.02417	9.27164e-06	0.000258231	Up	56.4483	16.6266
ENSG00000118503	TNFAIP3	1.87729	5.27004	7.11043e-13	9.9697e-11	Up	34.6026	8.84977
ENSG00000118513	MYB	1.71027	1.93592	5.71073e-05	0.00120565	Up	3.45112	0.98659
ENSG00000119138	KLF9	-2.24999	4.70959	1.84571e-19	5.9974e-17	Down	2.94082	13.1098
ENSG00000119280	C1orf198	-1.47073	7.68317	3.01822e-14	5.37269e-12	Down	51.2974	133.282
ENSG00000119508	NR4A3	-1.53111	2.15801	0.000152705	0.00272208	Down	0.807091	2.19201
ENSG00000119812	FAM98A	1.9308	7.67381	1.24742e-08	7.80478e-07	Up	1170.21	287.486
ENSG00000119862	LGALSL	-1.24396	2.75841	0.000503787	0.00725248	Down	1.88752	4.19156
ENSG00000120156	TEK	2.50053	4.00906	1.50027e-17	3.8644e-15	Up	10.1689	1.68415
ENSG00000120217	CD274	2.4861	5.83649	7.59447e-31	7.77332e-28	Up	53.7266	8.98116
ENSG00000120337	TNFSF18	-10.2581	2.01471	1.51019e-17	3.8644e-15	Down	0	6.72046
ENSG00000120437	ACAT2	2.28454	2.1251	6.21714e-06	0.000183918	Up	6.98291	1.34173
ENSG00000120539	MASTL	1.10539	5.94834	1.4339e-08	8.84137e-07	Up	46.4637	20.2479
ENSG00000120738	EGR1	-1.78962	5.52357	4.71662e-10	3.98983e-08	Down	11.4209	37.0836
ENSG00000120820	GLT8D2	-1.14417	5.47613	7.55772e-08	3.94679e-06	Down	31.106	64.4053
ENSG00000120875	DUSP4	1.34913	4.01873	1.35771e-06	4.98989e-05	Up	7.04584	2.59431
ENSG00000120992	LYPLA1	1.03785	6.26768	4.51535e-08	2.50498e-06	Up	85.0883	38.8547
ENSG00000121281	ADCY7	1.22347	3.949	0.00056532	0.00797565	Up	10.5553	4.25009
ENSG00000121310	ECHDC2	-1.287	4.20662	2.05433e-06	7.13994e-05	Down	18.4073	42.1734
ENSG00000121410	A1BG	-1.71232	2.12385	0.000673204	0.0091691	Down	4.731	14.6313
ENSG00000121413	ZSCAN18	-1.43177	3.47535	2.99904e-05	0.000700037	Down	6.05325	15.3502
ENSG00000121440	PDZRN3	-1.06517	4.80932	1.57404e-06	5.66295e-05	Down	10.7667	21.1199
ENSG00000121653	MAPK8IP1	-1.56561	2.4543	0.000244967	0.00402142	Down	1.55262	4.32613
ENSG00000121753	ADGRB2	-1.90728	2.28703	3.61635e-05	0.000821646	Down	0.904054	3.19839
ENSG00000121904	CSMD2	1.15618	3.21368	0.000297089	0.00472182	Up	4.38327	1.84273
ENSG00000122176	FMOD	-1.455	5.43732	7.37989e-12	8.78336e-10	Down	12.1962	31.3321
ENSG00000122641	INHBA	-1.64506	5.31735	1.43312e-13	2.36592e-11	Down	6.21407	18.2041
ENSG00000122678	POLM	1.04881	4.0096	0.00022072	0.00369751	Up	19.4723	8.83027
ENSG00000122691	TWIST1	-1.00811	4.49756	0.000389413	0.00587015	Down	22.6747	42.8658
ENSG00000122877	EGR2	-2.18308	1.23423	5.76767e-06	0.00017287	Down	0.484701	2.07337
ENSG00000122970	IFT81	-1.09923	4.25495	1.34406e-05	0.000352748	Down	7.75064	15.5672
ENSG00000123094	RASSF8	1.09823	7.09687	1.00864e-08	6.57576e-07	Up	66.6656	29.1988
ENSG00000123358	NR4A1	-1.34586	3.38553	0.000533175	0.00758833	Down	5.01009	11.98
ENSG00000123473	STIL	1.14358	6.24688	1.87993e-08	1.13522e-06	Up	37.9423	16.1105
ENSG00000123496	IL13RA2	2.22622	1.58893	5.45451e-07	2.24969e-05	Up	7.6606	1.52788
ENSG00000123739	PLA2G12A	-3.06827	6.9477	0.000110616	0.00210448	Down	16.9595	134.694
ENSG00000123933	MXD4	-1.46199	4.85953	2.13301e-09	1.63539e-07	Down	9.43116	24.4095
ENSG00000123992	DNPEP	-2.40329	5.60309	3.6614e-22	1.6294e-19	Down	25.0134	123.938
ENSG00000124006	OBSL1	-1.15484	5.72308	4.55801e-08	2.52181e-06	Down	25.7371	53.7915
ENSG00000124212	PTGIS	-1.74254	3.64408	1.42466e-06	5.19862e-05	Down	1.957	6.14783
ENSG00000124782	RREB1	-3.86802	7.26677	4.4382e-05	0.000983485	Down	5.57188	77.0934
ENSG00000124788	ATXN1	-1.3851	5.67004	5.4237e-11	5.55143e-09	Down	6.57725	16.1101
ENSG00000125148	MT2A	1.19495	9.07328	7.35814e-05	0.00149149	Up	2312.15	950.264
ENSG00000125266	EFNB2	-1.01301	6.3145	9.60643e-08	4.78475e-06	Down	20.0498	37.9421
ENSG00000125378	BMP4	-2.31499	3.65476	2.4392e-13	3.87076e-11	Down	4.75617	22.2218
ENSG00000125534	PPDPF	-1.32281	5.2626	5.4092e-05	0.00115718	Down	64.3627	151.608
ENSG00000125637	PSD4	1.17412	5.12822	1.83365e-07	8.5505e-06	Up	16.2043	6.74023
ENSG00000125652	ALKBH7	-1.61252	2.07834	0.000212911	0.00358725	Down	8.66878	24.9732
ENSG00000125744	RTN2	-1.50886	3.25789	9.8477e-06	0.000269869	Down	9.44201	25.1858
ENSG00000125885	MCM8	1.20218	5.83034	5.88795e-10	4.92443e-08	Up	38.8231	15.8267
ENSG00000126218	F10	-1.09802	3.93009	0.000169859	0.00297195	Down	13.4398	27.0193
ENSG00000126368	NR1D1	1.65597	4.81527	8.0526e-10	6.62027e-08	Up	27.0431	8.04566
ENSG00000126562	WNK4	1.62792	3.31082	5.20074e-06	0.000157959	Up	8.00292	2.42997
ENSG00000126603	GLIS2	-1.21618	4.7472	4.76977e-05	0.00104654	Down	7.37952	16.1228
ENSG00000127241	MASP1	-1.14627	7.53021	2.91224e-09	2.13679e-07	Down	76.543	158.816
ENSG00000127838	PNKD	-1.14443	4.65707	1.05752e-06	3.97781e-05	Down	29.7389	61.6926
ENSG00000128510	CPA4	-2.81796	3.99322	1.26156e-20	4.61168e-18	Down	4.21783	27.9605
ENSG00000128512	DOCK4	2.01573	1.86351	0.000150383	0.00268628	Up	2.28015	0.528377
ENSG00000128567	PODXL	4.54001	4.53005	1.66219e-39	2.83556e-36	Up	22.4811	0.903898
ENSG00000128594	LRRC4	2.07603	1.01407	2.04066e-05	0.000503912	Up	1.75116	0.386769
ENSG00000128602	SMO	-2.02565	1.37141	0.000112742	0.00213896	Down	0.524424	2.01812
ENSG00000128655	PDE11A	2.09718	2.68082	1.36226e-06	4.99764e-05	Up	2.76476	0.604791
ENSG00000128805	ARHGAP22	1.37798	5.53473	4.26802e-10	3.62533e-08	Up	90.2088	32.5899
ENSG00000128965	CHAC1	-1.62637	4.11921	4.597e-06	0.000142153	Down	10.0608	29.1687
ENSG00000129116	PALLD	-1.28753	7.40009	2.06057e-10	1.88312e-08	Down	49.4362	113.025
ENSG00000129173	E2F8	1.25355	4.68058	1.05723e-07	5.19006e-06	Up	19.9447	7.84456
ENSG00000129757	CDKN1C	-3.54584	-0.28245	2.5568e-06	8.637e-05	Down	0.173923	2.00018
ENSG00000129946	SHC2	-2.45909	0.304685	4.31084e-05	0.000960253	Down	0.33589	1.76144
ENSG00000130005	GAMT	-1.25595	3.16971	0.00029169	0.00464684	Down	10.3667	23.2723
ENSG00000130066	SAT1	1.68646	5.00011	2.68934e-14	4.82926e-12	Up	99.1001	28.8617
ENSG00000130164	LDLR	1.02966	6.8113	3.01495e-07	1.33015e-05	Up	59.3206	27.2774
ENSG00000130176	CNN1	-1.2802	6.78881	1.33093e-10	1.29125e-08	Down	94.6402	215.318
ENSG00000130203	APOE	-2.26545	1.11089	1.89928e-05	0.000475888	Down	1.5436	7.0251
ENSG00000130304	SLC27A1	-1.15169	3.46051	0.000441448	0.00650604	Down	3.9104	8.16458
ENSG00000130383	FUT5	-2.72299	0.00643538	3.40437e-05	0.000783044	Down	0.199993	1.26956
ENSG00000130513	GDF15	-2.44812	2.57739	2.50189e-09	1.88086e-07	Down	3.45302	17.751
ENSG00000130522	JUND	-1.33577	4.35259	1.09229e-06	4.09529e-05	Down	13.2983	31.5437
ENSG00000130592	LSP1	-5.18604	1.89505	0.000284859	0.00455931	Down	1.7871	63.6443
ENSG00000130707	ASS1	-2.14753	6.36987	1.50619e-20	5.31606e-18	Down	37.3092	154.744
ENSG00000130766	SESN2	-1.08372	4.28444	2.53892e-05	0.000611578	Down	6.21819	12.3613
ENSG00000130813	C19orf66	-1.39023	3.97951	1.00434e-06	3.80033e-05	Down	8.4479	20.7881
ENSG00000130881	LRP3	-1.33602	3.42875	6.40152e-05	0.00132236	Down	7.55701	17.933
ENSG00000131470	PSMC3IP	1.13392	5.10405	1.09057e-07	5.3409e-06	Up	75.7466	32.347
ENSG00000131584	ACAP3	1.1203	5.23126	1.67776e-05	0.000426652	Up	99.442	42.9945
ENSG00000131669	NINJ1	-1.08181	4.0567	0.000208424	0.00352324	Down	16.2878	32.3728
ENSG00000132000	PODNL1	-1.9331	2.05119	7.44805e-06	0.000214443	Down	2.88779	10.3923
ENSG00000132003	ZSWIM4	-1.49942	3.29043	4.28666e-06	0.000135212	Down	2.13389	5.6652
ENSG00000132170	PPARG	-1.73795	1.7331	0.000186857	0.00322797	Down	1.65506	5.18131
ENSG00000132185	FCRLA	1.47932	1.87004	0.000236446	0.00390346	Up	4.45275	1.49415
ENSG00000132274	TRIM22	-1.39223	5.68868	4.69519e-12	5.79007e-10	Down	21.9304	54.0238
ENSG00000132329	RAMP1	-2.28445	0.741413	1.78689e-05	0.000450485	Down	1.3508	6.24057
ENSG00000132359	RAP1GAP2	1.1296	4.48969	3.98966e-06	0.000127018	Up	8.05906	3.45528
ENSG00000132386	SERPINF1	-2.29843	4.55746	3.0908e-17	7.53235e-15	Down	13.8088	63.6321
ENSG00000132436	FIGNL1	1.00899	5.65612	4.28227e-07	1.83011e-05	Up	44.3673	20.6837
ENSG00000132530	XAF1	-1.08455	4.11892	0.000139424	0.00253653	Down	8.50148	16.8824
ENSG00000132613	MTSS1L	-1.16908	6.28631	1.88646e-07	8.7173e-06	Down	46.718	98.6399
ENSG00000132846	ZBED3	-1.42626	3.56729	1.53685e-05	0.000397736	Down	1.8453	4.64379
ENSG00000133048	CHI3L1	-3.86905	-0.561241	0.000466757	0.00682499	Down	0.0746987	1.10497
ENSG00000133142	TCEAL4	-1.15899	6.55339	4.65934e-09	3.23327e-07	Down	98.1478	205.301
ENSG00000133243	BTBD2	-1.5911	5.30227	0.00031806	0.0049931	Down	16.1038	45.7814
ENSG00000133687	TMTC1	-2.15284	6.12247	6.08641e-27	4.29638e-24	Down	6.73514	28.0744
ENSG00000133805	AMPD3	3.69377	6.54736	1.23373e-06	4.59193e-05	Up	135.553	9.83872
ENSG00000134198	TSPAN2	-2.22614	1.72231	2.03367e-06	7.08824e-05	Down	0.634622	2.78987
ENSG00000134242	PTPN22	3.37403	0.888425	4.41546e-08	2.46291e-06	Up	3.03863	0.26908
ENSG00000134363	FST	-2.20083	5.00494	2.49099e-21	9.80636e-19	Down	10.9973	47.4253
ENSG00000134569	LRP4	-1.55751	2.86241	1.97161e-05	0.00049041	Down	1.26426	3.48863
ENSG00000134775	FHOD3	1.40092	6.54601	6.48481e-13	9.28326e-11	Up	97.5541	34.6656
ENSG00000134802	SLC43A3	1.00042	6.55055	9.51244e-08	4.77277e-06	Up	98.2365	46.0574
ENSG00000134909	ARHGAP32	1.24012	4.68545	8.68395e-08	4.41114e-06	Up	8.69145	3.44699
ENSG00000134986	NREP	-1.78994	8.31453	1.04943e-16	2.498e-14	Down	152.315	493.106
ENSG00000135069	PSAT1	-1.16011	7.42268	6.75445e-08	3.58213e-06	Down	88.1274	184.348
ENSG00000135074	ADAM19	1.08072	7.69199	4.14306e-08	2.34189e-06	Up	73.5446	32.5927
ENSG00000135318	NT5E	1.21545	8.61312	3.20023e-10	2.79965e-08	Up	288.378	116.497
ENSG00000135346	CGA	3.25375	-0.0567277	6.66982e-06	0.000194499	Up	5.38042	0.510644
ENSG00000135643	KCNMB4	-1.53109	2.74062	2.06346e-05	0.000508929	Down	1.57862	4.27976
ENSG00000135678	CPM	-1.60707	2.37347	3.28104e-05	0.000759798	Down	2.10785	6.03489
ENSG00000135679	MDM2	-1.46927	3.95462	6.89102e-06	0.000200378	Down	32.7299	85.2489
ENSG00000135736	CCDC102A	-2.11958	1.9711	9.25876e-07	3.54273e-05	Down	1.86953	7.65395
ENSG00000135744	AGT	-2.51423	-0.0588666	0.000108147	0.00206905	Down	0.197797	1.08248
ENSG00000135913	USP37	1.08842	4.68353	1.46044e-06	5.30081e-05	Up	9.38037	4.13508
ENSG00000135914	HTR2B	-2.64489	-0.0938823	0.000386667	0.00583736	Down	0.181463	1.09238
ENSG00000135929	CYP27A1	-1.19254	3.47221	0.000229588	0.0038025	Down	5.92163	12.6775
ENSG00000135930	EIF4E2	-2.08945	7.14774	2.01388e-06	7.03517e-05	Down	92.4795	366.786
ENSG00000135931	ARMC9	-2.32442	5.90111	3.49168e-18	9.53041e-16	Down	25.3475	119.138
ENSG00000136153	LMO7	-1.29964	9.27021	1.90607e-11	2.0978e-09	Down	227.362	524.797
ENSG00000136167	LCP1	2.97295	0.883183	1.49904e-07	7.13648e-06	Up	1.58243	0.186058
ENSG00000136205	TNS3	-1.58054	7.86678	1.60071e-14	2.97892e-12	Down	28.0018	78.5382
ENSG00000136235	GPNMB	-2.13618	8.61222	5.5878e-21	2.15826e-18	Down	93.333	384.004
ENSG00000136732	GYPC	-1.44615	4.8273	2.24678e-08	1.33703e-06	Down	29.9578	76.5551
ENSG00000136826	KLF4	-1.43416	3.43164	6.022e-06	0.000179703	Down	4.01098	10.1797
ENSG00000136859	ANGPTL2	-1.70824	5.09454	2.22277e-10	2.0045e-08	Down	11.4683	35.0565
ENSG00000136928	GABBR2	1.71224	3.85697	3.74626e-09	2.67211e-07	Up	6.41036	1.83382
ENSG00000136960	ENPP2	-1.07534	5.40134	1.14176e-07	5.56498e-06	Down	18.351	36.2553
ENSG00000136982	DSCC1	1.25309	4.0887	2.16607e-06	7.4775e-05	Up	18.9969	7.47063
ENSG00000137198	GMPR	-1.9444	2.49979	2.19633e-07	9.99136e-06	Down	2.90654	10.5167
ENSG00000137463	MGARP	-2.24113	4.55123	7.70171e-20	2.62769e-17	Down	11.9943	53.2124
ENSG00000137501	SYTL2	-2.03768	3.70629	2.09987e-10	1.91051e-08	Down	5.07928	19.5519
ENSG00000137507	LRRC32	-3.21169	0.895418	5.5772e-05	0.00118067	Down	0.168324	1.48982
ENSG00000137672	TRPC6	-1.61656	4.45767	3.42836e-11	3.65531e-09	Down	4.75334	13.6749
ENSG00000137691	C11orf70	-1.8351	1.29353	0.000499481	0.00720062	Down	1.98742	6.67268
ENSG00000137801	THBS1	-1.09032	13.3231	1.74173e-08	1.05488e-06	Down	1551.76	3097.58
ENSG00000137812	KNL1	2.18174	7.45187	3.08622e-10	2.7115e-08	Up	89.8182	18.5819
ENSG00000137878	GCOM1	2.41794	1.31285	0.000182657	0.00316878	Up	3.10038	0.540302
ENSG00000138018	EPT1	1.08041	5.92359	2.52161e-08	1.47908e-06	Up	17.4524	7.73698
ENSG00000138119	MYOF	-1.10281	9.2028	1.69277e-08	1.03441e-06	Down	101.182	203.651
ENSG00000138395	CDK15	-1.14782	4.26518	8.58049e-06	0.000241611	Down	7.22216	14.9978
ENSG00000138496	PARP9	-1.22743	4.32798	2.18136e-06	7.51763e-05	Down	6.169	13.5359
ENSG00000138606	SHF	-1.76513	1.90984	3.713e-05	0.000838948	Down	2.2672	7.25496
ENSG00000138623	SEMA7A	1.51291	6.85163	3.61018e-11	3.80949e-09	Up	104.309	34.3406
ENSG00000138771	SHROOM3	-1.02997	6.64996	5.23895e-08	2.8523e-06	Down	10.563	20.2348
ENSG00000138780	GSTCD	1.32954	4.74775	8.89205e-09	5.83427e-07	Up	20.4666	7.63318
ENSG00000138798	EGF	-2.3615	1.65291	1.652e-06	5.933e-05	Down	0.944438	4.56371
ENSG00000139112	GABARAPL1	-1.11821	7.32413	1.45792e-08	8.96248e-07	Down	110.002	223.764
ENSG00000139133	ALG10	1.25193	2.971	0.0006534	0.00893504	Up	14.0524	5.53764
ENSG00000139178	C1RL	-1.50503	4.17276	7.79641e-08	4.05077e-06	Down	8.54724	22.725
ENSG00000139329	LUM	-1.04292	10.8448	3.34113e-07	1.45931e-05	Down	1640.25	3165.41
ENSG00000139625	MAP3K12	-1.11804	4.15935	2.77515e-05	0.000655249	Down	9.23589	18.8008
ENSG00000139668	WDFY2	1.29492	4.60768	1.83189e-06	6.46562e-05	Up	29.1193	11.1479
ENSG00000139946	PELI2	-1.55045	1.80016	0.00022895	0.00380116	Down	0.516891	1.42151
ENSG00000140044	JDP2	-1.61085	4.48875	3.80857e-11	3.99821e-09	Down	17.8236	51.0686
ENSG00000140525	FANCI	1.11775	7.40524	3.57508e-09	2.56791e-07	Up	125.634	54.2972
ENSG00000140534	TICRR	1.26076	5.14381	3.0592e-08	1.76408e-06	Up	15.356	6.0119
ENSG00000141068	KSR1	-1.16808	3.76739	0.000299408	0.00475117	Down	5.94162	12.5541
ENSG00000141458	NPC1	1.01179	6.50713	8.38262e-08	4.33335e-06	Up	59.2679	27.5611
ENSG00000141510	TP53	-1.21456	5.37612	3.97134e-09	2.81305e-07	Down	17.535	38.1493
ENSG00000141574	SECTM1	-2.07347	3.22615	1.19806e-05	0.000319757	Down	6.75153	26.6964
ENSG00000141682	PMAIP1	1.95029	5.03587	7.38164e-18	1.94234e-15	Up	51.5283	12.5032
ENSG00000142089	IFITM3	-1.40411	7.46341	3.94121e-11	4.0896e-09	Down	278.319	690.788
ENSG00000142949	PTPRF	1.52645	7.61168	9.56468e-14	1.63165e-11	Up	99.2529	32.3093
ENSG00000143028	SYPL2	-2.02825	6.64763	1.08264e-25	6.92585e-23	Down	19.7352	75.4736
ENSG00000143162	CREG1	-1.01063	4.93004	4.79635e-06	0.000147427	Down	18.7361	35.3854
ENSG00000143322	ABL2	2.49412	3.60358	1.5486e-11	1.7229e-09	Up	12.0065	1.99926
ENSG00000143341	HMCN1	-1.68737	5.41858	1.3738e-14	2.58009e-12	Down	3.97397	11.9919
ENSG00000143387	CTSK	-1.8334	8.81694	7.00693e-17	1.68752e-14	Down	220.774	736.752
ENSG00000143469	SYT14	1.37573	3.61228	1.42634e-05	0.000371485	Up	7.01942	2.53364
ENSG00000143702	CEP170	1.43066	8.23823	1.73087e-13	2.78998e-11	Up	156.819	54.538
ENSG00000143819	EPHX1	-1.31224	4.9155	7.17573e-09	4.83205e-07	Down	20.1119	46.7958
ENSG00000143847	PPFIA4	2.2497	1.68889	6.76503e-07	2.71012e-05	Up	2.76177	0.542247
ENSG00000143850	PLEKHA6	-2.3139	3.45071	4.89466e-12	5.99991e-10	Down	0.967728	4.51391
ENSG00000144136	SLC20A1	1.60025	8.60028	1.34792e-15	2.8743e-13	Up	323.703	100.154
ENSG00000144320	LNPK	1.06318	6.70519	2.61936e-08	1.53203e-06	Up	65.4354	29.3734
ENSG00000144426	NBEAL1	1.27829	4.84582	8.55172e-09	5.66545e-07	Up	11.1286	4.30227
ENSG00000144476	ACKR3	-3.08059	2.17922	8.22333e-13	1.13743e-10	Down	1.00002	7.98304
ENSG00000144834	TAGLN3	3.61879	0.450155	8.59194e-08	4.39714e-06	Up	4.82315	0.358131
ENSG00000145246	ATP10D	-1.22769	6.26777	1.35889e-10	1.31216e-08	Down	15.4617	33.9512
ENSG00000145287	PLAC8	-1.45051	2.21565	0.000378878	0.00574583	Down	7.25847	18.6314
ENSG00000145348	TBCK	-1.09843	4.94479	4.16724e-07	1.78842e-05	Down	12.294	24.6961
ENSG00000145358	DDIT4L	1.74182	4.62069	7.56184e-13	1.05305e-10	Up	27.4499	7.69952
ENSG00000145390	USP53	-1.29439	8.0072	9.1846e-12	1.08056e-09	Down	53.469	122.992
ENSG00000145494	NDUFS6	1.38485	4.65385	5.35486e-07	2.21902e-05	Up	107.87	38.745
ENSG00000146066	HIGD2A	-1.14265	4.52636	7.73149e-06	0.000221049	Down	54.7651	113.513
ENSG00000146122	DAAM2	-1.43868	6.54679	1.61446e-13	2.64397e-11	Down	16.4886	41.8802
ENSG00000146250	PRSS35	1.82132	2.0786	6.79609e-06	0.000197899	Up	4.69347	1.2429
ENSG00000146263	MMS22L	1.59747	6.03336	1.12126e-13	1.88142e-11	Up	33.5418	10.3995
ENSG00000146278	PNRC1	-1.2171	4.04736	1.24874e-05	0.000331557	Down	13.5814	29.6085
ENSG00000146670	CDCA5	1.03213	6.63565	4.85608e-08	2.66018e-06	Up	96.3383	44.1752
ENSG00000146729	GBAS	-3.05487	6.68202	4.21265e-09	2.94325e-07	Down	32.6895	253.01
ENSG00000146731	CCT6A	1.98302	7.88714	4.76281e-07	2.00204e-05	Up	457.733	108.331
ENSG00000147394	ZNF185	1.90003	3.82471	1.73657e-10	1.61588e-08	Up	9.6612	2.42368
ENSG00000147509	RGS20	2.63326	1.61513	1.57168e-08	9.63288e-07	Up	7.47887	1.12319
ENSG00000147536	GINS4	1.07862	5.2084	4.24591e-07	1.81837e-05	Up	39.9373	17.7339
ENSG00000147889	CDKN2A	-2.47958	0.677956	0.00020827	0.00352324	Down	1.25382	6.59539
ENSG00000148426	PROSER2	2.17726	2.7489	1.18536e-08	7.5359e-07	Up	11.009	2.27911
ENSG00000148677	ANKRD1	1.80556	4.59755	1.33436e-12	1.76231e-10	Up	34.7507	9.31481
ENSG00000148690	FRA10AC1	2.25669	3.98281	0.000575231	0.00808115	Up	19.2443	3.76488
ENSG00000148773	MKI67	1.11128	9.45759	9.49392e-08	4.77277e-06	Up	136.238	59.165
ENSG00000148841	ITPRIP	1.16179	6.85883	2.48592e-09	1.87783e-07	Up	67.6702	28.3618
ENSG00000149256	TENM4	1.44973	2.59707	0.000213869	0.00359452	Up	1.05851	0.363403
ENSG00000149257	SERPINH1	-1.1488	8.95291	3.87306e-09	2.75296e-07	Down	249.875	519.464
ENSG00000149451	ADAM33	-1.20211	6.14549	6.81941e-10	5.65183e-08	Down	22.1009	47.6983
ENSG00000149548	CCDC15	1.29826	3.87166	1.48873e-05	0.000386259	Up	9.16827	3.49869
ENSG00000149798	CDC42EP2	-1.02232	4.60269	0.000125051	0.00232703	Down	14.4446	27.5493
ENSG00000150281	CTF1	-1.44366	2.60303	6.21327e-05	0.00129129	Down	3.65175	9.32288
ENSG00000150347	ARID5B	-1.18637	7.00862	3.68473e-10	3.1827e-08	Down	18.4941	39.4505
ENSG00000150540	HNMT	-1.33736	3.06363	6.61967e-05	0.00135919	Down	7.56192	17.9374
ENSG00000150593	PDCD4	-1.1116	5.3742	3.61915e-06	0.000116858	Down	26.6551	54.0674
ENSG00000150636	CCDC102B	-2.16507	1.45818	2.80702e-06	9.38929e-05	Down	1.39707	5.89953
ENSG00000150907	FOXO1	-1.07956	4.06524	4.72445e-05	0.00103994	Down	3.12408	6.19103
ENSG00000151012	SLC7A11	-1.42549	5.93582	2.26749e-09	1.73201e-07	Down	5.6792	14.286
ENSG00000151883	PARP8	-1.2674	3.017	0.000192763	0.00330768	Down	3.26448	7.36753
ENSG00000151923	TIAL1	1.1544	6.76778	4.86008e-08	2.66018e-06	Up	272.86	115.114
ENSG00000152256	PDK1	1.9893	5.96801	7.45436e-23	3.63329e-20	Up	39.0623	9.229
ENSG00000152409	JMY	-1.14072	3.99221	9.4992e-05	0.00186456	Down	1.88827	3.90018
ENSG00000152457	DCLRE1C	1.54952	3.00959	0.000103503	0.00199699	Up	15.5915	4.99536
ENSG00000152952	PLOD2	2.15511	8.81547	2.84016e-27	2.15337e-24	Up	352.031	74.1044
ENSG00000153162	BMP6	4.56296	0.210987	3.46027e-09	2.50301e-07	Up	1.27479	0.047066
ENSG00000153823	PID1	1.80152	5.10222	1.07999e-15	2.3272e-13	Up	38.363	10.3249
ENSG00000153993	SEMA3D	-1.90821	5.27441	2.73161e-15	5.59187e-13	Down	5.66322	19.9289
ENSG00000154127	UBASH3B	1.10773	6.96911	5.84393e-09	4.00104e-07	Up	45.5378	19.8086
ENSG00000154175	ABI3BP	1.41552	5.7357	1.15776e-06	4.3249e-05	Up	66.9402	23.5869
ENSG00000154556	SORBS2	-2.83516	0.497213	1.60034e-05	0.000410021	Down	0.448808	3.05346
ENSG00000154734	ADAMTS1	-1.27774	8.97018	3.92767e-11	4.0896e-09	Down	100.695	228.985
ENSG00000154839	SKA1	1.22329	4.5719	1.56932e-07	7.4537e-06	Up	35.7457	14.3486
ENSG00000154856	APCDD1	-1.51338	4.6953	3.02197e-10	2.67804e-08	Down	10.5938	28.4022
ENSG00000154864	PIEZO2	-1.38888	2.58738	0.000187394	0.00323452	Down	1.85717	4.56179
ENSG00000154928	EPHB1	1.79411	2.54655	1.75252e-05	0.000442911	Up	4.23977	1.14647
ENSG00000154930	ACSS1	-1.77895	2.06302	8.87542e-06	0.000248889	Down	0.865991	2.79591
ENSG00000155158	TTC39B	-1.26456	3.5846	0.000107362	0.00205636	Down	1.82362	4.1045
ENSG00000155189	AGPAT5	1.15672	5.64475	1.01973e-08	6.62695e-07	Up	38.1031	16.0287
ENSG00000155760	FZD7	-1.27119	6.97872	1.48152e-11	1.66639e-09	Down	32.8689	74.4053
ENSG00000156049	GNA14	1.64245	1.82226	9.25562e-05	0.00182711	Up	3.89386	1.16714
ENSG00000156103	MMP16	1.0507	4.92244	1.43809e-06	5.22897e-05	Up	6.98283	3.16045
ENSG00000156113	KCNMA1	1.22507	6.93745	4.1203e-09	2.88858e-07	Up	72.8644	29.2682
ENSG00000156136	DCK	1.09687	6.12371	1.25053e-08	7.80478e-07	Up	62.6422	27.4489
ENSG00000156466	GDF6	-3.47675	1.07581	3.00213e-08	1.74592e-06	Down	0.152059	1.61245
ENSG00000156587	UBE2L6	-1.38755	4.24291	2.0979e-07	9.60762e-06	Down	15.0674	36.9575
ENSG00000156689	GLYATL2	1.42293	1.75429	0.000601015	0.00835827	Up	8.74006	3.05088
ENSG00000156711	MAPK13	1.23144	3.78145	0.000136738	0.00250282	Up	21.0222	8.40493
ENSG00000156802	ATAD2	1.06369	7.91172	3.68286e-08	2.10005e-06	Up	101.684	45.6125
ENSG00000156804	FBXO32	-2.14511	2.63884	2.2699e-06	7.77041e-05	Down	1.5859	6.57461
ENSG00000157005	SST	3.75835	-0.474969	0.000100537	0.00195635	Up	4.95679	0.320422
ENSG00000157064	NMNAT2	1.62739	4.17458	1.23926e-09	9.94858e-08	Up	18.5184	5.61541
ENSG00000157110	RBPMS	-1.03582	6.33671	7.7453e-07	3.06089e-05	Down	96.4844	185.218
ENSG00000157111	TMEM171	1.09372	3.32063	0.000610967	0.0084794	Up	19.433	8.53972
ENSG00000157168	NRG1	1.02075	5.77791	1.72105e-06	6.12571e-05	Up	76.0517	35.1748
ENSG00000157193	LRP8	1.93993	5.83889	2.93137e-22	1.33351e-19	Up	58.9116	14.3975
ENSG00000157551	KCNJ15	1.97565	1.02626	0.000179003	0.00311579	Up	3.78512	0.896587
ENSG00000157782	CABP1	6.87571	0.27313	1.04604e-11	1.20981e-09	Up	2.70677	0.0143048
ENSG00000158125	XDH	3.8457	4.27851	2.92938e-31	3.15617e-28	Up	14.724	0.958748
ENSG00000158195	WASF2	8.93916	0.764235	1.01003e-15	2.19962e-13	Up	6.14065	0
ENSG00000158270	COLEC12	-1.11318	6.01474	2.2266e-07	1.0062e-05	Down	22.6303	45.8686
ENSG00000158555	GDPD5	-1.28911	2.47309	0.000617538	0.00855444	Down	2.44873	5.6158
ENSG00000158683	PKD1L1	-5.22239	2.3705	1.24644e-05	0.000331374	Down	0.0683513	2.47652
ENSG00000159200	RCAN1	1.18146	7.36724	5.89363e-10	4.92443e-08	Up	176.155	72.8236
ENSG00000159388	BTG2	-1.31656	3.09469	0.000146929	0.00264536	Down	3.23633	7.5599
ENSG00000159399	HK2	1.59253	6.5217	8.12009e-16	1.80681e-13	Up	41.6253	12.9436
ENSG00000159403	C1R	-1.45836	7.09938	6.5307e-13	9.28402e-11	Down	66.3285	170.771
ENSG00000159674	SPON2	-1.41923	3.48143	0.000690569	0.00936201	Down	7.68048	19.3391
ENSG00000159714	ZDHHC1	-1.58738	1.94612	0.000191511	0.00329376	Down	2.65361	7.50281
ENSG00000160094	ZNF362	-1.09911	4.08399	4.95226e-05	0.00107964	Down	6.73795	13.5441
ENSG00000160200	CBS	-1.43062	5.56289	1.28356e-10	1.25122e-08	Down	19.1756	48.5195
ENSG00000160325	CACFD1	-2.48086	1.5925	1.1979e-07	5.78356e-06	Down	0.982055	5.17107
ENSG00000160683	CXCR5	-10.0245	1.78226	1.9942e-08	1.20068e-06	Down	0	2.39683
ENSG00000160685	ZBTB7B	-3.32872	6.18646	7.69665e-05	0.00155383	Down	10.7659	102.504
ENSG00000160789	LMNA	-1.07182	8.62761	0.000152909	0.00272208	Down	212.743	420.918
ENSG00000161249	DMKN	-1.87914	2.30564	5.02987e-06	0.000154142	Down	5.49862	18.991
ENSG00000161544	CYGB	-2.56616	2.75889	4.0176e-10	3.44118e-08	Down	1.92334	10.7309
ENSG00000161649	CD300LG	-7.66653	1.16954	0.000289012	0.00461135	Down	0.0340466	9.54475
ENSG00000162433	AK4	3.87913	6.05554	1.31274e-65	1.34366e-61	Up	57.6814	3.67163
ENSG00000162496	DHRS3	-5.43126	-0.648315	6.94172e-07	2.77547e-05	Down	0.051935	2.79882
ENSG00000162576	MXRA8	-1.14976	7.73441	4.22253e-08	2.3682e-06	Down	198.43	413.005
ENSG00000162591	MEGF6	-1.40944	7.32042	1.74773e-09	1.35689e-07	Down	44.2508	110.47
ENSG00000162618	ADGRL4	1.17898	4.35721	1.21649e-05	0.000323832	Up	15.9561	6.61558
ENSG00000162630	B3GALT2	-2.77997	1.31583	1.08718e-08	6.97667e-07	Down	0.320317	2.07986
ENSG00000162650	ATXN7L2	-1.44867	3.43499	6.9038e-06	0.000200465	Down	3.50214	8.98183
ENSG00000162825	NBPF20	1.51368	4.7167	4.67e-11	4.80399e-09	Up	64.8553	21.2997
ENSG00000162849	KIF26B	-1.8423	4.10034	3.08672e-11	3.3257e-09	Down	1.20917	4.06703
ENSG00000162998	FRZB	-1.96886	0.77829	0.00014576	0.00263126	Down	0.359776	1.33163
ENSG00000163017	ACTG2	-1.80924	2.71279	7.25135e-07	2.88798e-05	Down	3.78843	12.4682
ENSG00000163235	TGFA	3.04633	2.84941	3.61627e-14	6.38178e-12	Up	5.28117	0.597632
ENSG00000163431	LMOD1	-2.58549	6.33363	4.4214e-29	3.77127e-26	Down	9.91785	55.7583
ENSG00000163520	FBLN2	-1.4752	8.28472	2.41168e-09	1.8285e-07	Down	68.5749	179.049
ENSG00000163689	C3orf67	1.2549	2.97301	0.000520675	0.00744326	Up	12.5626	4.94003
ENSG00000163704	PRRT3	-1.55572	1.68925	0.000334193	0.00518277	Down	1.00163	2.77013
ENSG00000163734	CXCL3	2.882	-0.575116	0.000256505	0.00419067	Up	1.95691	0.239235
ENSG00000163739	CXCL1	1.71492	2.29716	9.02611e-05	0.00179392	Up	14.6709	4.18446
ENSG00000163814	CDCP1	4.02661	6.19836	3.39107e-57	1.73546e-53	Up	38.6784	2.22572
ENSG00000163827	LRRC2	-2.13086	1.31787	4.30078e-06	0.000135339	Down	0.379645	1.56862
ENSG00000163931	TKT	-1.05123	7.244	1.1772e-07	5.72411e-06	Down	88.3777	171.849
ENSG00000164045	CDC25A	1.11576	5.00901	8.38369e-07	3.269e-05	Up	24.13	10.4447
ENSG00000164050	PLXNB1	-2.10402	3.99803	1.05264e-13	1.78087e-11	Down	3.97468	16.0301
ENSG00000164086	DUSP7	-1.8401	2.0637	0.000109498	0.00208516	Down	0.966396	3.2439
ENSG00000164099	PRSS12	-1.00628	6.73472	1.40439e-07	6.71714e-06	Down	34.5521	65.0592
ENSG00000164125	FAM198B	-2.6259	3.26508	8.4366e-11	8.38377e-09	Down	1.06462	6.1777
ENSG00000164171	ITGA2	1.87502	8.12205	3.80863e-19	1.19948e-16	Up	92.8675	23.7516
ENSG00000164187	LMBRD2	1.09326	5.7251	1.8524e-07	8.58498e-06	Up	16.08	7.06861
ENSG00000164283	ESM1	3.76748	6.79439	8.97858e-63	6.12668e-59	Up	232.301	16.0026
ENSG00000164342	TLR3	-3.15949	0.402645	1.55578e-06	5.60712e-05	Down	0.133068	1.14709
ENSG00000164379	FOXQ1	-2.38717	1.25317	1.28596e-05	0.000339664	Down	0.56467	2.79369
ENSG00000164405	UQCRQ	2.38829	6.83691	6.34057e-07	2.56518e-05	Up	1917.38	342.69
ENSG00000164442	CITED2	-1.57801	8.6046	2.09567e-15	4.33339e-13	Down	191.84	537.523
ENSG00000164484	TMEM200A	1.12259	5.03468	2.15422e-06	7.44917e-05	Up	24.491	10.5457
ENSG00000164647	STEAP1	1.20377	4.0026	3.50964e-05	0.000802748	Up	35.1152	14.2704
ENSG00000164695	CHMP4C	1.78755	0.894025	0.000585183	0.00818257	Up	2.69037	0.727146
ENSG00000164764	SBSPON	-1.60328	4.88734	1.04979e-12	1.42214e-10	Down	8.7725	24.9894
ENSG00000164904	ALDH7A1	-1.02091	7.12091	8.42633e-08	4.33805e-06	Down	133.791	254.477
ENSG00000164920	OSR2	-2.02684	5.59273	3.7664e-22	1.64047e-19	Down	20.8649	79.7523
ENSG00000165072	MAMDC2	-1.25902	4.87454	2.14901e-08	1.28633e-06	Down	8.48885	19.0403
ENSG00000165092	ALDH1A1	-3.07878	8.20463	1.68994e-45	4.32435e-42	Down	54.3049	429.764
ENSG00000165219	GAPVD1	1.01057	6.24419	1.82092e-07	8.51052e-06	Up	35.4279	16.4982
ENSG00000165490	DDIAS	1.21871	4.92214	2.85496e-08	1.66507e-06	Up	23.6233	9.51215
ENSG00000165617	DACT1	-2.12106	3.37901	1.00592e-10	9.9001e-09	Down	2.45962	10.0372
ENSG00000165698	SPACA9	-1.87684	1.65386	1.63102e-05	0.000416425	Down	1.31372	4.54268
ENSG00000165891	E2F7	1.72379	5.96978	3.04178e-15	6.16518e-13	Up	30.646	8.71242
ENSG00000166033	HTRA1	-1.21443	7.10594	6.87259e-09	4.65857e-07	Down	104.783	227.648
ENSG00000166246	C16orf71	-2.38626	-0.0550526	0.000144433	0.00261423	Down	0.287361	1.4343
ENSG00000166250	CLMP	1.4753	7.75245	9.80817e-13	1.34754e-10	Up	269.397	90.9782
ENSG00000166347	CYB5A	-1.00235	4.9053	3.91898e-06	0.000124962	Down	53.8666	101.22
ENSG00000166387	PPFIBP2	-1.21872	4.4524	3.1477e-06	0.000104266	Down	13.8781	30.3335
ENSG00000166439	RNF169	1.11192	5.23013	8.50156e-08	4.36179e-06	Up	10.8331	4.69913
ENSG00000166446	CDYL2	1.26422	5.20863	4.05461e-09	2.86012e-07	Up	12.1235	4.73025
ENSG00000166448	TMEM130	-2.67923	0.548456	4.79451e-06	0.000147427	Down	0.253482	1.54146
ENSG00000166450	PRTG	-1.78333	2.16573	6.2077e-06	0.000183904	Down	0.539964	1.74816
ENSG00000166741	NNMT	-1.31243	6.51927	1.26968e-11	1.44398e-09	Down	100.305	233.435
ENSG00000166825	ANPEP	1.18166	10.3631	8.03744e-09	5.34348e-07	Up	1019.43	421.696
ENSG00000166845	C18orf54	1.27326	5.12515	2.67381e-09	1.99039e-07	Up	20.5672	7.97383
ENSG00000166869	CHP2	2.0093	2.01065	8.82903e-07	3.41662e-05	Up	4.72135	1.09595
ENSG00000166949	SMAD3	-1.14619	6.35317	6.18354e-09	4.21944e-07	Down	17.8318	37.0448
ENSG00000167157	PRRX2	-1.42343	5.06497	9.3939e-05	0.00184906	Down	29.5149	74.5351
ENSG00000167244	IGF2	-1.33587	7.41234	2.69624e-12	3.36863e-10	Down	38.5236	91.1954
ENSG00000167325	RRM1	1.01528	8.18441	1.41392e-07	6.74692e-06	Up	225.462	104.577
ENSG00000167468	GPX4	-1.47143	6.34985	2.62214e-13	4.09754e-11	Down	124.14	322.653
ENSG00000167470	MIDN	-1.2956	5.15127	3.42363e-06	0.000112316	Down	11.9492	27.5821
ENSG00000167566	NCKAP5L	-1.35671	4.61518	2.31507e-07	1.04387e-05	Down	5.26553	12.6734
ENSG00000167632	TRAPPC9	-1.2078	3.39621	0.000458623	0.00672527	Down	2.54918	5.5137
ENSG00000167671	UBXN6	-1.01238	5.80306	0.000437555	0.00645331	Down	37.0799	70.3462
ENSG00000167772	ANGPTL4	3.14576	3.68181	1.52473e-11	1.70561e-09	Up	24.0681	2.54551
ENSG00000167972	ABCA3	2.16389	3.75968	1.43731e-12	1.86223e-10	Up	6.85956	1.43432
ENSG00000167994	RAB3IL1	-1.44544	4.00649	6.54621e-06	0.000191988	Down	7.49662	19.1553
ENSG00000167996	FTH1	-1.26225	10.0119	3.0192e-08	1.75088e-06	Down	1342.16	3012.41
ENSG00000168140	VASN	-1.40875	6.08308	0.000194315	0.00332872	Down	23.2063	58.056
ENSG00000168209	DDIT4	-1.81245	3.4937	1.02635e-08	6.62786e-07	Down	5.50441	18.1511
ENSG00000168303	MPLKIP	-1.21357	3.76125	2.59344e-05	0.000619351	Down	1.75239	3.81182
ENSG00000168621	GDNF	1.5733	3.87192	4.46813e-07	1.9016e-05	Up	11.1051	3.50298
ENSG00000168734	PKIG	-1.21506	5.52584	1.22024e-08	7.68599e-07	Down	47.5522	103.487
ENSG00000168765	GSTM4	-1.37754	3.26294	1.68136e-05	0.000427036	Down	7.34384	17.9099
ENSG00000168779	SHOX2	-1.3935	3.4712	2.26757e-05	0.000553272	Down	5.01781	12.383
ENSG00000168890	TMEM150A	-1.73185	2.11148	0.000120349	0.00226648	Down	2.53909	7.91449
ENSG00000169071	ROR2	-1.97644	1.50238	2.25304e-05	0.000551038	Down	0.504651	1.86942
ENSG00000169189	NSMCE1	1.23957	4.99197	0.000572129	0.00805505	Up	206.136	81.7384
ENSG00000169213	RAB3B	1.14661	9.69547	4.60369e-09	3.20551e-07	Up	145.4	61.6037
ENSG00000169220	RGS14	-2.02749	0.644468	0.000173831	0.00303886	Down	1.20173	4.6308
ENSG00000169252	ADRB2	2.4997	2.86266	8.3086e-11	8.29685e-09	Up	10.8951	1.80295
ENSG00000169271	HSPB3	-4.55346	1.70839	5.80619e-16	1.32065e-13	Down	0.79206	17.8426
ENSG00000169299	PGM2	1.19022	6.32665	4.10806e-10	3.504e-08	Up	67.6118	27.7819
ENSG00000169314	C22orf15	-2.08989	0.430842	0.000196347	0.00335511	Down	0.729108	2.9455
ENSG00000169429	CXCL8	2.19404	2.2229	6.42346e-05	0.00132555	Up	8.44812	1.72442
ENSG00000169432	SCN9A	1.27826	6.84641	1.70166e-10	1.59792e-08	Up	30.6228	11.8451
ENSG00000169594	BNC1	3.10805	3.38702	5.19212e-19	1.56306e-16	Up	7.12636	0.773176
ENSG00000169607	CKAP2L	1.46915	4.92353	3.34334e-07	1.45931e-05	Up	24.2878	8.24724
ENSG00000169641	LUZP1	1.45135	4.08235	8.33105e-06	0.000236212	Up	10.8079	3.71411
ENSG00000169744	LDB2	-1.41669	4.06582	4.14126e-07	1.781e-05	Down	8.10243	20.2685
ENSG00000169908	TM4SF1	2.9646	5.89902	7.88489e-42	1.79346e-38	Up	113.092	13.5899
ENSG00000169994	MYO7B	1.39252	2.62316	0.000115902	0.00219281	Up	3.95796	1.41186
ENSG00000170006	TMEM154	2.53817	4.73328	3.76959e-23	1.92918e-20	Up	7.33306	1.18424
ENSG00000170153	RNF150	-1.04752	6.63967	6.57008e-07	2.64236e-05	Down	11.2789	21.85
ENSG00000170265	ZNF282	1.87117	0.879175	0.0006657	0.00908503	Up	4.26859	1.08815
ENSG00000170322	NFRKB	1.41924	3.88465	9.25374e-06	0.000258083	Up	10.9966	3.84668
ENSG00000170340	B3GNT2	1.02722	5.01424	1.82339e-06	6.44673e-05	Up	30.0685	13.8293
ENSG00000170390	DCLK2	-1.54988	6.00337	4.17046e-14	7.29689e-12	Down	16.4531	45.1888
ENSG00000170498	KISS1	2.64055	5.31441	1.5056e-20	5.31606e-18	Up	238.468	35.919
ENSG00000170734	POLH	1.19184	5.77794	3.06356e-09	2.23182e-07	Up	38.7572	15.9189
ENSG00000170955	PRKCDBP	-1.11359	5.24264	4.05906e-05	0.000906141	Down	45.3172	92.2342
ENSG00000170961	HAS2	4.73816	6.95806	4.77053e-86	9.76575e-82	Up	97.3975	3.42178
ENSG00000170989	S1PR1	2.16357	6.26928	1.02511e-21	4.19702e-19	Up	80.0052	16.7704
ENSG00000171033	PKIA	3.05057	4.8077	3.42126e-35	4.66911e-32	Up	34.8991	3.94783
ENSG00000171159	C9orf16	-1.79074	3.2429	6.59624e-05	0.00135574	Down	12.2724	40.0268
ENSG00000171241	SHCBP1	1.12634	7.42613	5.1222e-09	3.51868e-07	Up	123.954	53.263
ENSG00000171246	NPTX1	2.34222	1.09725	2.97888e-06	9.89946e-05	Up	1.12576	0.206497
ENSG00000171298	GAA	-1.10891	5.54101	2.90501e-05	0.000680417	Down	17.1537	34.7732
ENSG00000171320	ESCO2	1.49199	5.50633	3.85163e-13	5.71353e-11	Up	44.9732	14.9973
ENSG00000171346	KRT15	1.75082	1.45748	0.00034837	0.00536202	Up	5.00599	1.39069
ENSG00000171365	CLCN5	1.0127	3.88523	0.000277336	0.00447127	Up	4.13975	1.92285
ENSG00000171488	LRRC8C	1.74786	5.9341	1.7088e-18	4.92688e-16	Up	22.0064	6.14615
ENSG00000171533	MAP6	-1.71828	3.0206	1.98949e-06	6.96186e-05	Down	2.77984	8.59034
ENSG00000171604	CXXC5	-1.27496	4.88981	1.30829e-06	4.83428e-05	Down	17.0895	38.862
ENSG00000171812	COL8A2	-1.29156	4.72511	9.88778e-08	4.8892e-06	Down	5.80145	13.3273
ENSG00000171848	RRM2	1.23103	8.90957	1.98018e-10	1.82595e-08	Up	502.182	200.649
ENSG00000171962	DRC3	-3.21248	2.08985	2.84968e-07	1.26268e-05	Down	1.73245	15.0684
ENSG00000172061	LRRC15	3.505	4.7576	3.8702e-10	3.32886e-08	Up	14.1072	1.16503
ENSG00000172159	FRMD3	3.94279	4.28527	4.25641e-41	8.71331e-38	Up	14.7741	0.898589
ENSG00000172164	SNTB1	-1.10663	3.60751	0.000256096	0.00418734	Down	2.61854	5.28976
ENSG00000172346	CSDC2	-2.75806	3.52515	7.20769e-14	1.25041e-11	Down	1.91839	12.224
ENSG00000172348	RCAN2	-3.85929	2.74974	1.2174e-19	4.08548e-17	Down	0.674779	9.23888
ENSG00000172379	ARNT2	-2.19451	5.56103	3.205e-25	1.92969e-22	Down	4.9239	21.1537
ENSG00000172403	SYNPO2	-1.17724	6.08331	1.22552e-08	7.69556e-07	Down	10.7927	22.8827
ENSG00000172465	TCEAL1	-1.1737	4.40858	2.20126e-06	7.56075e-05	Down	23.5499	49.7956
ENSG00000172548	NIPAL4	-1.38974	3.43615	3.64375e-05	0.000825124	Down	3.23358	7.93541
ENSG00000172889	EGFL7	-2.24909	0.871882	0.000498399	0.00719008	Down	0.938675	4.24262
ENSG00000172893	DHCR7	1.30694	5.61672	1.46818e-10	1.40444e-08	Up	52.6242	19.9554
ENSG00000173156	RHOD	-1.53382	2.93679	6.63478e-06	0.000193753	Down	7.30709	19.8658
ENSG00000173193	PARP14	-1.12858	4.86273	9.9119e-06	0.000271265	Down	4.64539	9.50928
ENSG00000173391	OLR1	-1.54792	3.32445	4.82661e-05	0.00105758	Down	5.23733	14.3811
ENSG00000173530	TNFRSF10D	1.86096	6.99964	2.74774e-22	1.27839e-19	Up	97.751	25.2353
ENSG00000173567	ADGRF3	-6.94977	2.75155	7.66979e-08	3.99512e-06	Down	0.086777	10.5889
ENSG00000173706	HEG1	1.32519	8.95198	3.36507e-11	3.60661e-09	Up	176.569	66.1404
ENSG00000173838	2017-03-10	-6.5347	3.54949	3.58094e-06	0.000116168	Down	0.213899	19.2396
ENSG00000173918	C1QTNF1	-1.80779	3.43375	3.52429e-08	2.01524e-06	Down	3.66951	12.0699
ENSG00000173926	2017-03-03	1.45742	4.8054	1.62739e-10	1.53522e-08	Up	62.2005	21.225
ENSG00000174080	CTSF	-1.35009	5.08232	8.16433e-10	6.68528e-08	Down	19.2903	46.0946
ENSG00000174292	TNK1	6.81266	1.01693	0.000220274	0.00369306	Up	35.4958	0.241186
ENSG00000174306	ZHX3	1.95193	7.491	2.48908e-12	3.1453e-10	Up	121.914	29.5417
ENSG00000174332	GLIS1	-2.43402	1.47187	9.61398e-06	0.000264883	Down	0.518996	2.65781
ENSG00000174348	PODN	-1.00289	7.72406	3.83948e-07	1.65469e-05	Down	82.2678	154.605
ENSG00000174371	EXO1	1.104	5.39451	2.20885e-07	1.00225e-05	Up	37.0226	16.135
ENSG00000174807	CD248	-1.07459	8.12225	2.19627e-06	7.55629e-05	Down	124.5	246.227
ENSG00000174938	SEZ6L2	-1.24863	3.79544	5.43943e-05	0.00116009	Down	4.50288	10.041
ENSG00000175183	CSRP2	-1.07902	4.95313	4.31652e-06	0.000135527	Down	46.5245	92.0506
ENSG00000175197	DDIT3	-1.52105	3.88175	4.62995e-07	1.95422e-05	Down	18.491	49.7126
ENSG00000175265	GOLGA8A	1.15184	5.19117	6.04902e-08	3.2497e-06	Up	23.6494	9.97916
ENSG00000175274	TP53I11	-1.41336	6.74411	1.43273e-13	2.36592e-11	Down	36.9668	92.3437
ENSG00000175287	PHYHD1	-1.29999	2.78536	0.000345604	0.00532745	Down	7.42119	17.1358
ENSG00000175352	NRIP3	1.51367	5.05417	4.58123e-12	5.68378e-10	Up	23.1987	7.61577
ENSG00000175414	ARL10	3.18407	6.69971	1.59256e-11	1.76224e-09	Up	51.6225	5.31043
ENSG00000175600	SUGCT	-1.77931	2.46869	1.85198e-05	0.000466321	Down	6.18108	19.8856
ENSG00000175745	NR2F1	-1.40291	4.9706	6.06411e-08	3.2497e-06	Down	10.2954	25.5838
ENSG00000175893	ZDHHC21	1.22125	5.26002	1.76788e-07	8.30053e-06	Up	13.1135	5.27961
ENSG00000175938	ORAI3	-1.33354	3.72591	1.03411e-05	0.000281507	Down	7.33317	17.3368
ENSG00000176046	NUPR1	-1.70027	5.26215	2.42128e-13	3.87076e-11	Down	46.538	141.735
ENSG00000176171	BNIP3	1.75254	6.32154	1.81949e-19	5.9974e-17	Up	214.256	59.6151
ENSG00000176208	ATAD5	1.22042	4.2235	3.55961e-06	0.000115849	Up	6.4853	2.61153
ENSG00000176490	DIRAS1	-1.90531	3.08097	1.67347e-07	7.89493e-06	Down	1.77731	6.26032
ENSG00000176658	MYO1D	-1.05101	7.26634	4.35051e-07	1.8554e-05	Down	40.2038	78.0064
ENSG00000176731	C8orf59	-6.44399	5.04945	9.66701e-06	0.000265986	Down	3.06245	254.864
ENSG00000176771	NCKAP5	-1.17309	3.06237	0.000385065	0.00582464	Down	1.4165	2.99577
ENSG00000176907	C8orf4	-2.24709	5.16736	1.45168e-18	4.24533e-16	Down	12.617	56.1555
ENSG00000176928	GCNT4	-1.95905	3.23139	3.71667e-09	2.66028e-07	Down	1.91246	6.98243
ENSG00000176971	FIBIN	-2.3785	1.33764	8.21438e-07	3.21523e-05	Down	0.453943	2.22854
ENSG00000177034	MTX3	1.05277	4.04187	0.000206002	0.00349385	Up	10.8199	4.89577
ENSG00000177045	SIX5	-1.22923	3.14085	0.000231097	0.00382441	Down	4.21113	9.26958
ENSG00000177191	B3GNT8	-2.65578	0.289751	5.02391e-05	0.00108914	Down	0.371744	2.24628
ENSG00000177283	FZD8	1.56048	1.59579	0.000365656	0.00559443	Up	2.37554	0.753493
ENSG00000177363	LRRN4CL	-2.05142	1.31664	7.68713e-05	0.00155344	Down	0.634585	2.48624
ENSG00000177463	NR2C2	1.00393	4.36091	0.000223221	0.0037333	Up	21.3476	9.99578
ENSG00000177602	GSG2	1.12996	4.16331	1.44562e-05	0.000376026	Up	15.033	6.43994
ENSG00000177666	PNPLA2	-1.3045	4.73366	2.5394e-05	0.000611578	Down	12.3676	28.7484
ENSG00000177791	MYOZ1	-1.77328	1.80824	5.14904e-05	0.00111305	Down	1.90691	6.13851
ENSG00000177917	ARL6IP6	1.05759	4.8935	1.8649e-06	6.55951e-05	Up	52.067	23.4439
ENSG00000178573	MAF	-1.46704	4.03879	8.74516e-08	4.42732e-06	Down	2.6077	6.76426
ENSG00000178605	GTPBP6	-1.41322	3.73451	0.000238498	0.00393099	Down	8.64565	21.6772
ENSG00000178996	SNX18	-1.32507	5.92421	9.79475e-12	1.14576e-09	Down	11.1716	26.2508
ENSG00000179630	LACC1	-1.28075	3.22846	6.13417e-05	0.00128135	Down	2.31907	5.28725
ENSG00000180190	TDRP	2.88142	3.89293	3.53971e-06	0.000115384	Up	217.817	27.5896
ENSG00000180340	FZD2	-1.32954	5.03805	2.46804e-05	0.000596497	Down	17.2317	40.7602
ENSG00000180447	GAS1	-2.87303	5.32333	2.38111e-37	3.74952e-34	Down	5.96733	40.9945
ENSG00000180530	NRIP1	1.0077	6.26612	2.8089e-07	1.25275e-05	Up	22.5149	10.5081
ENSG00000180537	RNF182	1.81974	3.63905	9.65209e-09	6.31271e-07	Up	11.4246	3.03522
ENSG00000180573	HIST1H2AC	-1.7525	3.11218	2.84287e-07	1.26268e-05	Down	4.58316	14.4965
ENSG00000180875	GREM2	-1.63246	4.40151	2.31618e-08	1.37036e-06	Down	4.19224	12.191
ENSG00000180914	OXTR	-1.40458	9.51373	6.43442e-13	9.27598e-11	Down	159.428	395.934
ENSG00000181019	NQO1	-1.1835	8.02227	1.07042e-08	6.89077e-07	Down	273.881	582.975
ENSG00000181072	CHRM2	-2.58832	5.3892	9.42109e-30	8.38518e-27	Down	3.55561	20.0478
ENSG00000181222	POLR2A	-4.25372	2.91982	0.000121377	0.00228165	Down	4.2516	77.4046
ENSG00000182118	FAM89A	-1.51911	1.98197	0.000257844	0.00420248	Down	2.55959	6.88708
ENSG00000182179	UBA7	-2.09169	4.04401	3.26927e-13	4.95743e-11	Down	5.26767	21.0542
ENSG00000182326	C1S	-1.34661	7.08398	1.49847e-10	1.42675e-08	Down	49.6305	118.173
ENSG00000182378	PLCXD1	2.23896	5.10032	9.60066e-22	4.01092e-19	Up	45.357	9.00365
ENSG00000182504	CEP97	1.20808	4.28136	0.000320235	0.0050234	Up	9.0007	3.65939
ENSG00000182568	SATB1	-2.06763	1.78503	2.42374e-06	8.25565e-05	Down	0.571977	2.25503
ENSG00000182585	EPGN	5.3011	-0.89578	0.00028584	0.00457143	Up	3.89181	0.064632
ENSG00000182704	TSKU	-1.24143	3.46526	0.000266396	0.00432124	Down	3.98346	8.84945
ENSG00000182836	PLCXD3	1.35155	3.36791	2.69967e-05	0.00064187	Up	3.2082	1.1784
ENSG00000182983	ZNF662	-2.86808	1.95729	2.39413e-10	2.14019e-08	Down	0.889239	6.13392
ENSG00000183044	ABAT	-1.67957	1.16571	0.0003163	0.00497693	Down	0.485215	1.46549
ENSG00000183087	GAS6	-1.1329	7.77205	1.70682e-07	8.03224e-06	Down	100.572	207.163
ENSG00000183160	TMEM119	-2.52686	5.5669	7.68142e-23	3.65689e-20	Down	11.1186	60.098
ENSG00000183287	CCBE1	1.70716	6.95831	1.55902e-16	3.62668e-14	Up	90.672	26.0736
ENSG00000183346	C10orf107	-4.13777	1.73919	4.15274e-08	2.34189e-06	Down	0.47782	8.08939
ENSG00000183496	MEX3B	-1.51172	2.25	9.55824e-05	0.00187241	Down	1.1602	3.1065
ENSG00000183508	FAM46C	-3.37306	1.82786	9.54393e-11	9.43834e-09	Down	0.175603	1.72314
ENSG00000183668	PSG9	1.53139	3.45677	7.6209e-07	3.0234e-05	Up	17.7962	5.7685
ENSG00000183691	NOG	1.53022	2.56299	0.000155151	0.00275703	Up	8.40818	2.73089
ENSG00000183715	OPCML	4.77499	4.89727	9.64492e-52	3.94882e-48	Up	23.294	0.79547
ENSG00000183770	FOXL2	-1.96422	0.285848	0.000395469	0.00594394	Down	0.272328	1.0072
ENSG00000184154	LRTOMT	3.21589	4.32425	0.000447089	0.0065797	Up	89.6356	9.05278
ENSG00000184226	PCDH9	1.40955	2.09071	0.000286111	0.00457219	Up	2.23082	0.786057
ENSG00000184232	OAF	-1.26807	5.16115	8.64998e-08	4.40482e-06	Down	15.2266	34.3958
ENSG00000184292	TACSTD2	-2.36925	0.592719	1.90729e-05	0.000477312	Down	0.400332	1.95742
ENSG00000184347	SLIT3	-1.14491	5.65173	7.59398e-09	5.09693e-07	Down	8.85485	18.3715
ENSG00000184371	CSF1	-1.22139	5.36305	4.74846e-09	3.28398e-07	Down	11.372	24.8806
ENSG00000184381	PLA2G6	-1.64391	1.26263	0.000326379	0.00510023	Down	1.7726	5.20954
ENSG00000184500	PROS1	-1.2815	3.56055	6.15268e-05	0.00128391	Down	3.53602	8.05684
ENSG00000184708	EIF4ENIF1	-1.13921	5.28706	1.07109e-05	0.000289646	Down	25.7125	52.9743
ENSG00000184992	BRI3BP	1.15258	5.23826	4.51036e-08	2.50498e-06	Up	13.0103	5.48876
ENSG00000185008	ROBO2	-1.82405	4.29651	1.10667e-11	1.27274e-09	Down	3.58443	11.9051
ENSG00000185088	RPS27L	-1.47607	6.65596	4.05619e-13	5.93102e-11	Down	143.714	375.426
ENSG00000185112	FAM43A	-3.56036	2.85033	1.89777e-17	4.7962e-15	Down	0.613144	6.827
ENSG00000185201	IFITM2	-1.25666	5.55127	2.79724e-09	2.06138e-07	Down	115.961	259.543
ENSG00000185339	TCN2	-1.11911	3.64052	0.000633589	0.00872239	Down	6.52174	13.285
ENSG00000185437	SH3BGR	-2.24341	1.36736	0.000146718	0.00264441	Down	2.40755	10.7971
ENSG00000185585	OLFML2A	-1.34712	2.76872	0.000395419	0.00594394	Down	1.02362	2.44241
ENSG00000185745	IFIT1	-1.29506	3.81806	9.10847e-06	0.000254969	Down	7.6801	17.6789
ENSG00000185760	KCNQ5	2.28757	6.03967	2.15154e-21	8.63611e-19	Up	35.2353	6.77902
ENSG00000185862	EVI2B	-1.66516	2.11193	7.47896e-05	0.00151436	Down	1.85445	5.52952
ENSG00000185885	IFITM1	-1.7835	5.36247	1.05596e-12	1.42214e-10	Down	49.3431	159.09
ENSG00000186150	UBL4B	-2.53697	2.80134	5.76032e-11	5.85954e-09	Down	2.57033	14.0077
ENSG00000186340	THBS2	-1.08509	9.33532	8.62667e-08	4.4039e-06	Down	120.66	239.972
ENSG00000186479	RGS7BP	-1.93844	0.776714	0.000692113	0.00937673	Down	0.317178	1.14943
ENSG00000186654	PRR5	-1.45602	3.01179	0.000157063	0.00278376	Down	5.68013	14.6571
ENSG00000186684	CYP27C1	1.17821	3.98678	5.15819e-05	0.00111385	Up	11.1545	4.62699
ENSG00000186871	ERCC6L	1.16048	5.39965	2.44328e-08	1.43725e-06	Up	23.3135	9.77766
ENSG00000187134	AKR1C1	1.73978	1.15354	0.000424488	0.00629688	Up	6.12882	1.71358
ENSG00000187608	ISG15	-1.79093	2.83248	3.48331e-05	0.0008003	Down	10.919	35.6117
ENSG00000187624	C17orf97	-2.39054	0.6276	0.000274919	0.0044454	Down	0.571914	2.84825
ENSG00000187634	SAMD11	-1.74518	3.57408	7.35873e-05	0.00149149	Down	8.46626	26.7552
ENSG00000187678	SPRY4	1.31857	6.40105	1.01606e-10	9.95203e-09	Up	47.112	17.7264
ENSG00000187741	FANCA	1.06496	5.85934	9.54503e-08	4.77742e-06	Up	58.9039	26.4113
ENSG00000188042	ARL4C	-1.26847	3.06793	0.000241945	0.00398139	Down	2.22509	5.02643
ENSG00000188559	RALGAPA2	1.08537	3.3731	0.000574107	0.00807735	Up	3.00354	1.32577
ENSG00000188647	PTAR1	1.06432	6.65563	1.73081e-08	1.05138e-06	Up	34.6688	15.5401
ENSG00000189058	APOD	-3.25858	4.1567	1.40121e-24	7.96783e-22	Down	6.23779	55.9721
ENSG00000189184	PCDH18	-1.40488	6.97122	2.84086e-13	4.37258e-11	Down	23.1576	57.4664
ENSG00000189320	FAM180A	2.28042	4.38447	1.31979e-16	3.10545e-14	Up	40.6324	7.8461
ENSG00000196465	MYL6B	-1.43315	2.29987	0.000399594	0.00599714	Down	11.685	29.6668
ENSG00000196507	TCEAL3	-1.24895	5.20168	4.83236e-08	2.65923e-06	Down	40.1734	89.673
ENSG00000196511	TPK1	-1.94361	0.525945	0.000533418	0.00758833	Down	0.656174	2.38544
ENSG00000196517	SLC6A9	-1.20471	4.66071	1.2844e-07	6.15761e-06	Down	11.4796	24.825
ENSG00000196562	SULF2	-2.42632	4.24578	3.34844e-18	9.26297e-16	Down	2.70142	13.6183
ENSG00000196581	AJAP1	2.80258	1.26551	7.00552e-05	0.00142696	Up	1.10735	0.147719
ENSG00000196639	HRH1	1.10172	4.28131	1.87401e-05	0.000470709	Up	10.7413	4.69532
ENSG00000196787	HIST1H2AG	-1.98324	0.737869	8.97385e-05	0.00178874	Down	0.5077	1.89638
ENSG00000196843	ARID5A	-1.35495	3.65799	0.000266362	0.00432124	Down	6.22579	14.9831
ENSG00000196923	PDLIM7	-1.10675	6.93781	5.42917e-06	0.000163683	Down	115.688	234.232
ENSG00000196924	FLNA	-1.0393	11.0298	8.4341e-08	4.33805e-06	Down	497.217	958.444
ENSG00000196935	SRGAP1	1.00291	5.3712	2.70634e-05	0.000642709	Up	10.8348	5.07959
ENSG00000196950	SLC39A10	1.0743	6.11492	1.70917e-08	1.04132e-06	Up	35.4894	15.804
ENSG00000196967	ZNF585A	-1.0856	3.58036	0.000238167	0.0039287	Down	8.07704	16.0762
ENSG00000197024	ZNF398	2.16302	2.959	4.22378e-06	0.000133434	Up	5.63201	1.17296
ENSG00000197136	PCNX3	1.04992	5.95957	7.18452e-08	3.78083e-06	Up	64.2866	29.1052
ENSG00000197299	BLM	1.24361	4.87336	1.85363e-07	8.58498e-06	Up	19.0717	7.54105
ENSG00000197386	HTT	2.32325	7.33714	3.40416e-06	0.000111909	Up	100.461	18.8854
ENSG00000197415	VEPH1	1.46408	5.93924	1.59338e-12	2.05146e-10	Up	100.997	34.3566
ENSG00000197632	SERPINB2	1.59442	6.44735	3.4415e-13	5.18021e-11	Up	126.209	39.2159
ENSG00000197635	DPP4	-2.39174	4.95194	6.30947e-23	3.15027e-20	Down	4.76932	23.4702
ENSG00000197860	SGTB	1.11537	5.671	2.04446e-08	1.22734e-06	Up	27.4198	11.8717
ENSG00000197930	ERO1A	1.27922	7.35707	5.78197e-11	5.85954e-09	Up	80.2839	31.0318
ENSG00000198467	TPM2	-1.26302	10.0775	1.39396e-09	1.11468e-07	Down	829.854	1869.48
ENSG00000198554	WDHD1	1.02245	5.1242	1.43025e-06	5.20973e-05	Up	18.6442	8.60381
ENSG00000198805	PNP	2.04824	6.32931	1.46389e-25	9.08101e-23	Up	165.503	37.5288
ENSG00000198814	GK	1.33251	4.44121	9.10815e-07	3.51135e-05	Up	19.2266	7.15796
ENSG00000198832		-1.85745	4.46644	4.95444e-09	3.41489e-07	Down	34.3833	117.212
ENSG00000198846	TOX	-2.37149	3.26046	1.78844e-12	2.27398e-10	Down	1.26818	6.16342
ENSG00000198933	TBKBP1	-1.17575	3.12087	0.000397105	0.00596416	Down	4.00726	8.50298
ENSG00000203727	SAMD5	-1.14965	4.2264	1.15124e-05	0.000309684	Down	3.55701	7.40031
ENSG00000204267	TAP2	1.1527	3.88021	0.000139352	0.00253653	Up	13.942	5.88737
ENSG00000204291	COL15A1	-3.15284	7.99172	1.51214e-40	2.8141e-37	Down	17.4308	145.201
ENSG00000204428	LY6G5C	-4.53073	0.584182	2.24109e-10	2.01217e-08	Down	0.249605	5.76318
ENSG00000204682	CASC10	-1.39061	1.76093	0.000701736	0.009482	Down	0.819148	2.01871
ENSG00000204764	RANBP17	1.19042	3.95599	1.70832e-05	0.000432809	Up	17.0461	7.00482
ENSG00000204767	FAM196B	1.00362	4.3084	0.000117858	0.00222776	Up	16.7401	7.83657
ENSG00000204852	TCTN1	-1.21435	4.63821	1.84942e-06	6.51626e-05	Down	18.3467	39.8574
ENSG00000205002	AARD	-2.26468	1.41865	9.39783e-06	0.000261035	Down	0.693071	3.1316
ENSG00000205221	VIT	-1.4654	4.56912	5.07478e-10	4.27513e-08	Down	11.2454	29.1285
ENSG00000205363	C15orf59	-2.40705	0.600659	6.05724e-05	0.00126847	Down	0.801425	4.03469
ENSG00000205593	DENND6B	-1.89891	1.63226	1.17864e-05	0.000315397	Down	0.958872	3.36454
ENSG00000205710	C17orf107	-1.88607	1.02645	8.87167e-05	0.00177355	Down	0.630463	2.19707
ENSG00000205795	CYS1	-2.88043	1.22066	1.09138e-08	6.98179e-07	Down	0.356481	2.49182
ENSG00000206262	FOXL2NB	-2.20399	0.707527	6.21266e-05	0.00129129	Down	0.284135	1.23721
ENSG00000206299	TAP2	1.26573	4.11163	1.06291e-05	0.000287816	Up	15.0238	5.8574
ENSG00000206395	DDAH2	-1.68901	2.20628	0.000526845	0.00751047	Down	3.22767	9.81784
ENSG00000211448	DIO2	-1.52343	5.02433	2.3933e-05	0.000581867	Down	10.3345	27.8441
ENSG00000213015	ZNF580	-1.30117	3.3695	6.25698e-05	0.00129774	Down	11.5663	26.7376
ENSG00000213563	C8orf82	-1.40795	2.42298	0.000579089	0.00810843	Down	2.44612	6.10877
ENSG00000213626	LBH	-1.50142	6.13592	1.234e-14	2.33901e-12	Down	24.2844	64.454
ENSG00000213676	ATF6B	-1.31842	3.49283	0.000152918	0.00272208	Down	5.86481	13.6949
ENSG00000214193	SH3D21	1.78396	3.087	1.18341e-07	5.74066e-06	Up	10.4375	2.83781
ENSG00000214367	HAUS3	1.00275	4.87243	9.14579e-06	0.000255421	Up	23.4324	10.9666
ENSG00000215375	MYL5	-1.35045	2.44465	0.000705558	0.00952107	Down	8.65917	20.7039
ENSG00000215695	RSC1A1	1.23515	2.66528	0.000575561	0.00808115	Up	8.74448	3.48224
ENSG00000221852	KRTAP1-5	-3.66939	2.50476	3.20127e-15	6.36244e-13	Down	1.39377	16.8071
ENSG00000221869	CEBPD	-1.73935	2.26425	8.73704e-05	0.00174835	Down	1.79834	5.65848
ENSG00000221890	NPTXR	-2.60591	2.75441	6.02891e-12	7.30283e-10	Down	0.542523	3.10542
ENSG00000221963	APOL6	-1.50918	4.32718	2.64081e-09	1.97299e-07	Down	1.6864	4.5004
ENSG00000222009	BTBD19	-1.46059	2.87139	0.000101178	0.00196487	Down	4.0605	10.5068
ENSG00000223532	HLA-B	-1.43309	8.19461	9.86255e-12	1.14714e-09	Down	191.589	484.913
ENSG00000223953	C1QTNF5	-3.15581	1.82915	1.53877e-10	1.45834e-08	Down	1.38101	11.6474
ENSG00000224320	HLA-A	-1.12662	7.16897	1.20339e-08	7.6033e-07	Down	111.328	227.923
ENSG00000224379	TCF19	1.16965	6.26497	9.00805e-10	7.31761e-08	Up	56.6232	23.6004
ENSG00000224472	TCF19	1.4421	5.07996	1.71255e-09	1.33808e-07	Up	27.5694	9.49922
ENSG00000224740	FLOT1	-2.86262	6.21979	1.40793e-05	0.000367155	Down	90.1216	620.137
ENSG00000224941	TCF19	1.4421	5.07996	1.71174e-09	1.33808e-07	Up	27.5694	9.49922
ENSG00000225614	ZNF469	-1.64996	3.48274	5.09494e-06	0.000155902	Down	0.661969	1.95472
ENSG00000225691	HLA-C	-1.03518	4.35228	2.953e-05	0.000690867	Down	16.6168	31.9206
ENSG00000226634	DDAH2	-1.70707	2.21667	0.000500803	0.00721459	Down	3.22767	9.94255
ENSG00000227686	VARS	2.1596	1.27467	0.000321333	0.00503291	Up	14.8151	3.09344
ENSG00000228582	TAP2	2.21097	1.32471	1.14582e-05	0.000308631	Up	11.2886	2.274
ENSG00000228594	FNDC10	-1.39734	3.33937	0.00059311	0.00828209	Down	4.81013	11.9282
ENSG00000229215	HLA-A	-1.12662	7.16897	1.20109e-08	7.6033e-07	Down	111.328	227.923
ENSG00000230456	DDR1	-1.26048	2.63613	0.000482571	0.00699867	Down	3.69331	8.3009
ENSG00000230678	BRD2	-2.31498	4.14876	0.000244828	0.00402142	Down	12.2939	57.8775
ENSG00000231225	MICA	1.21654	4.32504	9.20802e-07	3.53243e-05	Up	41.4131	16.7099
ENSG00000231631	PSMB8	-1.17279	3.23623	0.000314035	0.0049489	Down	8.90347	18.8227
ENSG00000231924	PSG1	1.11523	3.63903	0.000718027	0.00967021	Up	22.7275	9.81439
ENSG00000233051	MICA	1.21654	4.32504	9.19621e-07	3.53243e-05	Up	41.4131	16.7099
ENSG00000233276	GPX1	-1.63041	5.34953	2.25774e-06	7.74173e-05	Down	35.6966	104.053
ENSG00000234487	HLA-F	-1.98812	1.75106	3.87973e-06	0.000123903	Down	3.92948	14.6809
ENSG00000235233	MICA	1.31115	4.8488	2.74106e-09	2.03305e-07	Up	66.105	24.9759
ENSG00000237765	FAM200B	-1.00785	4.08615	0.000129871	0.00239081	Down	23.9982	45.2645
ENSG00000239282	GATSL3	-2.83089	0.61956	6.27729e-07	2.54965e-05	Down	0.464023	3.15006
ENSG00000240764	PCDHGC5	1.75582	1.31754	0.000138982	0.0025347	Up	1.34264	0.371347
ENSG00000240891	PLCXD2	2.04416	0.611855	0.000161627	0.00284738	Up	2.37666	0.535866
ENSG00000241644	INMT	-3.04826	0.182667	1.55297e-05	0.000400389	Down	0.152883	1.20832
ENSG00000241973	PI4KA	-1.95723	2.17489	4.72218e-06	0.000145584	Down	1.85848	6.788
ENSG00000243251	PGBD3	-1.55051	1.6805	0.000463128	0.00678647	Down	1.28985	3.55478
ENSG00000244694	PTCHD4	-2.01531	0.978472	3.87569e-05	0.000868043	Down	0.443032	1.6925
ENSG00000246705	H2AFJ	-1.03238	4.23929	0.000466618	0.00682499	Down	17.1149	32.9076
ENSG00000248905	FMN1	1.09914	4.41422	4.549e-06	0.000141309	Up	8.4708	3.70712
ENSG00000249992	TMEM158	1.87714	4.55954	1.40154e-10	1.34699e-08	Up	37.8053	9.64909
ENSG00000251258	RFPL4B	4.87699	0.48361	6.1993e-11	6.25152e-09	Up	2.42537	0.0714685
ENSG00000251349	MSANTD3-TMEFF1	-9.49554	1.66465	5.98637e-05	0.0012556	Down	0.00185692	5.06897
ENSG00000253537	PCDHGA7	-1.37642	3.42679	1.58921e-05	0.000407862	Down	2.18058	5.30767
ENSG00000256235	SMIM3	3.96812	0.512652	2.70928e-06	9.07719e-05	Up	1.90379	0.109424
ENSG00000256660	CLEC12B	3.15149	0.401281	1.04855e-06	3.95302e-05	Up	2.30058	0.236531
ENSG00000258311		-4.52753	4.42775	3.51718e-06	0.000114833	Down	1.94855	41.9
ENSG00000259040	BLOC1S5-TXNDC5	-2.75307	2.1151	0.000158017	0.0027934	Down	0.626661	4.01009
ENSG00000261862	KRTAP1-5	-3.66939	2.50476	3.18845e-15	6.36244e-13	Down	1.39377	16.8071
ENSG00000262139	ANO4	-4.77582	0.203243	1.60768e-07	7.61824e-06	Down	0.105399	2.9178
ENSG00000262621		-2.56227	-0.370322	0.00030282	0.0047906	Down	0.378516	2.15625
ENSG00000264343	NOTCH2NL	1.62376	5.20207	3.0491e-10	2.69044e-08	Up	204.955	62.2139
ENSG00000265107	GJA5	2.32565	1.4109	1.25316e-06	4.64735e-05	Up	4.0208	0.747228
ENSG00000265972	TXNIP	1.47901	6.25896	7.20749e-12	8.62834e-10	Up	76.8919	25.8298
ENSG00000267228		7.66452	-0.384332	0.000356267	0.00547123	Up	20.0729	0
ENSG00000268643		6.30376	-1.47896	0.00010404	0.0020022	Up	2.13283	0
ENSG00000269823		-3.9962	1.25348	4.77922e-08	2.63707e-06	Down	0.45362	6.92052
ENSG00000269955	C7orf55-LUC7L2	-1.72982	3.62323	4.32321e-08	2.41805e-06	Down	6.42844	20.0392
ENSG00000272047	GTF2H5	-1.12065	4.67816	9.46098e-07	3.61335e-05	Down	3.56196	7.26021
ENSG00000272391	POM121C	1.81962	3.15667	9.10311e-07	3.51135e-05	Up	35.5701	9.44922
ENSG00000275050	ZNF66	3.99322	-0.16863	2.5861e-06	8.72159e-05	Up	2.6774	0.146451
ENSG00000283229		-1.86721	4.63214	3.34704e-10	2.91563e-08	Down	2.9592	10.1014
ENSG00000283382		10.1434	1.91615	5.20262e-24	2.87846e-21	Up	7.82244	0
ENSG00000283467		-3.97362	1.61117	9.7463e-08	4.83091e-06	Down	0.257292	3.89085

## Sheet: BJ hTERT+
ENSGID	gene	log2FC	logCPM	p.value	FDR	direction	tpm.htert_3	tpm.htert_atm
ENSG00000005486	RHBDD2	-1.32053	4.25855	3.14975e-08	1.15346e-06	Down	12.5482	29.1632
ENSG00000006118	TMEM132A	-2.11488	6.28733	2.79702e-27	1.04105e-24	Down	21.8887	88.1422
ENSG00000006459	KDM7A	-1.58127	2.5379	5.44252e-06	0.000116056	Down	0.551087	1.53399
ENSG00000006740	ARHGAP44	-1.47395	3.24171	7.85945e-08	2.66817e-06	Down	2.29153	5.91605
ENSG00000007255	TRAPPC6A	-2.09849	0.408211	0.000172704	0.00227945	Down	1.5947	6.42893
ENSG00000007944	MYLIP	-1.08144	2.65082	0.000476223	0.00533031	Down	2.9833	5.87634
ENSG00000008517	IL32	-1.58241	2.89478	3.57692e-07	1.02553e-05	Down	8.7092	24.2596
ENSG00000010030	ETV7	-2.50415	1.89476	9.05434e-11	5.72072e-09	Down	1.22034	6.44459
ENSG00000010278	CD9	-1.15798	7.46962	9.44601e-12	7.04188e-10	Down	200.863	416.297
ENSG00000010810	FYN	-1.02386	6.37761	6.53407e-08	2.2671e-06	Down	61.5626	116.255
ENSG00000011347	SYT7	-1.61141	5.44625	3.66163e-18	6.29892e-16	Down	9.64544	27.3686
ENSG00000011426	ANLN	1.30691	9.38532	4.68757e-13	4.08337e-11	Up	350.699	131.689
ENSG00000011465	DCN	-1.73678	10.4076	1.26698e-21	2.85015e-19	Down	604.342	1871.25
ENSG00000011478	QPCTL	-1.01819	3.67327	0.000157258	0.00211236	Down	6.90928	13.013
ENSG00000011638	TMEM159	-1.33621	4.54428	2.1385e-10	1.28004e-08	Down	19.5679	45.8877
ENSG00000013297	CLDN11	-1.98589	4.85677	4.03385e-22	9.38374e-20	Down	10.9218	40.1683
ENSG00000013588	GPRC5A	1.67654	7.18781	2.67147e-22	6.43385e-20	Up	134.065	38.9847
ENSG00000014257	ACPP	-1.16364	3.70738	7.18834e-06	0.0001473	Down	6.56717	13.661
ENSG00000015475	BID	-1.08603	4.95413	1.22492e-07	3.9551e-06	Down	17.0658	33.6421
ENSG00000016082	ISL1	-1.71178	1.60967	1.02074e-05	0.000202477	Down	0.868128	2.63574
ENSG00000020181	ADGRA2	-1.05173	7.21944	9.28785e-10	4.87415e-08	Down	30.2299	58.1738
ENSG00000021645	NRXN3	1.69629	3.26747	1.41083e-09	7.02703e-08	Up	6.28891	1.8063
ENSG00000021826	CPS1	1.01501	4.8027	1.07563e-06	2.73531e-05	Up	19.155	8.80253
ENSG00000023445	BIRC3	-1.6463	4.60056	9.2709e-14	9.03736e-12	Down	3.84976	11.1763
ENSG00000028137	TNFRSF1B	-1.72146	2.10412	4.88539e-07	1.35513e-05	Down	0.917107	2.80995
ENSG00000028277	POU2F2	-1.35259	6.3022	4.44288e-12	3.47138e-10	Down	13.451	31.928
ENSG00000030582	GRN	-1.74707	8.15788	2.76177e-13	2.5582e-11	Down	113.921	355.18
ENSG00000034053	APBA2	-1.26761	4.76363	6.38656e-09	2.7699e-07	Down	9.10518	20.4107
ENSG00000035499	DEPDC1B	1.03906	4.32632	5.85944e-06	0.000123404	Up	19.5685	8.86858
ENSG00000038945	MSR1	1.16619	7.75383	1.39667e-11	1.00673e-09	Up	228.046	94.439
ENSG00000039068	CDH1	4.06309	0.351692	9.26549e-05	0.00133573	Up	1.43812	0.0795428
ENSG00000040275	SPDL1	1.07296	5.36151	7.39583e-09	3.16293e-07	Up	61.4905	27.1785
ENSG00000040531	CTNS	-1.37157	4.25365	1.98731e-09	9.54984e-08	Down	9.29833	22.364
ENSG00000042062	FAM65C	-4.75902	3.96468	1.28373e-29	5.83984e-27	Down	0.591238	15.1166
ENSG00000046653	GPM6B	-2.06011	2.77097	3.37687e-10	1.90435e-08	Down	1.49904	5.82737
ENSG00000047621	C12orf4	1.04809	4.71109	2.22262e-07	6.70093e-06	Up	23.4592	10.5299
ENSG00000048052	HDAC9	-1.61848	4.92431	9.25939e-16	1.24703e-13	Down	6.61174	18.8811
ENSG00000048162	NOP16	1.73031	0.429643	0.000250329	0.00310199	Up	5.27858	1.47359
ENSG00000049192	ADAMTS6	1.50226	6.13055	5.87965e-15	6.80013e-13	Up	39.8597	13.0529
ENSG00000049860	HEXB	-1.15335	8.51637	3.76483e-11	2.51042e-09	Down	229.973	474.991
ENSG00000051180	RAD51	1.28179	4.33063	2.29813e-08	8.6321e-07	Up	31.6709	12.1016
ENSG00000051341	POLQ	1.08616	4.67132	4.11635e-07	1.16389e-05	Up	8.04294	3.51276
ENSG00000051523	CYBA	-1.00635	3.54759	8.51932e-05	0.00124393	Down	32.8137	61.2973
ENSG00000054793	ATP9A	-1.25501	5.64201	2.80738e-12	2.23618e-10	Down	5.86419	12.9952
ENSG00000055813	CCDC85A	3.06713	3.48436	2.25546e-17	3.55165e-15	Up	8.09944	0.910031
ENSG00000056558	TRAF1	-1.54888	2.96298	1.08314e-07	3.53636e-06	Down	1.43299	3.89509
ENSG00000059122	FLYWCH1	-1.269	3.86934	3.51865e-06	7.94159e-05	Down	5.48514	12.3186
ENSG00000060140	STYK1	1.90448	1.36821	1.19385e-05	0.000233114	Up	2.31183	0.570021
ENSG00000060656	PTPRU	-1.54231	4.08084	3.1494e-08	1.15346e-06	Down	3.14795	8.55126
ENSG00000060718	COL11A1	1.37819	6.71235	1.22193e-15	1.58318e-13	Up	45.3854	16.2182
ENSG00000061455	PRDM6	-8.7836	5.05	6.31238e-07	1.69581e-05	Down	0.0325278	13.8418
ENSG00000063438	AHRR	-1.15097	5.98744	1.5913e-08	6.25249e-07	Down	13.7565	28.3697
ENSG00000064042	LIMCH1	1.12495	5.90773	2.83959e-09	1.32715e-07	Up	31.3889	13.3686
ENSG00000064601	CTSA	-1.18143	8.06697	9.75162e-12	7.2328e-10	Down	160.336	338.075
ENSG00000065328	MCM10	1.16946	4.1436	5.98856e-06	0.000125478	Up	11.1682	4.62916
ENSG00000065618	COL17A1	1.71281	1.01258	0.000464465	0.00522375	Up	1.32061	0.378037
ENSG00000066279	ASPM	1.04242	7.70064	2.86275e-09	1.33493e-07	Up	45.9384	20.7023
ENSG00000066651	TRMT11	1.64496	4.87776	1.22074e-08	4.93868e-07	Up	64.8717	19.3305
ENSG00000066654	THUMPD1	1.19947	4.79213	9.91402e-08	3.26286e-06	Up	20.7158	8.35467
ENSG00000067992	PDK3	1.1103	2.42892	0.000699632	0.00732592	Up	6.65928	2.85163
ENSG00000068079	IFI35	-1.26446	5.24773	1.13554e-11	8.30201e-10	Down	40.4614	90.2666
ENSG00000069011	PITX1	-1.30369	3.05338	9.15707e-05	0.00132326	Down	8.30705	19.06
ENSG00000069431	ABCC9	1.18686	6.38113	6.02772e-11	3.92973e-09	Up	27.978	11.4212
ENSG00000070540	WIPI1	-1.76717	6.52642	5.95252e-23	1.54246e-20	Down	49.7438	157.296
ENSG00000070759	TESK2	-1.21936	2.39034	0.000152071	0.00204671	Down	1.69169	3.66127
ENSG00000070950	RAD18	1.08367	5.477	1.97483e-08	7.48643e-07	Up	25.4232	11.1665
ENSG00000071539	TRIP13	1.11196	5.67783	1.49356e-09	7.38518e-08	Up	60.8115	26.1752
ENSG00000072041	SLC6A15	-1.24584	4.77586	4.8105e-09	2.1269e-07	Down	7.89149	17.3565
ENSG00000072310	SREBF1	-1.56851	5.82143	1.42535e-14	1.58578e-12	Down	47.9902	132.438
ENSG00000072571	HMMR	1.09867	6.20505	1.11683e-09	5.72997e-08	Up	64.5008	27.9977
ENSG00000073169		-1.39218	3.20902	0.000180507	0.00236869	Down	4.63582	11.3685
ENSG00000075131	TIPIN	1.14528	3.86472	3.3976e-06	7.71089e-05	Up	30.5789	12.8198
ENSG00000075213	SEMA3A	1.0041	7.30797	3.57932e-09	1.62827e-07	Up	100.682	46.6083
ENSG00000075651	PLD1	-1.15699	4.38005	9.54271e-07	2.44681e-05	Down	5.77248	11.9296
ENSG00000076554	TPD52	1.27587	5.05606	5.9001e-09	2.58632e-07	Up	54.2001	20.8642
ENSG00000076641	PAG1	-1.74584	5.78743	2.37378e-14	2.54417e-12	Down	5.45123	17.0479
ENSG00000077150	NFKB2	-1.02794	6.32671	1.31389e-08	5.30507e-07	Down	41.3947	78.3704
ENSG00000078401	EDN1	-1.24582	3.4691	1.22868e-05	0.000238185	Down	5.62024	12.3712
ENSG00000078902	TOLLIP	-1.0563	4.64517	0.000400424	0.00463112	Down	10.2924	19.8848
ENSG00000080031	PTPRH	-1.02457	2.89401	0.000608642	0.00652331	Down	3.75217	7.07785
ENSG00000080493	SLC4A4	2.25922	4.49319	4.00231e-22	9.38374e-20	Up	8.72626	1.69245
ENSG00000080573	COL5A3	-2.31799	5.66955	1.17928e-32	6.19001e-30	Down	4.47508	20.7476
ENSG00000081041	CXCL2	-4.7384	3.65688	9.60217e-45	8.19025e-42	Down	1.50106	37.4757
ENSG00000081059	TCF7	-3.19379	1.59337	2.85678e-14	3.03011e-12	Down	0.360928	3.10069
ENSG00000082126	MPP4	1.18878	2.23148	0.000261125	0.00320858	Up	6.06019	2.46947
ENSG00000083838	ZNF446	-1.14364	3.04297	0.000456113	0.00514723	Down	3.56185	7.32906
ENSG00000084207	GSTP1	-1.09463	5.7342	9.22557e-05	0.00133185	Down	74.2627	147.236
ENSG00000085117	CD82	-2.05348	5.85969	1.9218e-27	7.28539e-25	Down	39.1612	151.082
ENSG00000085662	AKR1B1	-2.29531	10.2311	1.51854e-26	5.26882e-24	Down	546.129	2489.95
ENSG00000086696	HSD17B2	-2.97989	3.97393	1.26789e-29	5.83984e-27	Down	6.16785	45.3129
ENSG00000087076	HSD17B14	-2.24158	2.29879	1.21338e-09	6.15713e-08	Down	2.94752	13.0102
ENSG00000087086	FTL	-1.14572	11.6104	8.86243e-11	5.63425e-09	Down	4756.81	9782.23
ENSG00000087245	MMP2	-1.05438	9.78533	4.69716e-09	2.0858e-07	Down	459.213	886.262
ENSG00000087258	GNAO1	-1.03899	6.06146	2.18109e-08	8.22338e-07	Down	22.84	43.5494
ENSG00000087586	AURKA	1.08842	6.51921	2.31226e-10	1.36804e-08	Up	107.339	46.9076
ENSG00000088298	EDEM2	-1.02381	5.40502	4.73991e-08	1.69634e-06	Down	25.9462	48.9635
ENSG00000088726	TMEM40	2.94948	1.78472	4.15728e-13	3.66827e-11	Up	6.90329	0.816375
ENSG00000088826	SMOX	-1.53548	4.36663	7.24578e-12	5.49364e-10	Down	8.58937	23.1149
ENSG00000088881	EBF4	-2.38744	1.07741	1.37022e-07	4.34206e-06	Down	0.91349	4.50537
ENSG00000088899	LZTS3	-1.1504	3.53383	8.94418e-06	0.000179155	Down	2.83677	5.85964
ENSG00000089041	P2RX7	-1.91731	0.533675	0.000286322	0.00347646	Down	0.335422	1.19301
ENSG00000089060	SLC8B1	-1.01499	4.88385	1.72631e-07	5.32219e-06	Down	12.5789	23.6085
ENSG00000089127	OAS1	-1.30489	4.428	1.15014e-08	4.6995e-07	Down	16.6193	38.2323
ENSG00000090006	LTBP4	-1.89132	3.48503	4.59259e-12	3.56117e-10	Down	10.8989	37.5307
ENSG00000090013	BLVRB	-1.31273	4.19984	4.28432e-06	9.3787e-05	Down	27.5056	63.5736
ENSG00000090339	ICAM1	-1.27597	6.54122	1.01108e-13	9.76316e-12	Down	30.4881	68.5848
ENSG00000090581	GNPTG	-1.08632	4.96181	3.34544e-06	7.61784e-05	Down	31.9788	63.1745
ENSG00000090661	CERS4	-1.6104	2.16496	2.03883e-05	0.000370008	Down	3.08812	8.73932
ENSG00000090975	PITPNM2	-1.92856	1.68929	4.25006e-07	1.19839e-05	Down	0.509693	1.81399
ENSG00000091409	ITGA6	1.1128	7.27934	3.2499e-10	1.84802e-08	Up	65.7616	28.2375
ENSG00000091428	RAPGEF4	1.44538	0.948407	0.000625851	0.00666587	Up	2.41598	0.814688
ENSG00000092068	SLC7A8	-2.78908	4.28202	1.74384e-29	7.59533e-27	Down	3.49393	22.4197
ENSG00000092345	DAZL	-4.22095	0.201772	6.04762e-08	2.11264e-06	Down	0.0933611	1.69253
ENSG00000092820	EZR	1.14164	7.3592	3.2805e-11	2.21634e-09	Up	123.375	51.9579
ENSG00000092853	CLSPN	1.26638	5.60785	2.39248e-12	1.94351e-10	Up	37.2352	14.376
ENSG00000094755	GABRP	1.42092	2.54022	5.13471e-06	0.000109951	Up	39.7835	13.797
ENSG00000094916	CBX5	1.18402	8.17494	3.24805e-11	2.20168e-09	Up	67.9493	27.7808
ENSG00000099194	SCD	-1.83457	10.6845	4.40452e-24	1.30674e-21	Down	216.119	716.591
ENSG00000099330	OCEL1	-1.05963	2.8546	0.000369661	0.00433161	Down	9.27262	17.9293
ENSG00000099377	HSD3B7	-1.69976	4.53868	1.64754e-07	5.14914e-06	Down	9.19999	27.7106
ENSG00000099625	CBARP	-1.87283	0.747947	0.000872707	0.00879705	Down	0.662836	2.2809
ENSG00000099797	TECR	-1.5328	6.58301	1.07926e-05	0.000213052	Down	98.138	263.766
ENSG00000099822	HCN2	-2.19071	1.41401	5.66603e-07	1.54447e-05	Down	0.45882	1.96277
ENSG00000099889	ARVCF	-3.59413	1.84288	3.27494e-05	0.000559143	Down	0.730319	8.34241
ENSG00000099953	MMP11	-1.57636	2.90818	7.06373e-07	1.86824e-05	Down	3.14057	8.74222
ENSG00000100100	PIK3IP1	-2.06589	2.87942	9.4598e-12	7.04188e-10	Down	1.95391	7.6157
ENSG00000100116	GCAT	-1.0608	3.74947	0.000193987	0.00251655	Down	11.1262	21.5537
ENSG00000100241	SBF1	-1.00656	5.35551	6.8387e-05	0.001037	Down	7.1132	13.2918
ENSG00000100284	TOM1	-1.06017	4.82665	9.95191e-08	3.27007e-06	Down	22.8666	44.3515
ENSG00000100299	ARSA	-1.14635	3.48305	0.000168443	0.00223329	Down	8.16674	16.8331
ENSG00000100300	TSPO	-1.04343	4.54857	0.000762624	0.0078568	Down	41.6002	79.7579
ENSG00000100321	SYNGR1	-1.40319	4.83993	4.07697e-10	2.28032e-08	Down	14.4748	35.6286
ENSG00000100364	KIAA0930	-1.01047	5.43686	4.70885e-08	1.68818e-06	Down	13.4857	25.245
ENSG00000100439	ABHD4	-1.62569	5.81452	4.34387e-19	7.93959e-17	Down	19.298	55.3517
ENSG00000100479	POLE2	1.5102	3.67619	8.95872e-09	3.74274e-07	Up	27.3944	8.94916
ENSG00000100612	DHRS7	-1.02526	6.16136	1.32245e-08	5.31075e-07	Down	71.6581	135.489
ENSG00000100906	NFKBIA	-1.67942	6.82247	3.5148e-20	6.92095e-18	Down	66.0877	196.483
ENSG00000100941	PNN	1.0088	6.36063	4.23874e-08	1.52498e-06	Up	51.6043	23.8611
ENSG00000101000	PROCR	-1.19097	5.25117	1.49407e-10	9.18471e-09	Down	32.3858	68.6858
ENSG00000101230	ISM1	-3.13873	1.86672	3.47721e-15	4.13849e-13	Down	0.48226	3.9607
ENSG00000101255	TRIB3	-1.49211	5.47892	1.33347e-15	1.70609e-13	Down	16.0969	42.0794
ENSG00000101439	CST3	-1.21772	6.25669	3.03029e-11	2.06777e-09	Down	114.988	248.407
ENSG00000101680	LAMA1	-1.00881	5.11781	9.50095e-08	3.14715e-06	Down	4.24235	7.92213
ENSG00000102265	TIMP1	-1.00337	8.53091	8.31449e-09	3.51665e-07	Down	603.73	1124.56
ENSG00000102409	BEX4	-1.20484	2.88942	5.79761e-05	0.000906214	Down	7.12617	15.2408
ENSG00000102524	TNFSF13B	-2.46839	-0.406644	0.00016428	0.00218701	Down	0.193838	1.00358
ENSG00000102575	ACP5	-1.93032	3.25614	1.92889e-08	7.35314e-07	Down	6.02512	21.2689
ENSG00000102760	RGCC	-2.52107	6.16268	2.92206e-40	2.13634e-37	Down	46.5338	248.03
ENSG00000102781	KATNAL1	1.00587	5.7922	2.45015e-08	9.16949e-07	Up	25.4292	11.765
ENSG00000102804	TSC22D1	-1.39238	6.98444	1.40768e-15	1.78986e-13	Down	55.8915	136.236
ENSG00000102967	DHODH	1.20633	2.47073	0.000204944	0.002632	Up	9.38967	3.79573
ENSG00000103024	NME3	-1.65234	1.7412	0.00056269	0.00612369	Down	4.08719	11.988
ENSG00000103044	HAS3	1.65697	0.943893	8.66476e-05	0.00126426	Up	1.0997	0.323198
ENSG00000103152	MPG	-1.29485	4.75178	1.19797e-05	0.000233114	Down	32.2433	73.5047
ENSG00000103249	CLCN7	-1.21867	5.46582	5.24154e-08	1.86608e-06	Down	23.7452	51.3283
ENSG00000103260	METRN	-1.36543	3.13779	0.00070862	0.00739355	Down	4.00455	9.56851
ENSG00000103316	CRYM	-4.9282	-0.839486	2.50594e-07	7.45625e-06	Down	0.0465652	1.59996
ENSG00000103485	QPRT	-1.43379	2.08812	2.71134e-05	0.000474392	Down	1.92814	4.83856
ENSG00000103811	CTSH	-1.68034	0.937158	6.16288e-05	0.000953592	Down	2.31901	6.93084
ENSG00000103995	CEP152	2.1154	5.13071	1.28243e-05	0.000247199	Up	22.7762	4.84262
ENSG00000104081	BMF	-2.79686	2.23928	4.62573e-12	3.57334e-10	Down	0.4363	2.80902
ENSG00000104140	RHOV	1.70303	0.599282	0.000199491	0.00257328	Up	2.277	0.650049
ENSG00000104415	WISP1	-3.86664	3.26184	8.06398e-31	4.02629e-28	Down	0.565702	7.70184
ENSG00000104635	SLC39A14	-1.23622	9.05158	1.03674e-11	7.6618e-10	Down	113.896	249.195
ENSG00000104687	GSR	-1.4792	1.5471	0.000592538	0.00638413	Down	2.33863	6.0726
ENSG00000104774	MAN2B1	-1.04164	6.57453	1.37466e-08	5.45826e-07	Down	33.678	64.4221
ENSG00000104783	KCNN4	1.21399	2.00454	0.000505682	0.0056077	Up	6.39852	2.57316
ENSG00000104805	NUCB1	-1.00933	5.18357	0.000222639	0.00281336	Down	29.1643	54.5123
ENSG00000104856	RELB	-2.82393	-0.0060536	0.000562981	0.00612369	Down	0.526577	3.60764
ENSG00000104870	FCGRT	-1.1508	4.8148	1.74299e-08	6.75864e-07	Down	27.6358	56.9966
ENSG00000104946	TBC1D17	-1.26243	5.55884	2.80983e-11	1.9302e-09	Down	32.9992	73.686
ENSG00000104951	IL4I1	-2.23091	-0.412467	0.000275183	0.00336315	Down	0.335757	1.51008
ENSG00000104998	IL27RA	-1.07703	3.94636	6.70691e-06	0.000138684	Down	6.24985	12.2454
ENSG00000105088	OLFM2	-3.40187	3.49178	6.35994e-18	1.05849e-15	Down	2.56287	25.0328
ENSG00000105290	APLP1	1.43521	2.48796	8.37233e-06	0.000169024	Up	12.9149	4.43225
ENSG00000105327	BBC3	-2.44114	1.82736	2.55485e-07	7.59075e-06	Down	1.45287	7.39021
ENSG00000105339	DENND3	-1.57725	5.67596	1.12626e-13	1.08242e-11	Down	11.1162	30.8934
ENSG00000105404	RABAC1	-1.1119	3.94525	5.2799e-05	0.000839819	Down	26.9314	54.1337
ENSG00000105499	PLA2G4C	-1.94637	1.92966	3.62671e-07	1.03836e-05	Down	2.57171	9.19192
ENSG00000105518	TMEM205	-1.35148	4.1417	7.24574e-08	2.49438e-06	Down	27.0971	64.173
ENSG00000105559	PLEKHA4	-1.51129	4.48158	8.71418e-09	3.65549e-07	Down	7.56166	20.0597
ENSG00000105643	ARRDC2	-1.58229	4.0136	2.18439e-10	1.2999e-08	Down	6.28036	17.442
ENSG00000105701	FKBP8	-1.00432	6.39653	2.01312e-05	0.000365666	Down	61.2235	114.084
ENSG00000105711	SCN1B	-1.56709	1.4224	0.000174193	0.00229761	Down	2.73078	7.58813
ENSG00000105738	SIPA1L3	1.03673	5.97629	2.8909e-05	0.000499829	Up	38.3556	17.3436
ENSG00000105755	ETHE1	-1.36346	5.96964	2.51843e-12	2.02176e-10	Down	80.0217	191.41
ENSG00000105767	CADM4	-1.72313	1.53671	5.18874e-05	0.000829375	Down	1.5986	4.93101
ENSG00000105825	TFPI2	-1.10955	4.2735	1.83651e-06	4.47562e-05	Down	10.8341	21.6836
ENSG00000105835	NAMPT	-1.64462	7.80958	6.04447e-18	1.01423e-15	Down	71.2616	206.725
ENSG00000105877	DNAH11	2.23436	3.39864	1.95377e-09	9.41073e-08	Up	6.27261	1.25088
ENSG00000105976	MET	1.5869	8.25711	1.3747e-18	2.40525e-16	Up	121.765	37.6568
ENSG00000106266	SNX8	-1.2635	4.75108	3.13546e-09	1.44889e-07	Down	28.4158	63.297
ENSG00000106366	SERPINE1	1.12711	10.6842	3.17705e-10	1.81162e-08	Up	1177.41	500.913
ENSG00000106538	RARRES2	-3.1914	1.72661	8.09819e-15	9.20989e-13	Down	2.11292	18.1484
ENSG00000106560	GIMAP2	-1.4937	2.88176	1.05831e-05	0.000209725	Down	5.8218	15.2385
ENSG00000106665	CLIP2	-1.55149	4.95199	3.69362e-13	3.28748e-11	Down	5.28512	14.3957
ENSG00000106819	ASPN	-2.02801	1.97203	1.70858e-07	5.28161e-06	Down	1.05179	4.02046
ENSG00000107159	CA9	3.59976	4.54989	9.78123e-40	6.67438e-37	Up	79.3091	6.13953
ENSG00000107201	DDX58	-1.23111	4.88567	2.99417e-09	1.39304e-07	Down	6.58901	14.3689
ENSG00000107249	GLIS3	-1.04836	6.00647	2.67086e-07	7.84959e-06	Down	18.1988	34.9012
ENSG00000107521	HPS1	-1.01112	6.62913	3.63234e-09	1.64873e-07	Down	75.7503	141.925
ENSG00000107537	PHYH	-1.25311	3.55647	1.29543e-06	3.24985e-05	Down	8.37558	18.5529
ENSG00000107731	UNC5B	-1.99992	5.37456	3.73401e-21	8.1318e-19	Down	4.06111	15.0752
ENSG00000107816	LZTS2	-1.09167	6.07171	2.06022e-05	0.000372568	Down	29.0463	57.5228
ENSG00000107872	FBXL15	-1.45862	1.14718	0.00073525	0.00761705	Down	1.31882	3.40006
ENSG00000107968	MAP3K8	-2.28357	3.24329	4.43245e-14	4.51426e-12	Down	3.91493	17.7017
ENSG00000108018	SORCS1	2.61484	1.96118	1.74172e-11	1.23373e-09	Up	10.3379	1.56199
ENSG00000108342	CSF3	-6.45576	4.5999	2.82711e-95	5.78739e-91	Down	0.675566	55.3681
ENSG00000108370	RGS9	-1.36146	1.74709	0.000243879	0.00303914	Down	2.39161	5.71621
ENSG00000108510	MED13	1.55526	7.31916	0.000579991	0.00627537	Up	50.8049	15.9295
ENSG00000108551	RASD1	-3.54264	-0.549703	2.67969e-06	6.23364e-05	Down	0.0949285	1.11854
ENSG00000108679	LGALS3BP	-1.14727	5.55436	3.41758e-10	1.92201e-08	Down	26.4015	54.3276
ENSG00000108688	CCL7	-4.39675	0.244331	3.60175e-05	0.000606844	Down	0.289684	5.80449
ENSG00000108691	CCL2	-1.47885	8.43812	4.48255e-14	4.54268e-12	Down	571.409	1478.57
ENSG00000108771	DHX58	-1.15032	3.44015	2.07998e-05	0.000375478	Down	7.89713	16.2649
ENSG00000108784	NAGLU	-1.69696	5.32911	1.68101e-15	2.11116e-13	Down	14.291	43.0856
ENSG00000108786	HSD17B1	-1.11543	3.49265	0.000975292	0.00962643	Down	6.43814	12.9901
ENSG00000108828	VAT1	-1.39399	7.99819	1.0389e-15	1.37209e-13	Down	92.4304	225.742
ENSG00000108840	HDAC5	-1.04326	6.10992	4.86575e-07	1.35389e-05	Down	27.6949	53.0535
ENSG00000108932	SLC16A6	-3.51114	2.97619	2.59979e-23	7.11542e-21	Down	0.67462	7.14029
ENSG00000108947	EFNB3	-2.27215	2.82423	8.27147e-13	6.96812e-11	Down	1.24863	5.59908
ENSG00000108950	FAM20A	-3.24959	6.76423	6.49665e-49	8.86619e-46	Down	22.8788	202.148
ENSG00000108984	MAP2K6	-1.66284	2.05717	2.18604e-05	0.000392548	Down	1.84699	5.44048
ENSG00000109099	PMP22	-1.02988	5.4789	1.17919e-08	4.78954e-07	Down	29.8709	56.7104
ENSG00000109321	AREG	2.51323	3.07668	2.45582e-14	2.61839e-12	Up	21.9564	3.52892
ENSG00000109610	SOD3	-2.53431	2.65467	2.36801e-13	2.22365e-11	Down	2.22743	12.0366
ENSG00000109625	CPZ	-1.57775	5.16696	1.53925e-16	2.31691e-14	Down	15.7471	43.7052
ENSG00000109674	NEIL3	1.32653	4.15749	1.02848e-08	4.26197e-07	Up	18.1579	6.73244
ENSG00000109790	KLHL5	-1.31708	8.2963	4.66071e-13	4.07733e-11	Down	107.036	247.754
ENSG00000109819	PPARGC1A	-3.78361	1.43845	1.3161e-15	1.69445e-13	Down	0.105415	1.37536
ENSG00000110042	DTX4	-1.90152	2.35897	1.74113e-08	6.75864e-07	Down	0.63462	2.2051
ENSG00000110046	ATG2A	-1.13971	4.57621	3.74148e-07	1.06823e-05	Down	4.04912	8.30522
ENSG00000110446	SLC15A3	-1.53027	4.04108	1.12854e-09	5.77559e-08	Down	14.0261	37.6644
ENSG00000110628	SLC22A18	-1.54584	1.95121	0.000480578	0.00536851	Down	3.88702	10.6195
ENSG00000110881	ASIC1	-1.7307	2.88513	1.87038e-07	5.70621e-06	Down	1.68389	5.22234
ENSG00000110911	SLC11A2	-1.28588	6.64587	2.01017e-11	1.41409e-09	Down	31.3094	70.9403
ENSG00000111052	LIN7A	1.27856	5.01631	4.55355e-11	3.00696e-09	Up	17.5558	6.7221
ENSG00000111057	KRT18	1.13687	8.47479	1.95953e-10	1.19031e-08	Up	634.749	268.316
ENSG00000111087	GLI1	-1.0291	3.95547	0.000600179	0.00644309	Down	10.9901	20.84
ENSG00000111252	SH2B3	-1.01355	7.36762	3.51847e-09	1.60416e-07	Down	32.9793	61.8419
ENSG00000111275	ALDH2	-1.36131	4.86672	4.47978e-12	3.4869e-10	Down	14.1938	33.8951
ENSG00000111335	OAS2	-1.19532	5.79884	3.34611e-10	1.89746e-08	Down	22.6366	48.0899
ENSG00000111669	TPI1	1.1242	9.14097	9.00223e-11	5.70541e-09	Up	1235.71	526.711
ENSG00000111678	C12orf57	-1.45113	4.09397	3.23316e-06	7.38684e-05	Down	43.2279	109.967
ENSG00000111885	MAN1A1	-1.36606	6.21525	8.59792e-14	8.46192e-12	Down	13.3663	32.0035
ENSG00000111912	NCOA7	-1.09587	6.3776	7.38968e-10	3.96005e-08	Down	21.9812	43.6542
ENSG00000111913	FAM65B	-1.45673	3.952	1.70098e-09	8.29066e-08	Down	3.75675	9.57692
ENSG00000111962	UST	-1.78847	4.9797	3.51609e-20	6.92095e-18	Down	5.64973	18.1354
ENSG00000112096	SOD2	-3.69309	10.5686	4.6625e-69	1.59077e-65	Down	166.057	1993.82
ENSG00000112139	MDGA1	-1.54405	2.1994	3.28968e-06	7.50758e-05	Down	0.971112	2.63111
ENSG00000112319	EYA4	-1.09419	5.02247	2.31525e-08	8.68049e-07	Down	8.81549	17.461
ENSG00000112414	ADGRG6	1.3818	4.71114	5.70251e-11	3.72959e-09	Up	9.57178	3.40417
ENSG00000112972	HMGCS1	-1.32597	6.39573	8.1525e-13	6.89628e-11	Down	26.3417	61.4497
ENSG00000113360	DROSHA	1.87789	6.75552	1.89457e-05	0.000346593	Up	82.2094	20.9454
ENSG00000113368	LMNB1	1.47298	6.71622	5.04275e-16	6.9282e-14	Up	134.618	45.0909
ENSG00000113389	NPR3	1.11602	3.2279	6.9999e-05	0.00105364	Up	4.5197	1.94085
ENSG00000113448	PDE4D	1.43493	3.5048	4.37253e-07	1.23123e-05	Up	4.82276	1.6484
ENSG00000113504	SLC12A7	-1.65528	2.91091	1.54542e-07	4.85965e-06	Down	1.35355	3.97899
ENSG00000113578	FGF1	1.02549	6.0744	1.94322e-08	7.39399e-07	Up	64.5915	29.4791
ENSG00000113722	CDX1	-3.50364	1.13947	1.5617e-13	1.48696e-11	Down	0.350577	3.76001
ENSG00000113739	STC2	-1.3842	8.49898	4.29028e-14	4.41956e-12	Down	69.621	168.818
ENSG00000114200	BCHE	1.27244	1.72859	0.000588345	0.00634563	Up	3.19417	1.23493
ENSG00000114315	HES1	-1.04092	2.82289	0.00049854	0.0055375	Down	5.4139	10.3378
ENSG00000114796	KLHL24	-2.18991	4.5147	2.98244e-21	6.5649e-19	Down	3.34485	14.159
ENSG00000114841	DNAH1	-1.4903	2.44307	0.0005818	0.0062872	Down	0.468893	1.21714
ENSG00000115008	IL1A	-2.19562	2.99657	3.99284e-12	3.1317e-10	Down	2.33404	9.91174
ENSG00000115009	CCL20	-7.06731	-1.24067	7.49119e-06	0.000152589	Down	0	1.6964
ENSG00000115041	KCNIP3	-1.05662	3.75891	4.16343e-05	0.000685191	Down	7.37594	14.2629
ENSG00000115226	FNDC4	-1.03626	3.33792	9.91013e-05	0.00141078	Down	7.37781	14.0633
ENSG00000115339	GALNT3	1.03447	3.53165	6.75545e-05	0.00102637	Up	11.7666	5.3398
ENSG00000115414	FN1	1.27188	12.9683	1.24797e-12	1.04274e-10	Up	2548.36	979.692
ENSG00000115457	IGFBP2	-1.62931	4.09028	5.99311e-09	2.61201e-07	Down	16.77	48.2027
ENSG00000115604	IL18R1	-2.63543	0.046919	3.98747e-06	8.80555e-05	Down	0.190734	1.11861
ENSG00000115738	ID2	1.97656	4.60961	1.7343e-19	3.22753e-17	Up	58.2275	13.7793
ENSG00000115756	HPCAL1	-1.4241	5.78171	2.17833e-10	1.2999e-08	Down	30.8637	76.9502
ENSG00000115828	QPCT	-1.27813	5.52827	7.68645e-12	5.7849e-10	Down	27.835	62.7284
ENSG00000115875	SRSF7	1.03186	6.91921	1.21512e-09	6.15713e-08	Up	199.976	90.9048
ENSG00000115919	KYNU	-1.42506	1.37951	0.000480703	0.00536851	Down	1.46119	3.63024
ENSG00000116016	EPAS1	-1.0458	9.01107	6.66948e-09	2.87434e-07	Down	147.814	283.715
ENSG00000116106	EPHA4	1.24906	5.16923	2.86291e-11	1.96009e-09	Up	18.559	7.24952
ENSG00000116285	ERRFI1	1.13024	5.86332	5.21743e-10	2.86343e-08	Up	45.7706	19.4183
ENSG00000116711	PLA2G4A	-1.80082	3.75472	1.59626e-11	1.14256e-09	Down	3.50843	11.3459
ENSG00000116774	OLFML3	-1.22904	7.79795	1.42967e-12	1.18489e-10	Down	133.056	289.967
ENSG00000116786	PLEKHM2	-1.04772	6.42728	2.19916e-08	8.27555e-07	Down	23.5568	45.2775
ENSG00000116996	ZP4	-5.15518	0.629525	2.48314e-16	3.50567e-14	Down	0.0764906	2.68929
ENSG00000117266	CDK18	-2.6376	1.53223	1.04706e-10	6.5952e-09	Down	0.740416	4.31969
ENSG00000117280	RAB29	-1.20445	5.24791	2.03045e-10	1.22251e-08	Down	15.9283	34.1409
ENSG00000117318	ID3	2.54192	5.38748	2.36168e-23	6.62274e-21	Up	155.573	24.9175
ENSG00000117425	PTCH2	-2.14443	1.10811	4.21711e-05	0.000692844	Down	0.356982	1.48219
ENSG00000117525	F3	1.35652	7.52773	2.88526e-15	3.45405e-13	Up	247.615	89.8154
ENSG00000117594	HSD11B1	-5.9636	3.4893	1.81551e-47	2.32283e-44	Down	0.503609	29.3836
ENSG00000117632	STMN1	1.08595	8.86545	7.82233e-10	4.15924e-08	Up	1088.74	476.566
ENSG00000117643	MAN1C1	-2.61957	2.3093	1.50804e-13	1.44257e-11	Down	0.823998	4.73102
ENSG00000117877	CD3EAP	1.45009	2.63993	4.8202e-05	0.000779418	Up	4.98077	1.70652
ENSG00000117984	CTSD	-1.82957	7.71385	3.69396e-19	6.81253e-17	Down	121.083	399.653
ENSG00000118407	FILIP1	1.7057	1.93425	1.14253e-06	2.89464e-05	Up	2.24376	0.637914
ENSG00000118503	TNFAIP3	-1.64786	6.28659	1.80314e-16	2.65555e-14	Down	20.3708	59.3514
ENSG00000118513	MYB	1.6348	1.06131	0.000310814	0.00372958	Up	1.9273	0.563455
ENSG00000118898	PPL	-3.49652	1.48891	2.67676e-13	2.49072e-11	Down	0.123941	1.31018
ENSG00000118922	KLF12	1.69855	4.8793	2.79625e-17	4.36962e-15	Up	7.78772	2.22936
ENSG00000118960	HS1BP3	-1.55366	4.57622	4.62357e-13	4.06219e-11	Down	10.062	27.4979
ENSG00000118985	ELL2	1.10032	7.87988	2.65979e-10	1.53376e-08	Up	93.3781	40.4681
ENSG00000119138	KLF9	-1.49117	5.62878	1.67814e-15	2.11116e-13	Down	8.06574	21.0547
ENSG00000119227	PIGZ	-1.1239	2.8438	0.000211489	0.00269575	Down	3.03762	6.16494
ENSG00000119397	CNTRL	1.04666	4.83262	1.25682e-07	4.03898e-06	Up	11.4393	5.14356
ENSG00000119431	HDHD3	-1.28868	2.83116	0.000103	0.00145616	Down	5.50665	12.5122
ENSG00000119508	NR4A3	-2.86222	5.18082	2.38657e-37	1.48047e-34	Down	2.99525	20.1985
ENSG00000119655	NPC2	-1.38883	7.10432	3.08753e-16	4.3291e-14	Down	191.481	465.621
ENSG00000119698	PPP4R4	-1.22245	2.00177	0.000454436	0.00513204	Down	1.25777	2.72629
ENSG00000119699	TGFB3	-1.94933	0.655333	0.000922464	0.0092296	Down	0.588297	2.11264
ENSG00000120149	MSX2	-2.85799	1.03891	4.75221e-10	2.62217e-08	Down	0.37242	2.52197
ENSG00000120306	CYSTM1	-1.50403	4.23334	8.0232e-11	5.1166e-09	Down	18.1953	47.9155
ENSG00000120337	TNFSF18	-2.24162	0.59334	7.73522e-06	0.000157017	Down	0.436596	1.9247
ENSG00000120549	KIAA1217	-1.04412	3.65108	6.59795e-05	0.00100721	Down	2.57883	4.93826
ENSG00000120693	SMAD9	1.30129	2.41397	5.36747e-05	0.000851764	Up	2.20941	0.833947
ENSG00000120708	TGFBI	2.4028	7.5435	1.86053e-39	1.22861e-36	Up	196.647	34.5743
ENSG00000120885	CLU	-1.56596	7.08698	1.1366e-19	2.13462e-17	Down	209.565	576.881
ENSG00000121039	RDH10	2.1052	5.70848	2.74176e-29	1.16931e-26	Up	63.7589	13.7661
ENSG00000121064	SCPEP1	-1.27502	6.32833	6.69549e-13	5.75896e-11	Down	45.0972	101.421
ENSG00000121104	FAM117A	-1.46093	1.49898	0.000529639	0.0058185	Down	1.2532	3.23203
ENSG00000121361	KCNJ8	1.24307	4.18653	8.67873e-08	2.90773e-06	Up	18.2469	7.16664
ENSG00000121440	PDZRN3	-1.1361	5.39365	2.41519e-07	7.22826e-06	Down	16.4886	33.6086
ENSG00000121621	KIF18A	1.09696	5.18228	1.16285e-08	4.74199e-07	Up	23.2735	10.1161
ENSG00000121743	GJA3	-1.18723	2.79275	6.53202e-05	0.00099938	Down	1.29608	2.74599
ENSG00000121753	ADGRB2	-1.89051	2.81553	8.27913e-09	3.50895e-07	Down	1.50952	5.21672
ENSG00000121769	FABP3	-2.60484	2.83229	4.967e-15	5.77724e-13	Down	7.53989	42.8736
ENSG00000122176	FMOD	-2.6398	2.71862	1.02674e-15	1.36483e-13	Down	0.949681	5.50047
ENSG00000122378	FAM213A	-1.51609	3.42971	1.75549e-08	6.79332e-07	Down	6.36927	16.9236
ENSG00000122547	EEPD1	-1.74104	3.26151	1.24463e-05	0.000240812	Down	3.34689	10.3277
ENSG00000122641	INHBA	-1.62807	1.82722	1.62085e-05	0.000304129	Down	0.515978	1.47766
ENSG00000122862	SRGN	1.75083	6.17897	9.7631e-22	2.22067e-19	Up	179.739	49.5915
ENSG00000122912	SLC25A16	1.66099	4.21218	1.80813e-09	8.79196e-08	Up	19.3683	5.71856
ENSG00000123213	NLN	1.09959	5.6135	1.46869e-09	7.29746e-08	Up	32.2823	14.0019
ENSG00000123496	IL13RA2	-4.66032	2.86414	2.88039e-26	9.35945e-24	Down	1.03307	24.498
ENSG00000123595	RAB9A	-1.19429	4.67938	9.41111e-09	3.92372e-07	Down	22.4124	47.6067
ENSG00000123610	TNFAIP6	-2.92992	4.62019	6.98569e-37	4.206e-34	Down	7.51885	53.3703
ENSG00000123700	KCNJ2	-2.732	2.62429	6.30644e-16	8.54961e-14	Down	0.61764	3.82148
ENSG00000123739	PLA2G12A	-4.50363	7.86613	1.84284e-05	0.000339252	Down	11.8904	250.416
ENSG00000123933	MXD4	-1.29113	4.7699	3.78555e-07	1.0793e-05	Down	8.65245	19.7337
ENSG00000123989	CHPF	-1.09853	5.74426	0.000276365	0.00337357	Down	19.4857	38.77
ENSG00000124102	PI3	-4.31987	-0.492228	5.4156e-08	1.91804e-06	Down	0.264326	5.51075
ENSG00000124126	PREX1	-1.7892	3.05297	9.73299e-10	5.04415e-08	Down	0.912825	2.93476
ENSG00000124198	ARFGEF2	-1.75982	7.46946	0.000667049	0.00703874	Down	18.2645	57.4282
ENSG00000124466	LYPD3	-1.36686	1.18577	0.000825032	0.00839008	Down	1.34279	3.21484
ENSG00000124731	TREM1	7.52243	-0.803393	6.15752e-09	2.67623e-07	Up	1.36395	0
ENSG00000124749	COL21A1	-3.657	0.264467	9.52728e-10	4.96267e-08	Down	0.212153	2.55649
ENSG00000124766	SOX4	-1.57542	3.72793	1.47694e-09	7.32069e-08	Down	2.19827	6.08984
ENSG00000124875	CXCL6	-3.42687	4.29872	2.1496e-36	1.25727e-33	Down	3.51458	35.1003
ENSG00000125503	PPP1R12C	-1.03627	4.12817	0.000406388	0.0046895	Down	13.5786	25.901
ENSG00000125538	IL1B	-3.94642	7.86429	2.8691e-46	2.55363e-43	Down	32.3421	462.546
ENSG00000125648	SLC25A23	-1.04406	4.80507	2.58399e-07	7.65512e-06	Down	10.8526	20.7676
ENSG00000125657	TNFSF9	-2.96175	1.07389	1.47222e-08	5.8181e-07	Down	0.515719	3.72937
ENSG00000125730	C3	-1.49027	9.23895	1.99461e-14	2.1719e-12	Down	118.814	310.139
ENSG00000125772	GPCPD1	-1.0313	4.35469	1.91658e-06	4.61855e-05	Down	4.95261	9.4018
ENSG00000125845	BMP2	-2.50733	1.87357	3.42051e-11	2.28827e-09	Down	0.495318	2.62005
ENSG00000125848	FLRT3	1.75194	2.24476	5.5441e-07	1.51932e-05	Up	3.29326	0.910311
ENSG00000125864	BFSP1	-1.16253	2.67853	0.000112605	0.00157026	Down	3.49569	7.27288
ENSG00000125965	GDF5	-1.72653	2.04341	1.10802e-05	0.000218098	Down	1.36533	4.2211
ENSG00000125968	ID1	2.4157	4.05291	6.87719e-13	5.88911e-11	Up	55.8843	9.79481
ENSG00000126106	TMEM53	-1.26904	2.63369	3.86585e-05	0.000643397	Down	4.31843	9.68765
ENSG00000126218	F10	-1.49159	2.58589	5.12121e-06	0.000109776	Down	4.04355	10.5543
ENSG00000126262	FFAR2	2.94371	-0.218334	0.000279703	0.00340821	Up	3.97346	0.507718
ENSG00000126458	RRAS	-1.06105	5.47119	3.16101e-07	9.1268e-06	Down	55.7313	108.087
ENSG00000126561	STAT5A	-1.14841	2.53314	0.000201422	0.00259491	Down	3.3484	6.90486
ENSG00000126603	GLIS2	-1.21679	4.64422	1.9092e-05	0.000348958	Down	6.59756	14.2812
ENSG00000126709	IFI6	-1.59585	5.50757	1.9949e-12	1.62699e-10	Down	59.0979	165.902
ENSG00000127124	HIVEP3	1.63742	1.09865	7.73592e-05	0.00114922	Up	1.51403	0.451777
ENSG00000127220	ABHD8	-1.32174	2.11017	0.00029237	0.00353939	Down	2.06908	4.82746
ENSG00000127415	IDUA	-1.29972	2.76674	6.66368e-05	0.00101422	Down	5.97002	13.7117
ENSG00000127528	KLF2	1.15809	2.07271	0.000745448	0.00770137	Up	4.92112	2.04251
ENSG00000127863	TNFRSF19	-1.262	6.84226	4.02303e-13	3.56517e-11	Down	29.2934	65.2337
ENSG00000127948	POR	-1.03843	4.29572	4.95827e-06	0.000106843	Down	16.7122	31.9581
ENSG00000128203	ASPHD2	-1.16719	2.73225	0.000114949	0.00159967	Down	2.00739	4.18917
ENSG00000128271	ADORA2A	-5.69444	3.1332	4.62214e-28	1.8924e-25	Down	0.382211	19.1594
ENSG00000128274	A4GALT	-2.42134	1.85473	1.0161e-09	5.25267e-08	Down	1.45984	7.33678
ENSG00000128294	TPST2	-1.00612	5.14837	5.21142e-08	1.85859e-06	Down	20.6263	38.4919
ENSG00000128309	MPST	-1.34163	3.41714	2.61251e-05	0.000458667	Down	7.17411	16.9411
ENSG00000128342	LIF	-1.57246	4.41312	7.13685e-13	6.06217e-11	Down	4.76633	13.1875
ENSG00000128567	PODXL	1.39083	2.78204	3.40679e-06	7.72017e-05	Up	5.00727	1.77183
ENSG00000128573	FOXP2	-1.2349	3.14146	4.01694e-05	0.000665298	Down	2.13496	4.68619
ENSG00000128602	SMO	-1.87545	3.13592	7.6746e-10	4.09132e-08	Down	1.83668	6.24936
ENSG00000128606	LRRC17	-1.13912	3.7091	7.42267e-06	0.000151495	Down	7.56938	15.5104
ENSG00000128655	PDE11A	2.20545	1.43585	5.53688e-07	1.51932e-05	Up	1.20283	0.23692
ENSG00000128849	CGNL1	-1.62479	2.89902	8.90848e-08	2.96529e-06	Down	0.798416	2.28503
ENSG00000128917	DLL4	-1.8736	6.04476	3.80443e-22	9.05588e-20	Down	14.4473	49.117
ENSG00000128918	ALDH1A2	-1.57265	3.24472	8.76543e-08	2.93198e-06	Down	13.865	38.3283
ENSG00000128965	CHAC1	-2.22691	5.51492	3.95118e-26	1.26382e-23	Down	18.3477	79.9162
ENSG00000129028	THAP10	1.41216	3.21435	1.85617e-05	0.000340786	Up	13.0278	4.53206
ENSG00000129048	ACKR4	-1.88133	7.63709	2.60689e-23	7.11542e-21	Down	78.4858	268.576
ENSG00000129173	E2F8	1.67487	3.76089	1.09433e-10	6.85074e-09	Up	10.6335	3.09946
ENSG00000129226	CD68	-1.0641	6.41945	1.39114e-09	6.96286e-08	Down	81.3139	157.925
ENSG00000129534	MIS18BP1	1.3738	5.99556	2.715e-11	1.87134e-09	Up	52.9088	19.0025
ENSG00000129946	SHC2	-2.98965	0.791443	8.89586e-07	2.29354e-05	Down	0.393064	2.9413
ENSG00000130066	SAT1	-1.43063	5.87469	2.76795e-12	2.21339e-10	Down	61.6339	154.405
ENSG00000130176	CNN1	1.07097	4.77606	5.52841e-08	1.95124e-06	Up	59.7413	26.4279
ENSG00000130203	APOE	-2.07363	0.0986681	7.55158e-05	0.00112592	Down	0.857336	3.40734
ENSG00000130303	BST2	-1.89706	2.64298	1.72009e-08	6.71982e-07	Down	5.47147	18.9365
ENSG00000130312	MRPL34	-1.05828	3.1048	0.00016571	0.00220133	Down	18.6877	36.1452
ENSG00000130513	GDF15	-2.51671	2.28729	1.18067e-11	8.60124e-10	Down	2.81316	15.0526
ENSG00000130522	JUND	-1.07109	4.67608	0.000141176	0.0019254	Down	16.6314	32.4729
ENSG00000130584	ZBTB46	-1.0421	2.95824	0.000665509	0.00702611	Down	1.6986	3.25988
ENSG00000130589	HELZ2	-1.08415	4.27362	0.000171956	0.00227104	Down	9.66286	18.9769
ENSG00000130702	LAMA5	-1.62852	2.67002	0.000102265	0.00144776	Down	1.07392	3.11074
ENSG00000130707	ASS1	-1.73311	8.65463	9.00699e-23	2.30478e-20	Down	219.778	678.62
ENSG00000130766	SESN2	-1.66524	4.47097	4.29629e-14	4.41956e-12	Down	5.08146	14.9923
ENSG00000130775	THEMIS2	-1.55971	3.37373	7.03938e-09	3.02738e-07	Down	5.78292	15.8372
ENSG00000130787	HIP1R	-1.30614	4.33256	1.65925e-07	5.17783e-06	Down	7.0089	16.0968
ENSG00000130881	LRP3	-2.33784	2.50531	3.49924e-08	1.27461e-06	Down	2.0973	9.8291
ENSG00000131153	GINS2	1.04079	4.72541	2.39558e-07	7.18008e-06	Up	23.1761	10.4768
ENSG00000131408	NR1H2	-1.16938	5.08354	1.31678e-06	3.29936e-05	Down	18.9554	39.6332
ENSG00000131669	NINJ1	-1.366	5.05882	3.89077e-11	2.58597e-09	Down	27.5885	66.0868
ENSG00000131737	KRT34	3.74697	5.70255	9.73311e-64	2.49058e-60	Up	98.709	6.86683
ENSG00000131738	KRT33B	2.07852	-0.299705	0.000424367	0.00486952	Up	1.30489	0.275244
ENSG00000131979	GCH1	-1.60319	1.61264	6.44613e-05	0.000990342	Down	0.910039	2.56202
ENSG00000131981	LGALS3	-1.46979	7.0732	8.4331e-14	8.33981e-12	Down	123.038	316.49
ENSG00000132003	ZSWIM4	-1.18737	3.34626	1.52519e-05	0.000288294	Down	2.43084	5.14529
ENSG00000132031	MATN3	1.49942	1.4484	7.28317e-05	0.00109306	Up	2.6364	0.864146
ENSG00000132122	SPATA6	-1.14151	2.57707	0.000179693	0.00236103	Down	2.20537	4.52576
ENSG00000132141	CCT6B	-1.52445	1.59456	0.000227182	0.00286193	Down	1.56057	4.18125
ENSG00000132170	PPARG	-1.73038	4.59992	5.89853e-16	8.04993e-14	Down	11.0369	34.0732
ENSG00000132207	SLX1A	-1.20172	2.82574	0.000732755	0.00759505	Down	9.47945	20.3796
ENSG00000132297	HHLA1	1.32029	2.41893	5.24022e-05	0.000836108	Up	5.68868	2.10372
ENSG00000132386	SERPINF1	-2.3683	4.29187	1.99908e-23	5.68378e-21	Down	10.2714	49.229
ENSG00000132436	FIGNL1	1.07323	5.4332	7.98661e-09	3.39904e-07	Up	38.5646	17.0149
ENSG00000132481	TRIM47	-2.22857	1.14964	1.89263e-07	5.75692e-06	Down	0.852273	3.74896
ENSG00000132510	KDM6B	-1.5125	3.90038	6.57816e-10	3.57192e-08	Down	2.49949	6.62554
ENSG00000132613	MTSS1L	-1.21176	6.15663	2.57709e-10	1.49874e-08	Down	44.6714	96.1419
ENSG00000133134	BEX2	-2.7436	0.173884	4.40425e-06	9.59142e-05	Down	0.723271	4.6074
ENSG00000133243	BTBD2	-3.18903	6.61986	3.54534e-05	0.000598324	Down	17.4923	148.107
ENSG00000133321	RARRES3	-2.22048	2.71696	1.12367e-11	8.24464e-10	Down	7.18333	31.0617
ENSG00000133687	TMTC1	-2.93902	5.9437	9.79668e-51	1.67123e-47	Down	3.73583	26.6426
ENSG00000133805	AMPD3	-2.04462	5.81245	1.6725e-07	5.20194e-06	Down	14.0256	53.4697
ENSG00000134013	LOXL2	1.1691	9.70666	4.38481e-10	2.43917e-08	Up	584.672	241.531
ENSG00000134070	IRAK2	-2.25096	5.20399	1.04366e-27	4.10861e-25	Down	6.07332	26.827
ENSG00000134202	GSTM3	-1.44297	2.2398	0.000125277	0.00172814	Down	3.47763	8.83377
ENSG00000134256	CD101	5.48812	-0.879566	2.02509e-07	6.1325e-06	Up	1.34645	0.0237123
ENSG00000134321	RSAD2	-1.71426	0.54346	0.000231141	0.00289932	Down	0.328412	1.00267
ENSG00000134333	LDHA	1.08473	11.2636	9.03741e-10	4.75591e-08	Up	4569.11	2001.19
ENSG00000134470	IL15RA	-1.61993	2.81017	1.02347e-07	3.35761e-06	Down	5.38109	15.4092
ENSG00000134508	CABLES1	-2.83667	3.64458	1.11436e-18	1.96655e-16	Down	2.14909	14.2077
ENSG00000134569	LRP4	-2.71645	2.9849	1.949e-15	2.41806e-13	Down	0.625618	3.83809
ENSG00000134594	RAB33A	-2.10913	-0.758807	0.000927802	0.00927394	Down	0.294121	1.19966
ENSG00000134668	SPOCD1	-1.05354	5.7027	3.71445e-08	1.3482e-06	Down	30.3182	58.5566
ENSG00000134769	DTNA	-1.22208	4.029	5.65365e-06	0.000119686	Down	7.22397	15.6699
ENSG00000134824	FADS2	-1.25757	8.95844	2.47428e-12	1.99588e-10	Down	283.077	629.362
ENSG00000134853	PDGFRA	-1.09423	9.30148	1.31113e-09	6.59461e-08	Down	108.853	215.884
ENSG00000135047	CTSL	-1.20606	8.46685	3.66939e-12	2.88908e-10	Down	308.879	661.951
ENSG00000135074	ADAM19	1.14785	6.38464	7.09405e-11	4.55242e-09	Up	28.9614	12.1423
ENSG00000135114	OASL	-1.80164	0.0647601	0.000660103	0.00697623	Down	0.377639	1.22354
ENSG00000135124	P2RX4	-1.50585	3.85055	1.39681e-09	6.97419e-08	Down	7.69606	20.3139
ENSG00000135218	CD36	-3.06953	2.83846	6.87766e-21	1.43666e-18	Down	1.20253	9.41549
ENSG00000135346	CGA	2.26894	-0.55615	0.000426476	0.00487731	Up	3.23244	0.61168
ENSG00000135472	FAIM2	-1.71141	1.643	0.000168263	0.00223252	Down	0.953295	2.88119
ENSG00000135587	SMPD2	-1.14803	2.88876	8.29517e-05	0.00121641	Down	5.99376	12.3628
ENSG00000135919	SERPINE2	-1.44242	9.27615	2.09387e-14	2.26791e-12	Down	271.796	686.442
ENSG00000135929	CYP27A1	-1.6311	2.91007	7.53547e-08	2.5667e-06	Down	3.07843	8.84564
ENSG00000135931	ARMC9	-1.62476	7.16	1.16117e-20	2.37703e-18	Down	73.7706	211.185
ENSG00000136040	PLXNC1	-2.07997	1.51524	6.53289e-07	1.74588e-05	Down	0.422399	1.65355
ENSG00000136068	FLNB	1.12914	8.12672	2.34576e-10	1.38387e-08	Up	70.3604	29.8623
ENSG00000136205	TNS3	-1.04129	8.41749	5.997e-09	2.61201e-07	Down	54.2388	103.647
ENSG00000136235	GPNMB	-3.65924	8.43949	1.35601e-82	1.38794e-78	Down	32.8228	385.132
ENSG00000136244	IL6	-3.81402	8.76626	2.19992e-50	3.4642e-47	Down	133.517	1742.4
ENSG00000136378	ADAMTS7	-1.63297	1.36193	0.000933424	0.00932559	Down	0.497884	1.43272
ENSG00000136689	IL1RN	-3.62582	1.85918	5.60268e-18	9.47871e-16	Down	0.534458	6.20941
ENSG00000136717	BIN1	-1.06133	4.72616	4.59703e-07	1.28736e-05	Down	15.0381	29.1785
ENSG00000136732	GYPC	-1.56701	5.70222	1.57191e-16	2.34881e-14	Down	49.6012	136.511
ENSG00000136826	KLF4	-1.43485	5.05007	3.69488e-14	3.85907e-12	Down	11.5493	29.0363
ENSG00000136842	TMOD1	-1.57522	3.51881	1.97361e-08	7.48643e-07	Down	2.87901	7.95945
ENSG00000136859	ANGPTL2	-1.44905	7.74597	3.22923e-16	4.46659e-14	Down	86.276	219.071
ENSG00000136928	GABBR2	1.31748	4.01312	6.83226e-08	2.35857e-06	Up	6.37204	2.36778
ENSG00000136960	ENPP2	-1.89139	7.38507	4.45176e-27	1.59881e-24	Down	44.5351	153.547
ENSG00000136982	DSCC1	1.2383	3.15326	8.70795e-06	0.000174937	Up	9.52617	3.74199
ENSG00000137198	GMPR	-1.19622	2.94985	4.09279e-05	0.000675674	Down	5.70837	12.1607
ENSG00000137486	ARRB1	-1.10414	4.0897	1.38642e-05	0.000263768	Down	7.82652	15.672
ENSG00000137575	SDCBP	-1.04219	8.34344	4.25115e-09	1.89598e-07	Down	172.327	329.581
ENSG00000137673	MMP7	-3.90827	-0.794242	1.8318e-06	4.46946e-05	Down	0.104382	1.6304
ENSG00000137752	CASP1	-1.67144	4.42469	6.38643e-13	5.51631e-11	Down	17.1649	50.7388
ENSG00000137807	KIF23	1.06001	7.04447	2.19859e-09	1.05157e-07	Up	96.7933	43.1517
ENSG00000137812	KNL1	1.33388	6.17843	2.93779e-13	2.69684e-11	Up	25.84	9.51657
ENSG00000137869	CYP19A1	-3.79329	-1.36549	0.000153928	0.00207034	Down	0.0729051	1.07913
ENSG00000137872	SEMA6D	-1.44045	4.19657	2.97599e-07	8.62912e-06	Down	4.14415	10.4392
ENSG00000137959	IFI44L	-1.91309	3.94421	2.00706e-10	1.21558e-08	Down	3.56337	12.5168
ENSG00000138030	KHK	1.5281	1.29425	0.000493677	0.0054984	Up	3.24753	1.04958
ENSG00000138135	CH25H	-5.30394	0.400273	3.34502e-13	3.04337e-11	Down	0.075637	3.09657
ENSG00000138193	PLCE1	1.12785	3.18498	0.000476517	0.00533048	Up	2.28066	0.9659
ENSG00000138231	DBR1	1.07518	3.43094	0.000123089	0.00170484	Up	9.5385	4.18658
ENSG00000138316	ADAMTS14	-2.64856	2.38437	1.5881e-14	1.74785e-12	Down	0.435925	2.55004
ENSG00000138347	MYPN	1.92044	6.9964	1.6162e-25	4.99909e-23	Up	62.0707	15.241
ENSG00000138356	AOX1	1.15106	6.69718	6.18427e-11	4.01899e-09	Up	94.6419	39.5653
ENSG00000138378	STAT4	-1.5094	1.20053	0.000795456	0.00814596	Down	0.821153	2.19419
ENSG00000138395	CDK15	1.1551	5.70611	2.81776e-09	1.31996e-07	Up	39.7196	16.5876
ENSG00000138449	SLC40A1	-1.16073	3.01317	0.000102902	0.00145578	Down	2.93116	6.07558
ENSG00000138468	SENP7	1.30341	3.6688	7.37919e-07	1.93914e-05	Up	8.38461	3.15222
ENSG00000138646	HERC5	-1.12614	3.64583	6.15384e-05	0.000952914	Down	4.25803	8.61921
ENSG00000138780	GSTCD	1.30406	4.37351	2.78823e-09	1.30912e-07	Up	16.9111	6.35417
ENSG00000138821	SLC39A8	-2.55732	7.19483	3.36089e-41	2.54818e-38	Down	23.2114	126.957
ENSG00000138835	RGS3	-1.45937	6.93894	1.45525e-16	2.20671e-14	Down	59.8191	152.725
ENSG00000138944	KIAA1644	-4.52388	2.16085	2.27962e-26	7.52681e-24	Down	0.0866572	1.87309
ENSG00000139174	PRICKLE1	1.03932	4.18363	6.33246e-06	0.000132143	Up	11.1261	5.03563
ENSG00000139178	C1RL	-1.09709	5.65124	8.40447e-09	3.54008e-07	Down	26.3599	52.4862
ENSG00000139190	VAMP1	-1.02951	2.77626	0.000908026	0.0091074	Down	4.44711	8.46539
ENSG00000139192	TAPBPL	-1.16161	3.34716	1.54253e-05	0.000291033	Down	7.60823	15.8417
ENSG00000139200	PIANP	-1.27152	3.16119	1.73264e-05	0.000321567	Down	3.45343	7.77674
ENSG00000139209	SLC38A4	1.27651	4.15912	7.87842e-08	2.67018e-06	Up	12.1435	4.66331
ENSG00000139263	LRIG3	-1.29453	5.4841	8.20012e-07	2.13297e-05	Down	13.6612	31.1757
ENSG00000139266	2017-03-09	-1.02328	3.56228	6.9391e-05	0.00104912	Down	7.26748	13.7172
ENSG00000139269	INHBE	-1.60943	2.55162	4.01457e-06	8.85585e-05	Down	2.50352	7.13708
ENSG00000139304	PTPRQ	4.49106	-1.33618	3.05668e-05	0.000524944	Up	2.82073	0.0914401
ENSG00000139329	LUM	-1.38991	11.315	1.41319e-14	1.58084e-12	Down	1771.3	4313.49
ENSG00000139350	NEDD1	1.28737	6.9529	3.11901e-14	3.2912e-12	Up	98.7458	37.5846
ENSG00000139405	RITA1	-1.28941	4.44716	3.7952e-09	1.71504e-07	Down	10.8039	24.5431
ENSG00000139428	MMAB	-1.09198	3.84009	5.94301e-05	0.000924463	Down	13.8731	27.513
ENSG00000139508	SLC46A3	-1.70864	3.96999	3.3251e-11	2.23371e-09	Down	4.0959	12.437
ENSG00000139734	DIAPH3	1.0685	6.53306	2.59689e-09	1.23058e-07	Up	49.5039	21.9366
ENSG00000139874	SSTR1	1.21402	6.95185	4.66908e-10	2.58327e-08	Up	65.5497	26.2628
ENSG00000139899	CBLN3	-1.32505	2.61489	1.24576e-05	0.000240812	Down	3.73157	8.69542
ENSG00000139946	PELI2	-1.00684	3.06309	0.000413394	0.00475693	Down	1.93652	3.61172
ENSG00000139973	SYT16	1.65196	1.97297	3.09969e-06	7.10569e-05	Up	3.04064	0.901833
ENSG00000139974	SLC38A6	-1.02429	4.23626	4.98825e-06	0.000107151	Down	19.1597	36.1922
ENSG00000140297	GCNT3	-4.37958	2.00874	1.17588e-22	2.93555e-20	Down	0.270366	5.32998
ENSG00000140379	BCL2A1	-2.04863	0.420788	0.000594914	0.00639962	Down	0.989966	3.80868
ENSG00000140479	PCSK6	-4.26004	-0.670296	2.95526e-07	8.59334e-06	Down	0.0864853	1.72338
ENSG00000140511	HAPLN3	-2.03612	-0.131399	0.000449655	0.00508838	Down	0.278359	1.08232
ENSG00000141052	MYOCD	1.52295	5.77188	1.03161e-14	1.16674e-12	Up	20.9688	6.78848
ENSG00000141068	KSR1	-1.45681	3.17357	2.82403e-06	6.54708e-05	Down	3.78376	9.61874
ENSG00000141337	ARSG	-1.42206	2.14635	2.41692e-05	0.00042837	Down	1.56902	3.90373
ENSG00000141458	NPC1	-1.07705	6.96183	1.25296e-10	7.79615e-09	Down	32.39	63.497
ENSG00000141522	ARHGDIA	-2.6087	8.96856	0.00069152	0.0072521	Down	280.746	1591.19
ENSG00000141574	SECTM1	-1.88351	4.70174	1.65717e-17	2.69237e-15	Down	24.7047	84.5644
ENSG00000141576	RNF157	-1.47126	3.7486	1.33039e-08	5.32963e-07	Down	2.72453	7.01024
ENSG00000141582	CBX4	-1.12948	2.99448	0.000266128	0.00326027	Down	3.47843	7.08414
ENSG00000141994	DUS3L	-2.06033	3.4076	0.000544533	0.00595785	Down	15.1856	59.0311
ENSG00000142089	IFITM3	-1.10747	7.90815	2.64206e-09	1.24909e-07	Down	420.084	840.738
ENSG00000142102	PGGHG	-1.03238	2.83703	0.000745646	0.00770137	Down	2.42437	4.62223
ENSG00000142156	COL6A1	-1.622	9.72895	5.25704e-12	4.04575e-10	Down	168.45	481.413
ENSG00000142173	COL6A2	-1.62483	9.50673	1.29398e-11	9.39332e-10	Down	227.394	651.352
ENSG00000142224	IL19	-4.16758	1.27003	2.13252e-16	3.07428e-14	Down	0.387489	6.55282
ENSG00000142327	RNPEPL1	-1.08244	4.91239	0.000105252	0.00148389	Down	15.0261	29.5618
ENSG00000142694	EVA1B	-1.53622	3.10577	0.000206716	0.00264977	Down	9.75355	26.3602
ENSG00000142731	PLK4	1.07882	5.63777	1.99386e-09	9.55884e-08	Up	42.272	18.6054
ENSG00000142920	AZIN2	-2.01958	2.46127	1.70835e-06	4.17324e-05	Down	2.27018	8.57182
ENSG00000142949	PTPRF	1.3045	7.02389	1.54047e-12	1.27157e-10	Up	76.6087	28.7944
ENSG00000143013	LMO4	-1.13615	4.32708	4.41094e-07	1.23863e-05	Down	14.8944	30.4256
ENSG00000143196	DPT	-1.70313	1.83299	4.16383e-05	0.000685191	Down	1.63841	4.94477
ENSG00000143228	NUF2	1.03066	5.79613	0.000192482	0.00250019	Up	90.6082	41.085
ENSG00000143333	RGS16	-1.78436	0.429894	0.000126473	0.00174318	Down	0.405718	1.3122
ENSG00000143387	CTSK	-3.02662	9.72933	1.20926e-54	2.75052e-51	Down	199.136	1507.76
ENSG00000143469	SYT14	-1.29526	4.41161	1.88146e-09	9.0838e-08	Down	4.7934	10.9266
ENSG00000143669	LYST	-1.14176	6.17322	2.77564e-10	1.5916e-08	Down	9.75141	19.9799
ENSG00000143772	ITPKB	-1.54401	3.4311	1.82852e-08	7.00968e-07	Down	1.58318	4.28315
ENSG00000143801	PSEN2	-1.10492	4.23409	8.91021e-07	2.29435e-05	Down	11.4563	22.9092
ENSG00000143819	EPHX1	-1.15522	4.86926	6.65753e-09	2.87434e-07	Down	19.9509	41.3153
ENSG00000143839	REN	2.45996	-0.0247553	2.04603e-05	0.000370657	Up	1.90423	0.326508
ENSG00000143878	RHOB	1.16649	6.49617	3.08572e-10	1.76446e-08	Up	90.4384	37.4487
ENSG00000143942	CHAC2	1.3998	2.00545	5.18993e-05	0.000829375	Up	8.12189	2.85242
ENSG00000144063	MALL	2.81904	3.33431	1.83139e-17	2.92893e-15	Up	11.898	1.58353
ENSG00000144320	LNPK	1.08338	6.43471	9.38291e-05	0.00134793	Up	69.9796	30.5584
ENSG00000144339	TMEFF2	2.23473	1.44238	1.58488e-05	0.000298198	Up	3.21879	0.638332
ENSG00000144354	CDCA7	1.15467	4.40869	1.25633e-07	4.03898e-06	Up	19.3737	8.09398
ENSG00000144476	ACKR3	-5.03807	-0.542643	1.61262e-08	6.31202e-07	Down	0.0303234	1.07635
ENSG00000144560	VGLL4	-1.25314	5.0406	9.30971e-10	4.87415e-08	Down	12.187	27.0564
ENSG00000144802	NFKBIZ	-1.31828	6.23195	1.087e-11	8.00431e-10	Down	25.8681	59.8904
ENSG00000144891	AGTR1	1.48299	2.6428	4.02402e-06	8.85761e-05	Up	7.45768	2.48867
ENSG00000144908	ALDH1L1	2.21862	2.65151	4.03432e-08	1.45399e-06	Up	6.58715	1.33012
ENSG00000145214	DGKQ	-1.28464	3.36097	0.000207489	0.00265608	Down	2.52512	5.72485
ENSG00000145244	CORIN	2.20069	4.06238	9.41165e-16	1.25925e-13	Up	14.9488	3.03836
ENSG00000145287	PLAC8	2.28617	0.515086	4.35891e-06	9.50727e-05	Up	4.95566	0.913812
ENSG00000145335	SNCA	-3.16106	3.64637	1.43301e-22	3.53436e-20	Down	4.06811	34.0485
ENSG00000145362	ANK2	-1.30809	2.75837	5.9215e-05	0.000921817	Down	1.6039	3.68813
ENSG00000145604	SKP2	1.3204	6.59128	1.96852e-13	1.86563e-11	Up	73.296	27.2792
ENSG00000145990	GFOD1	-2.23987	2.05936	7.14373e-10	3.85259e-08	Down	0.621745	2.72677
ENSG00000146094	DOK3	1.73614	0.280419	0.000471118	0.00528453	Up	3.23556	0.906775
ENSG00000146122	DAAM2	-1.32882	5.08126	6.64494e-11	4.27763e-09	Down	7.47633	17.4634
ENSG00000146197	SCUBE3	1.17022	4.21907	2.6003e-07	7.69229e-06	Up	5.53048	2.2853
ENSG00000146232	NFKBIE	-1.4154	3.77263	2.81506e-08	1.04208e-06	Down	7.49158	18.5496
ENSG00000146250	PRSS35	-2.05988	2.82834	1.04621e-08	4.32667e-07	Down	1.91014	7.38261
ENSG00000146278	PNRC1	-1.9287	5.39128	4.17458e-21	8.99555e-19	Down	25.1124	88.6728
ENSG00000146374	RSPO3	-3.25486	1.61764	9.40952e-14	9.12901e-12	Down	0.419894	3.78245
ENSG00000146411	SLC2A12	-1.8975	3.14522	4.51265e-11	2.98959e-09	Down	1.35598	4.69106
ENSG00000146592	CREB5	-1.51768	1.98647	7.77885e-05	0.00115308	Down	0.82947	2.22296
ENSG00000146674	IGFBP3	2.73026	9.36462	1.58749e-49	2.32125e-46	Up	896.574	125.576
ENSG00000146856	AGBL3	2.6226	0.226436	6.11393e-07	1.65117e-05	Up	2.53027	0.375696
ENSG00000146858	ZC3HAV1L	1.18695	2.2503	0.000250706	0.00310478	Up	6.59327	2.69113
ENSG00000147027	TMEM47	2.27167	1.0645	1.89136e-07	5.75692e-06	Up	1.3218	0.251133
ENSG00000147324	MFHAS1	-1.16276	5.47919	1.25966e-10	7.81411e-09	Down	7.59708	15.8104
ENSG00000147471	PROSC	1.44688	6.19608	8.33191e-13	6.99027e-11	Up	139.957	47.7375
ENSG00000147912	FBXO10	-1.00148	3.85964	4.39438e-05	0.000718509	Down	4.2463	7.89638
ENSG00000148120	C9orf3	1.07395	3.77939	1.66412e-05	0.000311107	Up	28.4507	12.5516
ENSG00000148344	PTGES	-3.8563	4.11785	3.1305e-30	1.52582e-27	Down	2.24903	30.3637
ENSG00000148468	FAM171A1	-1.06836	2.86445	0.000685484	0.00720356	Down	2.13396	4.16791
ENSG00000148677	ANKRD1	2.26092	2.53393	3.0759e-11	2.09192e-09	Up	8.31035	1.59656
ENSG00000148773	MKI67	1.0259	9.10668	1.22385e-07	3.9551e-06	Up	96.5311	43.9721
ENSG00000148842	CNNM2	-1.19706	4.18368	1.74877e-07	5.37614e-06	Down	3.55652	7.57907
ENSG00000149090	PAMR1	-1.33853	2.7425	0.000540178	0.00591652	Down	7.0528	16.5048
ENSG00000149201	CCDC81	1.35423	2.09688	0.000163895	0.00218572	Up	9.60591	3.46947
ENSG00000149289	ZC3H12C	-1.27957	5.35286	5.18682e-10	2.85428e-08	Down	5.39314	12.1407
ENSG00000149485	FADS1	-1.2242	8.30523	1.2838e-12	1.06832e-10	Down	71.4554	155.146
ENSG00000149541	B3GAT3	-1.13302	4.23451	0.000144584	0.00196142	Down	13.9684	28.5164
ENSG00000149557	FEZ1	-1.128	4.05335	2.34287e-06	5.54461e-05	Down	13.2356	26.8453
ENSG00000149798	CDC42EP2	-1.2995	4.96738	2.26602e-10	1.34457e-08	Down	15.6973	35.9131
ENSG00000149809	TM7SF2	-2.5107	1.23412	2.18128e-08	8.22338e-07	Down	1.11738	5.92237
ENSG00000149968	MMP3	-5.02668	9.90211	2.76521e-81	1.88688e-77	Down	53.2152	1613.57
ENSG00000150636	CCDC102B	-1.7393	4.05354	4.25008e-09	1.89598e-07	Down	10.268	31.8153
ENSG00000150681	RGS18	2.55161	0.299875	9.45231e-06	0.000188228	Up	1.70369	0.274064
ENSG00000150867	PIP4K2A	-1.0808	5.55956	1.37911e-09	6.91953e-08	Down	23.6675	46.533
ENSG00000150907	FOXO1	-1.26615	2.44904	5.37416e-05	0.000852164	Down	0.887005	1.98602
ENSG00000150977	RILPL2	-1.04077	4.62383	5.57228e-07	1.525e-05	Down	20.8582	39.8607
ENSG00000151176	PLBD2	-1.09392	6.17951	4.21888e-09	1.88982e-07	Down	30.716	60.9066
ENSG00000151414	NEK7	1.39082	9.60805	7.339e-15	8.41329e-13	Up	500.817	177.419
ENSG00000152256	PDK1	1.13999	6.18444	2.60236e-10	1.50915e-08	Up	42.077	17.7283
ENSG00000152503	TRIM36	-1.81682	1.67011	8.54114e-07	2.21324e-05	Down	0.801617	2.6306
ENSG00000152760	TCTEX1D1	1.74625	1.29724	2.94683e-05	0.000509067	Up	6.38542	1.73915
ENSG00000152804	HHEX	-1.07134	4.83314	1.68067e-07	5.21289e-06	Down	10.7988	21.0541
ENSG00000152952	PLOD2	1.85061	9.21982	7.56131e-24	2.18011e-21	Up	434.28	111.83
ENSG00000152953	STK32B	-2.29961	0.762837	1.05328e-06	2.68849e-05	Down	0.318286	1.4723
ENSG00000153179	RASSF3	-1.14291	5.85151	2.63535e-10	1.52396e-08	Down	23.5418	48.2708
ENSG00000153246	PLA2R1	-1.09424	5.31799	6.0881e-08	2.12316e-06	Down	8.43845	16.7411
ENSG00000153253	SCN3A	-4.40083	3.51118	2.08726e-16	3.03038e-14	Down	0.46338	9.1081
ENSG00000153714	LURAP1L	-1.34673	4.18215	8.24058e-09	3.49985e-07	Down	11.3919	26.8899
ENSG00000154065	ANKRD29	-1.32928	3.37057	4.87641e-06	0.000105301	Down	5.35216	12.4689
ENSG00000154153	FAM134B	-1.66355	1.91613	3.40923e-06	7.72017e-05	Down	1.0662	3.15326
ENSG00000154175	ABI3BP	-1.76484	6.20175	3.26897e-12	2.58375e-10	Down	30.944	97.6327
ENSG00000154217	PITPNC1	-1.152	3.21359	0.000349733	0.00414077	Down	5.70737	11.7897
ENSG00000154589	LY96	-1.15026	2.88151	7.84673e-05	0.00116062	Down	20.4252	42.1053
ENSG00000154678	PDE1C	1.03013	6.27539	7.32978e-09	3.14566e-07	Up	32.6463	14.86
ENSG00000154721	JAM2	-1.03403	4.8489	5.01097e-07	1.38621e-05	Down	12.2932	23.3845
ENSG00000154734	ADAMTS1	1.11875	9.22427	2.06152e-10	1.23758e-08	Up	277.868	118.944
ENSG00000154856	APCDD1	-2.06262	5.59782	5.02668e-22	1.15619e-19	Down	17.1526	66.4521
ENSG00000154920	EME1	1.19776	3.43391	1.19681e-05	0.000233114	Up	14.922	6.05864
ENSG00000155465	SLC7A7	-2.0225	3.20241	3.36519e-10	1.903e-08	Down	3.54706	13.4272
ENSG00000155816	FMN2	1.23793	6.87344	2.8011e-13	2.58294e-11	Up	111.686	43.9904
ENSG00000155962	CLIC2	-2.50618	0.903918	3.34161e-08	1.21936e-06	Down	0.38651	2.061
ENSG00000156535	CD109	-1.09586	9.04212	1.60449e-09	7.83901e-08	Down	58.3317	115.703
ENSG00000156804	FBXO32	-2.50029	4.50344	1.63616e-25	4.99909e-23	Down	3.61544	18.9656
ENSG00000156876	SASS6	1.11408	3.95217	9.85559e-06	0.000195878	Up	8.87864	3.79941
ENSG00000156966	B3GNT7	-1.87297	0.678711	0.000122822	0.0017023	Down	0.308271	1.04719
ENSG00000157111	TMEM171	-1.56475	3.65425	1.59588e-09	7.81561e-08	Down	8.80087	24.2231
ENSG00000157227	MMP14	-1.33304	9.4077	3.15181e-14	3.30876e-12	Down	205.746	481.483
ENSG00000157368	IL34	-8.15607	-0.34569	2.47644e-12	1.99588e-10	Down	0	1.81511
ENSG00000157404	KIT	-1.13326	3.0668	5.14223e-05	0.000824328	Down	1.74985	3.56631
ENSG00000157557	ETS2	-1.13444	7.26858	8.53167e-10	4.51296e-08	Down	54.4626	111.019
ENSG00000157601	MX1	-1.19554	4.61804	1.72342e-08	6.72002e-07	Down	12.0062	25.5651
ENSG00000157680	DGKI	1.44291	2.3891	6.96395e-06	0.00014342	Up	4.06425	1.38578
ENSG00000158008	EXTL1	1.67808	1.25955	0.000284106	0.00345285	Up	2.51352	0.718313
ENSG00000158089	GALNT14	-1.71612	1.06094	9.79252e-05	0.00139695	Down	0.916278	2.82931
ENSG00000158125	XDH	1.52298	4.87986	1.55409e-11	1.11627e-09	Up	17.9032	5.77543
ENSG00000158195	WASF2	3.1406	2.54749	2.68771e-08	1.00037e-06	Up	18.9142	1.93621
ENSG00000158270	COLEC12	-3.50079	4.77832	4.74046e-54	8.82199e-51	Down	2.32006	24.4188
ENSG00000158747	NBL1	-1.01981	6.65761	1.74906e-07	5.37614e-06	Down	97.8798	184.273
ENSG00000158792	SPATA2L	-1.69631	0.86045	0.00022746	0.00286367	Down	0.613596	1.85888
ENSG00000159167	STC1	-1.85162	8.68951	3.5842e-15	4.24117e-13	Down	79.7973	267.303
ENSG00000159251	ACTC1	1.87766	0.103786	0.000309972	0.00372385	Up	1.91292	0.471181
ENSG00000159388	BTG2	-1.72398	4.23686	2.19385e-13	2.0696e-11	Down	5.5363	17.026
ENSG00000159403	C1R	-1.91901	8.40927	2.91551e-23	7.85307e-21	Down	130.05	456.587
ENSG00000159640	ACE	-1.89214	2.95646	3.84046e-09	1.73167e-07	Down	1.67974	5.82358
ENSG00000159674	SPON2	-3.02016	0.731023	2.48812e-09	1.18177e-07	Down	0.451942	3.44542
ENSG00000159714	ZDHHC1	-1.73691	2.61595	1.59146e-06	3.91572e-05	Down	3.89751	12.1541
ENSG00000160211	G6PD	-1.09479	7.08642	3.12554e-09	1.44758e-07	Down	103.288	205.1
ENSG00000160255	ITGB2	-3.19575	0.782973	1.19051e-07	3.85615e-06	Down	0.244165	2.13133
ENSG00000160325	CACFD1	-1.51974	1.05541	0.000281034	0.0034224	Down	1.45063	3.88306
ENSG00000160326	SLC2A6	-1.81773	2.73852	7.29429e-08	2.50539e-06	Down	2.04371	6.71831
ENSG00000160408	ST6GALNAC6	-1.05838	5.92419	3.18472e-09	1.46176e-07	Down	31.0793	60.1134
ENSG00000160584	SIK3	-1.49838	5.2882	2.81392e-05	0.000488582	Down	7.92392	20.8274
ENSG00000160683	CXCR5	-9.89863	1.29936	6.85067e-24	2.00343e-21	Down	6.97725e-08	1.68131
ENSG00000160886	LY6K	1.18751	2.95799	3.70554e-05	0.000622792	Up	11.7034	4.77129
ENSG00000160932	LY6E	-1.31655	7.78693	5.22038e-11	3.43622e-09	Down	219.094	506.664
ENSG00000160972	PPP1R16A	-1.07866	2.79748	0.000574811	0.0062292	Down	4.72493	9.2848
ENSG00000161011	SQSTM1	-1.52409	4.61585	1.58434e-08	6.23713e-07	Down	14.5229	38.7951
ENSG00000161381	PLXDC1	-1.43653	3.11573	1.44611e-06	3.58827e-05	Down	4.65072	11.7222
ENSG00000161513	FDXR	-1.40308	3.2152	6.95023e-05	0.00104925	Down	5.13883	12.6737
ENSG00000161544	CYGB	-2.46479	-1.00858	0.000644003	0.00683431	Down	0.28531	1.52938
ENSG00000161835	GRASP	-5.45991	-0.63416	4.19676e-07	1.18499e-05	Down	0.0410575	2.15485
ENSG00000161921	CXCL16	-1.54179	2.95757	8.23084e-07	2.13824e-05	Down	3.87048	10.4404
ENSG00000162066	AMDHD2	-1.58738	1.71043	0.000144144	0.00195935	Down	2.55796	7.17918
ENSG00000162408	NOL9	1.13821	4.46357	8.40239e-08	2.82903e-06	Up	9.64654	4.06955
ENSG00000162433	AK4	1.65857	5.85456	8.43859e-20	1.60955e-17	Up	42.8407	12.6086
ENSG00000162512	SDC3	-1.11308	6.71566	1.84411e-09	8.94569e-08	Down	23.427	47.0735
ENSG00000162551	ALPL	8.00403	0.0364963	1.51972e-14	1.68163e-12	Up	1.37129	0.00120468
ENSG00000162613	FUBP1	1.18825	6.9199	4.417e-05	0.000721528	Up	343.344	140.522
ENSG00000162654	GBP4	-1.33093	4.21571	9.63505e-09	4.00893e-07	Down	2.98521	6.98241
ENSG00000162670	BRINP3	1.53546	2.53758	4.03999e-06	8.87627e-05	Up	8.21246	2.61049
ENSG00000162804	SNED1	-1.55062	1.67302	0.000514923	0.00569168	Down	0.524217	1.42792
ENSG00000162849	KIF26B	-2.20014	3.54686	2.63495e-11	1.8223e-09	Down	0.656471	2.80216
ENSG00000162892	IL24	-3.51246	6.16603	8.37586e-40	5.91249e-37	Down	14.6891	155.526
ENSG00000163006	CCDC138	1.28639	2.07281	0.000635921	0.00675905	Up	4.39983	1.67352
ENSG00000163040	CCDC74A	-1.40516	2.0218	3.45927e-05	0.000586214	Down	3.04537	7.5044
ENSG00000163083	INHBB	1.77736	3.79109	5.50175e-12	4.21822e-10	Up	11.0268	2.991
ENSG00000163110	PDLIM5	1.00649	7.94522	7.40091e-09	3.16293e-07	Up	143.044	66.1112
ENSG00000163131	CTSS	-3.03189	3.9454	4.03996e-27	1.47682e-24	Down	3.88231	29.4293
ENSG00000163346	PBXIP1	-1.20629	6.12208	4.5783e-10	2.5399e-08	Down	30.44	65.2876
ENSG00000163347	CLDN1	-1.44657	5.96086	8.95346e-14	8.76967e-12	Down	16.1648	40.9241
ENSG00000163435	ELF3	-5.28383	2.81031	5.34214e-33	2.87787e-30	Down	0.449483	16.3855
ENSG00000163520	FBLN2	-1.19956	7.20453	2.93341e-07	8.5541e-06	Down	35.9188	76.5603
ENSG00000163535	SGO2	1.10937	5.80669	9.3778e-10	4.89727e-08	Up	30.7311	13.2233
ENSG00000163661	PTX3	-1.08671	9.61363	7.1515e-10	3.85259e-08	Down	455.584	898.438
ENSG00000163710	PCOLCE2	2.66855	-0.584366	9.45274e-05	0.00135604	Up	1.72056	0.250137
ENSG00000163734	CXCL3	-4.21428	3.58662	3.16042e-39	2.02178e-36	Down	2.23251	38.6857
ENSG00000163735	CXCL5	-2.54631	1.082	5.98102e-08	2.09295e-06	Down	0.400718	2.17999
ENSG00000163739	CXCL1	-4.54157	7.58042	5.10147e-75	2.08864e-71	Down	29.3184	633.071
ENSG00000163803	PLB1	-2.45772	-0.110055	2.21713e-05	0.000396391	Down	0.299882	1.57912
ENSG00000163808	KIF15	1.11706	5.39819	3.70713e-08	1.34793e-06	Up	23.2048	9.95402
ENSG00000163874	ZC3H12A	-2.79718	5.17524	2.98042e-44	2.34662e-41	Down	7.17866	46.4038
ENSG00000163884	KLF15	-2.61277	0.271881	5.58982e-06	0.000118579	Down	0.227158	1.32517
ENSG00000164056	SPRY1	-2.50322	1.69916	1.06791e-10	6.70588e-09	Down	0.82351	4.35609
ENSG00000164066	INTU	1.00902	3.81016	0.000164134	0.00218701	Up	3.31502	1.52737
ENSG00000164096	C4orf3	1.26984	6.18296	1.80867e-12	1.48696e-10	Up	77.8262	29.9779
ENSG00000164161	HHIP	2.22303	-0.557704	0.000957126	0.00947453	Up	1.01983	0.20242
ENSG00000164241	C5orf63	1.84576	1.38544	0.000310272	0.00372527	Up	2.10666	0.54554
ENSG00000164265	SCGB3A2	1.68781	2.76456	2.37488e-07	7.12848e-06	Up	56.9783	16.3126
ENSG00000164283	ESM1	1.05596	3.50009	5.97603e-05	0.000928534	Up	15.4976	6.90924
ENSG00000164379	FOXQ1	-1.57366	3.5277	3.15597e-09	1.45509e-07	Down	4.28569	11.8732
ENSG00000164400	CSF2	-4.56397	3.79244	2.03665e-44	1.66769e-41	Down	3.20864	71.0954
ENSG00000164548	TRA2A	1.0112	5.77501	1.79914e-08	6.90999e-07	Up	87.6923	40.4493
ENSG00000164695	CHMP4C	1.53165	1.98449	1.01113e-05	0.000200765	Up	5.42019	1.73868
ENSG00000164733	CTSB	-1.52257	11.2675	1.72387e-17	2.77868e-15	Down	1160.69	3097.46
ENSG00000164929	BAALC	-1.61475	3.9578	1.76132e-10	1.0763e-08	Down	6.47778	18.3994
ENSG00000164932	CTHRC1	1.05135	2.87205	0.000304419	0.00367006	Up	15.767	7.06033
ENSG00000164938	TP53INP1	-1.32852	4.78797	2.67167e-10	1.53629e-08	Down	4.46668	10.4427
ENSG00000164949	GEM	-1.22239	5.873	2.0262e-10	1.22251e-08	Down	30.2086	65.447
ENSG00000165029	ABCA1	-1.57152	6.34002	3.12195e-16	4.34759e-14	Down	6.29134	17.343
ENSG00000165030	NFIL3	-1.11629	5.44851	2.26853e-09	1.07998e-07	Down	23.0277	46.3584
ENSG00000165072	MAMDC2	-1.23316	2.4959	0.000150292	0.00202944	Down	1.65285	3.60634
ENSG00000165185	KIAA1958	1.24542	2.16202	0.000178988	0.00235328	Up	1.9169	0.749162
ENSG00000165233	CARD19	-1.08999	3.40536	0.000305487	0.0036786	Down	19.3674	38.38
ENSG00000165288	BRWD3	-1.08664	3.93983	7.76124e-05	0.00115131	Down	1.78806	3.53224
ENSG00000165359	INTS6L	-1.28146	2.11555	0.000111996	0.00156389	Down	0.966453	2.1857
ENSG00000165478	HEPACAM	-1.90998	-0.231881	0.000702524	0.00734868	Down	0.290651	1.01505
ENSG00000165480	SKA3	1.03119	5.13777	1.32503e-07	4.21263e-06	Up	29.2507	13.3108
ENSG00000165507	C10orf10	-1.2791	2.91845	2.18299e-05	0.000392344	Down	4.05074	9.15163
ENSG00000165617	DACT1	-1.88554	1.588	3.07697e-06	7.06152e-05	Down	0.644715	2.21732
ENSG00000165633	VSTM4	-2.56794	3.00863	2.35282e-16	3.34613e-14	Down	0.587005	3.2411
ENSG00000165795	NDRG2	-1.49605	0.712424	0.000580881	0.00628167	Down	1.524	4.00403
ENSG00000165802	NSMF	-1.24072	3.89412	2.98447e-05	0.000514369	Down	7.19529	15.8001
ENSG00000165804	ZNF219	-1.79107	3.21319	4.15888e-09	1.86807e-07	Down	4.13291	13.3072
ENSG00000165879	FRAT1	-2.116	1.26906	3.19629e-07	9.20271e-06	Down	0.564059	2.29265
ENSG00000165886	UBTD1	-1.62216	3.89491	1.88609e-06	4.55308e-05	Down	7.6948	22.021
ENSG00000166033	HTRA1	-1.90222	6.37134	1.71083e-26	5.74138e-24	Down	43.5733	151.327
ENSG00000166147	FBN1	1.33963	9.78486	5.58197e-12	4.2479e-10	Up	232.866	85.3299
ENSG00000166289	PLEKHF1	-1.93645	1.21328	4.1184e-05	0.000679353	Down	0.864465	3.08682
ENSG00000166317	SYNPO2L	1.7513	1.68277	5.67908e-06	0.000119976	Up	1.93464	0.537687
ENSG00000166340	TPP1	-1.27565	8.03618	1.02369e-08	4.2507e-07	Down	96.3168	217.354
ENSG00000166396	SERPINB7	2.02423	6.5588	1.48565e-29	6.61147e-27	Up	163.742	37.4238
ENSG00000166448	TMEM130	-1.38687	1.16445	0.00101211	0.00989443	Down	0.755215	1.82804
ENSG00000166482	MFAP4	-1.34885	6.56806	2.1053e-14	2.2683e-12	Down	51.5747	122.191
ENSG00000166510	CCDC68	1.05387	3.35987	0.000184655	0.00241692	Up	7.95869	3.54432
ENSG00000166578	IQCD	-3.12477	3.61492	7.283e-21	1.50596e-18	Down	2.69979	21.8559
ENSG00000166839	ANKDD1A	-1.56405	0.894953	0.000506531	0.005608	Down	1.31401	3.63025
ENSG00000166925	TSC22D4	-1.12328	4.85642	1.66668e-07	5.19308e-06	Down	19.6933	39.8836
ENSG00000167100	SAMD14	-1.12877	2.61619	0.000464679	0.00522375	Down	2.44721	4.98455
ENSG00000167106	FAM102A	-1.55002	5.18132	2.00151e-15	2.46824e-13	Down	10.9947	29.8732
ENSG00000167131	CCDC103	-1.25562	1.50799	0.000810161	0.00826348	Down	1.93315	4.30834
ENSG00000167191	GPRC5B	-1.63816	3.89514	1.1802e-10	7.36584e-09	Down	3.85452	11.1312
ENSG00000167244	IGF2	1.95272	3.01261	4.80769e-08	1.7176e-06	Up	4.55799	1.10273
ENSG00000167311	ART5	-3.20807	-0.977688	4.91384e-05	0.000793305	Down	0.132511	1.18407
ENSG00000167508	MVD	-1.55846	3.67772	1.59041e-05	0.000298964	Down	8.855	24.3484
ENSG00000167604	NFKBID	-1.72425	1.62912	7.6497e-05	0.00113802	Down	2.7452	8.51947
ENSG00000167716	WDR81	-1.01671	3.85222	0.0003724	0.00435374	Down	3.54016	6.6544
ENSG00000167733	HSD11B1L	-1.67778	1.37153	1.978e-05	0.000360246	Down	1.76553	5.28253
ENSG00000167749	KLK4	7.90876	-0.482501	0.000808884	0.00825868	Up	5.88178	0
ENSG00000167767	KRT80	1.34354	3.21142	2.27749e-06	5.40471e-05	Up	5.72107	2.1008
ENSG00000167972	ABCA3	-1.43874	1.20346	0.000260747	0.00320778	Down	0.496781	1.25496
ENSG00000167987	VPS37C	-1.0571	4.81594	1.33236e-06	3.33432e-05	Down	18.1184	34.9369
ENSG00000167994	RAB3IL1	-1.70832	3.2294	1.60122e-08	6.27941e-07	Down	3.55093	10.8083
ENSG00000167995	BEST1	-1.41691	2.83406	2.24781e-06	5.35056e-05	Down	2.26255	5.62692
ENSG00000167996	FTH1	-1.91121	11.1967	5.1473e-23	1.3509e-20	Down	2045.06	7146.92
ENSG00000168062	BATF2	-1.14922	2.22247	0.000601784	0.00645657	Down	2.39756	4.93363
ENSG00000168140	VASN	-1.1071	5.87776	0.000819539	0.00834251	Down	22.3956	44.8023
ENSG00000168209	DDIT4	-1.27374	4.7683	7.25678e-10	3.89904e-08	Down	16.4604	36.9866
ENSG00000168389	MFSD2A	-1.1626	3.00135	0.000165111	0.00219615	Down	4.51003	9.38676
ENSG00000168394	TAP1	-1.48645	2.1167	5.89597e-05	0.000919242	Down	1.29973	3.39559
ENSG00000168398	BDKRB2	-1.51502	6.8225	3.57306e-17	5.54122e-15	Down	22.7859	60.5237
ENSG00000168461	RAB31	-1.00066	6.6955	2.95295e-08	1.08919e-06	Down	34.2627	63.7206
ENSG00000168528	SERINC2	-1.04717	5.48256	1.30384e-05	0.000250385	Down	25.6034	49.1717
ENSG00000168646	AXIN2	-2.62569	0.787594	3.99168e-08	1.44116e-06	Down	0.194449	1.12622
ENSG00000168685	IL7R	1.04934	6.79703	1.0828e-09	5.56933e-08	Up	78.0807	35.0669
ENSG00000168734	PKIG	-2.21226	7.33344	2.50001e-35	1.4216e-32	Down	94.0044	404.446
ENSG00000168874	ATOH8	1.33123	2.55225	4.02875e-05	0.000666714	Up	8.41176	3.11281
ENSG00000168890	TMEM150A	-1.35596	2.47693	1.91385e-05	0.000349496	Down	4.26723	10.1744
ENSG00000168916	ZNF608	-1.77172	1.05338	0.00012847	0.00176623	Down	0.465194	1.47538
ENSG00000169071	ROR2	-1.93048	3.30063	5.77623e-10	3.15321e-08	Down	1.7029	6.03177
ENSG00000169100	SLC25A6	-1.0667	7.60442	3.31001e-05	0.00056372	Down	110.923	215.693
ENSG00000169184	MN1	-3.63293	1.57573	2.2372e-15	2.69398e-13	Down	0.1014	1.18234
ENSG00000169213	RAB3B	1.26715	9.1385	4.95152e-13	4.29502e-11	Up	96.9985	37.4243
ENSG00000169245	CXCL10	-1.827	1.02845	3.54252e-05	0.000598324	Down	1.43681	4.74923
ENSG00000169248	CXCL11	-1.97598	0.598192	0.000243921	0.00303914	Down	0.660857	2.40156
ENSG00000169271	HSPB3	-2.33416	3.58784	2.17919e-15	2.65537e-13	Down	11.8361	55.6988
ENSG00000169429	CXCL8	-5.23325	10.5908	2.47408e-79	1.26617e-75	Down	85.6547	2988.55
ENSG00000169432	SCN9A	1.33604	6.66549	1.8008e-14	1.97134e-12	Up	28.7467	10.5744
ENSG00000169710	FASN	-2.13135	6.80658	1.40502e-08	5.56327e-07	Down	10.76	43.7603
ENSG00000169902	TPST1	-1.50141	5.76979	1.33373e-05	0.000255167	Down	35.7436	94.0373
ENSG00000169933	FRMPD4	1.07348	2.81495	0.000508983	0.0056321	Up	1.75683	0.774455
ENSG00000170153	RNF150	1.23553	4.7724	4.00025e-10	2.24354e-08	Up	7.13932	2.81528
ENSG00000170365	SMAD1	-1.38086	4.25785	1.19782e-09	6.09965e-08	Down	10.951	26.4774
ENSG00000170425	ADORA2B	-1.21128	4.13151	1.53758e-07	4.84245e-06	Down	10.7849	23.2051
ENSG00000170458	CD14	-2.47579	0.803943	4.79828e-07	1.34005e-05	Down	0.649603	3.38038
ENSG00000170498	KISS1	2.85322	1.0369	1.13672e-08	4.65395e-07	Up	11.4018	1.48002
ENSG00000170577	SIX2	-1.86063	0.733521	4.2884e-05	0.000703992	Down	0.540211	1.84264
ENSG00000170848	PSG6	2.83241	1.19489	2.39161e-10	1.40686e-08	Up	4.77767	0.6265
ENSG00000170873	MTSS1	-1.63456	3.626	4.13232e-10	2.30498e-08	Down	3.92507	11.3141
ENSG00000170961	HAS2	2.81779	7.24579	2.117e-54	4.33371e-51	Up	103.448	13.616
ENSG00000170989	S1PR1	1.91847	5.32776	4.74082e-23	1.26038e-20	Up	39.765	9.78449
ENSG00000171097	KYAT1	-1.94413	3.15792	2.39966e-06	5.66591e-05	Down	6.43792	23.0039
ENSG00000171159	C9orf16	-1.64518	2.5103	0.000998141	0.00979481	Down	7.73846	22.4904
ENSG00000171223	JUNB	-1.69821	3.45124	2.00285e-06	4.80661e-05	Down	5.05246	15.2601
ENSG00000171298	GAA	-1.79654	5.49356	1.30546e-09	6.58229e-08	Down	10.6039	34.2035
ENSG00000171365	CLCN5	-2.5644	1.93421	5.5504e-12	4.23964e-10	Down	0.193804	1.06941
ENSG00000171451	DSEL	1.02041	7.3659	2.75813e-09	1.29797e-07	Up	36.504	16.7145
ENSG00000171793	CTPS1	1.04019	6.93945	7.97916e-10	4.23164e-08	Up	115.725	52.2611
ENSG00000171813	PWWP2B	-1.78577	1.09136	0.000264065	0.00323888	Down	0.598459	1.94357
ENSG00000171848	RRM2	1.0945	8.50916	2.52067e-10	1.4701e-08	Up	366.982	159.665
ENSG00000171860	C3AR1	-1.77536	0.969325	7.50921e-05	0.00112119	Down	0.725696	2.30382
ENSG00000172156	CCL11	-4.82954	1.07102	3.91977e-18	6.6868e-16	Down	0.251891	6.85395
ENSG00000172159	FRMD3	3.89536	2.88803	1.66309e-27	6.42361e-25	Up	4.71714	0.291359
ENSG00000172164	SNTB1	-1.0236	6.20315	5.2998e-08	1.88355e-06	Down	17.5293	33.0862
ENSG00000172183	ISG20	-1.97907	0.79218	6.39693e-06	0.000133081	Down	1.4725	5.43503
ENSG00000172197	MBOAT1	1.81841	1.70138	3.5831e-06	8.05254e-05	Up	4.84159	1.27838
ENSG00000172201	ID4	2.65835	-0.0892375	2.31434e-05	0.00041233	Up	1.05751	0.16079
ENSG00000172216	CEBPB	-1.27077	5.07884	1.06315e-09	5.48204e-08	Down	19.1382	42.9082
ENSG00000172260	NEGR1	1.18382	5.19737	3.16631e-09	1.45657e-07	Up	14.2465	5.82458
ENSG00000172348	RCAN2	-2.23197	3.65668	2.04947e-15	2.51225e-13	Down	3.77414	16.5229
ENSG00000172458	IL17D	-1.95788	1.19342	1.97203e-06	4.7382e-05	Down	1.11451	4.04377
ENSG00000172650	AGAP5	1.17079	1.9971	0.000549774	0.00600236	Up	4.99478	2.0579
ENSG00000172725	CORO1B	-1.04371	5.52725	1.60893e-06	3.95395e-05	Down	50.3969	96.5876
ENSG00000172731	LRRC20	-1.51103	3.92576	1.87102e-09	9.05476e-08	Down	4.53496	12.0092
ENSG00000172780	RAB43	-1.84716	2.03387	0.000906374	0.00910594	Down	1.44025	4.86344
ENSG00000172889	EGFL7	-2.239	-0.0941821	6.9114e-05	0.00104647	Down	0.493437	2.21937
ENSG00000172893	DHCR7	-1.61281	6.51546	1.95222e-16	2.85456e-14	Down	36.7966	104.805
ENSG00000172985	SH3RF3	-1.62344	2.9254	1.16992e-06	2.95308e-05	Down	2.36897	6.8102
ENSG00000173153	ESRRA	-1.11245	3.10245	0.000844002	0.00854902	Down	4.62956	9.30602
ENSG00000173531	MST1	-1.76345	1.16724	0.000626291	0.00666709	Down	1.17178	3.72544
ENSG00000173581	CCDC106	-1.23711	1.97522	0.000456939	0.00515371	Down	4.72466	10.3497
ENSG00000173588	CEP83	1.22711	3.3304	1.21036e-05	0.000234856	Up	9.95106	3.95487
ENSG00000173801	JUP	-1.67669	5.55831	4.69502e-15	5.4921e-13	Down	12.9214	38.3863
ENSG00000173918	C1QTNF1	-1.87631	6.01525	6.45541e-21	1.36236e-18	Down	19.5583	66.666
ENSG00000173947	PIFO	-3.18499	0.212728	1.74323e-08	6.75864e-07	Down	0.187337	1.61966
ENSG00000174004	NRROS	-2.20648	0.643194	1.80941e-05	0.00033367	Down	0.387549	1.66718
ENSG00000174059	CD34	-1.40752	1.18048	0.000448965	0.00508338	Down	0.85783	2.11424
ENSG00000174080	CTSF	-1.5812	4.80843	1.72104e-15	2.14826e-13	Down	14.5556	40.4728
ENSG00000174130	TLR6	-1.0676	3.35524	0.000110671	0.0015475	Down	2.89945	5.66334
ENSG00000174136	RGMB	1.20267	9.04586	1.36872e-11	9.90073e-10	Up	319.888	129.218
ENSG00000174307	PHLDA3	-1.07954	5.34713	8.66217e-06	0.000174359	Down	32.4944	63.8548
ENSG00000174332	GLIS1	-1.66311	2.05973	0.000326144	0.00389527	Down	1.19639	3.53127
ENSG00000174348	PODN	-1.50634	2.494	6.97329e-06	0.000143468	Down	1.6702	4.42065
ENSG00000174600	CMKLR1	-2.416	4.96284	3.77933e-28	1.57891e-25	Down	4.93034	24.4207
ENSG00000174705	SH3PXD2B	-1.50059	6.28721	1.1044e-15	1.44001e-13	Down	8.84682	23.2382
ENSG00000174938	SEZ6L2	-1.5802	2.95749	1.84316e-07	5.63154e-06	Down	2.02206	5.63188
ENSG00000175040	CHST2	-2.33195	3.57875	2.14667e-17	3.40656e-15	Down	1.84928	8.66665
ENSG00000175155	YPEL2	-2.59534	3.41014	5.17561e-19	9.3761e-17	Down	0.977018	5.50189
ENSG00000175305	CCNE2	1.24465	4.88864	6.5973e-10	3.57284e-08	Up	34.6186	13.5546
ENSG00000175471	MCTP1	-1.96523	3.07825	5.53937e-11	3.6345e-09	Down	3.21286	11.6714
ENSG00000175899	A2M	-1.56776	5.35774	1.66873e-16	2.4754e-14	Down	7.07962	19.4882
ENSG00000175906	ARL4D	-1.25309	3.46523	2.62125e-06	6.12554e-05	Down	7.32278	16.238
ENSG00000175938	ORAI3	-1.43417	5.25202	4.68554e-14	4.72501e-12	Down	19.2406	48.3152
ENSG00000175946	KLHL38	-2.79044	-0.0336891	3.55567e-06	8.01632e-05	Down	0.200934	1.3392
ENSG00000176046	NUPR1	-2.01956	4.5304	7.30665e-20	1.41108e-17	Down	22.7819	85.8753
ENSG00000176171	BNIP3	1.45011	7.28643	1.13811e-17	1.86386e-15	Up	382.749	130.121
ENSG00000176225	RTTN	1.92379	4.41703	1.21261e-16	1.8525e-14	Up	9.62091	2.34748
ENSG00000176371	ZSCAN2	-1.30296	2.27336	9.70486e-05	0.00138541	Down	2.71586	6.2149
ENSG00000176399	DMRTA1	-1.05128	3.76188	2.637e-05	0.000462174	Down	2.53787	4.88464
ENSG00000176531	PHLDB3	-1.39518	1.45981	0.000527767	0.00580792	Down	2.30508	5.66561
ENSG00000176619	LMNB2	1.3167	4.90742	5.98564e-06	0.000125478	Up	58.7658	21.9068
ENSG00000176658	MYO1D	-1.50096	5.90534	1.06154e-14	1.194e-12	Down	13.4917	35.4287
ENSG00000176697	BDNF	1.61831	5.30697	7.06693e-18	1.16667e-15	Up	24.072	7.2806
ENSG00000176842	IRX5	-1.93128	2.47986	1.05444e-08	4.33442e-07	Down	1.84016	6.54516
ENSG00000176978	DPP7	-1.40009	5.02352	1.47461e-06	3.65258e-05	Down	27.1376	66.7612
ENSG00000177000	MTHFR	-1.36217	4.71628	2.40005e-10	1.40709e-08	Down	4.46704	10.6954
ENSG00000177363	LRRN4CL	-1.35808	1.68145	0.000731727	0.00758824	Down	1.16726	2.79617
ENSG00000177628	GBA	-1.34011	7.5006	3.72416e-15	4.38145e-13	Down	80.0936	188.437
ENSG00000177666	PNPLA2	-1.04631	5.11708	1.68787e-05	0.000313827	Down	18.1246	34.8788
ENSG00000177674	AGTRAP	-1.64037	3.98323	1.65199e-11	1.17423e-09	Down	14.3765	41.6411
ENSG00000177707	NECTIN3	1.01507	7.32545	3.79453e-09	1.71504e-07	Up	138.736	63.7318
ENSG00000178295	GEN1	1.14289	5.06776	4.16121e-09	1.86807e-07	Up	18.295	7.69549
ENSG00000178764	ZHX2	-1.00841	3.82518	5.09907e-05	0.00082076	Down	4.10635	7.6696
ENSG00000178776	C5orf46	5.37825	2.5706	8.63618e-34	4.77814e-31	Up	55.9067	1.24283
ENSG00000178860	MSC	-2.59155	3.89718	7.41256e-12	5.59935e-10	Down	5.5685	31.436
ENSG00000178919	FOXE1	1.69592	4.97346	2.53478e-18	4.39741e-16	Up	22.9162	6.56911
ENSG00000178921	PFAS	1.02608	4.69143	9.55008e-07	2.44681e-05	Up	20.2496	9.21967
ENSG00000179630	LACC1	-1.35477	5.03717	3.32803e-11	2.23371e-09	Down	8.24404	19.6037
ENSG00000179832	MROH1	-1.3639	2.99381	5.32351e-05	0.000845442	Down	1.90189	4.57049
ENSG00000180096	2017-09-01	-2.04212	-0.0830915	0.000968596	0.00957418	Down	0.468763	1.82304
ENSG00000180530	NRIP1	1.06673	6.18202	5.94659e-09	2.60112e-07	Up	20.7467	9.19291
ENSG00000180875	GREM2	-1.25914	3.31345	4.35316e-06	9.50727e-05	Down	2.28218	5.06787
ENSG00000180914	OXTR	1.44561	9.04812	7.35665e-15	8.41329e-13	Up	297.389	101.45
ENSG00000181222	POLR2A	-6.19667	4.42525	5.95676e-06	0.000125068	Down	3.19468	219.73
ENSG00000181274	FRAT2	-1.03792	2.8417	0.000747275	0.00771263	Down	3.64831	6.96424
ENSG00000181284	TMEM102	-1.51034	0.960618	0.00039357	0.00456728	Down	0.874217	2.33437
ENSG00000181544	FANCB	1.38259	3.24578	1.66469e-06	4.08118e-05	Up	9.58593	3.39904
ENSG00000181751	C5orf30	1.07114	5.56749	3.04714e-09	1.41447e-07	Up	43.7789	19.3767
ENSG00000181773	GPR3	-1.57801	1.48273	4.46209e-05	0.000727256	Down	1.13329	3.14108
ENSG00000181804	SLC9A9	-2.33515	2.92307	3.13627e-13	2.86618e-11	Down	1.3219	6.20792
ENSG00000182261	NLRP10	1.6695	2.94604	2.99196e-08	1.10159e-06	Up	20.5004	5.98287
ENSG00000182326	C1S	-1.98128	7.19121	1.17983e-29	5.61682e-27	Down	37.559	137.788
ENSG00000182379	NXPH4	-2.27541	2.56347	8.98379e-12	6.73653e-10	Down	1.99021	8.95467
ENSG00000182568	SATB1	-1.56722	4.22028	1.22572e-09	6.19551e-08	Down	3.88433	10.7122
ENSG00000182704	TSKU	-1.56606	4.82506	3.82095e-14	3.97049e-12	Down	8.77381	24.138
ENSG00000182957	SPATA13	-1.38257	6.58627	6.93613e-14	6.89269e-12	Down	13.6252	33.017
ENSG00000183023	SLC8A1	2.09066	5.21845	1.57558e-26	5.37563e-24	Up	26.9765	5.88059
ENSG00000183044	ABAT	-1.37211	1.93591	0.000136659	0.00186752	Down	1.03814	2.49642
ENSG00000183114	FAM43B	-1.60797	1.01012	9.04115e-05	0.00130985	Down	0.635018	1.80312
ENSG00000183160	TMEM119	-2.56656	6.62459	1.6144e-46	1.6672e-43	Down	23.3642	128.612
ENSG00000183311	TUBB	1.40127	2.92127	3.88343e-06	8.62231e-05	Up	6.86381	2.40115
ENSG00000183454	GRIN2A	-1.90259	1.57604	6.06864e-07	1.64327e-05	Down	0.460879	1.602
ENSG00000183486	MX2	-1.44838	4.75243	6.4707e-11	4.1786e-09	Down	10.2606	25.9667
ENSG00000183508	FAM46C	-1.7847	5.67258	1.69971e-22	4.14224e-20	Down	6.39729	20.4678
ENSG00000183615	FAM167B	-1.88059	1.23633	5.58377e-06	0.000118574	Down	2.2051	7.59799
ENSG00000183668	PSG9	2.10265	2.62692	1.53337e-10	9.39809e-09	Up	10.1822	2.21023
ENSG00000183684	ALYREF	1.46016	5.13644	0.000204145	0.00262503	Up	141.654	47.5584
ENSG00000183762	KREMEN1	-1.25314	4.40735	2.69724e-08	1.00209e-06	Down	3.77573	8.37658
ENSG00000183775	KCTD16	1.67247	3.01249	8.84406e-07	2.28594e-05	Up	2.99675	0.865155
ENSG00000184216	IRAK1	-1.1707	4.77451	4.78954e-05	0.000775685	Down	16.5198	34.5847
ENSG00000184227	ACOT1	-1.07412	2.35309	0.000672902	0.00708942	Down	3.42198	6.69332
ENSG00000184232	OAF	-1.81282	5.21128	1.79039e-21	3.9838e-19	Down	11.4881	37.5291
ENSG00000184258	CDR1	-1.24785	2.43358	0.000104225	0.00147042	Down	4.63232	10.2117
ENSG00000184271	POU6F1	-1.22482	2.79844	0.000287629	0.00348818	Down	4.91641	10.7214
ENSG00000184307	ZDHHC23	1.12228	3.0965	0.000122463	0.00169847	Up	4.78134	2.04314
ENSG00000184347	SLIT3	-1.67979	2.65901	3.16735e-07	9.13224e-06	Down	1.03639	3.09538
ENSG00000184371	CSF1	-1.32832	7.51969	6.00838e-14	5.99988e-12	Down	49.89	116.38
ENSG00000184481	FOXO4	-1.25762	2.53196	9.6918e-05	0.00138541	Down	1.82965	4.07088
ENSG00000184494	NEU1	-1.55719	3.29908	1.34894e-08	5.37241e-07	Down	4.19894	11.4819
ENSG00000184497	TMEM255B	-2.47716	1.35956	2.22395e-09	1.06122e-07	Down	2.54679	13.304
ENSG00000184599	FAM19A3	-1.48384	0.705099	0.00097688	0.00963745	Down	1.39321	3.62053
ENSG00000184602	SNN	-1.02423	3.06743	0.000239476	0.00299103	Down	2.74864	5.20031
ENSG00000184897	H1FX	-1.06341	4.51528	0.000238764	0.00298396	Down	18.0864	35.1176
ENSG00000184988	TMEM106A	1.42445	1.05338	0.000872786	0.00879705	Up	5.11644	1.74295
ENSG00000184995	IFNE	2.45973	-0.748258	0.000476241	0.00533031	Up	1.05913	0.163836
ENSG00000185013	NT5C1B	2.59702	-0.162817	1.30974e-05	0.000251045	Up	2.95275	0.43183
ENSG00000185112	FAM43A	-3.66057	2.89126	9.87968e-27	3.48702e-24	Down	0.574196	6.76304
ENSG00000185215	TNFAIP2	-1.17396	5.65122	7.19716e-11	4.60416e-09	Down	34.2887	71.8386
ENSG00000185250	PPIL6	-2.07175	0.170291	0.00030203	0.00364556	Down	0.774553	3.00691
ENSG00000185262	UBALD2	-1.12302	4.16816	0.000369346	0.00433161	Down	22.3591	45.4038
ENSG00000185338	SOCS1	-1.862	2.45659	7.12903e-07	1.88308e-05	Down	3.71493	12.5898
ENSG00000185339	TCN2	-1.59563	4.4085	2.55682e-13	2.38998e-11	Down	8.72527	24.5185
ENSG00000185340	GAS2L1	2.27879	0.332647	8.97696e-05	0.00130331	Up	2.47616	0.45346
ENSG00000185432	METTL7A	-2.07692	3.097	1.86256e-12	1.52514e-10	Down	2.64388	10.3978
ENSG00000185442	FAM174B	-1.35891	3.67956	5.25383e-06	0.000112384	Down	7.1012	16.9817
ENSG00000185480	PARPBP	1.09461	3.60148	5.29195e-05	0.000841083	Up	13.9559	6.05668
ENSG00000185483	ROR1	-1.99885	3.51674	6.90434e-13	5.88911e-11	Down	1.91439	7.11197
ENSG00000185507	IRF7	-1.37675	2.47311	0.000856894	0.00866246	Down	3.49113	8.41865
ENSG00000185561	TLCD2	-2.23377	-0.45241	0.000261032	0.00320858	Down	0.477442	2.14497
ENSG00000185585	OLFML2A	-2.31682	4.00729	6.24182e-21	1.331e-18	Down	1.3919	6.45044
ENSG00000185633	NDUFA4L2	-2.08085	-0.248042	0.000221409	0.00280127	Down	0.527895	2.1187
ENSG00000185760	KCNQ5	1.62908	4.97025	1.37583e-08	5.45826e-07	Up	17.5395	5.25889
ENSG00000185813	PCYT2	-1.20822	5.31776	1.43177e-10	8.82824e-09	Down	24.2915	52.2059
ENSG00000185862	EVI2B	1.08692	3.02583	0.000220954	0.00279898	Up	9.56938	4.18098
ENSG00000185885	IFITM1	-1.65352	7.05834	1.57032e-20	3.18278e-18	Down	164.921	481.597
ENSG00000186073	C15orf41	1.09686	3.35911	6.18153e-05	0.000955035	Up	9.36587	4.05196
ENSG00000186150	UBL4B	-1.63985	3.22556	7.65591e-09	3.26509e-07	Down	5.52728	15.9962
ENSG00000186350	RXRA	-1.23368	4.14488	4.73348e-05	0.000767821	Down	3.66951	8.03041
ENSG00000186480	INSIG1	-1.57866	7.27828	1.73696e-20	3.48602e-18	Down	48.8298	135.56
ENSG00000186577	C6orf1	-1.28312	3.82982	1.2613e-06	3.16812e-05	Down	17.9508	40.5839
ENSG00000186654	PRR5	-1.05288	2.73145	0.000671325	0.00708021	Down	5.52119	10.655
ENSG00000186815	TPCN1	-1.97286	7.68351	4.12053e-26	1.29771e-23	Down	37.5624	136.917
ENSG00000186832	KRT16	2.24016	-0.197394	0.000106276	0.00149627	Up	1.95834	0.385192
ENSG00000186871	ERCC6L	1.04458	4.9376	7.53121e-08	2.5667e-06	Up	15.7656	7.09861
ENSG00000186907	RTN4RL2	-1.74477	0.450833	0.000411454	0.00473796	Down	0.724194	2.24513
ENSG00000187134	AKR1C1	-2.23319	2.95432	2.53186e-11	1.75694e-09	Down	5.47775	23.9179
ENSG00000187608	ISG15	-2.272	3.60835	2.79911e-08	1.03805e-06	Down	13.99	62.8152
ENSG00000187624	C17orf97	-3.51615	-0.877388	2.07173e-05	0.000374319	Down	0.11638	1.34273
ENSG00000187688	TRPV2	-1.96527	2.1596	8.54713e-09	3.59278e-07	Down	2.11962	7.71052
ENSG00000187954	CYHR1	-1.01647	3.99413	7.89722e-05	0.00116641	Down	11.436	21.5203
ENSG00000187955	COL14A1	-2.83555	3.0665	5.03164e-20	9.80978e-18	Down	0.569128	3.78711
ENSG00000187957	DNER	-2.5635	0.873157	3.08049e-08	1.13215e-06	Down	0.39402	2.18319
ENSG00000187987	ZSCAN23	1.89863	0.0568658	0.000834648	0.00846351	Up	1.92063	0.490195
ENSG00000188015	S100A3	-1.13748	2.72711	0.000186206	0.00243411	Down	13.9447	28.5836
ENSG00000188042	ARL4C	-1.31252	4.30533	4.80784e-09	2.1269e-07	Down	4.93088	11.3951
ENSG00000188064	WNT7B	-3.36802	0.578454	1.15684e-09	5.90565e-08	Down	0.10667	1.0396
ENSG00000188659	SAXO2	4.18947	0.356391	0.000708574	0.00739355	Up	5.14363	0.271578
ENSG00000189001	SBSN	-2.86997	1.2926	1.2811e-10	7.92307e-09	Down	0.823909	5.5963
ENSG00000189057	FAM111B	1.06942	6.21443	4.89167e-09	2.15813e-07	Up	48.3887	21.4162
ENSG00000189058	APOD	-1.54497	1.02411	0.000211147	0.00269308	Down	1.81193	4.95203
ENSG00000196139	AKR1C3	-1.75441	2.34568	8.06837e-08	2.72745e-06	Down	2.95355	9.26782
ENSG00000196233	LCOR	1.06043	5.22846	6.46184e-07	1.72915e-05	Up	15.1805	6.74514
ENSG00000196275	GTF2IRD2	1.61838	1.43174	0.000632829	0.00673318	Up	3.20766	0.986387
ENSG00000196544	BORCS6	-1.39312	1.65905	0.000438412	0.00498043	Down	1.58433	3.88875
ENSG00000196549	MME	-1.2175	10.7444	1.93186e-11	1.36369e-09	Down	561.781	1213.21
ENSG00000196611	MMP1	-1.97106	9.37508	8.49161e-20	1.60955e-17	Down	240.826	876.884
ENSG00000196616	ADH1B	-3.30542	-0.52439	6.7546e-06	0.000139529	Down	0.1161	1.11623
ENSG00000196781	TLE1	-1.30706	2.95472	1.38468e-05	0.000263682	Down	4.19428	9.63389
ENSG00000196843	ARID5A	-1.96774	4.5532	5.70247e-14	5.72231e-12	Down	8.23738	29.9568
ENSG00000196932	TMEM26	-2.55991	2.62103	4.34607e-14	4.44842e-12	Down	0.724881	3.99438
ENSG00000196935	SRGAP1	1.06932	5.45698	3.30829e-09	1.51508e-07	Up	10.7813	4.77498
ENSG00000196950	SLC39A10	1.48585	6.32786	7.77406e-17	1.19656e-14	Up	46.1537	15.3133
ENSG00000197299	BLM	1.1631	4.01456	6.81747e-07	1.81247e-05	Up	8.46878	3.51242
ENSG00000197355	UAP1L1	-1.20245	4.8955	1.59523e-09	7.81561e-08	Down	8.91207	19.074
ENSG00000197442	MAP3K5	-1.14383	6.21177	6.4272e-09	2.78163e-07	Down	14.6265	29.986
ENSG00000197584	KCNMB2	-1.9643	0.712767	2.15779e-05	0.000388156	Down	0.728109	2.67377
ENSG00000197603	C5orf42	1.00987	4.35034	1.19123e-05	0.000232911	Up	7.40617	3.40642
ENSG00000197614	MFAP5	1.79419	1.523	1.85571e-05	0.000340786	Up	6.78752	1.78439
ENSG00000197635	DPP4	-1.82119	7.9069	1.0592e-22	2.67691e-20	Down	50.9243	167.111
ENSG00000198355	PIM3	-1.34794	4.23272	1.6746e-07	5.20194e-06	Down	7.66333	18.1535
ENSG00000198598	MMP17	-1.68253	2.90994	6.44876e-05	0.000990342	Down	8.54946	25.5333
ENSG00000198624	CCDC69	-1.92424	4.18476	1.05426e-15	1.38344e-13	Down	4.28809	15.1072
ENSG00000198673	FAM19A2	3.34081	-1.01404	0.000207052	0.00265241	Up	1.21049	0.0960056
ENSG00000198715	GLMP	-1.43704	6.41678	2.22147e-15	2.69088e-13	Down	60.2592	151.565
ENSG00000198759	EGFL6	-6.87073	1.37687	1.50532e-24	4.53169e-22	Down	0.026575	3.37359
ENSG00000198795	ZNF521	-1.19124	4.41673	3.17226e-08	1.15963e-06	Down	5.83772	12.3858
ENSG00000198832		-1.15981	4.81108	2.66358e-06	6.2032e-05	Down	60.0909	124.76
ENSG00000203668	CHML	1.18435	5.16395	8.87806e-10	4.68409e-08	Up	11.1518	4.56133
ENSG00000203722	RAET1G	-1.55115	0.963154	0.00018793	0.00245423	Down	1.98712	5.41927
ENSG00000203805	PLPP4	2.0397	1.56281	3.09489e-07	8.96118e-06	Up	8.54313	1.944
ENSG00000203812	HIST2H2AA3	-6.53811	-1.6766	2.04237e-05	0.000370321	Down	0.0006465	2.33914
ENSG00000204291	COL15A1	-1.55774	6.58302	5.57502e-19	9.92402e-17	Down	16.6068	45.4412
ENSG00000204386	NEU1	-1.5632	3.29801	1.17348e-08	4.77581e-07	Down	4.1812	11.4819
ENSG00000204387	C6orf48	-1.10836	3.2376	0.000147321	0.00199326	Down	15.4933	31.1082
ENSG00000204634	TBC1D8	-1.22946	6.1194	2.22209e-11	1.54722e-09	Down	24.0326	52.3979
ENSG00000204767	FAM196B	1.10263	3.26162	6.52357e-05	0.000999025	Up	8.19649	3.55123
ENSG00000204941	PSG5	1.19237	7.28116	3.1054e-12	2.46398e-10	Up	272.134	110.69
ENSG00000205221	VIT	1.49891	3.73538	1.79904e-08	6.90999e-07	Up	18.2225	6.00668
ENSG00000205269	TMEM170B	-1.05798	2.84894	0.000573254	0.00622117	Down	0.874512	1.69527
ENSG00000205426	KRT81	3.84477	4.5301	2.30533e-47	2.77602e-44	Up	39.2347	2.55227
ENSG00000205542	TMSB4X	-1.05195	10.2258	3.42453e-09	1.56481e-07	Down	3154.75	6076.59
ENSG00000205795	CYS1	-2.00846	0.446502	9.96333e-05	0.00141737	Down	0.352283	1.31265
ENSG00000206297	TAP1	-1.49383	2.12309	5.12247e-05	0.000821803	Down	1.30142	3.41729
ENSG00000206478	IER3	-3.71109	-0.913128	5.25823e-05	0.000837675	Down	0.0951601	1.29929
ENSG00000206485	PPP1R18	-2.71123	-0.599719	9.4737e-05	0.0013581	Down	0.262863	1.66426
ENSG00000206492	GNL1	-2.20152	1.53126	0.000655559	0.00693537	Down	2.32187	9.88972
ENSG00000206493	HLA-E	-1.27078	6.78615	3.42077e-13	3.09429e-11	Down	42.3252	94.8586
ENSG00000212643	ZRSR1	2.78843	-0.662661	0.000861041	0.00869579	Up	1.17775	0.139703
ENSG00000213614	HEXA	-1.07068	7.47705	2.40574e-10	1.40709e-08	Down	123.567	241.108
ENSG00000214022	REPIN1	-1.04137	5.5824	1.55699e-08	6.14125e-07	Down	31.0931	59.503
ENSG00000214114	MYCBP	1.21141	4.36467	9.88081e-08	3.25717e-06	Up	35.8092	14.336
ENSG00000214688	C10orf105	-1.95093	2.30855	1.79843e-08	6.90999e-07	Down	0.69301	2.4899
ENSG00000215271	HOMEZ	-1.19096	2.25992	0.000414444	0.00476634	Down	1.52885	3.24542
ENSG00000216490	IFI30	-1.76081	2.06532	3.84554e-07	1.09336e-05	Down	3.24266	10.2392
ENSG00000219200	RNASEK	-1.02771	5.92676	8.3636e-09	3.53013e-07	Down	199.937	378.918
ENSG00000223532	HLA-B	-1.17748	9.36258	6.25823e-11	4.05418e-09	Down	470.766	988.866
ENSG00000223654	FLOT1	1.0111	4.34725	0.000360886	0.00425559	Up	97.1026	44.6127
ENSG00000223957	NEU1	-1.55719	3.29908	1.34153e-08	5.35331e-07	Down	4.19894	11.4819
ENSG00000224320	HLA-A	-1.22942	7.71645	2.06471e-11	1.44749e-09	Down	148.208	322.785
ENSG00000224472	TCF19	1.19371	4.29367	1.70881e-07	5.28161e-06	Up	14.3447	5.81928
ENSG00000224740	FLOT1	-3.16264	6.73639	0.000586285	0.00633009	Down	112.126	933.046
ENSG00000224941	TCF19	1.19371	4.29367	1.71057e-07	5.28161e-06	Up	14.3447	5.81928
ENSG00000225614	ZNF469	-1.10844	4.58846	1.84615e-06	4.48311e-05	Down	1.79829	3.60345
ENSG00000225691	HLA-C	-1.14842	4.99816	9.57654e-10	4.97567e-08	Down	23.6653	48.7607
ENSG00000226173	TAP1	-1.49383	2.12309	5.11546e-05	0.000821803	Down	1.30142	3.41729
ENSG00000227129	NEU1	-1.55646	3.29976	1.32308e-08	5.31075e-07	Down	4.20112	11.4819
ENSG00000227231	IER3	-2.85585	5.31096	1.36692e-46	1.55456e-43	Down	14.8374	99.8061
ENSG00000227816	TAP1	-1.46532	2.1454	5.56328e-05	0.000875372	Down	1.34462	3.46325
ENSG00000228594	FNDC10	-2.50401	0.263724	0.000141367	0.00192672	Down	0.291828	1.56663
ENSG00000228691	NEU1	-1.55646	3.29976	1.31699e-08	5.30712e-07	Down	4.20112	11.4819
ENSG00000229183	PGA4	-6.05504	2.65883	3.79646e-31	1.94293e-28	Down	0.434323	28.2376
ENSG00000229215	HLA-A	-1.22942	7.71645	2.07259e-11	1.44805e-09	Down	148.208	322.785
ENSG00000229252	HLA-E	-1.27078	6.78615	3.43688e-13	3.09429e-11	Down	42.3252	94.8586
ENSG00000229474	PATL2	-2.31641	-0.582496	0.000188107	0.00245427	Down	0.245025	1.15962
ENSG00000229859	PGA3	-3.0299	1.17814	1.83914e-10	1.12051e-08	Down	1.03029	7.8209
ENSG00000230128	IER3	-2.85585	5.31096	1.77431e-46	1.6672e-43	Down	14.8374	99.8061
ENSG00000230254	HLA-E	-1.27078	6.78615	3.45195e-13	3.09429e-11	Down	42.3252	94.8586
ENSG00000230456	DDR1	-1.00749	4.0332	7.65501e-05	0.00113802	Down	11.0556	20.709
ENSG00000230678	BRD2	-3.60977	5.32519	0.000216189	0.00274712	Down	15.4092	175.089
ENSG00000230705	TAP1	-1.46532	2.1454	5.55561e-05	0.000874838	Down	1.34462	3.46325
ENSG00000231924	PSG1	2.52108	4.45091	8.96043e-28	3.59664e-25	Up	37.4534	6.07505
ENSG00000232367	TAP1	-1.48645	2.1167	5.88695e-05	0.000918535	Down	1.29973	3.39559
ENSG00000233024		1.31397	3.40063	0.000136021	0.00186129	Up	28.5815	10.6333
ENSG00000233608	TWIST2	-1.43606	4.62524	1.29547e-05	0.000249245	Down	22.0861	55.5654
ENSG00000233904	HLA-E	-1.27078	6.78615	3.46144e-13	3.09429e-11	Down	42.3252	94.8586
ENSG00000234343	NEU1	-1.55719	3.29908	1.33897e-08	5.35331e-07	Down	4.19894	11.4819
ENSG00000234487	HLA-F	-1.23686	2.41893	0.000812724	0.00827725	Down	12.5283	27.3903
ENSG00000235030	IER3	-2.85585	5.31096	1.79173e-46	1.6672e-43	Down	14.8374	99.8061
ENSG00000235750	KIAA0040	-1.45142	4.07687	6.37983e-10	3.47344e-08	Down	3.79318	9.64207
ENSG00000237155	IER3	-2.85585	5.31096	1.78752e-46	1.6672e-43	Down	14.8374	99.8061
ENSG00000239713	APOBEC3G	-1.16968	3.51849	6.5125e-06	0.00013521	Down	7.73007	16.1773
ENSG00000240184	PCDHGC3	-1.41344	7.67269	2.35379e-16	3.34613e-14	Down	38.3006	94.7583
ENSG00000241534	CFB	-1.48536	1.60716	8.41372e-05	0.00123027	Down	1.14505	2.97185
ENSG00000242221	PSG2	2.0098	1.53451	6.43372e-07	1.72388e-05	Up	7.45126	1.72148
ENSG00000242265	PEG10	1.08956	7.50936	5.39019e-10	2.95034e-08	Up	61.0832	26.6608
ENSG00000242335	CFB	-1.40481	1.56996	0.000169205	0.00223904	Down	1.14505	2.81329
ENSG00000242802	AP5Z1	-1.39852	3.59163	0.000110114	0.00154076	Down	3.46041	8.4923
ENSG00000243137	PSG4	2.49301	1.11995	6.68745e-08	2.31639e-06	Up	3.15586	0.525586
ENSG00000243570	CFB	-1.40481	1.56996	0.000169086	0.00223891	Down	1.14505	2.81329
ENSG00000244694	PTCHD4	-1.79727	2.20298	1.07529e-06	2.73531e-05	Down	1.10662	3.58114
ENSG00000254405	MSH5-SAPCD1	5.70494	0.249835	7.5231e-10	4.02103e-08	Up	1.12878	0.0199127
ENSG00000255823	MTRNR2L8	-1.03893	4.81749	0.000944693	0.00938141	Down	27.0344	51.9003
ENSG00000257335	MGAM	1.23407	4.73922	1.53476e-09	7.55244e-08	Up	6.75046	2.66901
ENSG00000258555	SPECC1L-ADORA2A	-1.52094	2.35439	6.2865e-05	0.000968798	Down	0.671867	1.78605
ENSG00000258677		6.38228	-1.13812	3.50343e-07	1.00587e-05	Up	2.09359	0.0082263
ENSG00000262102	DSEL	1.02041	7.3659	2.7491e-09	1.2967e-07	Up	36.504	16.7145
ENSG00000262748		4.0872	5.01845	2.99582e-65	8.76106e-62	Up	63.0382	3.4765
ENSG00000262862	KRTAP2-3	3.22554	1.42299	0.000217073	0.00275663	Up	11.3374	1.1567
ENSG00000263001	GTF2I	3.18253	3.27432	2.31991e-05	0.000412964	Up	72.4681	7.29308
ENSG00000263012	KRT33B	2.07851	-0.299705	0.000423716	0.00486477	Up	1.30489	0.275244
ENSG00000263155	MYZAP	-1.16523	2.84854	0.000609757	0.00653184	Down	3.27564	6.80367
ENSG00000263528	IKBKE	-1.12108	4.02648	1.54696e-06	3.81539e-05	Down	6.89466	13.9443
ENSG00000265107	GJA5	2.93331	2.79042	5.23994e-19	9.40937e-17	Up	10.2116	1.23711
ENSG00000266074	BAHCC1	-1.72662	2.86808	0.000616279	0.00658791	Down	0.91979	2.82758
ENSG00000267534	S1PR2	-1.57537	1.29844	0.000527993	0.00580792	Down	2.0228	5.64867
ENSG00000270299		1.65127	2.02862	0.000939373	0.00935407	Up	3.71336	1.09558
ENSG00000271503	CCL5	-2.23021	-0.546669	0.000305075	0.00367581	Down	0.292507	1.30783
ENSG00000274049	INO80B-WBP1	-1.69425	2.49705	5.25573e-05	0.000837675	Down	2.87913	8.68924
ENSG00000283245	SCHIP1	1.17713	3.68079	7.80044e-06	0.000157966	Up	22.9018	9.38446
ENSG00000283467		-3.7301	1.1192	1.77812e-07	5.45724e-06	Down	0.205095	2.6281

## Sheet: BJ hTERT+ SV40+
ENSGID	gene	log2FC	logCPM	p.value	FDR	direction	tpm.sv_3	tpm.sv_atm
ENSG00000117594	HSD11B1	8.4549	0.164589	1.48e-06	4.56e-05	Up	2.87069	0
ENSG00000272921		8.00917	-0.294318	0.000868477	0.00876656	Up	3.99765	0
ENSG00000259171		7.98615	-0.155206	2.09e-10	1.86e-08	Up	1.79613	0
ENSG00000261408	TEN1-CDK3	7.89365	-0.260898	5.11e-09	3.38e-07	Up	1.5986	0
ENSG00000115009	CCL20	7.25968	-0.903633	0.000218009	0.00293609	Up	2.41666	0
ENSG00000107159	CA9	6.91902	4.1083	4.63e-63	3.16e-59	Up	44.7546	0.359013
ENSG00000122733	PHF24	6.8671	0.370918	4.29e-05	0.000767787	Up	1.03801	0.00613595
ENSG00000108342	CSF3	6.72186	3.23319	1.22e-08	7.35e-07	Up	22.6137	0.206946
ENSG00000164400	CSF2	5.84168	0.724603	3.64e-05	0.000675793	Up	8.56055	0.136042
ENSG00000115008	IL1A	5.54955	1.66376	9.83e-09	6.03e-07	Up	4.59089	0.0923309
ENSG00000139269	INHBE	5.35031	3.53285	5.03e-34	7.93e-31	Up	18.7193	0.450941
ENSG00000158683	PKD1L1	5.32729	2.7607	1.42e-07	6.16e-06	Up	4.25195	0.100439
ENSG00000125538	IL1B	5.15632	5.52776	4.91e-15	9.94e-13	Up	91.7131	2.55638
ENSG00000109321	AREG	4.8811	0.508648	6.07e-11	5.91e-09	Up	3.64517	0.113392
ENSG00000081052	COL4A4	4.84534	3.79158	1.69e-36	3.84e-33	Up	3.82714	0.1286
ENSG00000157551	KCNJ15	4.65309	1.89945	4.16e-15	8.7e-13	Up	3.71327	0.144634
ENSG00000169429	CXCL8	4.64915	8.66534	1.48e-11	1.59e-09	Up	788.091	31.338
ENSG00000174292	TNK1	4.6068	2.21923	5.24e-05	0.000910172	Up	10.496	0.40751
ENSG00000104419	NDRG1	4.58647	7.92498	3.82e-68	3.91e-64	Up	363.7	14.8572
ENSG00000198515	CNGA1	4.4172	-0.331945	6.68e-05	0.00111168	Up	1.05117	0.0434557
ENSG00000073756	PTGS2	4.24969	4.341	7.26e-13	1e-10	Up	14.6601	0.763139
ENSG00000077092	RARB	4.08711	0.474242	1.34e-09	1.01e-07	Up	1.97779	0.107905
ENSG00000146477	SLC22A3	4.07679	0.418136	5.42e-09	3.57e-07	Up	1.04763	0.0565072
ENSG00000144481	TRPM8	4.06373	0.81533	3.12e-09	2.19e-07	Up	1.95468	0.113
ENSG00000174428	GTF2IRD2B	4.0254	0.498402	1.08e-06	3.48e-05	Up	2.18895	0.123132
ENSG00000162892	IL24	3.93842	-0.189036	0.000120837	0.00183915	Up	1.51647	0.0912298
ENSG00000169031	COL4A3	3.85768	0.7679	2.11e-09	1.52e-07	Up	1.0662	0.0687451
ENSG00000115604	IL18R1	3.8509	1.44948	9.58e-09	5.89e-07	Up	3.38073	0.22494
ENSG00000163347	CLDN1	3.84268	4.1939	9.66e-17	2.71e-14	Up	14.8791	1.02294
ENSG00000176971	FIBIN	3.84169	1.70637	3.05e-12	3.83e-10	Up	3.0095	0.203745
ENSG00000114200	BCHE	3.83426	2.59995	2.17e-16	5.78e-14	Up	7.17603	0.491663
ENSG00000091428	RAPGEF4	3.74713	1.5527	3.3e-13	5.16e-11	Up	2.91897	0.20864
ENSG00000184005	ST6GALNAC3	3.73873	3.08509	9.04e-16	2.21e-13	Up	5.39687	0.390914
ENSG00000152402	GUCY1A2	3.72231	6.08481	6.82e-56	2.79e-52	Up	18.128	1.34551
ENSG00000163995	ABLIM2	3.70466	-0.488786	1.47e-05	0.000318418	Up	1.9789	0.1364
ENSG00000157833	GAREM2	3.65924	2.54304	5.46e-09	3.57e-07	Up	5.72786	0.445358
ENSG00000159167	STC1	3.60771	6.63694	7.19e-38	1.84e-34	Up	73.9403	5.96994
ENSG00000176046	NUPR1	3.59467	3.35328	3.71e-23	2.3e-20	Up	44.9418	3.63121
ENSG00000146374	RSPO3	3.56731	1.3295	7.11e-05	0.00117306	Up	3.22878	0.265454
ENSG00000143061	IGSF3	3.55504	5.81471	3.21e-05	0.000608901	Up	30.7811	2.6192
ENSG00000125551	PLGLB2	3.54059	0.427439	1.59e-06	4.84e-05	Up	3.43663	0.288556
ENSG00000081041	CXCL2	3.48881	2.88456	1.64e-08	9.48e-07	Up	20.8255	1.82698
ENSG00000145777	TSLP	3.44538	1.85064	3.54e-12	4.29e-10	Up	4.15283	0.36937
ENSG00000100218	RSPH14	3.43559	-1.21052	0.000543203	0.00605	Up	4.84356	0.39816
ENSG00000231672	DIRC3	3.41338	1.4231	2.12e-11	2.22e-09	Up	2.31318	0.211161
ENSG00000116183	PAPPA2	3.40096	3.12973	0.000190412	0.00264446	Up	3.70954	0.338028
ENSG00000149506	ZP1	3.39684	1.28282	5.15e-09	3.4e-07	Up	6.92528	0.628563
ENSG00000143847	PPFIA4	3.3778	4.10353	8.21e-26	6.93e-23	Up	11.3053	1.06158
ENSG00000115602	IL1RL1	3.36279	1.72926	6.05e-09	3.89e-07	Up	3.90947	0.369046
ENSG00000112182	BACH2	3.32054	2.02109	1.73e-13	2.77e-11	Up	1.49712	0.145906
ENSG00000197632	SERPINB2	3.30745	5.1133	2.03e-09	1.47e-07	Up	52.4569	5.26575
ENSG00000161958	FGF11	3.22565	2.60948	1.72e-11	1.82e-09	Up	7.08045	0.734079
ENSG00000073146	MOV10L1	3.22255	2.07695	8.22e-12	9.35e-10	Up	5.81781	0.60478
ENSG00000177359		3.17065	-0.42444	5.07e-05	0.000886428	Up	1.27177	0.131533
ENSG00000189320	FAM180A	3.16216	0.73118	4.16e-08	2.09e-06	Up	2.60682	0.279438
ENSG00000124875	CXCL6	3.1367	1.01418	0.000167001	0.00239739	Up	3.38619	0.372575
ENSG00000119950	MXI1	3.12219	5.37367	1.15e-27	1.13e-24	Up	48.9597	5.50556
ENSG00000113231	PDE8B	3.10984	3.46422	5.47e-20	2.15e-17	Up	5.90015	0.667358
ENSG00000130707	ASS1	3.10759	6.82423	1.84e-40	5.38e-37	Up	215.701	24.5227
ENSG00000149090	PAMR1	3.10641	0.193187	0.000954409	0.00942485	Up	2.92784	0.331284
ENSG00000143196	DPT	3.06047	5.01935	3.78e-19	1.36e-16	Up	51.9816	6.14464
ENSG00000114796	KLHL24	3.0495	5.12835	5.44e-31	6.55e-28	Up	24.1157	2.8611
ENSG00000134548	SPX	3.00426	1.62827	5.54e-09	3.6e-07	Up	6.36128	0.764848
ENSG00000198743	SLC5A3	3.00205	7.06452	1.67e-33	2.44e-30	Up	29.2497	3.56626
ENSG00000119138	KLF9	2.96508	4.41495	2.63e-26	2.44e-23	Up	10.581	1.32882
ENSG00000144821	MYH15	2.9031	1.69792	9.15e-09	5.67e-07	Up	1.40283	0.181884
ENSG00000105855	ITGB8	2.89672	3.04752	3.24e-15	6.98e-13	Up	2.68183	0.351735
ENSG00000176771	NCKAP5	2.89634	3.87493	6.91e-21	3.08e-18	Up	6.03637	0.791981
ENSG00000133019	CHRM3	2.88245	2.35143	2.05e-10	1.83e-08	Up	2.15558	0.28662
ENSG00000168209	DDIT4	2.87724	5.98074	6.41e-31	7.29e-28	Up	105.65	14.0455
ENSG00000124116	WFDC3	2.87059	0.879574	2.66e-07	1.06e-05	Up	15.0832	2.00498
ENSG00000128917	DLL4	2.85594	1.37714	1.22e-07	5.42e-06	Up	2.01659	0.270199
ENSG00000069493	CLEC2D	2.84922	1.30304	4.44e-07	1.66e-05	Up	8.4637	1.14295
ENSG00000146250	PRSS35	2.84832	2.23801	1.26e-09	9.63e-08	Up	5.14379	0.692706
ENSG00000162913	C1orf145	2.8391	-0.839265	0.000570804	0.00628899	Up	1.64699	0.211307
ENSG00000136244	IL6	2.82654	6.41238	4.19e-05	0.000754535	Up	297.181	41.8171
ENSG00000196932	TMEM26	2.82265	1.9383	1.29e-07	5.7e-06	Up	2.5414	0.352351
ENSG00000204397	CARD16	2.82215	-0.715775	0.000895026	0.00897261	Up	3.92604	0.527146
ENSG00000183775	KCTD16	2.79475	2.99673	1.17e-13	1.93e-11	Up	2.8467	0.399914
ENSG00000147852	VLDLR	2.78874	5.81369	1.48e-29	1.59e-26	Up	34.5482	4.882
ENSG00000169242	EFNA1	2.77975	0.00714738	0.00036948	0.00449413	Up	2.23439	0.311107
ENSG00000162687	KCNT2	2.77764	2.68666	6.57e-13	9.21e-11	Up	3.5401	0.504257
ENSG00000243789	JMJD7	2.77323	3.21155	0.000193083	0.00266783	Up	35.0051	5.08871
ENSG00000138772	ANXA3	2.77075	5.08508	1.08e-31	1.38e-28	Up	64.3574	9.248
ENSG00000204941	PSG5	2.74024	5.3216	1.63e-35	3.03e-32	Up	94.6532	13.8795
ENSG00000283299		2.73796	1.04435	1.48e-05	0.000319218	Up	1.87138	0.268839
ENSG00000166046	TCP11L2	2.73154	2.44319	2.66e-11	2.76e-09	Up	8.33346	1.22757
ENSG00000171812	COL8A2	2.69684	4.05478	4.33e-21	2.01e-18	Up	9.42669	1.42189
ENSG00000183615	FAM167B	2.67978	1.70882	4.36e-07	1.63e-05	Up	11.2454	1.70564
ENSG00000172548	NIPAL4	2.65038	1.29816	7.36e-08	3.43e-06	Up	2.06811	0.32102
ENSG00000163884	KLF15	2.6464	1.94125	7.69e-10	6.08e-08	Up	3.94765	0.614839
ENSG00000128965	CHAC1	2.63217	4.05436	9.77e-18	3.13e-15	Up	30.4001	4.7906
ENSG00000132470	ITGB4	2.60337	2.40616	1.99e-10	1.79e-08	Up	5.50955	0.882941
ENSG00000177464	GPR4	2.59069	1.93813	1.42e-09	1.07e-07	Up	4.46418	0.723193
ENSG00000126231	PROZ	2.57312	-0.449161	0.000494574	0.00561532	Up	1.42808	0.228082
ENSG00000156711	MAPK13	2.5721	1.24561	1.04e-06	3.4e-05	Up	4.77057	0.784331
ENSG00000162641	AKNAD1	2.54415	0.040053	0.000190071	0.00264446	Up	3.35943	0.561384
ENSG00000106538	RARRES2	2.54371	2.09298	8.69e-09	5.44e-07	Up	20.0316	3.36028
ENSG00000236560	PPP1R11	2.54293	-0.255646	0.00060406	0.00656354	Up	1.27142	0.204757
ENSG00000173918	C1QTNF1	2.52899	5.1553	2.04e-15	4.59e-13	Up	40.3716	6.89457
ENSG00000242221	PSG2	2.52696	1.83481	2.05e-08	1.15e-06	Up	8.27023	1.40404
ENSG00000165071	TMEM71	2.51504	1.04559	3.1e-06	8.78e-05	Up	4.07733	0.68757
ENSG00000163050	COQ8A	2.50965	5.15691	1.64e-07	7e-06	Up	66.6764	11.6214
ENSG00000113805	CNTN3	2.5077	3.49478	2.41e-14	4.4e-12	Up	5.96103	1.02502
ENSG00000151012	SLC7A11	2.4975	6.73134	3.18e-19	1.18e-16	Up	27.9576	4.82417
ENSG00000166578	IQCD	2.49349	2.16468	5.52e-07	2e-05	Up	7.34173	1.27479
ENSG00000151789	ZNF385D	2.48683	1.05801	9.74e-05	0.00153653	Up	4.14144	0.717212
ENSG00000219607	PPP1R3G	2.46842	0.065943	7.47e-05	0.00122348	Up	1.47858	0.259059
ENSG00000186918	ZNF395	2.44811	6.91116	6.92e-26	6.16e-23	Up	72.4814	13.0335
ENSG00000231924	PSG1	2.44363	3.00287	5.18e-11	5.1e-09	Up	12.19	2.18685
ENSG00000164463	CREBRF	2.44092	5.19174	2.77e-20	1.16e-17	Up	19.2361	3.48174
ENSG00000139597	N4BP2L1	2.43887	1.76144	7.22e-07	2.52e-05	Up	6.72171	1.2095
ENSG00000163739	CXCL1	2.4358	5.08219	3.25e-05	0.000616128	Up	95.5023	17.5764
ENSG00000196139	AKR1C3	2.4213	-0.134527	0.00039827	0.00478462	Up	1.78411	0.314981
ENSG00000006459	KDM7A	2.42056	3.36296	7.7e-10	6.08e-08	Up	3.14534	0.575638
ENSG00000136869	TLR4	2.41253	4.63411	9.79e-22	5.01e-19	Up	13.9839	2.57388
ENSG00000119943	PYROXD2	2.40865	3.36525	6.72e-11	6.52e-09	Up	28.0276	5.16973
ENSG00000172554	SNTG2	2.40215	0.318388	0.000453118	0.00528836	Up	4.15658	0.75168
ENSG00000179862	CITED4	2.3971	0.823641	3.27e-05	0.000618161	Up	3.78912	0.6918
ENSG00000130720	FIBCD1	2.39298	1.49743	4.06e-07	1.54e-05	Up	3.59125	0.663509
ENSG00000196549	MME	2.38903	9.34968	5.22e-24	3.82e-21	Up	566.8	105.941
ENSG00000105784	RUNDC3B	2.38897	0.455649	0.000269423	0.00347096	Up	1.01648	0.187643
ENSG00000129757	CDKN1C	2.3845	-0.254377	0.000345354	0.0042512	Up	1.75462	0.319065
ENSG00000108846	ABCC3	2.37819	3.41485	3.28e-12	4.05e-10	Up	11.1774	2.10645
ENSG00000109107	ALDOC	2.36904	5.09113	1.19e-19	4.59e-17	Up	62.1583	11.7512
ENSG00000090339	ICAM1	2.36596	6.87568	2.34e-14	4.35e-12	Up	91.1646	17.4569
ENSG00000106034	CPED1	2.36347	6.12575	0.00047334	0.00546517	Up	79.5568	15.3994
ENSG00000177675	CD163L1	2.36033	1.16894	2.98e-06	8.47e-05	Up	1.79007	0.337166
ENSG00000163827	LRRC2	2.34914	1.59867	1.6e-06	4.88e-05	Up	1.87493	0.358055
ENSG00000185291	IL3RA	2.33031	-0.265698	0.000311474	0.00390132	Up	1.63831	0.311041
ENSG00000181458	TMEM45A	2.30666	5.01404	6.35e-24	4.48e-21	Up	57.3973	11.3727
ENSG00000173530	TNFRSF10D	2.30046	5.20362	1.01e-22	5.88e-20	Up	25.8698	5.133
ENSG00000101825	MXRA5	2.29314	2.16708	6.65e-08	3.15e-06	Up	1.0646	0.212399
ENSG00000154721	JAM2	2.28541	3.95417	1.44e-14	2.73e-12	Up	15.2697	3.07148
ENSG00000154589	LY96	2.27883	2.93603	2.5e-10	2.18e-08	Up	52.2026	10.5134
ENSG00000112715	VEGFA	2.27772	6.93882	6.9e-22	3.62e-19	Up	149.782	30.2276
ENSG00000085662	AKR1B1	2.27039	9.1656	6.74e-12	7.75e-10	Up	1155.92	236.776
ENSG00000166920	C15orf48	2.26852	1.88202	0.000540942	0.00602908	Up	16.7912	3.4282
ENSG00000145730	PAM	2.26652	8.78898	2.31e-22	1.25e-19	Up	416.077	84.6962
ENSG00000197142	ACSL5	2.26557	0.790755	0.000656014	0.00703472	Up	1.96605	0.395143
ENSG00000174564	IL20RB	2.25724	0.656996	9.32e-05	0.00147884	Up	2.21009	0.452458
ENSG00000112137	PHACTR1	2.25433	0.776179	5.99e-05	0.00101996	Up	6.04879	1.23692
ENSG00000005379	TSPOAP1	2.25095	1.28586	1.49e-05	0.000321052	Up	3.17401	0.646692
ENSG00000133805	AMPD3	2.2494	4.12506	1.32e-07	5.8e-06	Up	18.0507	3.68499
ENSG00000101255	TRIB3	2.24548	6.30719	3.78e-24	2.98e-21	Up	81.7335	16.9036
ENSG00000173077	2017-12-01	2.23934	0.928757	0.000118317	0.00180994	Up	2.42848	0.50036
ENSG00000110675	ELMOD1	2.23386	1.15725	4.84e-05	0.000851318	Up	2.69973	0.562293
ENSG00000174500	GCSAM	2.22975	0.597921	5.39e-05	0.000933165	Up	1.79037	0.367323
ENSG00000170485	NPAS2	2.22272	5.07134	4.08e-15	8.61e-13	Up	36.4781	7.62941
ENSG00000157654	PALM2-AKAP2	2.21838	4.12937	1.29e-14	2.47e-12	Up	9.56528	2.01138
ENSG00000164251	F2RL1	2.21022	1.91896	4e-07	1.52e-05	Up	4.13873	0.872186
ENSG00000112096	SOD2	2.20661	8.23124	7.13e-07	2.49e-05	Up	344.833	74.1618
ENSG00000258529		2.20032	0.403062	0.000281446	0.00358954	Up	1.84259	0.392006
ENSG00000070669	ASNS	2.19601	7.16369	1.64e-16	4.55e-14	Up	198.338	42.2056
ENSG00000132840	BHMT2	2.18813	3.81879	2.75e-11	2.81e-09	Up	24.7996	5.32565
ENSG00000144730	IL17RD	2.18526	1.9602	1.4e-06	4.38e-05	Up	1.424	0.305503
ENSG00000261371	PECAM1	2.16127	0.199578	0.000509891	0.00574778	Up	2.28487	0.491951
ENSG00000171724	VAT1L	2.1591	2.81646	1.17e-08	7.1e-07	Up	5.1587	1.12986
ENSG00000197822	OCLN	2.14656	4.10117	2.37e-13	3.76e-11	Up	14.6252	3.23456
ENSG00000153714	LURAP1L	2.13854	4.51892	1.65e-15	3.75e-13	Up	41.5268	9.24915
ENSG00000182752	PAPPA	2.13548	5.8475	4.55e-21	2.07e-18	Up	12.1668	2.70763
ENSG00000174348	PODN	2.1336	1.51764	5.1e-06	0.00013076	Up	2.43812	0.539659
ENSG00000144339	TMEFF2	2.13311	3.31755	0.00023856	0.00316293	Up	13.7898	3.1096
ENSG00000091490	SEL1L3	2.13198	5.57895	3.81e-20	1.53e-17	Up	31.404	7.0005
ENSG00000146278	PNRC1	2.13067	5.78792	4.02e-16	1.04e-13	Up	119.528	26.8677
ENSG00000136732	GYPC	2.12875	5.27749	3.05e-23	1.95e-20	Up	108.291	24.2686
ENSG00000118260	CREB1	2.12727	6.93691	9.94e-07	3.26e-05	Up	130.051	29.5452
ENSG00000111452	ADGRD1	2.12601	0.958847	0.000363397	0.0044254	Up	1.81118	0.407079
ENSG00000168497	SDPR	2.12376	2.16528	4.52e-07	1.69e-05	Up	3.33828	0.748635
ENSG00000082497	SERTAD4	2.12196	4.97615	1.97e-19	7.45e-17	Up	21.8754	4.91722
ENSG00000154263	ABCA10	2.11979	0.713136	0.000556448	0.00616298	Up	1.04938	0.236936
ENSG00000168300	PCMTD1	2.11875	5.0946	4.22e-21	2.01e-18	Up	38.9545	8.79282
ENSG00000180354	MTURN	2.11221	4.00527	1.36e-12	1.79e-10	Up	7.43197	1.68091
ENSG00000162618	ADGRL4	2.10862	0.968569	0.000921563	0.00917128	Up	1.45834	0.328727
ENSG00000083896	YTHDC1	2.10578	7.31669	9.62e-05	0.00152159	Up	314.68	72.7573
ENSG00000204128	C2orf72	2.10323	1.03588	0.000250609	0.00328439	Up	1.77386	0.402643
ENSG00000165113	GKAP1	2.09308	3.46027	4.99e-05	0.000875348	Up	25.3072	5.8597
ENSG00000104765	BNIP3L	2.08188	8.37182	3.5e-19	1.28e-16	Up	312.257	72.1918
ENSG00000183644	C11orf88	2.07864	1.30865	0.000538578	0.00601635	Up	3.88114	0.901364
ENSG00000212719	C17orf51	2.0715	3.36267	5.67e-05	0.000975964	Up	4.98583	1.16545
ENSG00000095066	HOOK2	2.06916	3.83842	9.52e-05	0.00150735	Up	34.3667	8.11468
ENSG00000162526	TSSK3	2.06556	0.934517	0.000638854	0.00688677	Up	4.38456	1.01994
ENSG00000163393	SLC22A15	2.06556	4.04069	4.58e-13	6.89e-11	Up	14.1626	3.31154
ENSG00000146966	DENND2A	2.06459	5.56179	2.32e-22	1.25e-19	Up	34.0557	7.9737
ENSG00000151090	THRB	2.0578	3.71935	6.05e-09	3.89e-07	Up	7.13791	1.67219
ENSG00000163814	CDCP1	2.05624	5.36701	3.47e-17	1.08e-14	Up	16.7137	3.94543
ENSG00000170381	SEMA3E	2.0473	2.20745	1.04e-06	3.4e-05	Up	3.0105	0.713031
ENSG00000137462	TLR2	2.02514	1.08283	5.86e-05	0.00100204	Up	1.14846	0.27487
ENSG00000131094	C1QL1	2.02002	0.421307	0.000219725	0.00294957	Up	2.65476	0.635096
ENSG00000175155	YPEL2	2.01986	3.3294	1.84e-07	7.67e-06	Up	5.03232	1.21492
ENSG00000078098	FAP	2.01982	6.18154	4.8e-19	1.7e-16	Up	78.4307	18.99
ENSG00000145358	DDIT4L	2.00847	0.994209	0.00021973	0.00294957	Up	1.8348	0.442265
ENSG00000060718	COL11A1	2.00339	7.98249	8.91e-14	1.5e-11	Up	101.091	24.5773
ENSG00000139209	SLC38A4	2.00012	3.48357	8.5e-10	6.62e-08	Up	7.27823	1.77942
ENSG00000152409	JMY	1.9968	5.56215	2.12e-21	1.06e-18	Up	11.9152	2.92343
ENSG00000128710	HOXD10	1.9955	-0.0468716	0.000936378	0.00928281	Up	1.97461	0.479646
ENSG00000064309	CDON	1.99515	3.5082	1.8e-09	1.32e-07	Up	9.26869	2.27935
ENSG00000109738	GLRB	1.98105	4.64935	3.45e-15	7.35e-13	Up	31.7152	7.87179
ENSG00000146242	TPBG	1.97729	6.55936	8.91e-17	2.57e-14	Up	71.2402	17.7822
ENSG00000111371	SLC38A1	1.97472	8.08698	3.22e-16	8.46e-14	Up	98.4405	24.4712
ENSG00000106688	SLC1A1	1.96904	4.10051	5.08e-13	7.44e-11	Up	11.3641	2.84021
ENSG00000088726	TMEM40	1.96232	1.44639	2.7e-05	0.000532834	Up	5.16486	1.2901
ENSG00000135069	PSAT1	1.95422	8.13266	6.15e-13	8.8e-11	Up	324.593	81.639
ENSG00000058335	RASGRF1	1.94834	1.87978	6.11e-06	0.000151275	Up	4.41931	1.11591
ENSG00000153495	TEX29	1.94718	0.782089	0.000197198	0.00271293	Up	6.08653	1.53277
ENSG00000072041	SLC6A15	1.94238	3.11817	1.15e-07	5.15e-06	Up	6.24181	1.58869
ENSG00000137819	PAQR5	1.93949	4.94784	6.65e-17	2e-14	Up	19.498	4.98162
ENSG00000163815	CLEC3B	1.93379	0.290951	0.000732453	0.00767745	Up	3.61475	0.922228
ENSG00000111907	TPD52L1	1.92575	0.741627	0.00081139	0.00834252	Up	3.82146	0.986931
ENSG00000145390	USP53	1.92531	6.17329	2.56e-18	8.4e-16	Up	36.0192	9.30752
ENSG00000162444	RBP7	1.92113	0.840165	0.000144039	0.00211826	Up	9.33438	2.39352
ENSG00000006468	ETV1	1.92051	3.47575	1.31e-09	9.95e-08	Up	8.32457	2.15459
ENSG00000185046	ANKS1B	1.9193	1.14491	0.000502519	0.00568346	Up	4.15053	1.06898
ENSG00000168672	FAM84B	1.91632	2.88855	3.48e-08	1.82e-06	Up	4.73993	1.2286
ENSG00000151623	NR3C2	1.91204	1.21098	6.15e-05	0.00104385	Up	1.27883	0.331746
ENSG00000249992	TMEM158	1.90972	5.37756	1.12e-13	1.86e-11	Up	58.0444	15.1976
ENSG00000110693	SOX6	1.90336	1.25043	0.000691419	0.00732576	Up	2.32101	0.605944
ENSG00000173852	DPY19L1	1.89999	7.15175	9.43e-06	0.000219145	Up	95.2502	24.6939
ENSG00000166979	EVA1C	1.89953	1.83708	6.56e-05	0.00109557	Up	8.26797	2.16918
ENSG00000112406	HECA	1.89688	5.01435	4.02e-17	1.23e-14	Up	13.1409	3.45975
ENSG00000185499	MUC1	1.88948	1.0587	0.000575547	0.00633442	Up	6.91244	1.83072
ENSG00000128512	DOCK4	1.8874	3.95877	1.31e-11	1.44e-09	Up	6.99291	1.85058
ENSG00000172348	RCAN2	1.88054	2.17714	3.25e-06	9.11e-05	Up	4.52898	1.20413
ENSG00000176171	BNIP3	1.87646	7.51326	7.57e-17	2.21e-14	Up	435.328	116.18
ENSG00000175471	MCTP1	1.87146	1.84311	0.000176794	0.0025062	Up	4.28016	1.14635
ENSG00000137193	PIM1	1.8712	5.84096	6.97e-19	2.42e-16	Up	76.3373	20.4477
ENSG00000181195	PENK	1.87005	1.29631	0.000129214	0.00194781	Up	7.53944	2.01828
ENSG00000120937	NPPB	1.86921	0.662566	0.000477001	0.00548821	Up	7.38403	1.96226
ENSG00000183098	GPC6	1.86357	5.18433	2.06e-16	5.54e-14	Up	12.7318	3.4213
ENSG00000179855	GIPC3	1.85817	2.5055	1.06e-06	3.45e-05	Up	2.96817	0.800296
ENSG00000125633	CCDC93	1.85804	6.91754	7.22e-05	0.00118924	Up	71.2913	19.5357
ENSG00000185262	UBALD2	1.85658	4.89422	5.78e-08	2.77e-06	Up	109.024	29.712
ENSG00000125618	PAX8	1.85354	1.33052	0.000245879	0.00324108	Up	3.14919	0.852491
ENSG00000164056	SPRY1	1.85343	0.754953	0.000538107	0.00601616	Up	2.4505	0.655722
ENSG00000182379	NXPH4	1.85315	2.38989	2.1e-06	6.21e-05	Up	7.18844	1.94441
ENSG00000138764	CCNG2	1.84669	5.81829	2.59e-18	8.4e-16	Up	63.1155	17.1796
ENSG00000134802	SLC43A3	1.84257	6.68887	7.37e-16	1.84e-13	Up	115.543	31.6277
ENSG00000134245	WNT2B	1.84079	1.69422	1.95e-05	0.000404968	Up	1.1784	0.32068
ENSG00000067715	SYT1	1.84072	2.3375	8.91e-06	0.000209467	Up	3.53779	0.964244
ENSG00000082153	BZW1	1.83994	9.72228	0.000635231	0.00685133	Up	1067.9	297.085
ENSG00000163751	CPA3	1.83322	3.08164	2.56e-06	7.41e-05	Up	21.4212	5.87259
ENSG00000182700	IGIP	1.82797	2.52841	8.8e-07	2.94e-05	Up	4.68593	1.29163
ENSG00000165312	OTUD1	1.82488	4.33894	3.09e-10	2.64e-08	Up	15.2206	4.22021
ENSG00000170848	PSG6	1.8216	1.33249	0.000281646	0.00358954	Up	4.28183	1.18573
ENSG00000171132	PRKCE	1.8207	4.94845	9.64e-16	2.32e-13	Up	23.5484	6.53542
ENSG00000137463	MGARP	1.82068	2.15305	3.85e-06	0.000104202	Up	8.65448	2.39384
ENSG00000113319	RASGRF2	1.81257	2.64925	7.97e-07	2.7e-05	Up	2.26637	0.631407
ENSG00000138161	CUZD1	1.80858	0.878071	0.000291586	0.00369372	Up	1.7752	0.492139
ENSG00000155111	CDK19	1.80723	5.69277	1.59e-15	3.66e-13	Up	26.1972	7.31726
ENSG00000196154	S100A4	1.80394	3.90719	5.5e-07	1.99e-05	Up	93.2797	26.2927
ENSG00000164125	FAM198B	1.79508	1.71588	6.98e-05	0.00115441	Up	1.89185	0.532453
ENSG00000113739	STC2	1.79277	8.50888	5.5e-15	1.09e-12	Up	187.122	52.9185
ENSG00000064225	ST3GAL6	1.79178	2.83015	0.000481813	0.00550919	Up	10.4088	2.95779
ENSG00000111885	MAN1A1	1.79105	5.13934	4.13e-16	1.06e-13	Up	15.8788	4.50021
ENSG00000090530	P3H2	1.78983	5.01986	4.37e-14	7.58e-12	Up	28.0478	7.95899
ENSG00000163874	ZC3H12A	1.78884	3.60833	0.000860241	0.008692	Up	14.3963	4.12743
ENSG00000136010	ALDH1L2	1.78675	5.85461	2.97e-08	1.58e-06	Up	17.6354	4.96824
ENSG00000205269	TMEM170B	1.78666	3.92425	4.06e-08	2.05e-06	Up	4.0094	1.13438
ENSG00000134769	DTNA	1.78652	1.15594	0.000548444	0.0060885	Up	2.50022	0.703636
ENSG00000154736	ADAMTS5	1.78495	4.91	2.32e-15	5.16e-13	Up	7.32547	2.08209
ENSG00000129048	ACKR4	1.78412	3.12497	5.1e-05	0.000888679	Up	11.1748	3.19269
ENSG00000162817	C1orf115	1.78247	4.02204	1.54e-10	1.41e-08	Up	10.9923	3.12705
ENSG00000184500	PROS1	1.78117	3.67729	5.47e-09	3.57e-07	Up	9.0073	2.56488
ENSG00000166478	ZNF143	1.77964	5.50612	0.000139934	0.0020748	Up	79.4509	22.9695
ENSG00000186815	TPCN1	1.77593	6.15222	4.47e-15	9.25e-13	Up	50.6198	14.4824
ENSG00000119801	YPEL5	1.77436	6.37989	9.08e-16	2.21e-13	Up	92.0134	26.3971
ENSG00000162894	FCMR	1.7683	0.738835	0.00081303	0.00835501	Up	3.89937	1.11103
ENSG00000061656	SPAG4	1.76417	2.00496	2.39e-05	0.000480333	Up	12.916	3.70855
ENSG00000090238	YPEL3	1.76234	2.99468	5.81e-07	2.09e-05	Up	29.595	8.53462
ENSG00000125864	BFSP1	1.75928	1.76218	0.000255028	0.00332951	Up	3.99187	1.15244
ENSG00000091844	RGS17	1.75872	2.74783	1.13e-06	3.61e-05	Up	4.09473	1.18405
ENSG00000153246	PLA2R1	1.75707	3.43291	1.56e-07	6.7e-06	Up	5.71433	1.65487
ENSG00000186567	CEACAM19	1.75183	0.834767	0.000560882	0.00620304	Up	1.94582	0.564243
ENSG00000170915	PAQR8	1.75122	3.73341	1.51e-08	8.81e-07	Up	6.38086	1.85367
ENSG00000071967	CYBRD1	1.74924	7.94951	1.1e-14	2.13e-12	Up	143.057	41.6799
ENSG00000171388	APLN	1.74435	1.64228	0.00043038	0.00507473	Up	2.68489	0.785874
ENSG00000145365	TIFA	1.74209	4.86864	9.66e-11	9.03e-09	Up	32.0211	9.40897
ENSG00000154914	USP43	1.74137	2.23231	1.15e-05	0.000260166	Up	2.86748	0.838694
ENSG00000129946	SHC2	1.73376	1.45518	0.000133901	0.00200094	Up	3.48042	1.02121
ENSG00000153823	PID1	1.72976	4.19836	1.36e-06	4.28e-05	Up	18.8941	5.61287
ENSG00000136048	DRAM1	1.7297	8.39674	4.09e-12	4.89e-10	Up	255.302	75.6957
ENSG00000116761	CTH	1.72598	3.31131	7.93e-08	3.66e-06	Up	14.9213	4.41539
ENSG00000057704	TMCC3	1.72495	1.61345	0.000148743	0.00217184	Up	1.53368	0.45165
ENSG00000169744	LDB2	1.72429	1.89549	0.00079567	0.0082305	Up	4.33552	1.28341
ENSG00000151917	BEND6	1.7242	4.102	3.13e-09	2.19e-07	Up	18.3138	5.43081
ENSG00000102554	KLF5	1.72398	4.53515	3.47e-12	4.23e-10	Up	21.8055	6.46883
ENSG00000105877	DNAH11	1.72389	1.95313	7.85e-05	0.00127676	Up	4.57795	1.35491
ENSG00000150995	ITPR1	1.7175	3.15802	5.52e-05	0.000953473	Up	3.09217	0.91617
ENSG00000007944	MYLIP	1.71588	4.45029	1.39e-11	1.51e-09	Up	22.3598	6.67429
ENSG00000138439	FAM117B	1.71381	2.24312	1.77e-05	0.000372985	Up	1.86467	0.555245
ENSG00000151468	CCDC3	1.7107	1.47793	0.000234666	0.00311938	Up	2.30987	0.687904
ENSG00000116285	ERRFI1	1.70737	5.89949	1.03e-15	2.43e-13	Up	48.3809	14.5256
ENSG00000132297	HHLA1	1.69576	1.27394	0.000274983	0.00352485	Up	2.4506	0.738285
ENSG00000145623	OSMR	1.69241	8.24168	8.27e-14	1.4e-11	Up	147.589	44.7533
ENSG00000116117	PARD3B	1.68406	5.11139	1.81e-12	2.33e-10	Up	11.634	3.53892
ENSG00000111674	ENO2	1.68151	6.85646	4.25e-14	7.43e-12	Up	119.532	36.5076
ENSG00000163661	PTX3	1.67973	6.96881	4.73e-07	1.74e-05	Up	155.602	48.0191
ENSG00000162772	ATF3	1.67675	4.51163	7.08e-08	3.32e-06	Up	30.3814	9.35265
ENSG00000009724	MASP2	1.67384	1.3999	0.000166265	0.00239186	Up	2.45554	0.752805
ENSG00000138639	ARHGAP24	1.67127	4.04098	6.76e-10	5.43e-08	Up	15.4968	4.76632
ENSG00000110031	LPXN	1.66951	4.7547	7.68e-11	7.35e-09	Up	40.8462	12.6098
ENSG00000103647	CORO2B	1.6658	3.32107	1.88e-07	7.79e-06	Up	6.82189	2.10589
ENSG00000230128	IER3	1.66538	4.73404	5.55e-08	2.68e-06	Up	55.8886	17.3488
ENSG00000235030	IER3	1.66538	4.73404	5.54e-08	2.68e-06	Up	55.8886	17.3488
ENSG00000237155	IER3	1.66538	4.73404	5.54e-08	2.68e-06	Up	55.8886	17.3488
ENSG00000227231	IER3	1.66538	4.73404	5.53e-08	2.68e-06	Up	55.8886	17.3488
ENSG00000162545	CAMK2N1	1.66492	4.81401	8.93e-13	1.21e-10	Up	29.0591	8.98506
ENSG00000257315	ZBED6	1.66021	5.30783	5.34e-15	1.07e-12	Up	20.8605	6.46258
ENSG00000239521	GATS	1.65936	2.40477	1.39e-05	0.000303636	Up	9.85179	3.05139
ENSG00000118596	SLC16A7	1.65848	4.63848	1.41e-10	1.3e-08	Up	18.7722	5.8164
ENSG00000185022	MAFF	1.65673	5.78672	2.02e-10	1.82e-08	Up	57.2769	17.887
ENSG00000115295	CLIP4	1.65009	6.48918	1.31e-13	2.15e-11	Up	69.4146	21.6928
ENSG00000026559	KCNG1	1.64831	4.11552	8.25e-08	3.78e-06	Up	20.6022	6.42636
ENSG00000099219	ERMP1	1.6464	4.10416	9.41e-10	7.27e-08	Up	7.14626	2.23502
ENSG00000162433	AK4	1.64528	7.04002	3.82e-13	5.88e-11	Up	75.8167	23.7047
ENSG00000141576	RNF157	1.64372	3.31985	2.96e-05	0.000571182	Up	7.2708	2.28565
ENSG00000188177	ZC3H6	1.64272	3.51584	1.27e-07	5.63e-06	Up	3.37085	1.05674
ENSG00000165868	HSPA12A	1.64022	3.74956	3.38e-06	9.38e-05	Up	6.00754	1.89496
ENSG00000158825	CDA	1.63996	1.60416	0.000303529	0.00381901	Up	9.06302	2.84159
ENSG00000133134	BEX2	1.63942	2.63992	5.3e-06	0.000135304	Up	21.2392	6.66956
ENSG00000131378	RFTN1	1.63868	6.06086	8.51e-13	1.16e-10	Up	57.7914	18.2349
ENSG00000185070	FLRT2	1.63559	6.5476	4.13e-13	6.31e-11	Up	43.2098	13.6152
ENSG00000154330	PGM5	1.63554	4.31192	7.65e-10	6.08e-08	Up	16.0521	5.05886
ENSG00000148158	SNX30	1.63539	5.86629	2.36e-14	4.35e-12	Up	16.7315	5.27131
ENSG00000188015	S100A3	1.63079	2.31307	0.000168158	0.00240945	Up	18.7948	5.94679
ENSG00000154265	ABCA5	1.62991	5.63082	4.76e-15	9.74e-13	Up	40.0837	12.6828
ENSG00000127241	MASP1	1.62973	3.61467	9.66e-07	3.19e-05	Up	13.5396	4.27579
ENSG00000174640	SLCO2A1	1.62265	1.51539	0.000280575	0.0035853	Up	1.80487	0.572233
ENSG00000174705	SH3PXD2B	1.62147	5.67571	3.13e-15	6.83e-13	Up	15.2856	4.86742
ENSG00000095303	PTGS1	1.62126	3.04792	1.65e-06	4.99e-05	Up	4.92604	1.56643
ENSG00000273294	C1QTNF3-AMACR	1.61674	1.02655	0.000990522	0.00971425	Up	1.28937	0.409531
ENSG00000168243	GNG4	1.61326	3.08882	3.97e-06	0.000106552	Up	9.43909	3.02258
ENSG00000053254	FOXN3	1.61129	6.8044	1.07e-12	1.43e-10	Up	43.5626	13.9524
ENSG00000213185	FAM24B	1.60975	1.99624	0.000152914	0.00222481	Up	18.0003	5.76851
ENSG00000132003	ZSWIM4	1.60351	3.65667	2.53e-07	1.01e-05	Up	6.94547	2.24143
ENSG00000079931	MOXD1	1.60215	7.17211	1.2e-12	1.6e-10	Up	118.704	38.343
ENSG00000167191	GPRC5B	1.60138	3.87335	5.14e-08	2.53e-06	Up	10.185	3.2911
ENSG00000164096	C4orf3	1.60075	6.82519	1.23e-12	1.63e-10	Up	114.71	37.0284
ENSG00000113448	PDE4D	1.60058	4.77112	6.25e-12	7.23e-10	Up	11.5335	3.72827
ENSG00000132837	DMGDH	1.59619	1.67372	0.000670023	0.00712776	Up	5.53122	1.79209
ENSG00000074181	NOTCH3	1.59458	2.10942	0.000145674	0.00213312	Up	1.37884	0.44568
ENSG00000136014	USP44	1.59424	2.53736	1.27e-05	0.000281863	Up	4.63689	1.50249
ENSG00000102802	MEDAG	1.59222	1.82438	0.000135213	0.00201599	Up	3.61301	1.17013
ENSG00000128346	C22orf23	1.59039	4.00399	8.26e-08	3.78e-06	Up	26.3391	8.55683
ENSG00000154359	LONRF1	1.58944	3.77628	6.19e-08	2.94e-06	Up	15.3058	4.97694
ENSG00000176641	RNF152	1.58898	2.76268	0.000101071	0.00158424	Up	2.04935	0.666726
ENSG00000122861	PLAU	1.58798	6.76011	4.26e-11	4.32e-09	Up	108.795	35.5836
ENSG00000095752	IL11	1.58674	6.15322	6.64e-06	0.00016246	Up	83.2277	27.4153
ENSG00000197467	COL13A1	1.58444	4.41215	9.34e-09	5.77e-07	Up	27.748	9.06389
ENSG00000179104	TMTC2	1.58318	4.21306	6.38e-09	4.09e-07	Up	8.98608	2.94197
ENSG00000023445	BIRC3	1.5797	3.64851	8.92e-05	0.00142439	Up	6.96882	2.29608
ENSG00000134070	IRAK2	1.57445	4.28416	0.000467239	0.00541305	Up	12.3924	4.119
ENSG00000168398	BDKRB2	1.57377	3.90169	1.56e-05	0.000334211	Up	7.71421	2.54841
ENSG00000144681	STAC	1.57262	3.75801	1.81e-07	7.61e-06	Up	10.848	3.56996
ENSG00000138604	GLCE	1.56909	6.58305	4.92e-13	7.31e-11	Up	54.1448	17.8707
ENSG00000181404	WASH1	1.56536	1.20774	0.000547829	0.00608498	Up	2.89073	0.955008
ENSG00000054277	OPN3	1.56511	5.05428	6.38e-13	9.01e-11	Up	36.3193	12.0268
ENSG00000133112	TPT1	1.56472	11.1116	1.59e-11	1.7e-09	Up	6378.61	2116.72
ENSG00000134198	TSPAN2	1.56357	3.15578	3.12e-05	0.000597156	Up	6.52116	2.1548
ENSG00000074527	NTN4	1.56197	7.9324	4.63e-12	5.48e-10	Up	189.559	62.8681
ENSG00000134955	SLC37A2	1.56168	2.76046	0.000131493	0.00197311	Up	6.21394	2.06566
ENSG00000160223	ICOSLG	1.55841	1.96017	0.000190383	0.00264446	Up	1.57767	0.523347
ENSG00000107518	ATRNL1	1.55612	3.23642	7.21e-06	0.00017516	Up	4.09162	1.36111
ENSG00000178764	ZHX2	1.55567	3.92584	2.28e-08	1.26e-06	Up	9.36605	3.12107
ENSG00000187391	MAGI2	1.55447	2.70463	3.45e-05	0.000647485	Up	2.59405	0.863923
ENSG00000163293	NIPAL1	1.55239	3.53817	2.54e-07	1.02e-05	Up	6.81479	2.27486
ENSG00000071575	TRIB2	1.55139	3.92616	1.44e-06	4.47e-05	Up	13.0053	4.33833
ENSG00000183691	NOG	1.5427	1.46054	0.00082198	0.00842601	Up	3.3663	1.12818
ENSG00000033327	GAB2	1.53978	4.89376	5.07e-12	5.96e-10	Up	11.627	3.91646
ENSG00000259207	ITGB3	1.53925	5.71789	1.7e-13	2.73e-11	Up	30.0473	10.1288
ENSG00000178104	PDE4DIP	1.53227	7.38503	1.64e-06	4.97e-05	Up	158.733	54.2005
ENSG00000114698	PLSCR4	1.53067	3.74812	1.72e-07	7.28e-06	Up	13.6879	4.64232
ENSG00000137876	RSL24D1	1.53033	7.18921	1.87e-07	7.76e-06	Up	193.76	66.1908
ENSG00000119900	OGFRL1	1.52763	7.43233	1.22e-11	1.35e-09	Up	46.1443	15.6758
ENSG00000169891	REPS2	1.52655	2.05704	0.000269307	0.00347096	Up	1.76097	0.597862
ENSG00000115339	GALNT3	1.52604	3.91582	4.82e-08	2.39e-06	Up	16.5561	5.62966
ENSG00000139289	PHLDA1	1.5249	7.28104	2.7e-11	2.77e-09	Up	58.1422	19.8371
ENSG00000135919	SERPINE2	1.52479	8.20779	1.73e-08	9.87e-07	Up	325.312	111.41
ENSG00000121898	CPXM2	1.52016	2.36872	6.64e-05	0.00110579	Up	3.2797	1.11997
ENSG00000254122	PCDHGB7	1.51895	3.70632	6.84e-07	2.43e-05	Up	6.13708	2.09826
ENSG00000135842	FAM129A	1.51865	7.22882	6.86e-11	6.62e-09	Up	50.8336	17.3445
ENSG00000107249	GLIS3	1.51684	5.01577	4.51e-12	5.36e-10	Up	19.7824	6.76962
ENSG00000153879	CEBPG	1.51058	6.57129	2.68e-12	3.39e-10	Up	53.409	18.3651
ENSG00000115266	APC2	1.50996	1.329	0.000792039	0.00819708	Up	2.15074	0.738875
ENSG00000167995	BEST1	1.50606	2.23896	0.000251905	0.00329777	Up	3.04133	1.04928
ENSG00000114626	ABTB1	1.5058	3.99063	3.1e-08	1.64e-06	Up	19.9791	6.89207
ENSG00000092621	PHGDH	1.50503	8.20436	7.49e-10	5.99e-08	Up	376.101	129.388
ENSG00000162409	PRKAA2	1.50502	4.84813	4.36e-11	4.37e-09	Up	6.48562	2.23671
ENSG00000172493	AFF1	1.50467	6.74326	5.66e-12	6.62e-10	Up	29.1034	10.0544
ENSG00000213865	C8orf44	1.50344	1.98195	0.000143267	0.00210995	Up	10.4749	3.61239
ENSG00000165959	CLMN	1.50037	2.26944	0.000228682	0.00304775	Up	3.06106	1.05861
ENSG00000109220	CHIC2	1.49746	4.39391	6.68e-07	2.39e-05	Up	50.7341	17.6649
ENSG00000131080	EDA2R	1.49521	2.82729	3.76e-05	0.000693316	Up	5.5827	1.93698
ENSG00000179630	LACC1	1.4936	3.44295	0.000134653	0.00201057	Up	7.33664	2.56306
ENSG00000172296	SPTLC3	1.49155	2.99572	2.33e-05	0.000471037	Up	6.48404	2.25923
ENSG00000100784	RPS6KA5	1.48874	2.93933	2.86e-05	0.000556732	Up	6.48826	2.26293
ENSG00000186522	2017-09-10	1.48831	7.97592	8.9e-09	5.55e-07	Up	277.723	97.4746
ENSG00000109787	KLF3	1.48821	5.57467	5.09e-13	7.44e-11	Up	20.4815	7.15795
ENSG00000147251	DOCK11	1.48247	5.37293	2.12e-12	2.69e-10	Up	13.2781	4.6514
ENSG00000054356	PTPRN	1.48133	1.70003	0.000448083	0.00524754	Up	2.4005	0.839979
ENSG00000157111	TMEM171	1.48003	4.07597	4.11e-05	0.000743608	Up	30.9916	10.9451
ENSG00000186352	ANKRD37	1.47637	2.1506	0.000174615	0.00248404	Up	9.45332	3.32341
ENSG00000148680	HTR7	1.47549	3.05671	2.36e-05	0.000475342	Up	5.99117	2.1113
ENSG00000133812	SBF2	1.47181	6.63833	5.73e-11	5.61e-09	Up	47.1728	16.6508
ENSG00000075643	MOCOS	1.46916	4.8679	2.55e-10	2.22e-08	Up	10.0606	3.55571
ENSG00000151151	IPMK	1.46848	4.68984	5.68e-10	4.65e-08	Up	8.90944	3.15622
ENSG00000136235	GPNMB	1.4661	6.14111	1.16e-11	1.29e-09	Up	60.0013	21.3086
ENSG00000155511	GRIA1	1.46499	1.51334	0.000760444	0.00793344	Up	1.8678	0.662422
ENSG00000127328	RAB3IP	1.4582	3.95499	6.63e-05	0.00110441	Up	11.9673	4.26094
ENSG00000170681	MURC	1.45516	1.52167	0.00084056	0.00856928	Up	2.39275	0.850919
ENSG00000121297	TSHZ3	1.45071	4.43168	4.48e-09	3.02e-07	Up	9.0638	3.24691
ENSG00000168010	ATG16L2	1.45047	3.72245	3.16e-06	8.91e-05	Up	22.9395	8.22804
ENSG00000108691	CCL2	1.44971	7.21317	6.01e-06	0.000149782	Up	608.64	220.181
ENSG00000144152	FBLN7	1.44958	3.73647	7.86e-07	2.66e-05	Up	15.3669	5.51323
ENSG00000154358	OBSCN	1.44072	2.99647	0.00099199	0.00972093	Up	3.81134	1.37
ENSG00000178878	APOLD1	1.44048	5.17425	2.79e-11	2.84e-09	Up	24.6371	8.89131
ENSG00000124920	MYRF	1.4399	3.54363	3.23e-06	9.04e-05	Up	4.55907	1.64398
ENSG00000164292	RHOBTB3	1.43817	7.72171	8.67e-10	6.72e-08	Up	94.2418	33.9909
ENSG00000166341	DCHS1	1.43645	6.09977	1.04e-11	1.17e-09	Up	13.2115	4.78221
ENSG00000092439	TRPM7	1.43436	7.1298	2.22e-10	1.96e-08	Up	46.6255	16.8875
ENSG00000127329	PTPRB	1.43362	3.70425	4.08e-06	0.000108569	Up	5.07513	1.83891
ENSG00000088881	EBF4	1.43182	2.52298	0.000544841	0.00606165	Up	9.18028	3.33525
ENSG00000243244	STON1	1.4256	2.74584	0.000209568	0.00284299	Up	2.74662	0.999497
ENSG00000158186	MRAS	1.42243	4.31543	0.000799541	0.00826636	Up	23.1704	8.54837
ENSG00000091129	NRCAM	1.42182	3.09482	2.61e-05	0.000516946	Up	4.21614	1.54128
ENSG00000128881	TTBK2	1.42033	5.81076	9.41e-12	1.06e-09	Up	19.5508	7.1522
ENSG00000053747	LAMA3	1.42024	4.11786	8.83e-08	4.02e-06	Up	5.5103	2.01628
ENSG00000052126	PLEKHA5	1.41728	4.84585	4.18e-10	3.48e-08	Up	15.9115	5.83603
ENSG00000143786	CNIH3	1.41716	1.65428	0.000749209	0.00782902	Up	5.69192	2.08243
ENSG00000198947	DMD	1.41635	3.61172	3.15e-06	8.89e-05	Up	8.52836	3.13133
ENSG00000162825	NBPF20	1.41346	4.23338	3e-06	8.51e-05	Up	47.0849	17.3079
ENSG00000204219	TCEA3	1.41236	3.52421	4.41e-06	0.00011562	Up	19.3968	7.13187
ENSG00000180998	GPR137C	1.4097	3.86486	1.02e-06	3.33e-05	Up	8.96802	3.30946
ENSG00000048052	HDAC9	1.40912	5.38192	3.5e-10	2.94e-08	Up	25.1495	9.29766
ENSG00000065717	TLE2	1.40731	2.16876	0.000689192	0.00731008	Up	6.44826	2.3741
ENSG00000101265	RASSF2	1.40724	1.9338	0.000553293	0.00613236	Up	1.46863	0.542362
ENSG00000137941	TTLL7	1.40573	4.47596	1.62e-08	9.4e-07	Up	10.6452	3.93234
ENSG00000090006	LTBP4	1.40564	3.31612	0.000176667	0.0025062	Up	30.403	11.2749
ENSG00000172216	CEBPB	1.39819	5.48144	1.93e-08	1.09e-06	Up	56.4143	21.0519
ENSG00000027075	PRKCH	1.39799	1.86759	0.000766928	0.00798592	Up	11.587	4.30267
ENSG00000071242	RPS6KA2	1.39293	5.77433	2.26e-07	9.23e-06	Up	25.3635	9.41409
ENSG00000147421	HMBOX1	1.3928	3.30816	4.48e-05	0.000796227	Up	27.0375	10.0664
ENSG00000135378	PRRG4	1.39192	3.31432	0.00014057	0.0020777	Up	3.75036	1.40336
ENSG00000073605	GSDMB	1.39141	2.75789	0.000128149	0.00193462	Up	9.64933	3.60436
ENSG00000109452	INPP4B	1.38894	5.37146	1.72e-11	1.82e-09	Up	11.3752	4.25379
ENSG00000104369	JPH1	1.38873	2.70025	0.000165736	0.0023889	Up	3.78756	1.41515
ENSG00000105835	NAMPT	1.38835	7.84733	1.58e-05	0.000338341	Up	202.128	76.3116
ENSG00000151883	PARP8	1.38557	4.52588	3.33e-06	9.29e-05	Up	25.1177	9.45659
ENSG00000104870	FCGRT	1.38387	4.85628	2.49e-08	1.36e-06	Up	54.621	20.5353
ENSG00000124191	TOX2	1.38379	4.04738	4.35e-07	1.63e-05	Up	22.7987	8.56182
ENSG00000253276	CCDC71L	1.38249	5.33975	3.96e-10	3.31e-08	Up	20.3302	7.65449
ENSG00000172594	SMPDL3A	1.38106	2.5161	0.000430363	0.00507473	Up	8.17296	3.07002
ENSG00000152904	GGPS1	1.37866	4.80229	5.06e-09	3.37e-07	Up	40.9774	15.4581
ENSG00000124098	FAM210B	1.3758	7.0466	6.11e-10	4.96e-08	Up	98.3932	37.0973
ENSG00000104497	SNX16	1.37137	5.02254	3.34e-10	2.83e-08	Up	31.9291	12.0932
ENSG00000143153	ATP1B1	1.36999	5.33343	6.64e-10	5.35e-08	Up	35.7216	13.5676
ENSG00000125629	INSIG2	1.36826	5.0113	3.65e-08	1.88e-06	Up	32.9228	12.4916
ENSG00000126860	EVI2A	1.36062	3.23087	5.91e-05	0.00100888	Up	11.8908	4.53495
ENSG00000213949	ITGA1	1.3602	5.11429	5.52e-08	2.68e-06	Up	14.3328	5.4883
ENSG00000197381	ADARB1	1.35071	6.84849	5.89e-09	3.82e-07	Up	69.3376	26.7138
ENSG00000123104	ITPR2	1.35051	5.33971	1.67e-09	1.24e-07	Up	8.36849	3.22182
ENSG00000136826	KLF4	1.34815	4.78486	8.22e-08	3.78e-06	Up	22.7093	8.75916
ENSG00000170921	TANC2	1.34667	6.99496	1.02e-08	6.24e-07	Up	44.622	17.1432
ENSG00000107863	ARHGAP21	1.34569	7.5006	1.81e-09	1.32e-07	Up	68.3666	26.3348
ENSG00000165646	SLC18A2	1.34454	2.23099	0.000595076	0.00650042	Up	2.53513	0.977244
ENSG00000163297	ANTXR2	1.34225	6.00812	1.56e-10	1.42e-08	Up	62.4963	24.1624
ENSG00000138131	LOXL4	1.34143	3.37839	2.34e-05	0.000471916	Up	6.02912	2.32816
ENSG00000147162	OGT	1.33981	7.92609	3.65e-09	2.51e-07	Up	105.319	40.7256
ENSG00000145901	TNIP1	1.33728	7.0445	4.58e-08	2.29e-06	Up	113.617	44.2303
ENSG00000116678	LEPR	1.33494	4.64779	1.06e-07	4.8e-06	Up	11.4248	4.42956
ENSG00000111678	C12orf57	1.33338	4.20879	0.000247538	0.00325247	Up	112.351	43.9529
ENSG00000065911	MTHFD2	1.33269	8.03572	1.31e-08	7.82e-07	Up	268.818	104.322
ENSG00000148090	AUH	1.33239	2.97405	7.09e-05	0.0011698	Up	13.2987	5.16999
ENSG00000023287	RB1CC1	1.32988	6.28005	4.96e-10	4.11e-08	Up	26.6714	10.3978
ENSG00000177189	RPS6KA3	1.32876	6.63155	1.36e-08	8.02e-07	Up	29.3015	11.4213
ENSG00000174738	NR1D2	1.32481	6.87849	2.99e-09	2.11e-07	Up	55.0794	21.5122
ENSG00000172164	SNTB1	1.32357	3.56951	2.12e-05	0.000435397	Up	5.57665	2.1798
ENSG00000184481	FOXO4	1.32177	3.03421	0.000214797	0.00290047	Up	6.198	2.42582
ENSG00000156804	FBXO32	1.32081	3.21143	4.53e-05	0.000802476	Up	8.61593	3.37927
ENSG00000138356	AOX1	1.31887	6.04295	3.03e-10	2.6e-08	Up	48.9542	19.2228
ENSG00000141401	IMPA2	1.31871	2.52394	0.000263731	0.00341698	Up	12.652	4.96397
ENSG00000012822	CALCOCO1	1.31734	6.0938	3.62e-10	3.04e-08	Up	79.3874	31.2166
ENSG00000214530	STARD10	1.31631	4.13444	5.47e-06	0.000139062	Up	56.1966	22.1457
ENSG00000147394	ZNF185	1.31606	4.96924	2.65e-09	1.88e-07	Up	16.7647	6.59315
ENSG00000105373	GLTSCR2	1.31567	5.96757	4.88e-09	3.26e-07	Up	323.645	127.657
ENSG00000115594	IL1R1	1.31299	4.9418	1.42e-05	0.000307968	Up	20.1189	7.97911
ENSG00000170396	ZNF804A	1.31295	3.43168	2.25e-05	0.000457409	Up	4.76901	1.87891
ENSG00000173599	PC	1.31201	4.71687	0.000103039	0.00160772	Up	22.6983	9.01828
ENSG00000070961	ATP2B1	1.3095	8.34969	8.31e-09	5.25e-07	Up	151.439	59.9473
ENSG00000165476	REEP3	1.30516	5.94025	6.19e-10	5.01e-08	Up	24.4786	9.70152
ENSG00000151743	AMN1	1.30288	2.76014	0.000639246	0.00688737	Up	11.2773	4.48025
ENSG00000145348	TBCK	1.30217	7.02795	2.88e-09	2.04e-07	Up	184.757	73.4705
ENSG00000135083	CCNJL	1.30173	2.60571	0.000312845	0.0039098	Up	5.15641	2.04847
ENSG00000148700	ADD3	1.30113	6.72533	4.53e-05	0.000802272	Up	99.7808	39.4134
ENSG00000139323	POC1B	1.29862	5.0173	2.33e-09	1.66e-07	Up	29.4445	11.7239
ENSG00000162636	FAM102B	1.29752	5.209	5.91e-10	4.82e-08	Up	13.5987	5.41773
ENSG00000069667	RORA	1.29742	3.00147	0.000165244	0.00238556	Up	4.28053	1.70585
ENSG00000133639	BTG1	1.29575	6.217	6.04e-08	2.88e-06	Up	67.1577	26.8961
ENSG00000102780	DGKH	1.29226	4.54895	1.23e-06	3.91e-05	Up	3.44368	1.37878
ENSG00000101745	ANKRD12	1.29037	5.63335	4.23e-09	2.86e-07	Up	17.2217	6.89347
ENSG00000166741	NNMT	1.28963	7.0035	5.07e-09	3.37e-07	Up	302.812	121.481
ENSG00000178695	KCTD12	1.28655	4.82893	1.14e-08	6.93e-07	Up	9.35532	3.75748
ENSG00000162733	DDR2	1.28638	8.52975	3.21e-08	1.69e-06	Up	112.894	45.2752
ENSG00000149289	ZC3H12C	1.28518	4.90088	1.55e-06	4.73e-05	Up	9.1176	3.6784
ENSG00000175938	ORAI3	1.28478	3.63413	3.14e-05	0.000601034	Up	15.688	6.31248
ENSG00000196954	CASP4	1.28414	6.6562	1.46e-08	8.58e-07	Up	209.468	84.4807
ENSG00000184575	XPOT	1.28365	8.71234	7.19e-08	3.37e-06	Up	183.428	73.6246
ENSG00000170191	NANP	1.28313	5.22011	3.16e-09	2.2e-07	Up	19.6969	7.93438
ENSG00000230456	DDR1	1.28256	4.31947	0.000352024	0.00431514	Up	25.5563	10.3586
ENSG00000034677	RNF19A	1.28092	6.28239	6.99e-07	2.46e-05	Up	56.3909	22.7815
ENSG00000188647	PTAR1	1.27658	6.03235	3.77e-09	2.59e-07	Up	26.8092	10.8303
ENSG00000173209	AHSA2	1.2735	4.61866	1.64e-07	7e-06	Up	19.4835	7.8999
ENSG00000165030	NFIL3	1.27303	5.57754	7.61e-09	4.84e-07	Up	50.9522	20.7026
ENSG00000010810	FYN	1.2729	6.06523	1.55e-09	1.15e-07	Up	92.7092	37.5728
ENSG00000139318	DUSP6	1.2677	4.48966	5.36e-07	1.95e-05	Up	24.406	9.94354
ENSG00000122884	P4HA1	1.26302	7.95188	1.67e-08	9.59e-07	Up	194.599	79.3826
ENSG00000175832	ETV4	1.26172	4.87016	3.88e-07	1.48e-05	Up	35.1301	14.3896
ENSG00000165029	ABCA1	1.26114	4.3793	1.13e-06	3.62e-05	Up	4.131	1.69077
ENSG00000134352	IL6ST	1.2611	9.27653	3.73e-08	1.9e-06	Up	211.895	86.7644
ENSG00000169926	KLF13	1.2606	5.39044	8.22e-10	6.47e-08	Up	12.5174	5.11766
ENSG00000166340	TPP1	1.25967	7.38819	1.42e-05	0.00030867	Up	133.42	54.3417
ENSG00000100473	COCH	1.2581	3.89168	2.14e-05	0.000437642	Up	14.0968	5.76416
ENSG00000146858	ZC3HAV1L	1.2564	3.2496	0.000130273	0.0019609	Up	12.2704	5.02732
ENSG00000114120	SLC25A36	1.25575	6.78498	4.49e-08	2.25e-06	Up	92.6081	37.926
ENSG00000149150	SLC43A1	1.25453	2.98048	0.000201778	0.00276479	Up	8.96298	3.67656
ENSG00000136158	SPRY2	1.25276	5.05946	2.41e-07	9.71e-06	Up	34.4481	14.2008
ENSG00000114480	GBE1	1.25227	7.33555	1.86e-08	1.05e-06	Up	126.834	52.1274
ENSG00000113083	LOX	1.25208	8.68389	2.38e-07	9.58e-06	Up	250.781	102.86
ENSG00000226742	HSBP1L1	1.25148	3.80851	4.72e-05	0.000832675	Up	47.0655	19.3928
ENSG00000173706	HEG1	1.24988	9.09785	1.42e-07	6.16e-06	Up	196.873	80.9321
ENSG00000119537	KDSR	1.24909	6.69781	1.25e-08	7.48e-07	Up	76.3933	31.5344
ENSG00000144802	NFKBIZ	1.24784	5.50819	0.000378672	0.00458415	Up	38.1745	15.895
ENSG00000087338	GMCL1	1.24719	5.11044	4.07e-09	2.77e-07	Up	17.3831	7.17526
ENSG00000152217	SETBP1	1.2469	4.01342	9.93e-05	0.00156298	Up	3.84894	1.58559
ENSG00000099864	PALM	1.24386	2.7577	0.000375464	0.0045507	Up	5.62676	2.32574
ENSG00000196730	DAPK1	1.24245	6.82672	1.21e-08	7.3e-07	Up	44.5961	18.466
ENSG00000116667	C1orf21	1.24155	5.3294	1.35e-08	8.02e-07	Up	35.7328	14.8227
ENSG00000105856	HBP1	1.24152	5.9303	3.89e-09	2.67e-07	Up	53.216	22.0676
ENSG00000283485		1.2391	6.52629	7.86e-07	2.66e-05	Up	36.7791	15.2152
ENSG00000059804	SLC2A3	1.23885	6.55446	9.35e-09	5.77e-07	Up	54.0506	22.4448
ENSG00000107186	MPDZ	1.23801	6.41615	6.99e-09	4.46e-07	Up	33.963	14.0973
ENSG00000178607	ERN1	1.23564	4.71895	2.78e-05	0.000544616	Up	13.5723	5.67276
ENSG00000105866	SP4	1.23524	4.35904	6.44e-06	0.000157955	Up	7.14679	2.96802
ENSG00000078967	UBE2D4	1.23462	3.2427	0.000269645	0.00347164	Up	11.1457	4.63304
ENSG00000138166	DUSP5	1.23462	6.06192	4.03e-09	2.75e-07	Up	58.8172	24.4957
ENSG00000145819	ARHGAP26	1.2344	4.93481	1.89e-08	1.07e-06	Up	19.2149	8.0046
ENSG00000203880	PCMTD2	1.23381	6.38536	1.29e-08	7.73e-07	Up	111.357	46.329
ENSG00000173482	PTPRM	1.23277	6.57395	7.3e-08	3.4e-06	Up	43.991	18.3106
ENSG00000120820	GLT8D2	1.23257	3.83993	1.14e-05	0.00025734	Up	21.1467	8.81318
ENSG00000264343	NOTCH2NL	1.22927	5.02396	2.53e-07	1.02e-05	Up	148.708	62.1953
ENSG00000112290	WASF1	1.22742	5.50946	3.09e-09	2.17e-07	Up	38.825	16.2482
ENSG00000198911	SREBF2	1.22718	7.18785	3.07e-07	1.2e-05	Up	92.0249	38.3869
ENSG00000175197	DDIT3	1.22682	5.64975	7.67e-07	2.62e-05	Up	147.39	61.961
ENSG00000107036	RIC1	1.22599	6.4683	3.98e-08	2.02e-06	Up	32.1041	13.4521
ENSG00000142599	RERE	1.22541	6.51271	9.12e-09	5.67e-07	Up	48.833	20.4595
ENSG00000110619	CARS	1.22427	7.03517	2.17e-08	1.21e-06	Up	120.589	50.5361
ENSG00000138829	FBN2	1.22351	9.28085	3.43e-07	1.32e-05	Up	123.412	51.6393
ENSG00000069869	NEDD4	1.22349	7.62443	5.7e-08	2.74e-06	Up	82.0013	34.4458
ENSG00000119899	SLC17A5	1.22334	4.36087	1.79e-06	5.36e-05	Up	12.3993	5.20742
ENSG00000135766	EGLN1	1.21945	6.99261	2.08e-07	8.58e-06	Up	70.2045	29.6029
ENSG00000113328	CCNG1	1.21893	7.50653	3.67e-08	1.89e-06	Up	175.604	73.878
ENSG00000138386	NAB1	1.21718	6.14683	1.37e-07	5.99e-06	Up	52.8513	22.3443
ENSG00000152256	PDK1	1.21711	5.76687	2.13e-08	1.19e-06	Up	30.6703	12.9062
ENSG00000164649	CDCA7L	1.21661	6.87742	5.96e-08	2.84e-06	Up	115.956	48.8067
ENSG00000165244	ZNF367	1.21659	5.97256	1.78e-08	1.01e-06	Up	35.7996	15.1195
ENSG00000106415	GLCCI1	1.21626	3.71243	4.76e-05	0.000838945	Up	8.62154	3.63566
ENSG00000049323	LTBP1	1.21522	4.614	2.61e-06	7.55e-05	Up	9.97475	4.20094
ENSG00000150593	PDCD4	1.21515	5.64667	2.01e-09	1.46e-07	Up	53.8105	22.706
ENSG00000118503	TNFAIP3	1.21454	4.26896	0.000729465	0.00766573	Up	13.1128	5.57053
ENSG00000175274	TP53I11	1.21415	4.69	1.8e-07	7.58e-06	Up	20.9888	8.85723
ENSG00000130821	SLC6A8	1.21317	4.91403	0.000177365	0.00250922	Up	34.4321	14.6491
ENSG00000196968	FUT11	1.21306	5.45838	2.23e-09	1.6e-07	Up	51.2314	21.6544
ENSG00000197892	KIF13B	1.21192	5.0556	4.08e-08	2.06e-06	Up	10.7307	4.5346
ENSG00000170271	FAXDC2	1.21031	2.53585	0.000873845	0.00881641	Up	5.99047	2.53553
ENSG00000109458	GAB1	1.21006	4.63293	5.18e-06	0.000132667	Up	13.0391	5.52029
ENSG00000153214	TMEM87B	1.20811	6.82448	3.37e-08	1.77e-06	Up	60.8854	25.8433
ENSG00000186951	PPARA	1.20516	5.65917	3.22e-09	2.23e-07	Up	19.3432	8.22374
ENSG00000198455	ZXDB	1.20452	4.13236	3.91e-06	0.00010553	Up	6.27084	2.66452
ENSG00000137575	SDCBP	1.20021	8.4157	8.87e-07	2.96e-05	Up	349.337	149.526
ENSG00000112367	FIG4	1.19913	4.7444	7.58e-07	2.61e-05	Up	19.5354	8.32335
ENSG00000177119	ANO6	1.19754	7.86178	1.67e-07	7.08e-06	Up	80.7958	34.4597
ENSG00000113391	FAM172A	1.19729	4.39411	1.55e-05	0.000334014	Up	14.4195	6.14529
ENSG00000261115	TMEM178B	1.1955	3.07342	0.000405868	0.00486287	Up	1.5589	0.666404
ENSG00000111962	UST	1.19476	4.22026	3.21e-06	9.02e-05	Up	9.65207	4.13319
ENSG00000085117	CD82	1.19456	5.33905	4.59e-06	0.000119453	Up	85.2121	36.644
ENSG00000130066	SAT1	1.19207	4.72316	0.000119098	0.00181809	Up	64.1234	27.6466
ENSG00000072071	ADGRL1	1.19075	3.49251	0.00027644	0.0035413	Up	9.83193	4.2259
ENSG00000173391	OLR1	1.18966	3.67938	0.000431528	0.00507982	Up	15.1975	6.52159
ENSG00000172059	KLF11	1.18927	4.00448	2.14e-05	0.000437642	Up	9.7817	4.20537
ENSG00000126804	ZBTB1	1.18906	5.51055	1.24e-08	7.46e-07	Up	34.8074	14.9756
ENSG00000197329	PELI1	1.18868	4.10432	3.08e-05	0.000592108	Up	10.3591	4.46043
ENSG00000100906	NFKBIA	1.18461	6.22137	0.000350259	0.00430123	Up	113.548	49.3855
ENSG00000115902	SLC1A4	1.18441	5.74184	8.34e-08	3.81e-06	Up	24.64	10.5986
ENSG00000141384	TAF4B	1.18408	3.59283	6.94e-05	0.00114885	Up	5.6673	2.44293
ENSG00000022267	FHL1	1.18254	6.15014	2.6e-08	1.41e-06	Up	67.7549	29.219
ENSG00000147324	MFHAS1	1.1825	5.22508	1.44e-08	8.47e-07	Up	14.3225	6.18379
ENSG00000184602	SNN	1.17595	4.86123	1.18e-07	5.28e-06	Up	18.2264	7.90147
ENSG00000197063	MAFG	1.17503	6.43074	2.68e-07	1.07e-05	Up	35.1361	15.2895
ENSG00000182272	B4GALNT4	1.17489	3.55139	0.000614555	0.00666343	Up	13.0617	5.6763
ENSG00000214944	ARHGEF28	1.17457	6.38152	2.01e-07	8.32e-06	Up	32.8849	14.2692
ENSG00000154864	PIEZO2	1.17453	6.86896	1.46e-05	0.000316693	Up	42.4072	18.3158
ENSG00000253368	TRNP1	1.17445	4.43494	2.17e-06	6.42e-05	Up	28.1054	12.209
ENSG00000198355	PIM3	1.17379	5.26487	3.96e-06	0.000106404	Up	34.9936	15.2571
ENSG00000132510	KDM6B	1.17205	4.21926	1.26e-05	0.000279118	Up	6.29444	2.73602
ENSG00000134294	SLC38A2	1.17124	10.3791	3.44e-07	1.32e-05	Up	751.975	327.635
ENSG00000175265	GOLGA8A	1.17019	5.9318	3.51e-05	0.000655541	Up	37.0219	16.1217
ENSG00000182919	C11orf54	1.16978	4.38362	4.92e-06	0.000126968	Up	26.4895	11.539
ENSG00000183668	PSG9	1.16964	2.88459	0.00055776	0.00617184	Up	9.44903	4.11341
ENSG00000058063	ATP11B	1.16961	7.01151	1.19e-07	5.29e-06	Up	57.1455	24.856
ENSG00000105048	TNNT1	1.16949	3.63117	8.69e-05	0.00139287	Up	39.4204	17.1762
ENSG00000164484	TMEM200A	1.16878	5.08733	5.83e-08	2.79e-06	Up	23.0542	10.0399
ENSG00000118473	SGIP1	1.16712	3.65759	0.000112248	0.00173182	Up	25.4457	11.1102
ENSG00000155313	USP25	1.16653	5.96329	6.74e-08	3.18e-06	Up	34.4578	15.0176
ENSG00000121741	ZMYM2	1.16539	6.66159	1.07e-07	4.81e-06	Up	48.5355	21.1768
ENSG00000164362	TERT	1.16456	7.23232	1.85e-07	7.73e-06	Up	76.564	33.5047
ENSG00000170421	KRT8	1.16455	3.53215	0.000114409	0.00175832	Up	20.761	9.06795
ENSG00000136560	TANK	1.16243	5.8602	5.54e-08	2.68e-06	Up	95.2154	41.7301
ENSG00000119711	ALDH6A1	1.15883	4.84973	6e-06	0.000149695	Up	19.2885	8.44002
ENSG00000165943	MOAP1	1.15828	4.89759	1.26e-07	5.59e-06	Up	25.9368	11.3861
ENSG00000169826	CSGALNACT2	1.15679	6.14456	3.55e-08	1.84e-06	Up	38.9111	17.113
ENSG00000165185	KIAA1958	1.15646	4.30378	5.89e-06	0.000147564	Up	7.13464	3.13388
ENSG00000106772	PRUNE2	1.15463	5.94575	4.96e-07	1.82e-05	Up	16.8589	7.40104
ENSG00000101974	ATP11C	1.15409	6.29348	1.16e-07	5.19e-06	Up	29.5159	12.9932
ENSG00000165521	EML5	1.15288	3.35184	0.000273554	0.00351092	Up	3.89034	1.71261
ENSG00000196323	ZBTB44	1.1521	5.49739	3.54e-08	1.84e-06	Up	17.435	7.68303
ENSG00000163346	PBXIP1	1.15078	5.34894	2.8e-08	1.5e-06	Up	34.8796	15.3893
ENSG00000185532	PRKG1	1.14902	3.39376	0.000174144	0.00248253	Up	3.52405	1.55626
ENSG00000147862	NFIB	1.14711	4.41069	1.18e-05	0.000264811	Up	7.91481	3.49676
ENSG00000171097	KYAT1	1.14691	3.38377	0.000432968	0.00508799	Up	15.6038	6.90386
ENSG00000131370	SH3BP5	1.1452	3.99026	2.94e-05	0.00056944	Up	13.2412	5.861
ENSG00000262748		1.14458	4.58583	3.77e-06	0.000102462	Up	30.9336	13.6919
ENSG00000100889	PCK2	1.14391	6.10274	7.71e-07	2.63e-05	Up	72.9146	32.2324
ENSG00000139211	AMIGO2	1.14211	3.51568	0.000284451	0.00361677	Up	8.28222	3.67138
ENSG00000069424	KCNAB2	1.14053	3.72732	8.37e-05	0.00135155	Up	14.7648	6.5572
ENSG00000069702	TGFBR3	1.13847	5.61017	3.77e-08	1.92e-06	Up	19.5688	8.71757
ENSG00000165424	ZCCHC24	1.13453	6.11028	5.03e-08	2.49e-06	Up	28.2265	12.5997
ENSG00000244754	N4BP2L2	1.13354	6.16946	4.45e-07	1.66e-05	Up	72.7895	32.5837
ENSG00000103479	RBL2	1.1335	6.90306	3.69e-07	1.41e-05	Up	59.3285	26.4601
ENSG00000083290	ULK2	1.13265	5.99383	3.71e-06	0.000101299	Up	38.5844	17.2025
ENSG00000174749	C4orf32	1.12466	3.93944	6.61e-05	0.0011017	Up	3.35318	1.50714
ENSG00000123892	RAB38	1.12147	3.68132	0.000204144	0.00279534	Up	19.9565	8.99393
ENSG00000111145	ELK3	1.12131	7.54825	4.57e-07	1.7e-05	Up	98.0209	44.1942
ENSG00000176658	MYO1D	1.11991	4.32546	8.66e-05	0.00138952	Up	10.5814	4.77686
ENSG00000117335	CD46	1.11954	7.67137	4.74e-07	1.74e-05	Up	132.792	59.9164
ENSG00000187079	TEAD1	1.11898	7.19599	7.66e-07	2.62e-05	Up	50.3213	22.6767
ENSG00000175643	RMI2	1.11803	3.80574	0.000144776	0.00212299	Up	23.4077	10.5698
ENSG00000139112	GABARAPL1	1.11559	5.7281	5.68e-08	2.73e-06	Up	70.1581	31.7491
ENSG00000173040	EVC2	1.11413	3.99031	7.71e-05	0.00125987	Up	7.27452	3.29351
ENSG00000133858	ZFC3H1	1.11112	7.05638	5.58e-07	2.02e-05	Up	46.3983	21.0825
ENSG00000088448	ANKRD10	1.11052	5.86649	1.31e-07	5.76e-06	Up	168.653	76.565
ENSG00000112893	MAN2A1	1.10908	7.42764	1.12e-06	3.59e-05	Up	72.8492	33.03
ENSG00000101236	RNF24	1.10877	6.19436	1.65e-07	7.02e-06	Up	32.3766	14.6941
ENSG00000214940	NPIPA8	1.10809	4.47666	5.96e-06	0.000148973	Up	47.9074	21.7606
ENSG00000157625	TAB3	1.10615	5.34842	7.21e-08	3.37e-06	Up	14.1585	6.44253
ENSG00000185862	EVI2B	1.10378	3.63612	0.000176822	0.0025062	Up	13.3806	6.09594
ENSG00000177311	ZBTB38	1.10309	8.43766	9.37e-07	3.1e-05	Up	202.944	92.5572
ENSG00000169213	RAB3B	1.10307	8.32248	3.77e-06	0.000102365	Up	48.3021	21.966
ENSG00000165124	SVEP1	1.1027	3.8899	6.23e-05	0.00105381	Up	2.53027	1.15418
ENSG00000204186	ZDBF2	1.09982	4.16894	2.01e-05	0.000417084	Up	3.37746	1.54333
ENSG00000198369	SPRED2	1.09941	5.46976	4.75e-08	2.36e-06	Up	23.9085	10.9347
ENSG00000114023	FAM162A	1.09714	5.23981	1.41e-07	6.14e-06	Up	94.0848	43.1125
ENSG00000082269	FAM135A	1.09683	4.34835	0.000312305	0.00390543	Up	10.6273	4.85926
ENSG00000164938	TP53INP1	1.09621	3.86697	0.000144958	0.00212415	Up	5.09453	2.33337
ENSG00000175183	CSRP2	1.0949	4.72968	1.52e-06	4.67e-05	Up	72.8159	33.4051
ENSG00000127947	PTPN12	1.0946	7.27624	7.05e-07	2.47e-05	Up	113.858	52.2311
ENSG00000255112	CHMP1B	1.09414	5.88819	5.93e-07	2.13e-05	Up	40.5988	18.6714
ENSG00000169504	CLIC4	1.09341	10.0185	1.46e-06	4.52e-05	Up	481.124	221.049
ENSG00000130340	SNX9	1.09247	7.08912	1.18e-06	3.75e-05	Up	65.0443	29.9516
ENSG00000003436	TFPI	1.08975	6.43758	3.07e-07	1.2e-05	Up	102.896	47.4005
ENSG00000197635	DPP4	1.08807	5.31716	7.64e-07	2.62e-05	Up	23.7186	10.9523
ENSG00000157510	AFAP1L1	1.08793	5.22997	3.21e-07	1.24e-05	Up	19.9959	9.2244
ENSG00000152952	PLOD2	1.08491	9.71385	1.51e-06	4.65e-05	Up	490.11	226.376
ENSG00000147854	UHRF2	1.08408	6.57599	1.39e-06	4.34e-05	Up	66.4982	30.6735
ENSG00000019995	ZRANB1	1.08287	7.26155	9.77e-07	3.22e-05	Up	53.3958	24.7189
ENSG00000169715	MT1E	1.08153	4.84412	9.89e-06	0.000228866	Up	147.758	68.5173
ENSG00000166073	GPR176	1.08143	7.87126	1.66e-06	5.02e-05	Up	132.737	61.5436
ENSG00000197969	VPS13A	1.08122	6.83087	7.66e-07	2.62e-05	Up	26.3829	12.2094
ENSG00000239305	RNF103	1.07952	4.82017	1.44e-06	4.47e-05	Up	21.6513	10.0386
ENSG00000121957	GPSM2	1.07927	6.44183	7.49e-07	2.58e-05	Up	63.0952	29.2253
ENSG00000141458	NPC1	1.07863	7.36188	3.5e-06	9.71e-05	Up	86.8423	40.3942
ENSG00000134107	BHLHE40	1.07784	4.46079	7.93e-06	0.000189979	Up	14.1327	6.56135
ENSG00000049759	NEDD4L	1.07615	7.53746	1.62e-06	4.92e-05	Up	99.4545	46.2924
ENSG00000072422	RHOBTB1	1.0757	4.19903	0.000662536	0.0070935	Up	9.78902	4.53259
ENSG00000100307	CBX7	1.07482	3.76692	0.000453452	0.00528924	Up	7.66541	3.55918
ENSG00000146592	CREB5	1.07458	4.55902	6.96e-06	0.00017011	Up	9.78935	4.55652
ENSG00000104324	CPQ	1.07357	4.33026	2.25e-05	0.000457417	Up	29.6486	13.8109
ENSG00000156171	DRAM2	1.07321	5.61197	4.17e-06	0.000110574	Up	105.184	49.1361
ENSG00000122729	ACO1	1.07297	6.84363	7.76e-07	2.64e-05	Up	60.4401	28.1439
ENSG00000220205	VAMP2	1.07295	5.6176	2.01e-07	8.33e-06	Up	50.8001	23.6455
ENSG00000127920	GNG11	1.07052	5.72841	1.35e-06	4.25e-05	Up	35.4292	16.5689
ENSG00000099194	SCD	1.06834	8.99203	7.98e-06	0.000190612	Up	187.881	87.5237
ENSG00000063046	EIF4B	1.06832	9.29506	1.12e-05	0.000254099	Up	386.126	179.799
ENSG00000164327	RICTOR	1.06752	6.31129	2.68e-06	7.7e-05	Up	18.0237	8.44957
ENSG00000163625	WDFY3	1.06735	6.82503	5.44e-06	0.000138401	Up	31.5943	14.7407
ENSG00000142794	NBPF3	1.0657	5.60394	1.84e-06	5.5e-05	Up	33.6351	15.7077
ENSG00000113578	FGF1	1.06568	6.30387	4.24e-05	0.00076079	Up	85.7444	40.3303
ENSG00000141425	RPRD1A	1.06345	6.73845	8.45e-07	2.84e-05	Up	58.9252	27.6154
ENSG00000157827	FMNL2	1.06303	6.97099	9.85e-07	3.24e-05	Up	47.868	22.4483
ENSG00000134516	DOCK2	1.06297	5.38225	7.01e-07	2.46e-05	Up	17.6431	8.27137
ENSG00000185658	BRWD1	1.06288	5.97834	2.45e-06	7.12e-05	Up	18.3749	8.59637
ENSG00000118816	CCNI	1.06222	8.85768	3.52e-06	9.71e-05	Up	357.586	167.522
ENSG00000176624	MEX3C	1.05856	5.77472	5.98e-07	2.15e-05	Up	37.5302	17.6271
ENSG00000135837	CEP350	1.05564	6.81092	3.51e-06	9.71e-05	Up	26.1104	12.3346
ENSG00000174080	CTSF	1.05387	5.23925	4.71e-07	1.74e-05	Up	48.1197	22.6986
ENSG00000169994	MYO7B	1.05287	5.69267	0.000176906	0.0025062	Up	44.308	21.0538
ENSG00000196517	SLC6A9	1.05269	5.77997	3.6e-07	1.38e-05	Up	49.7118	23.4927
ENSG00000166347	CYB5A	1.05169	5.94836	1.54e-06	4.71e-05	Up	195.204	92.4525
ENSG00000164291	ARSK	1.05114	4.26171	3.53e-05	0.000658499	Up	14.2139	6.72051
ENSG00000047634	SCML1	1.05056	6.01515	1.46e-06	4.51e-05	Up	49.5661	23.4939
ENSG00000087903	RFX2	1.05007	3.45423	0.000915996	0.00912919	Up	11.8667	5.61657
ENSG00000139200	PIANP	1.04947	3.492	0.000664186	0.0071002	Up	9.6893	4.58298
ENSG00000095951	HIVEP1	1.04925	5.00941	6.05e-06	0.000150106	Up	10.6277	5.02959
ENSG00000269713	NBPF9	1.04738	6.42435	8.61e-07	2.88e-05	Up	34.485	16.3391
ENSG00000164099	PRSS12	1.04736	5.48118	6.76e-07	2.41e-05	Up	27.8903	13.2394
ENSG00000181904	C5orf24	1.04694	6.93018	0.000670263	0.00712776	Up	69.0002	32.9273
ENSG00000183889		1.04651	6.24623	8.2e-07	2.76e-05	Up	130.612	61.9147
ENSG00000144228	SPOPL	1.04578	5.14667	1.06e-06	3.45e-05	Up	14.907	7.0681
ENSG00000088899	LZTS3	1.04393	4.50779	2.65e-05	0.000524884	Up	10.8737	5.17246
ENSG00000008311	AASS	1.04355	5.12045	1.08e-06	3.48e-05	Up	23.8362	11.3204
ENSG00000153132	CLGN	1.04288	4.62362	8.08e-06	0.000192468	Up	16.7139	7.94758
ENSG00000181104	F2R	1.04134	6.06777	1.18e-05	0.000265388	Up	35.4907	16.8372
ENSG00000081665	ZNF506	1.04059	3.51791	0.000668688	0.00712776	Up	10.8963	5.19234
ENSG00000133657	ATP13A3	1.04045	8.99699	4.93e-06	0.000127087	Up	261.894	124.708
ENSG00000091436		1.03859	8.17703	9.96e-06	0.000229374	Up	106.452	50.6416
ENSG00000166398	KIAA0355	1.0378	4.27373	3.66e-05	0.000677809	Up	7.8785	3.75982
ENSG00000160200	CBS	1.03695	5.84868	1.4e-06	4.37e-05	Up	50.1843	23.9292
ENSG00000135318	NT5E	1.0368	8.66442	2.14e-05	0.000438445	Up	263.53	126.337
ENSG00000162458	FBLIM1	1.03629	5.66548	3.42e-05	0.000641671	Up	52.05	24.9636
ENSG00000109625	CPZ	1.03626	4.80951	3.6e-06	9.9e-05	Up	29.4217	14.0528
ENSG00000144749	LRIG1	1.03474	5.41528	4.71e-06	0.000122483	Up	21.1702	10.1228
ENSG00000185716	C16orf52	1.03452	4.58962	1.21e-05	0.000272288	Up	19.5328	9.34032
ENSG00000135968	GCC2	1.03447	5.91647	4.38e-06	0.000115104	Up	23.8227	11.4125
ENSG00000120318	ARAP3	1.03413	5.29867	6.94e-07	2.45e-05	Up	16.2676	7.78746
ENSG00000166471	TMEM41B	1.03337	5.30822	6.88e-07	2.44e-05	Up	29.3372	14.0543
ENSG00000169432	SCN9A	1.03285	5.24547	0.000541029	0.00602908	Up	9.9479	4.73433
ENSG00000149485	FADS1	1.03236	8.11258	3.95e-06	0.000106333	Up	136.614	65.4949
ENSG00000130508	PXDN	1.03215	9.06253	2.1e-05	0.000432466	Up	190.413	90.9286
ENSG00000172869	DMXL1	1.03109	5.86815	2.03e-06	6.02e-05	Up	18.9905	9.09201
ENSG00000217128	FNIP1	1.03038	6.42672	1.23e-06	3.9e-05	Up	29.4576	14.1396
ENSG00000123240	OPTN	1.03019	7.55094	1.79e-05	0.000375532	Up	146.63	70.5993
ENSG00000109762	SNX25	1.02968	5.73645	4.23e-07	1.59e-05	Up	34.0752	16.3543
ENSG00000177990	DPY19L2	1.02902	3.85683	0.000466396	0.00540633	Up	22.0347	10.5674
ENSG00000088387	DOCK9	1.02801	5.4337	0.000106126	0.0016521	Up	31.4638	15.0599
ENSG00000143776	CDC42BPA	1.026	7.09021	4.1e-06	0.000108973	Up	29.1237	13.9958
ENSG00000173166	RAPH1	1.02521	6.684	4.38e-06	0.000115104	Up	25.9219	12.4613
ENSG00000221968	FADS3	1.02495	6.51465	1.1e-05	0.000249929	Up	158.326	76.3518
ENSG00000119965	C10orf88	1.02414	4.78048	2.95e-05	0.000570751	Up	28.1331	13.564
ENSG00000125124	BBS2	1.02332	6.01717	1.26e-06	4e-05	Up	69.0822	33.2696
ENSG00000102471	NDFIP2	1.02271	6.79214	2.7e-06	7.75e-05	Up	85.2787	41.16
ENSG00000121964	GTDC1	1.02261	4.9198	3.52e-06	9.71e-05	Up	32.1259	15.4864
ENSG00000172667	ZMAT3	1.0226	4.34006	0.00024017	0.00318016	Up	5.66015	2.73145
ENSG00000099875	MKNK2	1.02194	5.59021	7.38e-07	2.55e-05	Up	48.7911	23.5291
ENSG00000157107	FCHO2	1.02152	5.42879	1.67e-06	5.04e-05	Up	19.1009	9.21339
ENSG00000089289	IGBP1	1.02116	6.084	1.13e-06	3.63e-05	Up	88.7481	42.8194
ENSG00000067048	DDX3Y	1.0196	6.97092	3.65e-06	0.000100076	Up	72.9903	35.3259
ENSG00000100650	SRSF5	1.01951	7.82688	8.93e-06	0.000209682	Up	370.378	178.67
ENSG00000060982	BCAT1	1.0193	7.5712	3.09e-05	0.000593554	Up	71.1609	34.27
ENSG00000237765	FAM200B	1.01919	5.23083	8.24e-07	2.77e-05	Up	87.9878	42.5238
ENSG00000165288	BRWD3	1.01886	5.56601	2.57e-06	7.43e-05	Up	11.1908	5.40581
ENSG00000162604	TM2D1	1.01799	4.54873	3.17e-05	0.000604877	Up	69.2805	33.5495
ENSG00000138660	AP1AR	1.01674	5.17926	3.92e-06	0.00010567	Up	27.6015	13.3878
ENSG00000158711	ELK4	1.01365	6.0355	2.02e-06	6.01e-05	Up	14.3508	6.95677
ENSG00000166068	SPRED1	1.01353	6.551	2.43e-06	7.08e-05	Up	26.8343	13.0219
ENSG00000081181	ARG2	1.01068	5.19162	1.69e-06	5.09e-05	Up	38.0685	18.5246
ENSG00000196781	TLE1	1.01045	3.9507	0.000274699	0.00352341	Up	15.6246	7.60428
ENSG00000120256	LRP11	1.00991	5.71776	1.2e-06	3.81e-05	Up	56.6537	27.5298
ENSG00000119655	NPC2	1.00976	6.65795	4.14e-06	0.000109876	Up	283.517	138.167
ENSG00000166224	SGPL1	1.00934	6.24404	3.61e-06	9.9e-05	Up	30.3329	14.7464
ENSG00000113407	TARS	1.00894	8.07759	5.48e-06	0.000139062	Up	234.023	114.003
ENSG00000146802	TMEM168	1.00857	4.54783	6.34e-05	0.00106677	Up	12.1747	5.92154
ENSG00000198682	PAPSS2	1.0067	8.07407	0.000373999	0.00453799	Up	239.504	117.555
ENSG00000196151	WDSUB1	1.00453	4.12328	0.000241789	0.00319745	Up	20.8914	10.1999
ENSG00000156273	BACH1	1.00362	6.43933	6.41e-06	0.000157502	Up	36.5268	17.8841
ENSG00000240771	ARHGEF25	1.00242	5.08724	4.86e-06	0.000125775	Up	36.4818	17.8459
ENSG00000183354	KIAA2026	1.00224	5.23137	1.03e-05	0.000236568	Up	13.7336	6.70546
ENSG00000185950	IRS2	1.0019	4.87301	6.06e-06	0.000150141	Up	8.01531	3.92163
ENSG00000151422	FER	1.00162	6.07436	3.32e-06	9.29e-05	Up	16.5325	8.07772
ENSG00000130396	AFDN	1.00094	6.58508	3.21e-06	9.02e-05	Up	45.8331	22.427
ENSG00000169258	GPRIN1	-1.00045	3.88077	0.000281784	0.00358954	Down	3.41927	6.70472
ENSG00000119705	SLIRP	-1.00233	5.06161	4.51e-06	0.00011793	Down	196.242	385.263
ENSG00000174775	HRAS	-1.00369	5.16037	1.22e-05	0.000273632	Down	55.6088	109.374
ENSG00000100379	KCTD17	-1.00558	4.49586	2.88e-05	0.000560504	Down	20.745	40.8287
ENSG00000187531	SIRT7	-1.00593	4.20514	0.000206286	0.00281337	Down	10.8385	21.3299
ENSG00000136933	RABEPK	-1.00687	4.52672	2.51e-05	0.000501321	Down	17.3123	34.1006
ENSG00000179222	MAGED1	-1.00818	6.60416	2.03e-05	0.000420648	Down	43.0696	84.6432
ENSG00000145050	MANF	-1.00885	5.10922	1.49e-06	4.59e-05	Down	51.386	101.346
ENSG00000169230	PRELID1	-1.00908	6.68882	3.33e-06	9.29e-05	Down	98.3521	194.137
ENSG00000197417	SHPK	-1.00929	3.88157	0.000319208	0.00397553	Down	3.76071	7.4242
ENSG00000147100	SLC16A2	-1.00989	6.43393	2.64e-06	7.61e-05	Down	21.4102	42.2103
ENSG00000233841	HLA-C	-1.01196	8.76398	0.000477191	0.00548821	Down	301.296	599.542
ENSG00000127564	PKMYT1	-1.01305	5.20615	2.16e-06	6.4e-05	Down	33.7835	66.837
ENSG00000129317	PUS7L	-1.01531	4.65224	8.7e-05	0.00139287	Down	7.06996	13.9984
ENSG00000141873	SLC39A3	-1.01537	4.67743	9.08e-06	0.000212211	Down	31.9983	63.4048
ENSG00000135622	SEMA4F	-1.01548	4.40329	4.99e-05	0.000875348	Down	6.03531	11.9621
ENSG00000140365	COMMD4	-1.0156	6.00286	2.83e-06	8.08e-05	Down	81.422	161.517
ENSG00000132275	RRP8	-1.01625	4.47152	2.45e-05	0.000490006	Down	13.6595	27.0788
ENSG00000143878	RHOB	-1.01802	5.9002	6.04e-06	0.000150106	Down	25.8393	51.373
ENSG00000134575	ACP2	-1.01903	5.42972	7.25e-07	2.53e-05	Down	21.455	42.6254
ENSG00000064545	TMEM161A	-1.01997	3.62491	0.000470374	0.00544628	Down	10.6581	21.1918
ENSG00000114054	PCCB	-1.02238	5.28988	1.07e-06	3.47e-05	Down	21.8605	43.5089
ENSG00000152642	GPD1L	-1.02274	4.1198	0.000134789	0.00201112	Down	4.89841	9.75933
ENSG00000160877	NACC1	-1.02281	6.11408	4.87e-06	0.000125973	Down	20.292	40.4449
ENSG00000185504	FAAP100	-1.02287	4.69939	1.36e-05	0.000296995	Down	9.08476	18.0917
ENSG00000171067	C11orf24	-1.02587	5.43414	4.32e-07	1.63e-05	Down	28.0832	56.0438
ENSG00000142082	SIRT3	-1.02662	3.65891	0.000457558	0.00532197	Down	8.908	17.7836
ENSG00000166794	PPIB	-1.02779	8.60493	4.66e-06	0.000121154	Down	429.564	858.68
ENSG00000173457	PPP1R14B	-1.02913	6.25432	1.43e-06	4.46e-05	Down	103.036	206.249
ENSG00000108671	PSMD11	-1.02943	7.67861	4.03e-06	0.000107567	Down	92.2771	184.645
ENSG00000196453	ZNF777	-1.03106	4.16316	6.33e-05	0.00106581	Down	5.45117	10.9229
ENSG00000152147	GEMIN6	-1.0341	4.09243	8.41e-05	0.00135597	Down	12.3878	24.8624
ENSG00000167264	DUS2	-1.03436	4.71351	5.21e-05	0.000906625	Down	14.3892	28.8678
ENSG00000101181	MTG2	-1.03456	5.67319	3.89e-07	1.48e-05	Down	44.3813	89.1312
ENSG00000115539	PDCL3	-1.03542	5.13333	8.06e-07	2.72e-05	Down	30.114	60.499
ENSG00000101000	PROCR	-1.0355	4.16963	7.24e-05	0.00119034	Down	14.8674	29.864
ENSG00000132507	EIF5A	-1.03562	9.36659	4.77e-06	0.000123686	Down	665.953	1339.2
ENSG00000111186	WNT5B	-1.0357	6.90132	1.8e-06	5.39e-05	Down	72.7796	146.254
ENSG00000119333	WDR34	-1.03769	5.69875	4.25e-06	0.000112313	Down	32.3093	65.0957
ENSG00000174177	CTU2	-1.04287	3.65692	0.000740164	0.00774241	Down	9.4874	19.1639
ENSG00000164692	COL1A2	-1.04312	10.4083	2.04e-05	0.000422147	Down	275.852	555.07
ENSG00000005189		-1.04399	3.36035	0.000876759	0.00883709	Down	5.10771	10.3333
ENSG00000225697	SLC26A6	-1.04523	5.67377	0.000265048	0.00342754	Down	25.8389	52.3176
ENSG00000149016	TUT1	-1.04556	3.88201	0.000248578	0.00326195	Down	6.20787	12.5574
ENSG00000149182	ARFGAP2	-1.04659	6.10499	1.07e-06	3.47e-05	Down	32.6776	66.1616
ENSG00000011376	LARS2	-1.04765	5.98891	7.38e-07	2.55e-05	Down	15.7221	31.8297
ENSG00000143633	C1orf131	-1.04962	3.73946	0.000256775	0.00334269	Down	10.9124	22.1344
ENSG00000163531	NFASC	-1.05038	5.32744	1.3e-06	4.11e-05	Down	9.606	19.4885
ENSG00000167625	ZNF526	-1.05046	4.00215	8.65e-05	0.00138952	Down	3.99445	8.10813
ENSG00000179218	CALR	-1.05255	10.092	3.35e-06	9.31e-05	Down	609.08	1237.46
ENSG00000155090	KLF10	-1.05409	5.11803	4.67e-07	1.73e-05	Down	10.9039	22.1911
ENSG00000011143	MKS1	-1.05415	3.80599	0.000302505	0.00380895	Down	9.06713	18.4718
ENSG00000117395	EBNA1BP2	-1.0542	7.50108	1.68e-06	5.07e-05	Down	156.858	319.076
ENSG00000011007	TCEB3	-1.05439	6.99131	1.38e-06	4.34e-05	Down	33.1932	67.5204
ENSG00000137502	RAB30	-1.05506	4.72781	4.27e-05	0.00076529	Down	8.19411	16.6757
ENSG00000175220	ARHGAP1	-1.05554	6.08152	3.35e-06	9.31e-05	Down	21.3564	43.4135
ENSG00000133265	HSPBP1	-1.0596	4.68357	2.51e-05	0.000500451	Down	18.2229	37.242
ENSG00000134668	SPOCD1	-1.06377	5.5858	3.04e-07	1.2e-05	Down	23.9527	49.0963
ENSG00000256500		-1.06511	5.05559	1.09e-06	3.51e-05	Down	13.2093	27.0908
ENSG00000121671	CRY2	-1.06565	3.60691	0.000341967	0.00421525	Down	2.89029	5.93567
ENSG00000213533	TMEM110	-1.06576	5.36897	9.31e-07	3.09e-05	Down	9.96229	20.4331
ENSG00000167272	POP5	-1.06604	4.13148	4.02e-05	0.000733341	Down	29.7948	61.141
ENSG00000165280	VCP	-1.06724	9.41838	2e-06	5.95e-05	Down	203.304	417.392
ENSG00000101346	POFUT1	-1.06943	7.5688	2.73e-06	7.82e-05	Down	39.8142	81.7301
ENSG00000128626	MRPS12	-1.06944	4.28649	0.000389131	0.00468859	Down	22.1808	45.6687
ENSG00000136463	TACO1	-1.07048	5.05003	1.44e-06	4.47e-05	Down	24.0108	49.4131
ENSG00000177700	POLR2L	-1.07345	5.64449	3e-05	0.000578469	Down	82.3387	170.405
ENSG00000165533	TTC8	-1.07615	4.61982	7.5e-06	0.000180949	Down	13.2307	27.3458
ENSG00000160688	FLAD1	-1.07627	4.69123	7.78e-06	0.0001864	Down	16.4797	34.0552
ENSG00000136718	IMP4	-1.07832	6.12396	9.5e-07	3.14e-05	Down	39.731	82.3364
ENSG00000108439	PNPO	-1.08114	4.44205	2.42e-05	0.000484014	Down	10.2687	21.2994
ENSG00000151445	VIPAS39	-1.08185	4.54023	8.87e-05	0.00141691	Down	9.80057	20.3196
ENSG00000111801	BTN3A3	-1.08456	3.74808	0.000192292	0.00266333	Down	5.50597	11.4426
ENSG00000198830	HMGN2	-1.08696	9.07369	2.27e-06	6.68e-05	Down	529.4	1100.64
ENSG00000114648	KLHL18	-1.08721	5.19172	3.18e-07	1.24e-05	Down	10.3046	21.4612
ENSG00000175756	AURKAIP1	-1.0906	5.63487	7.17e-07	2.5e-05	Down	77.4189	161.791
ENSG00000177873	ZNF619	-1.09102	3.37966	0.000972456	0.00957535	Down	2.91135	6.08963
ENSG00000174917	C19orf70	-1.09284	4.24886	3.57e-05	0.00066643	Down	29.2405	61.1163
ENSG00000143774	GUK1	-1.09321	5.63546	3.19e-05	0.000606091	Down	70.3031	147.532
ENSG00000130005	GAMT	-1.09524	3.48993	0.000327614	0.00406459	Down	11.9139	24.9345
ENSG00000162302	RPS6KA4	-1.09767	5.27286	1.99e-06	5.94e-05	Down	17.976	37.7292
ENSG00000256269	HMBS	-1.09826	3.89677	9.43e-05	0.0014945	Down	11.2162	23.5552
ENSG00000150779	TIMM8B	-1.09852	4.16302	2.58e-05	0.000511005	Down	25.9881	54.529
ENSG00000116455	WDR77	-1.09888	6.27896	3.54e-07	1.36e-05	Down	37.7568	79.2041
ENSG00000258659	TRIM34	-1.10121	3.74347	0.000701763	0.00742418	Down	6.2843	13.2099
ENSG00000167967	E4F1	-1.10124	3.65867	0.000668927	0.00712776	Down	5.26911	11.0746
ENSG00000186283	TOR3A	-1.10155	5.37626	1.45e-07	6.29e-06	Down	16.8906	35.5293
ENSG00000161179	YDJC	-1.10159	3.30403	0.000471811	0.00545059	Down	8.32631	17.5077
ENSG00000164967	RPP25L	-1.10192	3.20581	0.000778133	0.00808177	Down	12.0801	25.4245
ENSG00000162062	C16orf59	-1.10305	3.29322	0.000420322	0.00498517	Down	8.37184	17.6294
ENSG00000145632	PLK2	-1.10531	6.93375	6.61e-05	0.0011017	Down	68.9824	144.645
ENSG00000044090	CUL7	-1.10724	5.65842	9.18e-07	3.05e-05	Down	9.13935	19.2657
ENSG00000111667	USP5	-1.10852	6.21877	1.38e-07	6.01e-06	Down	23.8221	50.3238
ENSG00000013275	PSMC4	-1.10916	7.01323	4.61e-07	1.71e-05	Down	85.3743	180.683
ENSG00000198736	MSRB1	-1.11549	4.35167	1.26e-05	0.000279118	Down	15.2239	32.3205
ENSG00000127616	SMARCA4	-1.1203	7.2287	7.73e-07	2.63e-05	Down	33.3663	70.9563
ENSG00000104221	BRF2	-1.12357	4.45575	4.96e-06	0.00012759	Down	8.97648	19.1728
ENSG00000169684	CHRNA5	-1.12419	3.45273	0.000242826	0.00320703	Down	5.34948	11.4435
ENSG00000140104	C14orf79	-1.12709	3.01047	0.000791602	0.0081967	Down	4.84049	10.3759
ENSG00000225691	HLA-C	-1.1277	5.1902	2.53e-05	0.000503871	Down	24.6693	52.9664
ENSG00000143314	MRPL24	-1.12822	5.48587	6.14e-07	2.2e-05	Down	63.9743	136.873
ENSG00000160193	WDR4	-1.12838	3.98508	3.64e-05	0.000675793	Down	8.49998	18.2119
ENSG00000100726	TELO2	-1.12922	4.65969	4.11e-05	0.000743263	Down	12.6212	27.0876
ENSG00000105364	MRPL4	-1.13189	5.32628	3.23e-07	1.25e-05	Down	32.914	70.7445
ENSG00000022976	ZNF839	-1.13406	3.28558	0.000381771	0.00460804	Down	4.35124	9.35525
ENSG00000181830	SLC35C1	-1.13598	3.63708	0.000190037	0.00264446	Down	2.85514	6.14537
ENSG00000110074	FOXRED1	-1.13756	4.44867	3.59e-06	9.89e-05	Down	12.1495	26.2072
ENSG00000215425	DDX39B	-1.1393	4.25904	8.62e-06	0.000204143	Down	25.666	55.4307
ENSG00000229496	DDX39B	-1.14001	4.2642	8.74e-06	0.00020646	Down	25.82	55.791
ENSG00000164885	CDK5	-1.1406	4.31939	7.35e-06	0.00017834	Down	14.3901	31.1015
ENSG00000173950	XXYLT1	-1.14221	3.63195	0.000102383	0.0015999	Down	4.55141	9.84883
ENSG00000125912	NCLN	-1.1441	6.36642	1.54e-07	6.65e-06	Down	31.4281	68.1452
ENSG00000128335	APOL2	-1.14419	6.00804	7.67e-05	0.00125457	Down	36.3824	79.2239
ENSG00000230624	DDX39B	-1.14435	4.30907	6.36e-06	0.000156608	Down	25.8869	56.1042
ENSG00000115541	HSPE1	-1.1457	6.76705	1.62e-07	6.96e-06	Down	156.561	339.283
ENSG00000157036	EXOG	-1.14822	4.12172	1.24e-05	0.000277738	Down	8.97237	19.4886
ENSG00000128973	CLN6	-1.15033	5.2864	3.04e-08	1.61e-06	Down	19.0307	41.3962
ENSG00000181873	IBA57	-1.15084	2.94086	0.000602257	0.0065509	Down	1.16203	2.53135
ENSG00000126254	RBM42	-1.15482	5.46625	1.07e-05	0.00024437	Down	26.986	59.076
ENSG00000105447	GRWD1	-1.15505	6.05102	1.79e-06	5.36e-05	Down	25.1617	55.0685
ENSG00000161057	PSMC2	-1.1585	6.81628	9.81e-08	4.44e-06	Down	70.1026	153.359
ENSG00000160214	RRP1	-1.15976	5.33903	2.92e-08	1.56e-06	Down	20.0084	43.8028
ENSG00000183207	RUVBL2	-1.16021	7.06238	2.3e-07	9.33e-06	Down	87.1019	191.076
ENSG00000182179	UBA7	-1.16045	6.15645	0.000174481	0.00248387	Down	35.1433	77.4594
ENSG00000021645	NRXN3	-1.16079	4.01585	7.02e-05	0.00116066	Down	3.78765	8.30633
ENSG00000103260	METRN	-1.16302	3.14004	0.000589788	0.00644955	Down	4.30741	9.45376
ENSG00000128591	FLNC	-1.16336	8.82021	3.11e-07	1.21e-05	Down	43.87	96.2963
ENSG00000125459	MSTO1	-1.16348	5.2674	2.69e-07	1.07e-05	Down	22.5089	49.3794
ENSG00000155115	GTF3C6	-1.16565	5.10072	4.73e-08	2.35e-06	Down	42.5233	93.5012
ENSG00000013306	SLC25A39	-1.16707	6.14778	4.01e-08	2.03e-06	Down	48.0699	105.875
ENSG00000163933	RFT1	-1.16711	5.50699	2.08e-08	1.17e-06	Down	23.9966	52.7953
ENSG00000124201	ZNFX1	-1.16715	8.72713	3.13e-05	0.000600028	Down	52.5783	116.425
ENSG00000068654	POLR1A	-1.1718	6.56949	5.29e-08	2.61e-06	Down	9.70045	21.4025
ENSG00000133027	PEMT	-1.17431	3.55861	7.24e-05	0.00119034	Down	14.4239	31.9232
ENSG00000111196	MAGOHB	-1.17453	4.61574	5.67e-07	2.05e-05	Down	35.8293	79.2717
ENSG00000155660	PDIA4	-1.17649	7.85495	2.18e-07	8.93e-06	Down	76.7386	169.767
ENSG00000148459	PDSS1	-1.17934	3.76233	4.49e-05	0.000796282	Down	9.16681	20.3677
ENSG00000197150	ABCB8	-1.17956	4.56581	1e-06	3.3e-05	Down	10.2277	22.7023
ENSG00000030110	BAK1	-1.18	5.21439	2.67e-08	1.44e-06	Down	16.8957	37.5231
ENSG00000186281	GPAT2	-1.18069	5.18797	1.81e-08	1.03e-06	Down	12.0886	26.8584
ENSG00000196123	KIAA0895L	-1.18189	3.05449	0.00047805	0.00548859	Down	4.20769	9.37804
ENSG00000132382	MYBBP1A	-1.1837	6.43412	3.7e-08	1.89e-06	Down	22.4133	49.858
ENSG00000179750	APOBEC3B	-1.18446	4.7517	2.95e-07	1.16e-05	Down	18.5161	41.2568
ENSG00000168924	LETM1	-1.18524	5.89475	3.55e-08	1.84e-06	Down	12.4282	27.7232
ENSG00000178921	PFAS	-1.18555	6.25321	1.56e-07	6.7e-06	Down	24.0995	53.6872
ENSG00000011451	WIZ	-1.18783	5.28068	5.47e-08	2.68e-06	Down	9.41637	21.0315
ENSG00000105894	PTN	-1.1899	3.86274	3.18e-05	0.000605748	Down	8.98106	20.0954
ENSG00000072274	TFRC	-1.19013	8.48844	1.63e-07	6.98e-06	Down	64.8939	144.942
ENSG00000184178	SCFD2	-1.19021	3.74784	8.15e-05	0.00131998	Down	4.02255	9.00886
ENSG00000162664	ZNF326	-1.19088	5.24653	1.57e-08	9.1e-07	Down	10.1589	22.7293
ENSG00000123213	NLN	-1.19176	5.68696	6.36e-06	0.000156608	Down	13.6647	30.4851
ENSG00000100577	GSTZ1	-1.19178	3.24866	0.000213498	0.00288864	Down	9.05478	20.311
ENSG00000099624	ATP5D	-1.19303	3.84566	5.58e-05	0.000961699	Down	28.346	63.4782
ENSG00000142227	EMP3	-1.19494	7.25196	1.18e-05	0.000264928	Down	344.261	768.634
ENSG00000148334	PTGES2	-1.19648	5.03472	8.21e-06	0.000195378	Down	30.6518	68.7262
ENSG00000137267	TUBB2A	-1.19751	5.77033	2.48e-08	1.36e-06	Down	35.6476	80.2033
ENSG00000158882	TOMM40L	-1.19937	4.60949	3.98e-07	1.51e-05	Down	8.68574	19.548
ENSG00000128394	APOBEC3F	-1.20177	2.64076	0.0010185	0.00994742	Down	4.4373	9.98603
ENSG00000166311	SMPD1	-1.20409	4.8269	4.53e-07	1.69e-05	Down	13.6019	30.7138
ENSG00000083720	OXCT1	-1.20465	6.0292	6.75e-07	2.41e-05	Down	19.8897	44.8034
ENSG00000074582	BCS1L	-1.20794	4.67749	5.15e-07	1.88e-05	Down	24.6704	55.8725
ENSG00000225859	DDX39B	-1.20928	3.73856	3.12e-05	0.000597156	Down	23.8608	54.1111
ENSG00000262814	MRPL12	-1.20965	5.93052	2.07e-08	1.16e-06	Down	65.7163	149.1
ENSG00000152778	IFIT5	-1.21031	6.5983	0.000756527	0.00790146	Down	21.3502	48.8773
ENSG00000074621	SLC24A1	-1.21077	3.62566	0.000112263	0.00173182	Down	3.50349	7.94357
ENSG00000106992	AK1	-1.2124	4.87633	5.67e-08	2.73e-06	Down	45.6645	103.701
ENSG00000185386	MAPK11	-1.21383	2.81155	0.000652169	0.00700817	Down	2.72146	6.17459
ENSG00000126814	TRMT5	-1.21385	4.693	6.48e-05	0.00108595	Down	7.36181	16.6981
ENSG00000146094	DOK3	-1.22012	2.7347	0.000545248	0.00606239	Down	6.18405	14.1626
ENSG00000182871	COL18A1	-1.22042	6.34219	2.4e-08	1.32e-06	Down	20.6087	47.0981
ENSG00000179041	RRS1	-1.22338	4.44385	1.07e-06	3.47e-05	Down	12.4216	28.4417
ENSG00000160818	GPATCH4	-1.22403	5.71505	1.98e-09	1.44e-07	Down	28.9991	66.3796
ENSG00000148985	PGAP2	-1.22434	3.46597	0.000319641	0.00397773	Down	8.02169	18.4051
ENSG00000124608	AARS2	-1.22767	4.47628	7.52e-07	2.59e-05	Down	5.2185	11.9826
ENSG00000144591	GMPPA	-1.2281	5.42684	1.76e-09	1.3e-07	Down	34.3577	78.8818
ENSG00000136319	TTC5	-1.23994	4.61985	1.29e-05	0.000283993	Down	8.36246	19.3493
ENSG00000108561	C1QBP	-1.24094	7.93178	2.25e-08	1.25e-06	Down	288.461	667.845
ENSG00000142039	CCDC97	-1.24145	4.68185	1.01e-07	4.55e-06	Down	10.0759	23.3559
ENSG00000100600	LGMN	-1.24339	5.80303	2.3e-07	9.33e-06	Down	26.792	62.3168
ENSG00000178057	NDUFAF3	-1.24521	4.36181	5.76e-07	2.07e-05	Down	32.7573	76.1384
ENSG00000183671	GPR1	-1.246	3.43452	0.000180066	0.00253516	Down	6.62573	15.4361
ENSG00000135617	PRADC1	-1.24674	3.6631	4.22e-05	0.000757179	Down	12.5322	29.1228
ENSG00000109861	CTSC	-1.25042	7.889	2.63e-08	1.42e-06	Down	123.982	288.745
ENSG00000184967	NOC4L	-1.25146	4.02334	5.59e-06	0.000141114	Down	10.4613	24.4103
ENSG00000116353	MECR	-1.25276	3.84552	1.72e-05	0.000364009	Down	12.7312	29.7765
ENSG00000164077	MON1A	-1.25365	3.30194	7.4e-05	0.00121533	Down	4.41968	10.3374
ENSG00000100228	RAB36	-1.2544	3.85574	6.36e-06	0.000156608	Down	3.72802	8.71928
ENSG00000130204	TOMM40	-1.25893	7.03641	8.5e-09	5.34e-07	Down	74.9183	175.805
ENSG00000175866	BAIAP2	-1.26014	4.20137	9.14e-07	3.04e-05	Down	16.5211	38.803
ENSG00000197785	ATAD3A	-1.26289	5.64167	4.9e-07	1.8e-05	Down	21.8427	51.5033
ENSG00000115129	TP53I3	-1.26354	3.40575	0.000127753	0.00193005	Down	8.10537	19.0768
ENSG00000242265	PEG10	-1.26541	6.88653	8.78e-08	4e-06	Down	15.6315	36.7296
ENSG00000237889	DDX39B	-1.26649	6.5672	8.36e-09	5.26e-07	Down	108.108	255.162
ENSG00000132423	COQ3	-1.26935	3.463	4.44e-05	0.000790801	Down	8.96671	21.2231
ENSG00000188976	NOC2L	-1.27267	7.21253	8.11e-09	5.14e-07	Down	55.517	131.392
ENSG00000105671	DDX49	-1.27418	5.31065	1.89e-09	1.38e-07	Down	23.8614	56.5749
ENSG00000126785	RHOJ	-1.27431	2.26317	0.000730776	0.00766671	Down	1.56768	3.72495
ENSG00000164051	CCDC51	-1.27442	3.71464	1.06e-05	0.000242499	Down	8.82976	20.9379
ENSG00000221890	NPTXR	-1.278	4.35835	3.06e-07	1.2e-05	Down	2.99066	7.10813
ENSG00000183751	TBL3	-1.28074	4.93991	2.78e-08	1.49e-06	Down	12.3232	29.3512
ENSG00000060491	OGFR	-1.28583	6.46855	7.34e-07	2.55e-05	Down	33.8821	81.3064
ENSG00000072506	HSD17B10	-1.28625	4.96767	5.45e-09	3.57e-07	Down	36.0495	86.1708
ENSG00000026036	RTEL1-TNFRSF6B	-1.28627	3.72041	3.41e-05	0.000640469	Down	2.02103	4.82682
ENSG00000020129	NCDN	-1.28695	4.68318	9.64e-08	4.38e-06	Down	9.69629	23.1849
ENSG00000102967	DHODH	-1.28919	3.50369	0.000364366	0.00443456	Down	6.70337	16.0796
ENSG00000241945	PWP2	-1.29798	5.76351	1.43e-09	1.07e-07	Down	15.4693	37.2956
ENSG00000103876	FAH	-1.29916	4.33003	5.94e-06	0.000148623	Down	13.6862	33.023
ENSG00000160072	ATAD3B	-1.29997	5.20608	1.54e-06	4.71e-05	Down	14.1314	34.1888
ENSG00000164053	ATRIP	-1.30451	4.32745	2.36e-07	9.51e-06	Down	6.82172	16.5126
ENSG00000180914	OXTR	-1.30597	7.80328	2.34e-07	9.48e-06	Down	46.3308	111.837
ENSG00000132600	PRMT7	-1.30626	5.02132	6.96e-09	4.45e-07	Down	26.9095	65.2284
ENSG00000182325	FBXL6	-1.30865	3.79773	3.68e-06	0.000100818	Down	7.35543	17.8689
ENSG00000181638	ZFP41	-1.30929	4.15067	1.33e-06	4.17e-05	Down	9.83578	23.9091
ENSG00000165271	NOL6	-1.31463	6.46242	8.36e-10	6.55e-08	Down	17.3921	42.3769
ENSG00000049883	PTCD2	-1.31516	3.4544	2.12e-05	0.000435968	Down	5.18175	12.6585
ENSG00000137573	SULF1	-1.32374	4.27278	2.85e-06	8.14e-05	Down	4.7811	11.7346
ENSG00000176410	DNAJC30	-1.32805	2.01171	0.000691744	0.00732576	Down	1.39369	3.42937
ENSG00000162654	GBP4	-1.32915	4.49348	0.000722245	0.00760159	Down	3.05739	7.57247
ENSG00000132781	MUTYH	-1.32963	3.65638	2.3e-05	0.000465688	Down	8.99729	22.1967
ENSG00000196497	IPO4	-1.33307	6.39859	5.53e-10	4.55e-08	Down	21.9011	54.039
ENSG00000244187	TMEM141	-1.33308	3.86041	1.79e-06	5.37e-05	Down	22.7836	56.2864
ENSG00000126903	SLC10A3	-1.33469	4.31466	4.82e-06	0.000124804	Down	9.14157	22.6061
ENSG00000126522	ASL	-1.33646	5.04635	2.56e-09	1.82e-07	Down	20.1502	49.8818
ENSG00000189298	ZKSCAN3	-1.33926	2.39373	0.000329768	0.00408885	Down	1.58319	3.92563
ENSG00000011332	DPF1	-1.33969	2.46421	0.000305529	0.0038371	Down	3.98996	9.94195
ENSG00000067836	ROGDI	-1.34111	2.27157	0.000370357	0.00450213	Down	4.29031	10.6538
ENSG00000109390	NDUFC1	-1.34443	3.01537	0.000125068	0.00189369	Down	11.8683	29.594
ENSG00000189306	RRP7A	-1.34666	6.39089	2.66e-10	2.31e-08	Down	30.8908	76.9897
ENSG00000160613	PCSK7	-1.34752	6.05364	5.14e-10	4.24e-08	Down	16.0008	39.9198
ENSG00000159231	CBR3	-1.35442	3.81048	1.32e-05	0.00028915	Down	11.8675	29.7094
ENSG00000132361	CLUH	-1.35666	5.53709	2.69e-10	2.32e-08	Down	18.7016	46.9494
ENSG00000097021	ACOT7	-1.35754	6.11493	1.09e-10	1.01e-08	Down	50.7161	127.329
ENSG00000105379	ETFB	-1.35774	4.18654	3e-07	1.18e-05	Down	21.4294	53.8588
ENSG00000151470	C4orf33	-1.35953	2.72563	0.000289123	0.00366479	Down	4.15919	10.434
ENSG00000156103	MMP16	-1.36033	4.39809	3.14e-07	1.22e-05	Down	2.123	5.34586
ENSG00000133216	EPHB2	-1.36073	5.78724	4.95e-11	4.9e-09	Down	11.6969	29.433
ENSG00000106785	TRIM14	-1.36282	7.2182	0.000321178	0.00399444	Down	28.3656	72.2417
ENSG00000010219	DYRK4	-1.3634	3.27136	0.000342022	0.00421525	Down	13.5222	34.1853
ENSG00000123609	NMI	-1.3695	5.01022	3.71e-06	0.000101299	Down	18.086	45.9324
ENSG00000121653	MAPK8IP1	-1.37164	3.69338	2.49e-06	7.24e-05	Down	3.5907	9.11148
ENSG00000183628	DGCR6	-1.37414	2.05768	0.000490383	0.00558012	Down	2.84919	7.27995
ENSG00000117408	IPO13	-1.37738	5.7204	3.22e-09	2.23e-07	Down	15.5453	39.6512
ENSG00000158246	FAM46B	-1.37908	4.37051	4.52e-08	2.26e-06	Down	7.49892	19.1286
ENSG00000163584	RPL22L1	-1.38183	5.06241	1.93e-10	1.74e-08	Down	58.2032	148.684
ENSG00000106305	AIMP2	-1.38854	4.88072	1.33e-09	1e-07	Down	23.4567	60.2173
ENSG00000136279	DBNL	-1.39196	6.47876	7.88e-11	7.51e-09	Down	38.7177	99.6125
ENSG00000172613	RAD9A	-1.39455	4.0215	6.91e-07	2.45e-05	Down	8.61171	22.1797
ENSG00000081692	JMJD4	-1.39461	4.2501	3.21e-07	1.24e-05	Down	7.77589	20.0589
ENSG00000197106	SLC6A17	-1.39502	2.61032	0.000321606	0.00399733	Down	0.740022	1.91914
ENSG00000133056	PIK3C2B	-1.39876	2.77714	0.000261237	0.00338897	Down	0.979927	2.54509
ENSG00000172936	MYD88	-1.42177	6.37494	7.01e-07	2.46e-05	Down	25.2619	66.6768
ENSG00000049130	KITLG	-1.42309	5.10888	9.27e-11	8.7e-09	Down	7.53568	19.8063
ENSG00000002549	LAP3	-1.42386	7.72674	0.000300726	0.00379074	Down	97.8699	260.243
ENSG00000129596	CDO1	-1.4248	1.97034	0.000424776	0.00502345	Down	2.34967	6.20775
ENSG00000116120	FARSB	-1.4248	4.22873	3.68e-08	1.89e-06	Down	4.50622	11.8664
ENSG00000196923	PDLIM7	-1.42606	5.72816	1e-09	7.73e-08	Down	36.4702	96.2104
ENSG00000158050	DUSP2	-1.43069	2.05371	0.000648589	0.00697335	Down	2.36887	6.32041
ENSG00000033050	ABCF2	-1.4342	7.36945	2.91e-05	0.000563974	Down	53.2342	141.139
ENSG00000100413	POLR3H	-1.43431	6.24387	2.23e-11	2.33e-09	Down	24.012	63.6179
ENSG00000213221	DNLZ	-1.43587	1.68304	0.000564771	0.00623931	Down	4.67338	12.4118
ENSG00000167775	CD320	-1.44294	5.05347	2.18e-10	1.93e-08	Down	26.6854	71.1094
ENSG00000130706	ADRM1	-1.44785	7.05801	1.72e-08	9.85e-07	Down	95.8445	257.262
ENSG00000108679	LGALS3BP	-1.45263	8.4986	1.63e-07	6.97e-06	Down	148.177	399.772
ENSG00000130347	RTN4IP1	-1.45882	2.91824	4.03e-05	0.000734913	Down	3.81535	10.3252
ENSG00000107562	CXCL12	-1.45979	8.07993	4.13e-09	2.8e-07	Down	97.3661	261.486
ENSG00000087842	PIR	-1.46969	2.42787	8.55e-05	0.00137656	Down	4.06318	11.0754
ENSG00000117461	PIK3R3	-1.47421	4.10715	3.38e-08	1.77e-06	Down	2.70662	7.37095
ENSG00000008283	CYB561	-1.47812	3.86163	2.74e-07	1.08e-05	Down	4.30288	11.7649
ENSG00000160932	LY6E	-1.48149	8.35038	0.000190225	0.00264446	Down	266.747	738.507
ENSG00000231945	VARS	-1.48289	6.85685	1.42e-11	1.53e-09	Down	28.0676	76.9104
ENSG00000165060	FXN	-1.48518	3.27037	3.87e-06	0.000104684	Down	9.2444	25.3628
ENSG00000118894	EEF2KMT	-1.49441	4.12672	1.34e-07	5.88e-06	Down	6.99078	19.3366
ENSG00000141349	G6PC3	-1.49582	5.77152	4.71e-13	7.03e-11	Down	36.2865	100.315
ENSG00000105679	GAPDHS	-1.49769	2.43106	0.000121585	0.00184641	Down	3.25227	9.06636
ENSG00000183048	SLC25A10	-1.49819	4.52425	1.57e-08	9.1e-07	Down	13.48	37.3025
ENSG00000116885	OSCP1	-1.50044	2.2507	0.000538712	0.00601635	Down	3.71711	10.3494
ENSG00000004139	SARM1	-1.50203	3.64121	1.17e-05	0.000263383	Down	4.07667	11.3414
ENSG00000213337	ANKRD39	-1.50507	2.94349	6.51e-05	0.00109107	Down	6.43447	17.845
ENSG00000242110	AMACR	-1.50683	2.80197	2.74e-05	0.000538737	Down	2.75197	7.70219
ENSG00000134285	FKBP11	-1.50946	5.06891	3.23e-12	4.03e-10	Down	34.0071	94.8982
ENSG00000181019	NQO1	-1.51268	7.33522	8.46e-11	7.98e-09	Down	122.466	341.765
ENSG00000110492	MDK	-1.51504	5.28557	3.38e-13	5.24e-11	Down	47.0096	131.696
ENSG00000113140	SPARC	-1.51657	10.7954	4.48e-11	4.47e-09	Down	929.622	2604.51
ENSG00000173137	ADCK5	-1.52076	2.39041	0.000131651	0.00197311	Down	3.86797	10.9335
ENSG00000243989	ACY1	-1.52471	4.01226	3.17e-08	1.67e-06	Down	10.2592	28.9738
ENSG00000114767	RRP9	-1.52713	5.1722	2.12e-12	2.69e-10	Down	19.3919	54.7684
ENSG00000138347	MYPN	-1.52794	4.91048	7.64e-12	8.74e-10	Down	5.17101	14.6138
ENSG00000150551	LYPD1	-1.53037	2.48799	4.17e-05	0.000751935	Down	2.87165	8.11572
ENSG00000101220	C20orf27	-1.53051	4.89568	5.95e-12	6.92e-10	Down	20.3369	57.5893
ENSG00000146540	C7orf50	-1.53067	4.82163	9.91e-11	9.22e-09	Down	21.3452	60.462
ENSG00000103168	TAF1C	-1.53588	4.81331	3.57e-08	1.85e-06	Down	11.6489	33.1309
ENSG00000126602	TRAP1	-1.53744	6.78725	2.48e-10	2.18e-08	Down	52.699	149.48
ENSG00000205683	DPF3	-1.53931	4.79572	2.51e-11	2.61e-09	Down	7.8578	22.3963
ENSG00000185880	TRIM69	-1.54027	5.50323	6.17e-06	0.000152635	Down	11.8785	34.0776
ENSG00000184164	CRELD2	-1.54693	4.52384	3.34e-10	2.83e-08	Down	14.3524	41.0878
ENSG00000158006	PAFAH2	-1.54724	3.53141	1.67e-06	5.04e-05	Down	2.93964	8.43431
ENSG00000125772	GPCPD1	-1.54845	3.65127	2.68e-07	1.07e-05	Down	2.73828	7.86594
ENSG00000163170	BOLA3	-1.55059	3.64328	2.29e-07	9.32e-06	Down	27.2229	78.3093
ENSG00000106077	ABHD11	-1.55233	2.3387	5.28e-05	0.000915499	Down	4.18427	12.0174
ENSG00000142089	IFITM3	-1.55353	9.01271	4.08e-05	0.000739585	Down	650.845	1892.98
ENSG00000198931	APRT	-1.55625	5.09284	1.34e-11	1.47e-09	Down	44.2287	127.49
ENSG00000144355	DLX1	-1.57006	2.6032	1.61e-05	0.000343604	Down	2.26103	6.58605
ENSG00000239672	NME1	-1.57312	7.5021	1.76e-12	2.28e-10	Down	183.686	535.453
ENSG00000055813	CCDC85A	-1.57609	4.04292	1.39e-08	8.19e-07	Down	3.05992	8.9551
ENSG00000145736	GTF2H2	-1.57609	1.53672	0.000259373	0.00336905	Down	2.99582	8.78247
ENSG00000141642	ELAC1	-1.57705	2.68769	1.15e-05	0.000260166	Down	3.47406	10.198
ENSG00000182004	SNRPE	-1.57876	6.75123	0.000930554	0.00925176	Down	236.801	693.705
ENSG00000134463	ECHDC3	-1.5827	1.1505	0.000892192	0.00895737	Down	2.25167	6.69009
ENSG00000160446	ZDHHC12	-1.58462	3.76247	5.59e-06	0.000141114	Down	11.4533	33.6406
ENSG00000161921	CXCL16	-1.59356	3.4652	2.24e-07	9.18e-06	Down	6.21455	18.3955
ENSG00000168528	SERINC2	-1.59382	1.98172	0.000118388	0.00180994	Down	1.51672	4.46493
ENSG00000183684	ALYREF	-1.59502	7.00292	3.84e-05	0.000703604	Down	195.08	572.595
ENSG00000158373	HIST1H2BD	-1.6016	1.93963	0.000162163	0.00234566	Down	6.39563	18.9173
ENSG00000143748	NVL	-1.60551	5.88327	0.000171028	0.00244492	Down	25.4819	76.0481
ENSG00000110090	CPT1A	-1.61376	5.01677	9.1e-13	1.23e-10	Down	5.22301	15.6654
ENSG00000177542	SLC25A22	-1.61634	4.71777	4.11e-07	1.55e-05	Down	12.4303	37.4376
ENSG00000101298	SNPH	-1.617	3.2051	7e-06	0.000170871	Down	1.28867	3.86571
ENSG00000162407	PLPP3	-1.62481	5.53389	3.12e-13	4.92e-11	Down	10.5115	31.7846
ENSG00000235173	HGH1	-1.62591	4.881	7.96e-13	1.09e-10	Down	11.8533	35.8771
ENSG00000063241	ISOC2	-1.6266	4.21938	3.33e-10	2.83e-08	Down	14.3745	43.5072
ENSG00000112378	PERP	-1.62825	4.74542	8.92e-12	1.01e-09	Down	4.49136	13.6018
ENSG00000137691	C11orf70	-1.63071	1.22471	0.000362843	0.00442128	Down	1.64912	5.02077
ENSG00000204394	VARS	-1.6374	3.12838	9.33e-06	0.000217379	Down	5.14866	15.776
ENSG00000096171	VARS	-1.6374	3.12838	9.34e-06	0.000217384	Down	5.14866	15.776
ENSG00000197044	ZNF441	-1.64891	2.88043	5.22e-06	0.000133527	Down	1.55237	4.79824
ENSG00000226589	VARS	-1.65194	3.13427	7.44e-06	0.000180182	Down	5.14866	15.9361
ENSG00000239713	APOBEC3G	-1.65223	3.93271	2.3e-07	9.33e-06	Down	7.3014	22.4641
ENSG00000123992	DNPEP	-1.66291	6.22583	2.64e-06	7.61e-05	Down	44.402	138.277
ENSG00000140323	DISP2	-1.66955	2.23274	7.74e-05	0.00126304	Down	1.20407	3.7455
ENSG00000136114	THSD1	-1.67994	1.87985	3.59e-05	0.000668615	Down	0.862469	2.71058
ENSG00000212866	HSPA1B	-1.68686	6.10685	3.24e-12	4.03e-10	Down	19.8726	62.8492
ENSG00000106366	SERPINE1	-1.692	11.0469	6.35e-13	9.01e-11	Down	473.582	1496.28
ENSG00000122641	INHBA	-1.70473	4.38955	1.14e-09	8.74e-08	Down	2.76148	8.81663
ENSG00000203805	PLPP4	-1.70777	0.856189	0.000855963	0.00866511	Down	1.35413	4.40534
ENSG00000178537	SLC25A20	-1.71412	3.34918	7.81e-08	3.62e-06	Down	4.82952	15.5154
ENSG00000114405	C3orf14	-1.72995	3.7917	4.66e-09	3.13e-07	Down	16.2426	52.9311
ENSG00000160345	C9orf116	-1.73875	0.847366	0.000899635	0.00900353	Down	2.37643	7.81156
ENSG00000144057	ST6GAL2	-1.74014	1.79038	0.00028008	0.00358121	Down	0.362621	1.20794
ENSG00000144120	TMEM177	-1.7402	3.37257	8e-08	3.69e-06	Down	6.57042	21.5817
ENSG00000173013	CCDC96	-1.7502	1.32989	0.000101797	0.00159318	Down	0.811396	2.67157
ENSG00000149476	TKFC	-1.75249	3.5306	6.07e-08	2.88e-06	Down	6.40738	21.2359
ENSG00000137801	THBS1	-1.75692	9.87004	6.84e-14	1.18e-11	Down	91.6448	303.004
ENSG00000224501	HSPA1B	-1.75714	6.19298	3.63e-12	4.37e-10	Down	20.348	67.5541
ENSG00000101335	MYL9	-1.76085	8.27542	1.46e-14	2.74e-12	Down	209.763	695.998
ENSG00000197457	STMN3	-1.76402	4.86808	5.27e-13	7.65e-11	Down	9.20817	30.6329
ENSG00000157168	NRG1	-1.76912	5.63588	1.59e-15	3.66e-13	Down	18.7348	62.5643
ENSG00000124787	RPP40	-1.77155	3.50911	2.43e-08	1.34e-06	Down	11.795	39.6112
ENSG00000169045	HNRNPH1	-1.77165	9.75613	0.000745873	0.00779814	Down	553.024	1852.79
ENSG00000162998	FRZB	-1.77252	1.87223	1.8e-05	0.00037777	Down	0.763226	2.57951
ENSG00000125534	PPDPF	-1.78146	5.77714	1.71e-16	4.68e-14	Down	64.5335	217.44
ENSG00000106484	MEST	-1.80125	5.87914	3.05e-14	5.53e-12	Down	18.3554	62.6121
ENSG00000268790		-1.80129	0.831396	0.000341014	0.00420789	Down	4.82669	16.5447
ENSG00000101311	FERMT1	-1.81627	1.77762	6.76e-05	0.00112261	Down	0.456456	1.60166
ENSG00000261884		-1.81858	2.01414	4.33e-05	0.000773803	Down	0.82602	2.83173
ENSG00000187498	COL4A1	-1.82022	8.43852	8.69e-15	1.71e-12	Down	34.0303	117.559
ENSG00000237651	C2orf74	-1.83044	3.73613	1.38e-07	6.01e-06	Down	19.2631	67.3616
ENSG00000177380	PPFIA3	-1.84531	1.96688	2.46e-05	0.000491789	Down	1.36336	4.8194
ENSG00000158089	GALNT14	-1.85135	1.6012	2.19e-05	0.00044737	Down	1.0447	3.72637
ENSG00000166562	SEC11C	-1.8657	4.42665	8.19e-14	1.4e-11	Down	19.6582	70.2497
ENSG00000174791	RIN1	-1.88676	4.32877	6.66e-13	9.27e-11	Down	6.10215	22.1273
ENSG00000163040	CCDC74A	-1.88766	1.3753	7.37e-05	0.00121067	Down	1.26255	4.68695
ENSG00000228964	HLA-B	-1.90277	2.68307	2.52e-05	0.000503197	Down	5.8369	21.2665
ENSG00000159214	CCDC24	-1.90368	1.33776	5.73e-05	0.000984222	Down	1.40442	5.12002
ENSG00000264058		-1.91246	1.04607	8.55e-05	0.00137656	Down	0.505664	1.88021
ENSG00000104356	POP1	-1.91811	4.78877	9.93e-16	2.36e-13	Down	4.45302	16.5168
ENSG00000204767	FAM196B	-1.91908	2.67677	1.77e-07	7.47e-06	Down	1.47821	5.50756
ENSG00000260537		-1.93171	2.97449	7.54e-08	3.5e-06	Down	4.58922	17.1485
ENSG00000135480	KRT7	-1.94653	6.34872	2.02e-18	6.79e-16	Down	58.7256	221.696
ENSG00000104381	GDAP1	-1.95683	4.05084	4.47e-06	0.000117149	Down	4.36458	16.5851
ENSG00000115457	IGFBP2	-1.96721	1.20927	9.15e-05	0.00145519	Down	1.45702	5.53206
ENSG00000167779	IGFBP6	-1.98968	4.43586	1.41e-11	1.52e-09	Down	29.4504	114.465
ENSG00000142156	COL6A1	-1.99069	8.51213	2.34e-15	5.16e-13	Down	53.2009	207.829
ENSG00000146729	GBAS	-2.00093	7.29953	0.00085631	0.00866511	Down	65.1001	255.684
ENSG00000228594	FNDC10	-2.00482	3.53207	1.72e-10	1.56e-08	Down	3.45998	13.6349
ENSG00000119922	IFIT2	-2.00931	7.47788	0.000184014	0.00257824	Down	29.9407	119.984
ENSG00000180573	HIST1H2AC	-2.01908	4.38145	3.17e-14	5.69e-12	Down	8.16954	32.4232
ENSG00000272398	CD24	-2.02037	0.520809	0.000179739	0.00253312	Down	0.380927	1.51802
ENSG00000108018	SORCS1	-2.0241	0.925076	0.0005106	0.00575261	Down	0.284026	1.10422
ENSG00000185875	THNSL1	-2.02806	2.43031	3.43e-06	9.5e-05	Down	0.825437	3.34232
ENSG00000149218	ENDOD1	-2.04908	2.70391	1.56e-08	9.1e-07	Down	0.781555	3.17177
ENSG00000128228	SDF2L1	-2.05198	2.89175	1.76e-07	7.41e-06	Down	6.48426	26.2361
ENSG00000099785	2017-03-02	-2.07091	1.41874	0.000424132	0.00502163	Down	1.78845	7.25898
ENSG00000108821	COL1A1	-2.08051	10.8757	6.83e-17	2.03e-14	Down	233.055	963.673
ENSG00000156463	SH3RF2	-2.09177	2.87803	2.89e-08	1.55e-06	Down	1.34324	5.58252
ENSG00000106628	POLD2	-2.10251	7.06862	1.28e-06	4.05e-05	Down	92.5035	390.197
ENSG00000146674	IGFBP3	-2.12583	5.91098	6.06e-23	3.65e-20	Down	16.1032	68.8897
ENSG00000116701	NCF2	-2.13574	1.32127	4.34e-06	0.000114346	Down	0.720246	3.11866
ENSG00000111052	LIN7A	-2.14542	3.84841	1.57e-13	2.56e-11	Down	1.64799	7.14908
ENSG00000173705	SUSD5	-2.16518	5.68092	3e-21	1.46e-18	Down	5.77657	25.4014
ENSG00000169180	XPO6	-2.17041	9.11541	0.000339719	0.00419698	Down	134.99	594.33
ENSG00000116649	SRM	-2.17432	6.95028	7.58e-21	3.3e-18	Down	63.4108	280.159
ENSG00000141994	DUS3L	-2.1806	4.39519	6.41e-05	0.00107585	Down	21.9339	97.8463
ENSG00000133321	RARRES3	-2.20736	2.5793	2.14e-07	8.81e-06	Down	5.94678	26.7061
ENSG00000152669	CCNO	-2.22757	0.358217	0.000689954	0.00731437	Down	0.417854	1.8486
ENSG00000183715	OPCML	-2.23449	1.67084	0.000226129	0.00302753	Down	0.371637	1.75524
ENSG00000237022	HLA-C	-2.24442	0.794742	0.000179018	0.00252908	Down	0.681065	3.06795
ENSG00000273802	HIST1H2BG	-2.2489	0.722209	2.62e-05	0.000518876	Down	1.608	7.49498
ENSG00000120725	SIL1	-2.26722	5.01677	1.54e-06	4.71e-05	Down	19.6423	92.8028
ENSG00000164687	FABP5	-2.27176	4.10977	6.01e-16	1.52e-13	Down	13.6353	64.7715
ENSG00000130303	BST2	-2.28227	7.07826	8.05e-06	0.000192175	Down	83.5148	403.89
ENSG00000168661	ZNF30	-2.28876	0.945069	9.71e-05	0.00153359	Down	0.472291	2.19957
ENSG00000104524	PYCRL	-2.29084	3.13448	1.21e-09	9.26e-08	Down	2.05668	9.85727
ENSG00000211448	DIO2	-2.32168	2.78602	1.11e-08	6.74e-07	Down	1.40446	6.9204
ENSG00000169902	TPST1	-2.32893	6.46447	0.000430848	0.00507473	Down	35.6496	176.164
ENSG00000115758	ODC1	-2.33452	7.28952	4.98e-24	3.77e-21	Down	38.9357	192.324
ENSG00000128510	CPA4	-2.33922	5.30864	8.46e-26	6.93e-23	Down	14.3341	71.0652
ENSG00000123178	SPRYD7	-2.36669	4.96005	1.71e-20	7.28e-18	Down	7.68995	38.8873
ENSG00000074356	NCBP3	-2.37325	6.80501	0.000205294	0.00280359	Down	28.0039	142.405
ENSG00000175567	UCP2	-2.37382	4.99028	1.61e-12	2.1e-10	Down	12.0051	60.9294
ENSG00000185760	KCNQ5	-2.37891	3.9361	1.66e-06	5.03e-05	Down	1.70808	8.72379
ENSG00000100626	GALNT16	-2.38072	1.14071	8.6e-07	2.88e-05	Down	0.334292	1.71314
ENSG00000216490	IFI30	-2.40178	3.14865	7.35e-07	2.55e-05	Down	4.61146	23.7748
ENSG00000131203	IDO1	-2.45556	1.88563	7.67e-06	0.000184316	Down	1.28524	6.77985
ENSG00000187642	PERM1	-2.4563	0.349301	3.7e-05	0.000685126	Down	0.287043	1.57456
ENSG00000205426	KRT81	-2.47319	3.95899	1.94e-17	6.11e-15	Down	3.89586	21.2587
ENSG00000182230	FAM153B	-2.50524	0.243304	6.28e-05	0.00106122	Down	0.362233	2.1753
ENSG00000142677	IL22RA1	-2.52896	0.503101	2.56e-05	0.000508019	Down	0.219394	1.20592
ENSG00000139410	SDSL	-2.56577	0.990197	4.55e-06	0.000118853	Down	0.732247	4.20751
ENSG00000135838	NPL	-2.59091	0.940539	4.58e-06	0.000119453	Down	0.50593	3.09556
ENSG00000103740	ACSBG1	-2.60199	0.121716	4.04e-05	0.000734913	Down	0.308973	1.81956
ENSG00000258947	TUBB3	-2.62183	5.61001	4.45e-28	4.55e-25	Down	15.7654	95.0231
ENSG00000106066	CPVL	-2.68458	-0.149654	3.92e-05	0.000718032	Down	0.273014	1.7483
ENSG00000162814	SPATA17	-2.69172	0.740311	1.37e-05	0.000298388	Down	0.539088	3.43149
ENSG00000187837	HIST1H1C	-2.73331	3.98327	9.46e-17	2.69e-14	Down	11.9524	77.4151
ENSG00000256966		-2.73952	-0.235263	4.06e-05	0.000737557	Down	0.171201	1.15735
ENSG00000060140	STYK1	-2.77309	3.64685	0.000352397	0.00431713	Down	2.39997	16.1447
ENSG00000126709	IFI6	-2.77571	8.15034	0.000140189	0.00207656	Down	168.354	1152.42
ENSG00000166963	MAP1A	-2.81672	5.26624	2.28e-33	3.11e-30	Down	1.31815	9.13251
ENSG00000152137	HSPB8	-2.83253	2.12108	8.15e-11	7.73e-09	Down	0.772397	5.34456
ENSG00000138798	EGF	-2.88591	0.920105	7.58e-06	0.000182502	Down	0.585035	4.10759
ENSG00000272196	HIST2H2AA4	-2.96582	-0.0601604	0.000430607	0.00507473	Down	1.32958	9.27615
ENSG00000164342	TLR3	-3.00665	3.03022	2.53e-08	1.38e-06	Down	0.99294	7.736
ENSG00000149591	TAGLN	-3.01464	9.01381	9.02e-35	1.54e-31	Down	213.072	1689.98
ENSG00000169248	CXCL11	-3.0487	1.26072	0.000204682	0.00279896	Down	0.526852	4.13692
ENSG00000197362	ZNF786	-3.12898	1.45141	1.07e-06	3.47e-05	Down	0.284001	2.33916
ENSG00000270299		-3.13013	1.84488	0.000165826	0.0023889	Down	0.391464	3.46202
ENSG00000159753	CARMIL2	-3.1728	0.303713	5.12e-07	1.87e-05	Down	0.167291	1.56464
ENSG00000197982	C1orf122	-3.17749	0.687801	1.83e-07	7.66e-06	Down	0.413124	3.55689
ENSG00000196503	ARL9	-3.18914	-0.693088	0.000122459	0.00185831	Down	0.129538	1.28632
ENSG00000278828	HIST1H3H	-3.22494	-0.61998	5.54e-05	0.000954753	Down	0.664679	6.19176
ENSG00000102879	CORO1A	-3.27163	1.71435	4.83e-11	4.8e-09	Down	0.716138	6.69832
ENSG00000114631	PODXL2	-3.28014	2.48085	4.18e-14	7.37e-12	Down	0.742897	6.99599
ENSG00000167703	SLC43A2	-3.37093	2.05208	4.34e-11	4.37e-09	Down	0.495049	5.13473
ENSG00000080573	COL5A3	-3.44167	4.93359	1.78e-23	1.17e-20	Down	1.20964	12.8042
ENSG00000113494	PRLR	-3.45716	0.206963	3.27e-07	1.26e-05	Down	0.310271	3.36205
ENSG00000268400		-3.50907	-1.40401	0.000672545	0.00714832	Down	0.112813	1.68125
ENSG00000116903	EXOC8	-3.53288	3.37741	0.000185979	0.00259875	Down	0.468883	5.31522
ENSG00000116396	KCNC4	-3.64213	4.20523	0.000168195	0.00240945	Down	2.03156	25.0007
ENSG00000168874	ATOH8	-3.65723	2.98632	2.95e-20	1.21e-17	Down	1.04668	13.1947
ENSG00000168913	ENHO	-3.71379	-0.26772	2.29e-06	6.7e-05	Down	0.157078	2.24127
ENSG00000133243	BTBD2	-3.8071	7.59275	1.38e-05	0.000300669	Down	21.7329	299.807
ENSG00000171962	DRC3	-3.99609	3.5519	3.78e-14	6.73e-12	Down	1.8174	28.34
ENSG00000163017	ACTG2	-4.05394	6.28575	5.48e-60	2.8e-56	Down	10.4084	169.218
ENSG00000265972	TXNIP	-4.12704	4.5794	1.48e-46	5.04e-43	Down	1.56431	27.06
ENSG00000271503	CCL5	-4.14662	1.59666	6.97e-11	6.7e-09	Down	0.444728	7.17486
ENSG00000125968	ID1	-4.24702	3.93923	2.43e-36	4.96e-33	Down	2.68265	49.9224
ENSG00000133110	POSTN	-4.38546	2.55716	1.79e-18	6.12e-16	Down	0.243579	5.35382
ENSG00000143355	LHX9	-4.42774	2.64832	4.23e-13	6.42e-11	Down	0.23805	5.25499
ENSG00000167674		-4.50571	-0.873005	2.32e-05	0.000468468	Down	0.103478	2.24657
ENSG00000117318	ID3	-4.58459	5.69591	2.31e-76	4.73e-72	Down	7.54152	177.226
ENSG00000278550	SLC43A2	-4.78884	1.89753	1.12e-14	2.15e-12	Down	0.112107	3.46083
ENSG00000214050	FBXO16	-4.84623	0.400827	8.47e-10	6.62e-08	Down	0.0954408	3.34772
ENSG00000100867	DHRS2	-5.17365	2.5008	1.43e-23	9.75e-21	Down	0.178605	6.05284
ENSG00000136305	CIDEB	-5.71673	2.78116	1.25e-05	0.000278382	Down	0.278774	14.644
ENSG00000249624		-6.44741	-1.43084	5.82e-05	0.000996518	Down	0	1.0307
ENSG00000229767	DDR1	-6.65805	-1.26736	2.29e-05	0.00046488	Down	0	3.95546
ENSG00000234196	ZBTB12	-7.85529	0.216334	5.67e-13	8.18e-11	Down	0.00216923	1.78738
ENSG00000212724	KRTAP2-3	-7.98842	-0.193457	0.000827982	0.00846765	Down	6.52e-07	3.62689
ENSG00000267059		-8.27136	0.0976468	3.38e-12	4.15e-10	Down	0	3.52047

## Sheet: BJ hTERT+ SV40+ RasG12V
ENSGID	gene	log2FC	logCPM	p.value	FDR	direction	tpm.ras_3	tpm.ras_atm
ENSG00000000971	CFH	-1.91088	3.5069	2.1812e-05	0.000847776	Down	1.96627	7.42049
ENSG00000001561	ENPP4	3.13648	2.27746	3.30117e-08	2.43087e-06	Up	2.61524	0.297524
ENSG00000002549	LAP3	-2.64199	7.84743	3.33278e-18	1.01829e-15	Down	53.2096	333.961
ENSG00000004777	ARHGAP33	-2.03496	2.34252	0.000120768	0.00361439	Down	1.81698	7.44876
ENSG00000006015	C19orf60	-2.21499	2.4331	0.000165006	0.00473751	Down	2.9466	13.6229
ENSG00000006025	OSBPL7	-1.88273	2.86856	8.34522e-05	0.00264202	Down	2.26984	8.43817
ENSG00000008513	ST3GAL1	2.91633	6.2504	2.15342e-08	1.68899e-06	Up	46.734	6.22193
ENSG00000010030	ETV7	-5.03466	3.51571	4.19745e-20	1.50747e-17	Down	0.697722	23.8164
ENSG00000010438	PRSS3	3.6907	2.41	3.05521e-08	2.2743e-06	Up	20.8783	1.59705
ENSG00000011201	ANOS1	2.66722	1.7061	5.55487e-05	0.00186722	Up	1.55257	0.241512
ENSG00000011347	SYT7	3.08888	2.29555	2.03951e-08	1.62455e-06	Up	3.9264	0.46156
ENSG00000011422	PLAUR	1.00344	7.32345	0.00022002	0.00599737	Up	247.049	123.678
ENSG00000011465	DCN	-2.47937	4.03255	3.41769e-06	0.00017106	Down	4.66627	26.0744
ENSG00000013288	MAN2B2	-1.1936	5.86214	2.7823e-05	0.00103058	Down	9.24714	21.2372
ENSG00000013293	SLC7A14	3.28591	5.11264	1.23985e-12	2.03048e-10	Up	15.966	1.63922
ENSG00000020181	ADGRA2	-1.20826	4.98295	0.000192372	0.00534335	Down	5.18459	12.0553
ENSG00000021645	NRXN3	-3.85614	3.19995	3.12864e-12	4.92664e-10	Down	0.447592	6.41778
ENSG00000023171	GRAMD1B	1.966	3.93334	0.000159782	0.00460691	Up	7.30683	1.8828
ENSG00000025708	TYMP	-3.42876	3.30932	1.31639e-11	1.9112e-09	Down	1.60388	17.262
ENSG00000025772	TOMM34	1.51566	7.24677	8.35445e-09	7.30872e-07	Up	168.126	59.0919
ENSG00000026103	FAS	-1.87372	3.63853	1.25974e-05	0.000530621	Down	3.86656	14.2999
ENSG00000026559	KCNG1	2.33409	4.03753	1.00835e-07	6.83508e-06	Up	24.8703	4.92825
ENSG00000026950	BTN3A1	-2.362	5.64589	3.26126e-09	3.0346e-07	Down	8.76436	45.2408
ENSG00000028277	POU2F2	1.56517	5.71319	4.36284e-07	2.61911e-05	Up	23.2765	7.8932
ENSG00000029153	ARNTL2	1.05851	6.24317	9.2374e-05	0.00287384	Up	54.9342	26.5195
ENSG00000030582	GRN	-1.11047	8.03666	0.000313714	0.00811888	Down	136.024	294.806
ENSG00000033050	ABCF2	-1.523	7.64106	3.36925e-08	2.47211e-06	Down	76.4561	221.136
ENSG00000049249	TNFRSF9	2.94197	0.680271	2.41836e-05	0.000920192	Up	2.11874	0.271585
ENSG00000049323	LTBP1	2.11712	6.17995	1.80816e-08	1.45868e-06	Up	32.3997	7.51309
ENSG00000054793	ATP9A	2.49382	4.93541	3.32696e-13	5.87123e-11	Up	9.11191	1.62635
ENSG00000055332	EIF2AK2	-1.50194	7.76237	6.7445e-09	5.97691e-07	Down	33.9417	96.656
ENSG00000058866	DGKG	4.21293	1.41519	7.80886e-05	0.00250165	Up	3.96044	0.212615
ENSG00000059378	PARP12	-2.28745	6.27785	3.15355e-11	4.42166e-09	Down	20.0348	98.4296
ENSG00000060140	STYK1	-3.42752	4.85568	0.000389003	0.00959507	Down	3.82047	41.9048
ENSG00000060718	COL11A1	-1.58699	8.01634	2.53431e-09	2.41302e-07	Down	33.4884	101.185
ENSG00000061337	LZTS1	-1.95804	3.1166	0.00033227	0.00850239	Down	0.893775	3.5139
ENSG00000062282	DGAT2	2.95636	2.71934	2.23061e-07	1.42252e-05	Up	9.53625	1.23176
ENSG00000062822	POLD1	-1.08061	5.66208	0.000262862	0.00696126	Down	31.9653	67.8807
ENSG00000063180	CA11	-2.61357	1.91541	4.34613e-06	0.000211329	Down	1.28761	7.89393
ENSG00000063438	AHRR	-1.23677	5.61146	0.000174427	0.00496621	Down	11.652	27.614
ENSG00000065809	FAM107B	1.72604	6.44807	7.14535e-10	7.73928e-08	Up	87.6722	26.6702
ENSG00000066056	TIE1	5.87522	3.15643	7.89355e-13	1.3245e-10	Up	12.3048	0.206732
ENSG00000067066	SP100	-1.89559	7.55262	1.48956e-12	2.42006e-10	Down	64.8409	242.65
ENSG00000067141	NEO1	2.5639	4.37381	3.89302e-10	4.45218e-08	Up	11.3034	1.92217
ENSG00000067177	PHKA1	4.93637	2.35465	3.5298e-14	6.62922e-12	Up	2.47056	0.0801054
ENSG00000067715	SYT1	2.24255	2.97669	1.79881e-05	0.000723448	Up	4.92303	1.04016
ENSG00000067798	NAV3	1.55165	4.7125	5.89138e-06	0.000272856	Up	27.8996	9.57646
ENSG00000068079	IFI35	-4.01562	7.00016	8.38401e-41	1.14419e-37	Down	24.8323	403.444
ENSG00000071282	LMCD1	-1.99537	4.4805	3.47169e-08	2.53818e-06	Down	8.44934	33.9132
ENSG00000071553	ATP6AP1	-1.70721	6.86969	1.20702e-07	8.10125e-06	Down	40.5716	132.646
ENSG00000072041	SLC6A15	3.77354	4.33464	8.03146e-18	2.34874e-15	Up	15.5731	1.13867
ENSG00000072121	ZFYVE26	-1.06821	6.07188	0.000184663	0.00517842	Down	7.58584	16.0144
ENSG00000072134	EPN2	1.12249	5.74578	0.000199398	0.00551605	Up	43.9185	20.3295
ENSG00000072657	TRHDE	3.53029	5.62414	4.58972e-14	8.46452e-12	Up	24.733	2.16041
ENSG00000073060	SCARB1	1.56766	5.95392	7.22415e-08	4.99613e-06	Up	60.6153	20.5566
ENSG00000073756	PTGS2	3.97542	6.46786	6.37402e-31	5.01856e-28	Up	61.5812	3.93648
ENSG00000074356	NCBP3	-3.21526	7.14111	1.3517e-28	8.92602e-26	Down	29.634	276.226
ENSG00000074410	CA12	1.79626	4.40206	0.000217536	0.00593758	Up	13.2692	3.84375
ENSG00000075461	CACNG4	5.73819	0.74947	1.11184e-09	1.15302e-07	Up	1.32187	0.0215723
ENSG00000076356	PLXNA2	4.09299	5.26178	5.07088e-17	1.28155e-14	Up	10.4958	0.616466
ENSG00000076685	NT5C2	-2.7678	7.90239	1.75086e-17	4.97804e-15	Down	87.1399	594.33
ENSG00000077238	IL4R	1.79803	5.09665	6.1903e-08	4.3547e-06	Up	25.5603	7.37909
ENSG00000078018	MAP2	-2.25099	2.1061	9.81449e-05	0.00302124	Down	0.54658	2.60749
ENSG00000078053	AMPH	-1.66005	5.20241	9.55184e-08	6.4962e-06	Down	9.42514	29.9442
ENSG00000078081	LAMP3	3.19067	2.40132	3.04098e-05	0.00111964	Up	4.58118	0.500965
ENSG00000079308	TNS1	2.54848	4.04316	3.63104e-08	2.64523e-06	Up	7.48035	1.28772
ENSG00000079691	CARMIL1	-1.36297	4.30056	0.00018903	0.00529362	Down	2.88313	7.46666
ENSG00000080573	COL5A3	-1.51608	3.96771	0.000110842	0.00335161	Down	1.96284	5.63518
ENSG00000080709	KCNN2	3.7738	-0.428023	0.000293799	0.00767137	Up	1.09244	0.0775384
ENSG00000081277	PKP1	2.82895	1.30759	6.58669e-05	0.00215738	Up	1.26409	0.178133
ENSG00000081803	CADPS2	-1.56644	4.43604	1.11193e-05	0.000479989	Down	4.20262	12.5285
ENSG00000082898	XPO1	-2.3407	9.81345	1.46574e-15	3.25351e-13	Down	177.501	906.259
ENSG00000087077	TRIP6	-1.26095	5.93284	0.000181149	0.00510083	Down	35.8628	86.2111
ENSG00000087206	UIMC1	-1.8139	6.40531	1.87742e-08	1.50717e-06	Down	40.4241	142.35
ENSG00000087510	TFAP2C	2.98572	4.66678	9.94417e-10	1.03861e-07	Up	23.2545	2.95287
ENSG00000088280	ASAP3	-1.49524	4.22415	0.000127901	0.00379458	Down	5.22717	14.7813
ENSG00000088756	ARHGAP28	-2.04793	3.23574	4.9102e-06	0.000233218	Down	1.20228	5.00673
ENSG00000089127	OAS1	-6.29026	7.4721	9.44635e-68	3.86753e-64	Down	4.99759	397.558
ENSG00000089159	PXN	1.25449	7.81313	8.53156e-06	0.000381331	Up	171.763	72.3348
ENSG00000090339	ICAM1	1.59098	7.85116	2.29041e-08	1.7681e-06	Up	162.652	54.167
ENSG00000090376	IRAK3	1.908	4.38305	1.9493e-05	0.000774837	Up	7.97973	2.13461
ENSG00000090554	FLT3LG	-2.08352	1.96457	0.000269459	0.00710836	Down	2.87018	12.2518
ENSG00000090776	EFNB1	2.23886	4.09757	8.21713e-07	4.67258e-05	Up	12.4166	2.63458
ENSG00000091409	ITGA6	2.20424	7.68788	6.86711e-13	1.17147e-10	Up	95.9035	20.9319
ENSG00000091986	CCDC80	-1.80811	7.95924	1.61816e-11	2.31646e-09	Down	48.2501	169.946
ENSG00000092010	PSME1	-1.32822	7.59194	4.45149e-07	2.65675e-05	Down	199.196	502.389
ENSG00000095015	MAP3K1	-1.28111	5.14094	5.56516e-05	0.00186761	Down	4.15335	10.1521
ENSG00000095203	EPB41L4B	1.5675	3.29879	0.000379805	0.00943567	Up	5.24293	1.77635
ENSG00000095752	IL11	1.27708	6.39906	2.45323e-05	0.000931727	Up	90.1481	37.325
ENSG00000096996	IL12RB1	-2.94064	-0.289046	0.000311593	0.00807848	Down	0.133758	1.01384
ENSG00000099957	P2RX6	-3.24126	0.552708	6.30425e-05	0.00207817	Down	0.235641	2.43257
ENSG00000100234	TIMP3	1.3899	9.20722	0.000311758	0.00807848	Up	266.767	102.217
ENSG00000100342	APOL1	-2.96348	4.52625	1.92802e-13	3.46476e-11	Down	4.51306	35.633
ENSG00000100422	CERK	1.16897	6.23814	2.22852e-05	0.000858221	Up	39.3398	17.5732
ENSG00000100439	ABHD4	-1.32287	5.96976	1.18151e-05	0.000503891	Down	22.719	57.0781
ENSG00000100600	LGMN	-1.45006	6.03327	2.41149e-07	1.52835e-05	Down	28.1026	77.1164
ENSG00000100906	NFKBIA	1.10933	6.12131	8.65809e-05	0.00273518	Up	104.264	48.6018
ENSG00000100911	PSME2	-1.45494	6.65169	1.07981e-07	7.2953e-06	Down	137.256	378.126
ENSG00000100968	NFATC4	-1.81052	5.58179	1.58841e-06	8.56124e-05	Down	17.6503	62.1876
ENSG00000100979	PLTP	2.55996	5.2251	2.93966e-08	2.20959e-06	Up	60.412	10.2766
ENSG00000101000	PROCR	-1.62871	5.00014	3.30424e-06	0.000166603	Down	19.2721	59.7652
ENSG00000101017	CD40	2.48151	3.53674	1.97092e-06	0.000104797	Up	20.1519	3.61076
ENSG00000101096	NFATC2	3.46945	4.47594	8.2619e-19	2.72789e-16	Up	9.60454	0.871732
ENSG00000101132	PFDN4	1.48932	5.3593	9.50273e-07	5.31504e-05	Up	203.088	72.764
ENSG00000101150	TPD52L2	1.60779	8.68738	5.48208e-10	6.00127e-08	Up	415.325	136.909
ENSG00000101182	PSMA7	1.13462	8.36524	5.81809e-05	0.00193662	Up	839.977	384.4
ENSG00000101187	SLCO4A1	2.71465	5.16464	3.38944e-09	3.1396e-07	Up	62.1557	9.53385
ENSG00000101188	NTSR1	4.8352	3.12917	2.35811e-08	1.80123e-06	Up	7.77368	0.268394
ENSG00000101191	DIDO1	2.02305	7.23136	6.32717e-13	1.09766e-10	Up	66.8852	16.5766
ENSG00000101282	RSPO4	7.25996	2.08365	1.83684e-15	4.00021e-13	Up	4.90459	0.0287593
ENSG00000101311	FERMT1	2.60501	3.58106	1.66069e-07	1.06571e-05	Up	6.74215	1.11431
ENSG00000101342	TLDC2	-2.97435	0.985022	1.46959e-05	0.000601681	Down	0.503565	3.96586
ENSG00000101347	SAMHD1	-3.09508	8.48868	4.72601e-30	3.45522e-27	Down	22.6552	194.718
ENSG00000101457	DNTTIP1	1.43584	6.69768	1.68984e-06	9.05569e-05	Up	204.458	75.937
ENSG00000101463	SYNDIG1	6.83841	0.664214	1.43897e-06	7.85522e-05	Up	2.25104	0.0148556
ENSG00000101825	MXRA5	4.50916	3.96715	1.40124e-10	1.7598e-08	Up	4.22876	0.186911
ENSG00000101955	SRPX	1.44138	4.91122	0.000308121	0.0080045	Up	40.0819	14.8234
ENSG00000102359	SRPX2	-2.04447	5.39863	1.38963e-11	2.00331e-09	Down	12.0616	50.0371
ENSG00000102393	GLA	-1.21598	5.73825	2.14103e-05	0.000836433	Down	46.1974	107.856
ENSG00000102524	TNFSF13B	-2.78977	0.396692	0.000249192	0.00666824	Down	0.308435	2.09636
ENSG00000102755	FLT1	1.14176	5.69524	7.49704e-05	0.00242069	Up	29.6629	13.5285
ENSG00000102802	MEDAG	1.93725	1.95831	0.000270659	0.00713084	Up	3.8099	0.997885
ENSG00000103187	COTL1	1.70284	8.27432	3.13759e-09	2.93286e-07	Up	412.298	127.283
ENSG00000103241	FOXF1	2.74583	3.526	1.11375e-05	0.000479989	Up	11.6269	1.74291
ENSG00000103479	RBL2	1.27768	5.58042	8.0289e-05	0.00256411	Up	22.8205	9.47614
ENSG00000103642	LACTB	-1.14994	5.65336	9.85901e-05	0.00303039	Down	34.2478	76.4048
ENSG00000103647	CORO2B	2.14224	4.2545	2.63612e-07	1.65534e-05	Up	13.7056	3.11585
ENSG00000103888	CEMIP	2.76496	6.52526	2.68683e-05	0.00100004	Up	40.5492	6.00562
ENSG00000103942	HOMER2	2.59802	1.84193	5.42908e-06	0.000254322	Up	4.58641	0.759494
ENSG00000104177	MYEF2	1.2148	4.81915	0.000257611	0.00684878	Up	23.6695	10.2602
ENSG00000104321	TRPA1	2.6835	1.95524	0.000365644	0.00911705	Up	3.61072	0.562538
ENSG00000104419	NDRG1	2.30053	8.21502	2.26592e-10	2.68125e-08	Up	361.121	73.5966
ENSG00000104899	AMH	-3.71102	0.642168	7.28857e-07	4.20294e-05	Down	0.368147	5.01732
ENSG00000105136	ZNF419	-1.66339	4.88039	8.05408e-07	4.59262e-05	Down	10.0438	32.0487
ENSG00000105287	PRKD2	-1.59294	4.73898	0.000174161	0.00496552	Down	11.5246	34.7891
ENSG00000105327	BBC3	-2.82783	1.16308	5.51076e-05	0.00185956	Down	0.79155	5.52195
ENSG00000105402	NAPA	-1.43016	7.26158	1.10816e-07	7.46221e-06	Down	82.685	223.667
ENSG00000105559	PLEKHA4	-3.12455	5.38574	4.79046e-17	1.22582e-14	Down	5.60251	48.8595
ENSG00000105612	DNASE2	-1.44	5.86451	5.08933e-06	0.000240609	Down	29.2003	79.6195
ENSG00000105825	TFPI2	1.55961	4.9412	2.87273e-06	0.000145925	Up	34.9796	11.9125
ENSG00000105894	PTN	-1.69892	4.24161	5.90406e-05	0.00195569	Down	8.84654	28.8045
ENSG00000105939	ZC3HAV1	-1.0112	6.92387	0.000173701	0.00495931	Down	21.9535	44.5218
ENSG00000106066	CPVL	3.6991	1.7204	1.45598e-08	1.21452e-06	Up	5.16557	0.393313
ENSG00000106484	MEST	-3.93169	4.35718	7.85963e-10	8.46814e-08	Down	2.06609	31.3657
ENSG00000106560	GIMAP2	-2.25436	1.18019	0.000317108	0.00819637	Down	1.11083	5.4001
ENSG00000106624	AEBP1	1.96968	5.00346	2.10899e-08	1.66692e-06	Up	22.2255	5.68603
ENSG00000106628	POLD2	-2.86706	7.42713	4.74175e-11	6.34434e-09	Down	94.1461	685.836
ENSG00000106772	PRUNE2	-1.46173	5.84716	2.91115e-07	1.81689e-05	Down	6.66449	18.4722
ENSG00000106785	TRIM14	-2.15399	6.89207	9.43269e-15	1.91185e-12	Down	14.469	64.7868
ENSG00000106952	TNFSF8	3.95946	-0.351742	8.7727e-05	0.00276286	Up	1.05657	0.0611235
ENSG00000107201	DDX58	-3.37596	7.13936	5.22743e-17	1.30501e-14	Down	8.18833	85.4232
ENSG00000107282	APBA1	3.60614	2.22097	1.31787e-07	8.70264e-06	Up	2.66696	0.217143
ENSG00000107295	SH3GL2	3.11058	0.699403	4.63157e-05	0.00159887	Up	1.54914	0.180196
ENSG00000107562	CXCL12	-3.92804	8.27068	8.41611e-34	7.83119e-31	Down	26.7924	409.773
ENSG00000107984	DKK1	-1.48811	7.42765	1.63187e-07	1.05715e-05	Down	155.027	437.301
ENSG00000108175	ZMIZ1	1.41843	6.03961	2.96161e-05	0.00109238	Up	21.5342	8.09998
ENSG00000108219	TSPAN14	1.41001	7.06124	5.89403e-05	0.00195554	Up	115.093	43.5058
ENSG00000108342	CSF3	6.13523	6.80319	2.40986e-10	2.80297e-08	Up	242.001	3.4665
ENSG00000108679	LGALS3BP	-2.41534	9.21479	3.13388e-19	1.06923e-16	Down	142.065	760.808
ENSG00000108771	DHX58	-3.57386	4.87939	2.55529e-22	1.2165e-19	Down	4.99921	59.6757
ENSG00000108784	NAGLU	-1.52211	4.81962	8.17782e-05	0.00260355	Down	9.9405	28.5827
ENSG00000108821	COL1A1	-1.56292	10.3465	0.000175465	0.0049888	Down	211.184	626.977
ENSG00000109099	PMP22	-1.80714	4.85102	4.93514e-07	2.90308e-05	Down	11.712	41.3028
ENSG00000109255	NMU	-2.63441	0.755241	5.51392e-05	0.00185956	Down	1.26759	7.99973
ENSG00000110092	CCND1	1.35529	7.89417	6.52811e-07	3.78575e-05	Up	127.08	49.8943
ENSG00000110446	SLC15A3	-3.64236	5.43265	5.3037e-26	2.93438e-23	Down	9.91838	124.759
ENSG00000110492	MDK	-1.52576	5.15841	2.1175e-05	0.000828819	Down	42.3046	122.151
ENSG00000110675	ELMOD1	2.13045	2.18163	8.98199e-05	0.00281578	Up	4.59242	1.05483
ENSG00000111012	CYP27B1	2.72323	3.28383	9.03157e-05	0.00282699	Up	11.1418	1.69181
ENSG00000111057	KRT18	1.76474	7.51719	4.69093e-11	6.31763e-09	Up	321.753	95.0222
ENSG00000111275	ALDH2	2.55082	4.62172	2.49159e-10	2.88166e-08	Up	32.3951	5.55864
ENSG00000111331	OAS3	-3.6844	9.07276	6.1735e-35	6.31888e-32	Down	22.2495	287.647
ENSG00000111335	OAS2	-5.2045	8.49567	1.71473e-64	5.01461e-61	Down	10.2898	382.004
ENSG00000111348	ARHGDIB	4.81949	4.0168	3.4671e-20	1.26741e-17	Up	50.6749	1.77426
ENSG00000111371	SLC38A1	1.27555	8.15885	1.13768e-05	0.000489274	Up	94.5056	39.2645
ENSG00000111424	VDR	-1.26589	4.62871	0.00030152	0.00785294	Down	4.8453	11.7369
ENSG00000111799	COL12A1	-1.15677	10.2739	5.21625e-06	0.000246041	Down	114.811	257.561
ENSG00000111801	BTN3A3	-2.98321	5.31847	4.91135e-12	7.44743e-10	Down	5.61129	44.4471
ENSG00000111912	NCOA7	-1.3819	5.54894	1.29522e-05	0.000542157	Down	9.743	25.5272
ENSG00000111913	FAM65B	-4.0017	2.15805	2.73457e-11	3.86065e-09	Down	0.219529	3.62416
ENSG00000112144	ICK	-1.17944	5.15532	0.000215891	0.00590333	Down	5.03076	11.4549
ENSG00000112218	GPR63	2.28169	1.52847	0.000307312	0.00799362	Up	1.08225	0.22463
ENSG00000112246	SIM1	-1.58839	4.65442	0.000130394	0.00385738	Down	3.81667	11.5176
ENSG00000112343	TRIM38	-1.65722	4.85905	3.7716e-05	0.00133579	Down	3.71666	11.7883
ENSG00000112378	PERP	1.38099	5.80779	5.28361e-06	0.000248641	Up	27.0998	10.4609
ENSG00000112379	ARFGEF3	4.752	3.77948	5.22348e-19	1.75295e-16	Up	2.42857	0.0910767
ENSG00000112658	SRF	1.71416	6.45993	0.000171397	0.00490724	Up	46.2894	14.1547
ENSG00000112773	FAM46A	-2.34157	5.64687	1.54594e-10	1.90644e-08	Down	4.31422	21.9638
ENSG00000112902	SEMA5A	1.90522	5.13318	3.91368e-05	0.00137895	Up	8.77533	2.35269
ENSG00000113140	SPARC	-1.38499	10.9135	1.29772e-05	0.000542157	Down	1136.74	2985.33
ENSG00000113161	HMGCR	-1.07209	7.42538	0.00019123	0.00532607	Down	41.0825	86.9406
ENSG00000113319	RASGRF2	3.99566	4.56956	3.2213e-22	1.49871e-19	Up	10.1542	0.641455
ENSG00000113441	LNPEP	-1.19606	6.11812	9.31018e-05	0.00289209	Down	7.42067	17.0968
ENSG00000113721	PDGFRB	-1.37284	6.93375	9.12351e-07	5.11692e-05	Down	27.1183	70.5766
ENSG00000114554	PLXNA1	1.16013	5.81318	8.11373e-05	0.00258717	Up	15.9275	7.15324
ENSG00000114698	PLSCR4	-2.40965	3.11637	7.37343e-06	0.000335425	Down	1.92617	10.2014
ENSG00000115008	IL1A	3.94813	1.83702	6.26472e-08	4.39195e-06	Up	4.71588	0.304914
ENSG00000115009	CCL20	3.60135	0.2068	1.91099e-05	0.00076406	Up	4.91949	0.400677
ENSG00000115267	IFIH1	-4.03165	6.69765	9.52027e-41	1.21806e-37	Down	5.53663	91.0842
ENSG00000115415	STAT1	-3.10653	9.77723	6.5205e-27	3.70781e-24	Down	68.1017	589.766
ENSG00000116133	DHCR24	-1.0341	9.10472	0.000230095	0.00623052	Down	123.328	253.877
ENSG00000116183	PAPPA2	3.44407	4.31839	8.02606e-15	1.64301e-12	Up	13.0816	1.20764
ENSG00000116285	ERRFI1	2.89674	7.1762	5.21142e-12	7.84434e-10	Up	133.981	18.0687
ENSG00000116675	DNAJC6	-1.28673	6.19146	4.57678e-06	0.00022097	Down	16.3165	40.0516
ENSG00000116774	OLFML3	-2.8236	5.67465	8.99685e-11	1.17309e-08	Down	11.1659	79.2206
ENSG00000116852	KIF21B	2.81948	1.88847	2.49674e-05	0.000941266	Up	1.21491	0.17286
ENSG00000117226	GBP3	-1.08859	6.58119	9.21506e-05	0.00287125	Down	33.8432	72.3714
ENSG00000117266	CDK18	-2.35105	2.8542	2.74177e-06	0.000140317	Down	1.62853	8.32816
ENSG00000117385	P3H1	-1.16554	7.3029	5.83731e-05	0.00193986	Down	59.2754	133.614
ENSG00000117461	PIK3R3	-1.79783	4.51672	2.60201e-05	0.000977352	Down	2.74745	9.58594
ENSG00000117594	HSD11B1	5.90054	1.39444	1.48438e-08	1.23023e-06	Up	6.33392	0.100486
ENSG00000117600	PLPPR4	-2.25214	4.24886	4.55421e-07	2.7023e-05	Down	1.99147	9.50749
ENSG00000117791	2017-03-02	3.00748	4.51133	2.97004e-07	1.84801e-05	Up	381.68	48.0522
ENSG00000117984	CTSD	-1.0261	7.32165	0.000113705	0.00342302	Down	116.691	238.554
ENSG00000118276	B4GALT6	4.94732	3.11733	2.62266e-18	8.13463e-16	Up	8.44452	0.272234
ENSG00000118418	HMGN3	-1.20125	5.03147	0.000399232	0.00978437	Down	44.3206	102.411
ENSG00000119655	NPC2	-1.32711	6.6664	1.51758e-06	8.24043e-05	Down	126.844	319.468
ENSG00000119698	PPP4R4	1.93205	2.41119	0.000145485	0.00425461	Up	3.89676	1.02548
ENSG00000119917	IFIT3	-3.84548	8.71438	1.03951e-21	4.3428e-19	Down	33.201	480.129
ENSG00000119922	IFIT2	-3.4959	6.99478	1.3613e-14	2.62897e-12	Down	8.69428	98.57
ENSG00000119927	GPAM	1.23085	4.9285	0.000355537	0.00897435	Up	9.44499	4.04969
ENSG00000120093	HOXB3	3.11079	1.90778	0.000111998	0.00338158	Up	4.00869	0.456725
ENSG00000120129	DUSP1	1.73977	6.87345	0.000355527	0.00897435	Up	138.257	41.5056
ENSG00000120549	KIAA1217	-1.72344	5.29642	3.12116e-05	0.00113735	Down	4.70693	15.6086
ENSG00000120647	CCDC77	-1.25509	5.15738	5.6039e-05	0.00187695	Down	18.4698	44.3077
ENSG00000120708	TGFBI	1.55784	8.67919	1.41847e-09	1.41646e-07	Up	340.926	116.361
ENSG00000120885	CLU	1.15823	4.87666	0.000408841	0.00995697	Up	111.413	50.1172
ENSG00000120937	NPPB	3.42885	1.21272	1.65844e-05	0.000672277	Up	11.9629	1.10194
ENSG00000121413	ZSCAN18	2.35934	3.5546	8.92041e-06	0.000395259	Up	15.1944	2.96882
ENSG00000121552	CSTA	6.04419	0.240405	4.5107e-09	4.08578e-07	Up	5.58334	0.067146
ENSG00000121716	PILRB	-1.7782	2.93476	0.000183739	0.00516666	Down	2.52052	8.70874
ENSG00000121753	ADGRB2	-2.2828	3.1846	1.37664e-05	0.000569274	Down	1.41113	6.85295
ENSG00000121858	TNFSF10	-4.26265	1.74162	1.19264e-09	1.22231e-07	Down	0.290787	5.41009
ENSG00000121895	TMEM156	4.25516	0.717754	1.85448e-06	9.91203e-05	Up	4.3769	0.21756
ENSG00000121898	CPXM2	4.7705	2.89495	2.01222e-15	4.33602e-13	Up	6.42848	0.235426
ENSG00000122378	FAM213A	3.60985	1.79217	7.33934e-08	5.05871e-06	Up	6.32855	0.521319
ENSG00000122641	INHBA	3.30205	5.71466	4.1661e-09	3.79041e-07	Up	31.0585	3.15662
ENSG00000122691	TWIST1	-1.66743	4.81274	2.03295e-05	0.000804959	Down	17.4048	55.4253
ENSG00000122729	ACO1	1.52049	6.89931	2.31478e-08	1.77475e-06	Up	67.3784	23.6217
ENSG00000122861	PLAU	1.80586	7.6377	3.86304e-09	3.53037e-07	Up	205.229	59.0151
ENSG00000122870	BICC1	-1.04022	6.77646	0.000178073	0.00503366	Down	19.0896	39.4954
ENSG00000122912	SLC25A16	-1.97557	4.31963	6.20447e-05	0.00204857	Down	3.70549	14.6317
ENSG00000123080	CDKN2C	-1.49256	5.63103	4.08963e-05	0.00143847	Down	26.1221	73.8122
ENSG00000123609	NMI	-2.77539	5.38745	8.95911e-17	2.18336e-14	Down	10.5348	72.7796
ENSG00000123610	TNFAIP6	-2.27743	2.52949	7.46102e-05	0.00241287	Down	2.49686	12.0844
ENSG00000123689	G0S2	6.61833	5.31688	4.73697e-22	2.10805e-19	Up	172.622	1.73976
ENSG00000124098	FAM210B	2.04953	7.78956	2.20328e-08	1.7215e-06	Up	183.041	44.5096
ENSG00000124126	PREX1	3.52855	5.70462	3.87841e-12	6.06068e-10	Up	20.4687	1.78292
ENSG00000124140	SLC12A5	5.36175	0.799345	2.20842e-09	2.14259e-07	Up	1.75744	0.0396686
ENSG00000124145	SDC4	1.74225	8.85185	1.70076e-10	2.07239e-08	Up	408.057	122.544
ENSG00000124191	TOX2	2.5122	5.29916	4.3981e-07	2.63256e-05	Up	62.3784	10.9895
ENSG00000124193	SRSF6	1.09508	8.57525	2.61317e-05	0.000979728	Up	295.317	139.019
ENSG00000124207	CSE1L	1.1395	9.56008	2.18249e-05	0.000847776	Up	450.324	205.746
ENSG00000124209	RAB22A	1.31934	6.74011	1.18322e-06	6.54638e-05	Up	26.2857	10.5988
ENSG00000124731	TREM1	7.58004	-0.557152	3.50972e-06	0.000174665	Up	1.60749	0
ENSG00000125266	EFNB2	1.52644	5.80824	4.97662e-05	0.00169794	Up	26.7334	9.33124
ENSG00000125347	IRF1	-1.46276	5.53604	2.30084e-06	0.000120154	Down	19.3679	53.5334
ENSG00000125378	BMP4	-3.52359	3.18102	1.43007e-10	1.78506e-08	Down	1.40199	15.9964
ENSG00000125398	SOX9	1.90856	4.71914	1.16475e-05	0.000497778	Up	15.2219	4.07488
ENSG00000125538	IL1B	6.20615	7.78427	3.24111e-28	2.0734e-25	Up	431.737	5.88344
ENSG00000125657	TNFSF9	-2.54741	3.26126	4.89052e-08	3.52514e-06	Down	2.66832	15.7764
ENSG00000125726	CD70	-3.85736	-0.530233	6.03134e-05	0.00199463	Down	0.137344	2.44948
ENSG00000125730	C3	2.01868	6.64513	3.39689e-13	5.9434e-11	Up	51.5405	12.7817
ENSG00000126010	GRPR	2.61044	0.898617	0.000190698	0.0053185	Up	2.43284	0.391189
ENSG00000126562	WNK4	2.73631	3.84304	4.08292e-10	4.61776e-08	Up	10.5542	1.58815
ENSG00000126709	IFI6	-6.22634	8.26174	1.03125e-80	1.29213e-76	Down	18.5762	1398.68
ENSG00000126860	EVI2A	-1.81201	3.63642	9.50206e-05	0.00293832	Down	4.70737	16.5574
ENSG00000126947	ARMCX1	-1.61514	5.04873	2.10093e-06	0.000111243	Down	11.663	35.8944
ENSG00000128159	TUBGCP6	-1.3133	4.748	0.000349344	0.00887272	Down	4.57665	11.4023
ENSG00000128284	APOL3	-1.63604	3.3538	0.000364762	0.00911705	Down	6.7172	21.06
ENSG00000128335	APOL2	-1.75923	6.27226	3.06333e-10	3.52301e-08	Down	33.3883	113.587
ENSG00000128510	CPA4	-4.084	3.41039	2.07699e-15	4.42897e-13	Down	1.07767	18.7867
ENSG00000128512	DOCK4	3.00472	5.64979	1.26847e-09	1.27916e-07	Up	23.3619	2.93081
ENSG00000128567	PODXL	2.92877	4.75255	1.22135e-09	1.23773e-07	Up	22.569	2.96715
ENSG00000128656	CHN1	-1.4886	6.29046	1.36024e-05	0.000563676	Down	36.2446	102.257
ENSG00000129038	LOXL1	-1.26141	6.34035	6.85111e-05	0.00222972	Down	98.6702	237.567
ENSG00000129048	ACKR4	-2.69273	2.69905	3.80378e-06	0.000186732	Down	1.41891	9.1582
ENSG00000129353	SLC44A2	-1.18907	7.65364	6.04606e-06	0.000279089	Down	58.3787	133.767
ENSG00000129675	ARHGEF6	-1.47292	3.99527	0.000206068	0.0056699	Down	2.42201	6.76654
ENSG00000130303	BST2	-6.69246	7.30618	1.2624e-80	1.29213e-76	Down	5.38227	564.442
ENSG00000130589	HELZ2	-2.27989	6.44432	2.34706e-14	4.49034e-12	Down	17.3937	84.7925
ENSG00000130635	COL5A1	-1.49946	7.83178	4.32956e-05	0.00151247	Down	27.5853	78.4016
ENSG00000130702	LAMA5	2.13814	4.00415	8.22225e-05	0.00260958	Up	9.25083	2.09909
ENSG00000130707	ASS1	1.31382	7.02119	0.000280447	0.00737921	Up	193.375	77.9767
ENSG00000130775	THEMIS2	-2.58274	4.67048	7.14109e-13	1.20814e-10	Down	6.47743	38.9694
ENSG00000130813	C19orf66	-2.79046	6.13576	2.19892e-17	5.92292e-15	Down	14.3573	99.6439
ENSG00000131016	AKAP12	2.78214	8.40793	7.31893e-12	1.08569e-09	Up	123.125	17.9831
ENSG00000131149	GSE1	1.27777	4.82962	0.000144656	0.00423641	Up	14.5872	6.04651
ENSG00000131203	IDO1	-3.33842	0.592707	2.1951e-05	0.000849542	Down	0.392952	3.86625
ENSG00000131374	TBC1D5	1.01143	6.13157	0.000264383	0.00699247	Up	33.6462	16.767
ENSG00000131378	RFTN1	1.78065	5.93219	1.21965e-09	1.23773e-07	Up	53.4246	15.6277
ENSG00000131459	GFPT2	3.65434	4.31292	4.61746e-11	6.25987e-09	Up	22.9355	1.8365
ENSG00000131711	MAP1B	1.02826	8.65356	0.000158941	0.00459043	Up	62.7782	30.9599
ENSG00000132109	TRIM21	-1.77469	5.68275	1.09883e-08	9.37256e-07	Down	18.8754	64.9609
ENSG00000132170	PPARG	2.24043	2.66546	1.14581e-05	0.000491318	Up	9.54973	2.03404
ENSG00000132256	TRIM5	-1.88744	5.98309	2.40735e-08	1.832e-06	Down	14.8236	55.1073
ENSG00000132274	TRIM22	-4.90422	6.92437	2.14826e-52	3.99791e-49	Down	6.54749	198.006
ENSG00000132530	XAF1	-4.02192	7.05738	1.56146e-25	8.19609e-23	Down	10.6947	175.312
ENSG00000132561	MATN2	-1.8338	7.0525	5.61193e-12	8.38553e-10	Down	29.5676	105.964
ENSG00000132965	ALOX5AP	9.02744	0.743986	4.156e-07	2.51708e-05	Up	6.1874	0
ENSG00000133106	EPSTI1	-3.85664	6.24322	1.3187e-31	1.07981e-28	Down	6.77308	99.1278
ENSG00000133321	RARRES3	-2.02566	2.56864	0.000158002	0.00458139	Down	6.3369	25.7579
ENSG00000133424	LARGE1	4.17507	1.4997	4.75932e-09	4.29198e-07	Up	2.01917	0.111538
ENSG00000133640	LRRIQ1	2.43533	1.38151	7.76039e-05	0.00249001	Up	1.80997	0.336498
ENSG00000133687	TMTC1	-2.78622	3.06154	1.68596e-08	1.37503e-06	Down	0.479857	3.35835
ENSG00000133805	AMPD3	2.15778	4.29469	1.8099e-08	1.45868e-06	Up	18.4977	4.17277
ENSG00000133935	C14orf1	-1.15705	5.71117	0.000136355	0.00402209	Down	18.4283	41.2668
ENSG00000133943	C14orf159	-1.35149	4.55681	0.000106006	0.00322445	Down	14.0087	35.9187
ENSG00000133985	TTC9	-2.2923	2.16897	0.000330483	0.00847783	Down	0.404307	2.0286
ENSG00000134201	GSTM5	4.46006	0.833374	1.07078e-05	0.000465389	Up	2.5376	0.109526
ENSG00000134321	RSAD2	-7.17961	7.07996	3.03711e-72	1.55432e-68	Down	0.807916	121.208
ENSG00000134326	CMPK2	-5.7854	5.91591	2.53601e-57	5.7683e-54	Down	1.31937	74.1746
ENSG00000134363	FST	1.40619	6.5828	2.78398e-05	0.00103058	Up	106.575	40.4438
ENSG00000134602	STK26	3.95735	3.35342	2.83299e-14	5.36984e-12	Up	8.84834	0.572146
ENSG00000134668	SPOCD1	1.42177	6.31737	2.65756e-05	0.000990945	Up	87.68	32.8591
ENSG00000134871	COL4A2	-1.20491	7.9307	2.85375e-05	0.0010545	Down	38.9343	90.1726
ENSG00000134954	ETS1	1.21386	8.19399	3.71548e-05	0.00132048	Up	153.254	66.3297
ENSG00000134986	NREP	-2.48643	7.26711	1.19419e-09	1.22231e-07	Down	40.7878	230.168
ENSG00000135083	CCNJL	2.24074	2.49267	2.23034e-05	0.000858221	Up	4.99218	1.06058
ENSG00000135114	OASL	-2.92723	5.88107	7.14086e-08	4.95527e-06	Down	10.6803	81.5102
ENSG00000135828	RNASEL	-2.51314	2.77621	9.99498e-06	0.000436263	Down	0.693288	4.03776
ENSG00000135842	FAM129A	1.23771	7.43215	0.000245338	0.00657371	Up	55.486	23.6471
ENSG00000135899	SP110	-2.78787	6.3186	7.74261e-22	3.30206e-19	Down	18.3654	127.515
ENSG00000135932	CAB39	1.36694	7.5033	1.5422e-07	1.00864e-05	Up	104.341	40.7077
ENSG00000136002	ARHGEF4	3.97621	3.01153	2.74923e-13	4.89387e-11	Up	11.3	0.713212
ENSG00000136040	PLXNC1	-1.96325	3.59462	3.62249e-06	0.000178689	Down	1.44135	5.6708
ENSG00000136044	APPL2	1.05076	6.00898	0.000403112	0.00984795	Up	51.2272	24.8764
ENSG00000136147	PHF11	-1.22464	4.67712	0.000386236	0.00956063	Down	20.5783	48.3659
ENSG00000136167	LCP1	3.90324	5.51532	4.90957e-12	7.44743e-10	Up	39.5591	2.66464
ENSG00000136205	TNS3	-1.38283	6.57821	9.62401e-06	0.000422775	Down	12.0405	31.5506
ENSG00000136235	GPNMB	-1.85876	6.75263	2.24337e-08	1.73954e-06	Down	26.6998	97.4391
ENSG00000136514	RTP4	-5.12412	-0.23274	1.65219e-07	1.06367e-05	Down	0.034521	1.62418
ENSG00000136531	SCN2A	-3.54957	2.35021	2.8613e-09	2.69925e-07	Down	0.263111	3.05202
ENSG00000136802	LRRC8A	1.18783	6.27444	0.000177892	0.00503366	Up	37.8081	16.6619
ENSG00000136950	ARPC5L	1.03834	5.78847	0.000223107	0.00605732	Up	90.7155	44.4109
ENSG00000137198	GMPR	-4.38892	4.61756	7.63048e-28	4.73344e-25	Down	2.44143	51.6802
ENSG00000137200	CMTR1	-1.0353	7.16817	0.00010461	0.0031867	Down	37.1884	76.6256
ENSG00000137309	HMGA1	1.63778	9.06047	9.49479e-08	6.47893e-06	Up	669.171	216.114
ENSG00000137364	TPMT	-1.14363	5.71753	0.000261053	0.0069223	Down	15.148	33.6517
ENSG00000137403	HLA-F	-4.00815	2.97992	3.87844e-14	7.21778e-12	Down	1.83639	30.1392
ENSG00000137628	DDX60	-1.94179	5.86997	6.73161e-10	7.32994e-08	Down	8.82671	34.1138
ENSG00000137841	PLCB2	5.62318	-0.56094	3.51532e-06	0.000174665	Up	1.53017	0.0243758
ENSG00000137842	TMEM62	-1.35883	5.13544	1.34333e-05	0.000558927	Down	13.2888	34.3005
ENSG00000137936	BCAR3	2.12527	7.08009	1.92947e-13	3.46476e-11	Up	118.145	27.1922
ENSG00000137959	IFI44L	-7.21399	6.28873	1.76404e-76	1.20372e-72	Down	0.473704	72.4373
ENSG00000137965	IFI44	-3.18647	6.87919	1.01167e-14	2.01067e-12	Down	36.0917	330.12
ENSG00000138035	PNPT1	-1.13707	6.6698	0.000195427	0.00542086	Down	25.8964	57.2845
ENSG00000138111	MFSD13A	-1.93653	2.97953	7.62785e-05	0.00245534	Down	3.29896	12.7705
ENSG00000138131	LOXL4	-2.13694	5.22076	2.74613e-09	2.60259e-07	Down	5.50439	24.2788
ENSG00000138166	DUSP5	1.4467	6.51283	2.35634e-07	1.49803e-05	Up	79.6865	29.3759
ENSG00000138316	ADAMTS14	-2.7586	1.81212	3.28629e-06	0.000166108	Down	0.23635	1.63922
ENSG00000138356	AOX1	1.00364	6.414	0.000238722	0.00641323	Up	60.6681	30.4057
ENSG00000138395	CDK15	-1.53914	5.02805	2.17009e-06	0.000114495	Down	11.6503	34.0794
ENSG00000138496	PARP9	-3.27622	7.10891	7.58879e-31	5.75371e-28	Down	10.9506	106.72
ENSG00000138623	SEMA7A	1.56685	7.32533	3.61697e-07	2.21686e-05	Up	127.083	43.0801
ENSG00000138642	HERC6	-3.67006	6.8183	1.92089e-29	1.35595e-26	Down	7.8248	100.399
ENSG00000138646	HERC5	-3.89372	7.05867	2.85953e-39	3.44338e-36	Down	7.74986	116.011
ENSG00000138675	FGF5	1.9456	6.71602	1.50826e-10	1.87125e-08	Up	54.0957	14.1331
ENSG00000138678	GPAT3	2.79493	2.06106	1.87155e-06	9.97721e-05	Up	4.06301	0.587901
ENSG00000138760	SCARB2	-1.08679	8.36369	1.94589e-05	0.000774837	Down	70.0023	149.526
ENSG00000138772	ANXA3	2.9506	5.43387	1.39016e-18	4.44654e-16	Up	80.544	10.4761
ENSG00000139192	TAPBPL	-1.66976	3.21927	0.000231377	0.00625695	Down	5.04293	16.1753
ENSG00000139263	LRIG3	-2.93868	5.59648	3.36327e-05	0.00121272	Down	6.04134	47.1008
ENSG00000139292	LGR5	3.31944	1.70242	0.000364732	0.00911705	Up	2.0413	0.203616
ENSG00000139318	DUSP6	1.99064	4.62588	0.000110649	0.00335072	Up	28.0677	7.10088
ENSG00000139329	LUM	-2.52518	5.04545	2.80402e-06	0.000143145	Down	10.5629	61.0251
ENSG00000139629	GALNT6	1.55781	6.43673	2.12239e-08	1.67106e-06	Up	62.4465	21.2931
ENSG00000139793	MBNL2	-1.21013	5.94583	0.000179284	0.00505527	Down	15.1829	35.3178
ENSG00000139874	SSTR1	2.42729	4.08669	4.64795e-08	3.37405e-06	Up	9.53778	1.78097
ENSG00000140323	DISP2	-2.37821	2.80119	1.91094e-05	0.00076406	Down	0.804613	4.17834
ENSG00000140379	BCL2A1	5.08851	2.06992	3.01998e-08	2.25628e-06	Up	15.3184	0.443679
ENSG00000140403	DNAJA4	2.65585	2.00716	4.60788e-05	0.00159607	Up	4.2453	0.669013
ENSG00000140464	PML	-2.3848	6.41868	1.11554e-16	2.68662e-14	Down	13.1038	68.7189
ENSG00000140545	MFGE8	-1.03081	6.25689	0.000360765	0.00907274	Down	58.6596	120.396
ENSG00000140853	NLRC5	-1.42419	5.32108	3.12243e-05	0.00113735	Down	13.1038	35.4868
ENSG00000140950	TLDC1	1.89914	5.73292	1.68118e-09	1.65726e-07	Up	54.4288	14.6534
ENSG00000141497	ZMYND15	-3.85081	0.40865	4.47586e-07	2.66353e-05	Down	0.0983463	1.54053
ENSG00000141574	SECTM1	-1.93799	4.75078	0.000255121	0.0067914	Down	20.1685	77.5104
ENSG00000141655	TNFRSF11A	-3.03308	1.57277	1.22483e-05	0.000519122	Down	0.15002	1.27563
ENSG00000141994	DUS3L	-3.83721	5.13742	2.05202e-17	5.6766e-15	Down	19.0108	273.35
ENSG00000142089	IFITM3	-3.6477	9.11435	5.2347e-35	5.63998e-32	Down	198.956	2502.2
ENSG00000142599	RERE	-1.05134	6.07053	0.00020193	0.00557105	Down	16.2999	33.9991
ENSG00000142677	IL22RA1	-3.15386	0.658578	5.04774e-06	0.000239195	Down	0.161742	1.46862
ENSG00000142949	PTPRF	1.12263	7.76124	3.53934e-05	0.00126889	Up	97.8858	45.1594
ENSG00000143196	DPT	-2.46371	2.14922	5.77092e-05	0.00192405	Down	1.20069	6.57188
ENSG00000143469	SYT14	1.7632	3.13189	0.000178272	0.00503366	Up	4.71897	1.39614
ENSG00000143772	ITPKB	-1.8612	3.70961	9.80777e-05	0.00302124	Down	1.48911	5.41549
ENSG00000143819	EPHX1	-1.48436	4.62744	2.17637e-05	0.000847776	Down	13.9456	39.2339
ENSG00000143878	RHOB	1.37968	5.67566	0.000403616	0.00984795	Up	47.2013	18.2143
ENSG00000144063	MALL	3.0926	0.607852	1.3405e-05	0.000558887	Up	1.50106	0.174124
ENSG00000144218	AFF3	1.95386	2.80515	0.000225258	0.00610763	Up	7.11068	1.85049
ENSG00000144481	TRPM8	-4.00724	0.447156	2.57475e-07	1.62678e-05	Down	0.119978	2.0396
ENSG00000144583	2017-03-04	1.71879	5.1169	5.95765e-08	4.20548e-06	Up	17.1312	5.22599
ENSG00000144802	NFKBIZ	1.52547	5.67162	3.11676e-05	0.00113735	Up	44.0928	15.4354
ENSG00000144810	COL8A1	-2.1231	7.74309	7.72712e-16	1.73826e-13	Down	32.6185	142.844
ENSG00000145246	ATP10D	-1.24256	5.54616	3.11502e-05	0.00113735	Down	8.79656	20.931
ENSG00000145358	DDIT4L	4.97469	2.37919	9.83641e-15	1.97413e-12	Up	5.73945	0.181437
ENSG00000145882	PCYOX1L	-1.54378	3.90668	0.000184256	0.00517409	Down	4.43528	12.9705
ENSG00000145934	TENM2	-2.51498	2.35902	0.00023208	0.00626371	Down	0.320001	1.87552
ENSG00000146006	LRRTM2	-3.61765	1.03253	3.22117e-07	1.99217e-05	Down	0.0906387	1.15016
ENSG00000146072	TNFRSF21	2.87309	4.37272	1.05193e-12	1.75074e-10	Up	14.6822	2.01133
ENSG00000146242	TPBG	1.60324	6.76304	3.13669e-05	0.00114052	Up	76.2034	25.252
ENSG00000146411	SLC2A12	-3.02757	2.36352	5.29565e-06	0.000248641	Down	0.36388	2.92976
ENSG00000146477	SLC22A3	7.46546	2.1351	2.58567e-16	6.01492e-14	Up	3.72302	0.0185164
ENSG00000146828	SLC12A9	-1.73859	4.18493	1.21775e-05	0.00051719	Down	6.14126	20.5599
ENSG00000146859	TMEM140	-1.70524	4.22495	4.71018e-06	0.000225285	Down	6.85458	22.4666
ENSG00000147394	ZNF185	3.70444	4.28113	4.88351e-18	1.47015e-15	Up	13.2959	1.02182
ENSG00000148158	SNX30	1.10942	5.38468	0.000212746	0.00583015	Up	11.1742	5.2126
ENSG00000148175	STOM	-1.18538	6.48273	2.08119e-05	0.000819308	Down	30.984	70.845
ENSG00000148426	PROSER2	3.22611	3.36258	8.61731e-12	1.26003e-09	Up	14.3542	1.54059
ENSG00000148841	ITPRIP	1.06589	6.99917	5.65972e-05	0.00189005	Up	61.6849	29.5903
ENSG00000148848	ADAM12	-2.74517	5.91245	3.38486e-16	7.69905e-14	Down	5.48369	36.8937
ENSG00000149131	SERPING1	-1.38868	4.69503	9.11213e-05	0.00284785	Down	14.2471	37.4437
ENSG00000149201	CCDC81	3.29718	1.5439	0.000107502	0.00326509	Up	5.433	0.552024
ENSG00000149257	SERPINH1	-1.02659	8.79195	6.68759e-05	0.00218538	Down	200.147	409.377
ENSG00000149451	ADAM33	-1.67257	5.1827	7.75125e-07	4.4447e-05	Down	7.72722	24.7201
ENSG00000149557	FEZ1	3.39611	2.88713	2.00898e-10	2.40354e-08	Up	16.9452	1.60716
ENSG00000149658	YTHDF1	1.07453	7.0357	4.2825e-05	0.00149858	Up	80.7116	38.548
ENSG00000149948	HMGA2	1.7034	7.10533	3.45475e-06	0.000172493	Up	75.6742	23.3961
ENSG00000149968	MMP3	2.11069	3.71471	7.85752e-07	4.49305e-05	Up	17.2653	4.02413
ENSG00000150051	MKX	-1.78304	4.52581	4.69642e-05	0.00161581	Down	6.02329	20.9089
ENSG00000150551	LYPD1	3.58213	3.67883	1.05113e-06	5.83135e-05	Up	21.8617	1.83094
ENSG00000150687	PRSS23	-1.16285	7.15266	0.000103547	0.00316375	Down	95.1369	213.952
ENSG00000151136	BTBD11	5.01159	2.23373	2.00364e-08	1.60221e-06	Up	3.73726	0.114479
ENSG00000151651	ADAM8	2.95249	2.60168	2.4675e-05	0.00093368	Up	7.48478	0.969984
ENSG00000151835	SACS	1.1768	6.43984	1.74236e-05	0.000702123	Up	11.9235	5.29959
ENSG00000151892	GFRA1	-1.47111	7.80669	6.48745e-08	4.51716e-06	Down	30.6621	85.4328
ENSG00000152127	MGAT5	1.62984	7.15132	1.30022e-09	1.30475e-07	Up	50.9527	16.5651
ENSG00000152137	HSPB8	3.79335	2.00131	1.60571e-08	1.3201e-06	Up	5.18527	0.371791
ENSG00000152377	SPOCK1	-1.82355	7.58616	3.52206e-11	4.90477e-09	Down	27.428	97.5343
ENSG00000152463	OLAH	4.36177	1.3322	0.000325681	0.00837564	Up	6.82029	0.317582
ENSG00000152484	USP12	1.27717	5.96796	7.85565e-06	0.000351889	Up	28.236	11.7184
ENSG00000152689	RASGRP3	-2.40366	3.93223	4.81071e-09	4.3193e-07	Down	4.0234	21.4163
ENSG00000152778	IFIT5	-2.47973	6.64604	1.62425e-18	5.11537e-16	Down	10.9543	61.4944
ENSG00000152990	ADGRA3	1.13316	5.54726	0.000333305	0.0085182	Up	25.6801	11.7588
ENSG00000153029	MR1	-1.92172	4.61726	2.23592e-06	0.000117363	Down	6.94638	26.3677
ENSG00000153721	CNKSR3	-1.47643	4.32649	7.32108e-05	0.00237512	Down	5.76702	16.0977
ENSG00000153815	CMIP	1.41831	5.20624	3.88083e-05	0.0013721	Up	22.583	8.49079
ENSG00000154102	C16orf74	3.25265	2.89001	5.13939e-08	3.69152e-06	Up	33.9968	3.55257
ENSG00000154133	ROBO4	2.41236	3.57729	1.45262e-05	0.000595924	Up	10.888	2.05067
ENSG00000154217	PITPNC1	2.36534	3.01607	1.40664e-05	0.000578221	Up	13.9427	2.70909
ENSG00000154319	FAM167A	1.70326	4.86407	2.68449e-07	1.68056e-05	Up	17.7166	5.46829
ENSG00000154678	PDE1C	-1.99994	5.24546	9.60814e-10	1.00953e-07	Down	4.38383	17.6692
ENSG00000154760	SLFN13	-1.29776	4.7342	0.000121219	0.00362258	Down	9.09242	22.5005
ENSG00000154856	APCDD1	-2.93948	2.10302	2.2761e-06	0.000119166	Down	0.711049	5.39228
ENSG00000154864	PIEZO2	-2.01974	5.95616	2.04315e-12	3.2676e-10	Down	7.15751	29.2024
ENSG00000154928	EPHB1	2.64919	1.32993	0.000115841	0.00348219	Up	1.77645	0.278889
ENSG00000155090	KLF10	1.46525	5.46538	8.3503e-05	0.00264202	Up	30.5583	11.1261
ENSG00000155363	MOV10	-1.55776	7.17066	1.63689e-08	1.34035e-06	Down	44.7526	132.322
ENSG00000155961	RAB39B	3.20493	0.9161	5.62009e-06	0.00026207	Up	1.3105	0.141626
ENSG00000156113	KCNMA1	1.36354	5.88632	1.65822e-05	0.000672277	Up	36.3651	14.194
ENSG00000156587	UBE2L6	-2.71259	6.99801	3.88221e-22	1.76606e-19	Down	41.528	273.439
ENSG00000157064	NMNAT2	3.17793	3.56397	1.63769e-12	2.63978e-10	Up	14.2035	1.57465
ENSG00000157150	TIMP4	2.4448	1.54413	0.000151529	0.00440618	Up	4.51717	0.833278
ENSG00000157404	KIT	-2.43947	4.81486	8.36408e-07	4.74297e-05	Down	2.69725	14.6775
ENSG00000157551	KCNJ15	3.37941	1.39369	3.62881e-07	2.21748e-05	Up	1.84587	0.17468
ENSG00000157601	MX1	-5.53794	9.08046	5.71588e-51	9.75081e-48	Down	15.9904	748.134
ENSG00000157617	C2CD2	2.11995	5.79385	4.58879e-10	5.13318e-08	Up	33.1419	7.68692
ENSG00000157637	SLC38A10	-1.2061	5.9799	0.000119723	0.00358836	Down	19.266	44.5714
ENSG00000157873	TNFRSF14	-2.58063	2.3669	2.56168e-06	0.000131759	Down	1.3085	7.81735
ENSG00000158089	GALNT14	2.43506	1.60995	8.896e-05	0.00279739	Up	4.88775	0.905193
ENSG00000158321	AUTS2	2.85094	2.83479	1.4296e-07	9.37989e-06	Up	6.26642	0.867117
ENSG00000158470	B4GALT5	1.22584	7.9854	5.78538e-06	0.000269165	Up	107.613	46.2563
ENSG00000158683	PKD1L1	-4.03866	2.22128	0.000267837	0.00707469	Down	0.21829	3.67308
ENSG00000159167	STC1	3.26549	8.60047	5.73218e-11	7.57055e-09	Up	278.262	29.1562
ENSG00000159403	C1R	-2.48645	7.91815	2.26582e-19	7.86164e-17	Down	61.5176	346.197
ENSG00000160211	G6PD	-1.40303	6.749	2.1864e-06	0.000115059	Down	58.8371	156.157
ENSG00000160584	SIK3	-1.4432	4.45302	0.00017086	0.00489871	Down	5.07948	13.9003
ENSG00000160710	ADAR	-1.25913	9.10118	8.46836e-07	4.77564e-05	Down	87.1554	209.855
ENSG00000160932	LY6E	-2.73161	8.64357	3.54221e-21	1.42182e-18	Down	161.824	1078.03
ENSG00000161513	FDXR	-2.33553	3.6667	6.17082e-06	0.000283872	Down	3.8123	19.1854
ENSG00000161692	DBF4B	-1.13949	5.54529	7.91505e-05	0.0025317	Down	19.1484	42.4133
ENSG00000161896	IP6K3	-2.94536	1.08016	1.94601e-05	0.000774837	Down	0.252749	2.05238
ENSG00000161921	CXCL16	-2.50757	3.53502	7.28059e-07	4.20294e-05	Down	3.77086	21.7438
ENSG00000162545	CAMK2N1	1.62197	3.81815	0.000135988	0.00401705	Up	13.7594	4.50035
ENSG00000162614	NEXN	1.12797	5.42747	0.000192037	0.0053413	Up	32.8234	15.1113
ENSG00000162616	DNAJB4	-1.83084	6.28728	1.67518e-10	2.05345e-08	Down	24.5653	87.8762
ENSG00000162618	ADGRL4	3.63816	2.2786	1.68389e-09	1.65726e-07	Up	5.19099	0.412482
ENSG00000162631	NTNG1	2.4168	3.55351	3.87081e-06	0.000189568	Up	12.2648	2.29487
ENSG00000162654	GBP4	-2.93983	4.05119	5.26236e-09	4.70418e-07	Down	0.926142	7.0949
ENSG00000162711	NLRP3	3.07959	2.40943	1.27997e-05	0.000536932	Up	3.69835	0.436899
ENSG00000162892	IL24	3.21394	1.96613	5.99411e-07	3.49588e-05	Up	7.73208	0.825364
ENSG00000162909	CAPN2	1.52879	9.35597	1.93887e-09	1.89003e-07	Up	439.647	153.166
ENSG00000163017	ACTG2	1.39693	5.77769	1.24607e-05	0.00052703	Up	85.727	32.6939
ENSG00000163110	PDLIM5	1.94709	7.82315	8.46505e-07	4.77564e-05	Up	167.011	43.4581
ENSG00000163131	CTSS	1.59643	3.81929	9.95553e-05	0.00305547	Up	22.9027	7.61314
ENSG00000163347	CLDN1	3.06658	4.45439	1.20774e-08	1.02588e-06	Up	16.7716	2.00861
ENSG00000163565	IFI16	-1.81047	8.38804	2.55269e-11	3.62889e-09	Down	85.3307	301.159
ENSG00000163644	PPM1K	-2.42586	4.94319	1.45949e-08	1.21452e-06	Down	5.0295	27.0781
ENSG00000163735	CXCL5	2.01199	3.50098	4.80144e-06	0.000228582	Up	10.6329	2.65342
ENSG00000163739	CXCL1	3.03679	5.80517	2.60093e-05	0.000977352	Up	162.548	19.95
ENSG00000163814	CDCP1	4.61387	7.68154	1.28519e-34	1.25281e-31	Up	95.1506	3.91293
ENSG00000163840	DTX3L	-2.79679	7.8918	1.37919e-20	5.32705e-18	Down	14.6248	102.291
ENSG00000164040	PGRMC2	-1.00252	6.91037	0.000198934	0.00551066	Down	72.9346	147.078
ENSG00000164056	SPRY1	-2.72542	0.788588	4.81908e-05	0.00164694	Down	0.333556	2.22827
ENSG00000164125	FAM198B	-2.88666	2.36236	4.46287e-06	0.000216492	Down	0.475498	3.48858
ENSG00000164171	ITGA2	2.18448	5.82157	3.11797e-05	0.00113735	Up	18.2063	4.03853
ENSG00000164176	EDIL3	-1.76894	4.9546	1.14723e-05	0.000491318	Down	4.74575	16.3088
ENSG00000164211	STARD4	-1.20072	7.32635	8.61992e-06	0.000384441	Down	47.5213	109.864
ENSG00000164283	ESM1	6.4865	5.52374	2.46262e-33	2.19184e-30	Up	81.3011	0.909674
ENSG00000164305	CASP3	1.1107	6.37205	0.00037494	0.00932611	Up	70.1146	32.6627
ENSG00000164330	EBF1	-2.17807	2.75109	2.40318e-05	0.000916116	Down	1.30929	5.92182
ENSG00000164342	TLR3	-3.13517	4.70952	3.01652e-16	6.93834e-14	Down	3.15443	28.0499
ENSG00000164400	CSF2	2.18241	2.42064	3.2671e-05	0.00118373	Up	21.7932	4.80663
ENSG00000164442	CITED2	-1.66587	7.56056	1.79248e-08	1.45611e-06	Down	75.5539	241.064
ENSG00000164484	TMEM200A	1.46081	6.16047	6.5181e-05	0.00214177	Up	51.3177	18.7402
ENSG00000164509	IL31RA	4.25224	2.23714	9.34965e-09	8.00823e-07	Up	5.29483	0.274305
ENSG00000164692	COL1A2	-1.90564	10.6904	4.17668e-05	0.00146405	Down	218.347	824.266
ENSG00000164920	OSR2	-1.7495	3.16672	0.000220806	0.00601081	Down	3.97987	13.4103
ENSG00000164930	FZD6	1.08452	6.36273	0.000290721	0.00762994	Up	45.1134	21.4042
ENSG00000164932	CTHRC1	2.11108	3.18142	1.5456e-05	0.000629026	Up	21.1018	4.8995
ENSG00000164938	TP53INP1	-1.38363	3.97315	0.000395985	0.00971969	Down	2.17981	5.73222
ENSG00000165029	ABCA1	2.27937	5.38835	2.43888e-08	1.84912e-06	Up	9.46729	1.96419
ENSG00000165046	LETM2	1.81796	3.93773	1.2134e-05	0.000516413	Up	47.049	13.4544
ENSG00000165323	FAT3	-3.73771	2.01035	4.77604e-08	3.45478e-06	Down	0.0901075	1.26533
ENSG00000165792	METTL17	-2.00904	6.6576	6.01678e-09	5.3552e-07	Down	68.7408	276.891
ENSG00000165804	ZNF219	-1.81639	2.60979	0.0002598	0.00689802	Down	2.39032	8.44346
ENSG00000165806	CASP7	-1.1069	6.21664	4.63098e-05	0.00159887	Down	33.89	73.3769
ENSG00000165861	ZFYVE1	-1.35268	5.06228	3.88773e-05	0.00137217	Down	6.90739	17.7073
ENSG00000166311	SMPD1	-1.31847	5.08178	4.80258e-05	0.00164404	Down	14.927	37.3757
ENSG00000166396	SERPINB7	2.30124	6.3129	3.91465e-11	5.37831e-09	Up	131.817	26.927
ENSG00000166401	SERPINB8	1.42106	7.0276	4.62402e-06	0.000222203	Up	134.99	50.6316
ENSG00000166446	CDYL2	3.59901	4.17532	1.4142e-16	3.3276e-14	Up	6.92777	0.57633
ENSG00000166451	CENPN	1.1731	6.24245	2.09227e-05	0.000820513	Up	162.93	72.7169
ENSG00000166510	CCDC68	2.45547	2.07256	3.67693e-05	0.00131133	Up	3.94514	0.726146
ENSG00000166689	PLEKHA7	-2.64345	1.87689	2.32138e-06	0.000120918	Down	1.09521	6.93175
ENSG00000166710	B2M	-2.04329	11.1056	1.07672e-14	2.11938e-12	Down	2924.19	12118.2
ENSG00000166750	SLFN5	-1.02745	7.13817	0.000331221	0.00848615	Down	22.2125	45.557
ENSG00000166971	AKTIP	1.55158	3.59078	0.000362693	0.00908775	Up	17.2533	5.92486
ENSG00000167244	IGF2	2.44252	2.08455	6.41145e-06	0.000293622	Up	2.24026	0.412472
ENSG00000167306	MYO5B	3.8628	1.55487	0.000156438	0.00454247	Up	2.55325	0.174765
ENSG00000167526	RPL13	1.01545	8.65581	8.96403e-05	0.00281446	Up	1747.77	868.404
ENSG00000168016	TRANK1	-3.48884	2.87895	4.15349e-11	5.66841e-09	Down	0.649029	7.44091
ENSG00000168062	BATF2	-4.20393	3.7314	7.10325e-17	1.75194e-14	Down	1.02254	18.6792
ENSG00000168394	TAP1	-2.83276	3.65675	2.36023e-10	2.76093e-08	Down	1.56559	11.1917
ENSG00000168542	COL3A1	-2.059	8.82086	2.06146e-05	0.000813106	Down	44.9104	188.34
ENSG00000168621	GDNF	2.89179	3.88254	3.55877e-09	3.28161e-07	Up	10.9578	1.4781
ENSG00000168916	ZNF608	-3.87272	2.4538	2.61037e-07	1.64421e-05	Down	0.246961	3.53084
ENSG00000168938	PPIC	-1.28289	4.93789	7.33552e-05	0.00237604	Down	21.3837	52.2914
ENSG00000168961	LGALS9	-7.18293	4.32762	1.00021e-38	1.13751e-35	Down	0.38204	61.4565
ENSG00000169071	ROR2	-3.38262	3.87488	2.18444e-12	3.46648e-10	Down	0.989739	10.3356
ENSG00000169083	AR	2.44912	1.73375	8.20214e-05	0.00260724	Up	1.09389	0.200379
ENSG00000169213	RAB3B	1.65171	7.74686	1.11523e-09	1.15302e-07	Up	35.0549	11.2318
ENSG00000169245	CXCL10	-5.7158	-0.383596	4.64838e-07	2.7502e-05	Down	0.0378262	2.05335
ENSG00000169248	CXCL11	-2.86654	1.38106	0.000139766	0.00411084	Down	0.631076	4.51655
ENSG00000169255	B3GALNT1	1.58063	4.30276	2.03688e-05	0.000804959	Up	20.1782	6.77545
ENSG00000169306	IL1RAPL1	5.60515	0.935483	9.02991e-10	9.62768e-08	Up	1.64088	0.0324137
ENSG00000169429	CXCL8	2.26173	8.29107	1.61127e-09	1.60118e-07	Up	495.723	104.069
ENSG00000169871	TRIM56	-1.51241	4.70172	1.25102e-05	0.000528035	Down	6.93035	19.8729
ENSG00000169908	TM4SF1	4.17637	6.28091	2.17143e-29	1.48171e-26	Up	131.749	7.33743
ENSG00000169933	FRMPD4	-2.1969	3.02384	3.79871e-06	0.000186732	Down	0.475452	2.20395
ENSG00000169991	IFFO2	1.943	5.44489	2.61791e-05	0.000979728	Up	22.9668	5.99601
ENSG00000170448	NFXL1	-1.40069	5.51669	8.68614e-06	0.000386552	Down	15.9272	42.3859
ENSG00000170498	KISS1	3.34293	0.541736	5.88703e-06	0.000272856	Up	7.07735	0.68633
ENSG00000170545	SMAGP	1.77581	4.81596	1.61325e-07	1.04841e-05	Up	60.7798	17.8633
ENSG00000170571	EMB	2.51402	1.88763	5.2664e-05	0.00178787	Up	2.53148	0.443305
ENSG00000170581	STAT2	-2.94101	7.60818	4.83249e-24	2.47315e-21	Down	26.2696	202.766
ENSG00000170743	SYT9	2.94728	1.07618	9.33005e-06	0.000411628	Up	1.37903	0.179129
ENSG00000170873	MTSS1	2.66013	2.53233	8.86857e-06	0.000393815	Up	6.68488	1.05307
ENSG00000171246	NPTX1	4.42329	1.47596	1.22853e-07	8.19194e-06	Up	1.43106	0.0656233
ENSG00000171346	KRT15	4.15679	0.675022	0.000320156	0.0082543	Up	3.71947	0.197039
ENSG00000171488	LRRC8C	1.4918	6.20464	2.00673e-07	1.28374e-05	Up	21.9582	7.85411
ENSG00000171517	LPAR3	3.24573	3.79617	7.38228e-12	1.08721e-09	Up	12.2662	1.29882
ENSG00000171724	VAT1L	4.01887	3.88589	3.92709e-10	4.46619e-08	Up	10.7968	0.672509
ENSG00000171855	IFNB1	-6.4434	-1.65314	0.00035359	0.00895834	Down	0	1.12093
ENSG00000171858	RPS21	1.23944	7.73641	8.69376e-05	0.00274222	Up	4024.13	1712.86
ENSG00000171860	C3AR1	-3.00591	1.82985	1.35104e-06	7.41477e-05	Down	0.648979	5.16819
ENSG00000171873	ADRA1D	2.86432	0.720698	2.4729e-05	0.000933999	Up	1.49344	0.2038
ENSG00000171877	FRMD5	-1.62737	3.55262	0.000129058	0.00382338	Down	2.6221	8.13724
ENSG00000171914	TLN2	-3.16802	6.44692	1.47508e-25	7.9464e-23	Down	9.50866	86.1306
ENSG00000171951	SCG2	-1.91602	3.25455	3.38336e-05	0.00121724	Down	2.34442	8.87254
ENSG00000172031	EPHX4	4.34493	1.54236	1.3262e-08	1.11723e-06	Up	6.11017	0.292034
ENSG00000172159	FRMD3	4.21817	1.47793	2.24101e-08	1.73954e-06	Up	2.44044	0.126996
ENSG00000172183	ISG20	-2.373	3.85941	6.41719e-05	0.002112	Down	10.4703	54.151
ENSG00000172296	SPTLC3	-1.85903	3.23951	0.000326899	0.00839641	Down	2.30161	8.37237
ENSG00000172315	TP53RK	1.28456	5.53992	9.41405e-06	0.000414441	Up	36.6148	15.1078
ENSG00000172716	SLFN11	-1.03767	7.3509	0.000388684	0.00959507	Down	49.755	102.817
ENSG00000172893	DHCR7	-1.14655	6.79666	0.000145793	0.00425753	Down	48.0604	106.86
ENSG00000172936	MYD88	-1.65536	6.35432	3.70469e-09	3.40084e-07	Down	22.6884	71.8599
ENSG00000173083	HPSE	-1.52733	4.59739	1.10484e-05	0.000478165	Down	5.81135	16.829
ENSG00000173193	PARP14	-3.05417	8.39109	2.84141e-27	1.6619e-24	Down	13.9367	116.562
ENSG00000173281	PPP1R3B	2.35861	5.30369	0.000122159	0.00364006	Up	17.0547	3.33669
ENSG00000173334	TRIB1	2.33611	3.75747	3.08446e-08	2.28775e-06	Up	11.8872	2.36903
ENSG00000173530	TNFRSF10D	2.87763	6.21601	1.26633e-16	3.01432e-14	Up	53.8226	7.35852
ENSG00000173786	CNP	-1.45177	5.20461	3.18941e-05	0.00115763	Down	10.9904	30.3365
ENSG00000173801	JUP	-2.06418	1.7658	0.000163536	0.0047019	Down	0.5773	2.43307
ENSG00000173821	RNF213	-1.61611	7.77495	3.08246e-09	2.89455e-07	Down	24.6162	75.9858
ENSG00000174125	TLR1	-3.66895	0.260168	4.64634e-06	0.000222752	Down	0.097549	1.30424
ENSG00000174327	SLC16A13	-2.13585	2.15638	0.000399576	0.00978437	Down	1.50774	6.59059
ENSG00000174775	HRAS	2.41476	6.94968	1.99749e-05	0.000792453	Up	457.781	86.3301
ENSG00000175040	CHST2	2.64493	4.33181	4.27349e-12	6.62747e-10	Up	14.2695	2.28954
ENSG00000175063	UBE2C	1.16433	7.34936	9.18635e-05	0.00286667	Up	508.734	228.195
ENSG00000175592	FOSL1	1.20248	7.65068	5.45516e-05	0.00184583	Up	300.852	131.283
ENSG00000175832	ETV4	1.30544	5.08617	5.25935e-05	0.00178787	Up	39.1295	15.9019
ENSG00000175970	UNC119B	1.24788	6.27444	3.08924e-05	0.00113536	Up	36.9286	15.6365
ENSG00000176194	CIDEA	5.56695	-0.147626	3.36488e-05	0.00121272	Up	3.18159	0.058112
ENSG00000176293	ZNF135	2.98634	1.40767	7.27006e-06	0.00033146	Up	2.37222	0.29977
ENSG00000176597	B3GNT5	1.95581	4.52738	6.47228e-08	4.51716e-06	Up	15.772	4.08799
ENSG00000176641	RNF152	3.03159	3.17936	5.67606e-08	4.03454e-06	Up	4.03387	0.497935
ENSG00000176907	C8orf4	2.35447	1.24353	0.000201041	0.00555401	Up	3.19106	0.626564
ENSG00000177283	FZD8	3.8586	2.31971	4.11927e-10	4.63328e-08	Up	4.21181	0.28993
ENSG00000177409	SAMD9L	-4.14006	6.87084	7.70605e-42	1.12679e-38	Down	2.96204	52.5783
ENSG00000177854	TMEM187	-2.6531	0.443051	0.000233892	0.00630001	Down	0.414209	2.57093
ENSG00000177943	MAMDC4	-2.2071	1.6088	0.000322494	0.00830411	Down	0.676295	3.1013
ENSG00000178031	ADAMTSL1	-1.5859	6.13463	2.9467e-08	2.20959e-06	Down	12.1609	36.7005
ENSG00000178401	DNAJC22	-1.98019	2.35845	0.000285714	0.00750815	Down	1.51242	5.95375
ENSG00000178685	PARP10	-3.71094	4.05318	4.80295e-12	7.39258e-10	Down	1.94709	25.2831
ENSG00000178695	KCTD12	1.17663	5.21185	0.000118336	0.00355197	Up	11.6451	5.18349
ENSG00000179008	C14orf39	4.03141	0.69369	3.31571e-06	0.000166696	Up	3.03677	0.184386
ENSG00000179111	HES7	-3.76766	-0.351928	3.69981e-05	0.0013172	Down	0.142024	1.97948
ENSG00000179163	FUCA1	-1.82367	4.62558	1.65232e-07	1.06367e-05	Down	8.1814	29.1231
ENSG00000179295	PTPN11	1.01529	8.69382	6.69354e-05	0.00218538	Up	132.229	65.7963
ENSG00000180190	TDRP	1.54588	4.0745	0.000146456	0.0042708	Up	127.451	43.7007
ENSG00000180318	ALX1	3.99559	0.549312	2.85373e-06	0.00014532	Up	2.89509	0.171949
ENSG00000180353	HCLS1	3.54336	3.72818	1.0874e-14	2.12001e-12	Up	19.4362	1.66641
ENSG00000180573	HIST1H2AC	-1.7133	4.0998	7.5546e-06	0.000339145	Down	7.81698	25.7735
ENSG00000180879	SSR4	-1.09457	5.3307	0.000392721	0.00965748	Down	83.9555	179.856
ENSG00000181104	F2R	-1.106	6.91184	0.000109613	0.00332428	Down	29.1345	63.0908
ENSG00000181284	TMEM102	-2.27369	1.22152	0.000139524	0.00410964	Down	0.61498	2.99281
ENSG00000181381	DDX60L	-1.47663	6.02526	2.23535e-05	0.000858535	Down	13.5369	37.9292
ENSG00000181458	TMEM45A	-1.36786	5.83861	3.61197e-06	0.0001786	Down	34.0206	88.2259
ENSG00000181804	SLC9A9	-2.09094	2.14427	0.000238444	0.00641323	Down	1.09356	4.68439
ENSG00000182179	UBA7	-2.85913	6.29724	1.07178e-20	4.2193e-18	Down	15.0731	109.786
ENSG00000182185	RAD51B	-4.00404	5.59153	2.27297e-21	9.30601e-19	Down	16.8578	270.317
ENSG00000182326	C1S	-2.67007	6.13526	1.47808e-15	3.25351e-13	Down	11.0039	70.3078
ENSG00000182667	NTM	1.77508	4.13481	3.32236e-06	0.000166696	Up	28.2304	8.29927
ENSG00000182685	BRICD5	-5.01606	3.6412	1.23489e-18	4.0126e-16	Down	1.61898	51.3155
ENSG00000182742	HOXB4	3.42425	1.86446	7.62833e-05	0.00245534	Up	2.52095	0.235831
ENSG00000182985	CADM1	2.36403	0.78817	0.000362142	0.00908505	Up	2.09793	0.408667
ENSG00000183087	GAS6	-1.15317	7.36436	0.000112174	0.00338192	Down	63.9075	142.7
ENSG00000183454	GRIN2A	-3.50986	2.00445	1.91389e-09	1.8746e-07	Down	0.146955	1.70433
ENSG00000183486	MX2	-4.79894	7.28842	4.96344e-55	1.01607e-51	Down	6.53869	183.191
ENSG00000184005	ST6GALNAC3	5.53498	4.36592	1.28131e-17	3.69433e-15	Up	12.4234	0.268358
ENSG00000184254	ALDH1A3	3.86263	4.28084	5.95724e-20	2.1026e-17	Up	15.8869	1.09887
ENSG00000184347	SLIT3	-2.48291	4.22087	1.86563e-10	2.25984e-08	Down	1.70391	9.56782
ENSG00000184584	TMEM173	-1.87656	5.52231	4.79045e-10	5.30083e-08	Down	17.4008	64.1625
ENSG00000184838	PRR16	-1.94083	4.39753	4.08046e-07	2.47866e-05	Down	9.42737	36.293
ENSG00000184979	USP18	-5.47459	6.77437	3.26181e-62	8.34656e-59	Down	3.45475	155.134
ENSG00000184985	SORCS2	2.4781	2.32997	1.69562e-05	0.000685401	Up	3.50358	0.62732
ENSG00000185022	MAFF	1.92837	6.14211	5.27073e-11	7.00631e-09	Up	75.4292	19.8946
ENSG00000185070	FLRT2	-1.30974	4.87058	0.000101881	0.0031175	Down	6.23611	15.578
ENSG00000185088	RPS27L	-1.57178	5.82153	5.37998e-08	3.8374e-06	Down	59.9055	179.192
ENSG00000185201	IFITM2	-2.96143	4.93141	2.39249e-17	6.36061e-15	Down	24.3765	190.582
ENSG00000185215	TNFAIP2	2.02077	5.35469	1.10739e-10	1.41684e-08	Up	52.3104	12.9443
ENSG00000185339	TCN2	-1.96109	3.45393	3.76379e-05	0.00133533	Down	3.17176	12.3489
ENSG00000185483	ROR1	-2.07761	2.8306	1.69751e-05	0.000685401	Down	1.10704	4.70123
ENSG00000185507	IRF7	-4.58802	5.12927	7.70745e-32	6.57413e-29	Down	2.7897	66.9592
ENSG00000185567	AHNAK2	1.58528	4.65048	4.62259e-06	0.000222203	Up	6.08186	2.0396
ENSG00000185742	C11orf87	-2.35351	1.6978	2.62951e-05	0.000982277	Down	0.249662	1.29256
ENSG00000185745	IFIT1	-5.63163	8.81451	2.04444e-23	9.9647e-21	Down	14.5107	722.956
ENSG00000185813	PCYT2	-1.31582	5.28133	4.603e-05	0.00159607	Down	19.3118	48.2256
ENSG00000185880	TRIM69	-3.19089	5.61385	5.11768e-22	2.22902e-19	Down	4.96593	45.4624
ENSG00000185885	IFITM1	-5.86904	9.03306	1.43951e-66	4.91135e-63	Down	39.5439	2326.78
ENSG00000185960	SHOX	-3.63043	1.71467	1.23776e-08	1.04703e-06	Down	0.319999	4.00367
ENSG00000185963	BICD2	1.08705	6.04249	0.000211673	0.00580853	Up	26.6747	12.6146
ENSG00000186205	2017-03-01	1.99397	2.2377	0.000254798	0.0067914	Up	6.31176	1.58983
ENSG00000186340	THBS2	-1.5566	8.40975	3.10866e-08	2.29738e-06	Down	43.8603	129.711
ENSG00000186470	BTN3A2	-2.05125	6.06608	4.71644e-10	5.2473e-08	Down	17.1588	71.4159
ENSG00000186480	INSIG1	-1.30584	8.08555	9.7141e-06	0.000425819	Down	88.2495	219.489
ENSG00000187498	COL4A1	-1.30517	7.60255	0.000143104	0.00419697	Down	24.319	60.3628
ENSG00000187608	ISG15	-5.43286	7.63094	1.08788e-23	5.4317e-21	Down	26.3729	1137.49
ENSG00000187678	SPRY4	1.26046	5.13556	5.54021e-05	0.00186536	Up	16.2977	6.83938
ENSG00000187720	THSD4	1.38303	5.80175	4.29764e-06	0.000209469	Up	12.5571	4.8453
ENSG00000187837	HIST1H1C	-2.05187	4.2409	4.47514e-06	0.000216573	Down	20.6073	85.5204
ENSG00000187957	DNER	4.15028	5.73168	1.79817e-20	6.69278e-18	Up	49.1505	2.77919
ENSG00000188153	COL4A5	-1.36083	6.01294	1.38709e-06	7.59228e-05	Down	10.6652	27.5066
ENSG00000188313	PLSCR1	-3.29873	7.84242	1.20329e-27	7.24484e-25	Down	58.1955	576.185
ENSG00000189056	RELN	3.72823	2.29025	1.40484e-05	0.000578221	Up	2.60032	0.194059
ENSG00000189184	PCDH18	-2.25052	3.86754	0.000345863	0.00880616	Down	1.36884	6.52533
ENSG00000189283	FHIT	-5.01467	0.313353	0.000391174	0.00963624	Down	0.0856643	3.34209
ENSG00000196116	TDRD7	-1.79779	5.6055	8.00285e-10	8.5773e-08	Down	8.3901	29.3302
ENSG00000196352	CD55	1.25023	6.11421	0.000366484	0.00912687	Up	73.392	31.038
ENSG00000196396	PTPN1	1.14817	7.44645	7.66343e-05	0.00246276	Up	100.133	45.429
ENSG00000196411	EPHB4	-1.35571	5.88171	6.05322e-06	0.000279089	Down	17.5245	44.9946
ENSG00000196549	MME	1.13645	9.68124	1.35459e-05	0.000562469	Up	586.653	268.432
ENSG00000196562	SULF2	-3.33921	1.97768	8.18443e-09	7.19071e-07	Down	0.303368	3.12829
ENSG00000196611	MMP1	5.50749	11.6488	5.18781e-49	8.16921e-46	Up	4944.65	109.379
ENSG00000196730	DAPK1	-1.56955	5.69562	5.78679e-08	4.09901e-06	Down	7.2762	21.7112
ENSG00000196843	ARID5A	-1.66781	3.23509	0.000409544	0.00995697	Down	3.50628	11.177
ENSG00000196878	LAMB3	2.21762	5.3221	1.50791e-06	8.20968e-05	Up	39.1351	8.45249
ENSG00000197054	ZNF763	-3.43535	-0.0360784	4.45591e-05	0.00154868	Down	0.11498	1.28111
ENSG00000197183	NOL4L	1.439	4.05756	0.000293382	0.00767027	Up	12.9054	4.78582
ENSG00000197296	FITM2	1.85298	5.11327	2.09002e-08	1.65832e-06	Up	16.8471	4.68432
ENSG00000197405	C5AR1	4.06524	-0.137683	1.84556e-05	0.000740795	Up	1.21782	0.0704402
ENSG00000197448	GSTK1	-1.01376	6.09533	0.000221314	0.00601661	Down	72.3106	146.661
ENSG00000197457	STMN3	2.61474	6.30413	2.29747e-08	1.7681e-06	Up	92.0321	15.0867
ENSG00000197467	COL13A1	2.15201	4.00008	4.67969e-07	2.76075e-05	Up	20.7526	4.68347
ENSG00000197536	C5orf56	-2.27614	2.18333	3.28404e-05	0.00118777	Down	2.2217	10.9241
ENSG00000197632	SERPINB2	3.82136	6.79992	1.01762e-13	1.85998e-11	Up	170.449	12.1077
ENSG00000197852	FAM212B	-1.74353	4.16062	1.0813e-05	0.000468969	Down	3.03386	10.218
ENSG00000198088	NUP62CL	2.49678	0.640409	0.000383573	0.00950621	Up	3.49778	0.617168
ENSG00000198108	CHSY3	2.27781	1.87583	3.4339e-05	0.00123325	Up	2.40912	0.497003
ENSG00000198133	TMEM229B	-2.88575	1.80475	2.21351e-05	0.000854957	Down	0.445853	3.24742
ENSG00000198185	ZNF334	3.03271	0.749317	6.54508e-05	0.00214718	Up	1.53028	0.182718
ENSG00000198624	CCDC69	1.96045	3.8736	2.08657e-05	0.00081985	Up	12.0647	3.10702
ENSG00000198712	MT-CO2	-1.11215	10.4704	9.397e-05	0.00291023	Down	2793.47	6089.16
ENSG00000198786	MT-ND5	-1.53059	8.75294	4.65654e-05	0.00160478	Down	192.285	561.807
ENSG00000198804	MT-CO1	-1.51543	11.6002	5.44922e-06	0.000254682	Down	1685.97	4868.65
ENSG00000198886	MT-ND4	-1.706	9.84279	9.95832e-06	0.000435591	Down	516.847	1705.6
ENSG00000198888	MT-ND1	-1.1578	8.19139	0.000215993	0.00590333	Down	346.683	780.807
ENSG00000198899	MT-ATP6	-1.22809	8.53152	0.000354626	0.00897349	Down	693.598	1641.44
ENSG00000198910	L1CAM	-1.23091	7.59529	2.31854e-05	0.000887154	Down	41.0414	96.7255
ENSG00000203668	CHML	1.12869	5.81462	0.000203139	0.00559684	Up	15.303	7.04143
ENSG00000203722	RAET1G	-2.80832	0.488522	0.000351154	0.00890765	Down	0.613898	4.17971
ENSG00000203880	PCMTD2	1.18198	5.55216	0.000122105	0.00364006	Up	56.9194	25.2539
ENSG00000204262	COL5A2	-1.58963	10.1255	7.65797e-09	6.75717e-07	Down	115.347	349.08
ENSG00000204267	TAP2	-1.58648	5.24607	1.65261e-06	8.8794e-05	Down	11.2273	33.9474
ENSG00000204514	ZNF814	1.76281	2.92953	0.000403469	0.00984795	Up	8.97114	2.65626
ENSG00000205336	ADGRG1	2.75858	3.85951	1.12103e-10	1.42538e-08	Up	17.8244	2.64024
ENSG00000205413	SAMD9	-3.10829	7.37465	3.55085e-17	9.31916e-15	Down	7.2221	62.6421
ENSG00000205560	CPT1B	-2.56079	2.73654	3.04463e-07	1.88869e-05	Down	2.47763	14.6963
ENSG00000206190	ATP10A	-2.56789	4.60823	2.34753e-05	0.000896573	Down	1.63674	9.79799
ENSG00000206297	TAP1	-2.83013	3.67004	2.01949e-10	2.40354e-08	Down	1.58556	11.3128
ENSG00000206299	TAP2	-1.43202	5.59507	1.26019e-06	6.93477e-05	Down	12.7671	34.6225
ENSG00000206344	HCG27	-2.59846	0.267768	0.000251252	0.00671461	Down	0.595394	3.74981
ENSG00000206493	HLA-E	-1.40097	6.57213	2.50126e-06	0.00012925	Down	30.3141	80.3934
ENSG00000206509	HLA-F	-4.6053	0.971414	9.16014e-09	7.87888e-07	Down	0.399644	9.38132
ENSG00000212907	MT-ND4L	-1.55611	6.68676	5.61133e-05	0.00187695	Down	1459.01	4337.97
ENSG00000213145	CRIP1	5.30569	0.799949	1.00626e-06	5.61283e-05	Up	17.6969	0.418795
ENSG00000213626	LBH	2.54375	1.77679	0.000392979	0.00965748	Up	4.37752	0.744305
ENSG00000213762	ZNF134	1.39195	4.66741	5.08625e-05	0.00173246	Up	15.7389	6.03269
ENSG00000213928	IRF9	-2.3075	5.88076	3.07941e-15	6.49883e-13	Down	33.8946	168.892
ENSG00000213949	ITGA1	-1.30599	5.59203	1.49628e-05	0.000610165	Down	7.87371	19.6126
ENSG00000214357	NEURL1B	-2.07493	3.93739	6.3407e-06	0.000291032	Down	1.3184	5.56142
ENSG00000214967	NPIPA7	3.63132	1.47599	2.46138e-05	0.000933089	Up	9.02376	0.720237
ENSG00000215262	KCNU1	4.82717	0.112814	1.58921e-06	8.56124e-05	Up	1.25364	0.0401183
ENSG00000216490	IFI30	-3.74123	4.51703	1.42804e-20	5.41361e-18	Down	4.79442	64.2025
ENSG00000221963	APOL6	-2.19655	6.47208	7.25162e-15	1.49947e-12	Down	4.36355	20.1296
ENSG00000223481	TAP2	-1.56907	4.29924	4.73325e-05	0.00162348	Down	10.2188	30.4265
ENSG00000223532	HLA-B	-2.91105	10.6869	2.12355e-17	5.79615e-15	Down	397.552	2999.98
ENSG00000224320	HLA-A	-1.6517	7.64257	9.61648e-10	1.00953e-07	Down	100.215	316.048
ENSG00000225691	HLA-C	-2.44789	5.85124	6.14394e-15	1.28339e-12	Down	18.7845	103.095
ENSG00000225967	TAP2	-1.56907	4.29924	4.73459e-05	0.00162348	Down	10.2188	30.4265
ENSG00000226173	TAP1	-2.83013	3.67004	2.01489e-10	2.40354e-08	Down	1.58556	11.3128
ENSG00000227500	SCAMP4	-1.16459	5.76026	0.000123551	0.00367617	Down	25.8685	58.1456
ENSG00000227772	MICB	-2.01303	3.13098	1.27163e-05	0.000534527	Down	2.17753	8.84322
ENSG00000227816	TAP1	-2.85413	3.69135	1.06798e-10	1.37501e-08	Down	1.58744	11.5239
ENSG00000228253	MT-ATP8	-1.50558	5.37767	6.78697e-05	0.00221236	Down	141.724	406.113
ENSG00000228299	HLA-C	-2.23796	3.32595	3.09814e-06	0.000156985	Down	4.07691	19.2372
ENSG00000228964	HLA-B	-3.42618	3.3205	3.83853e-11	5.30936e-09	Down	3.92076	42.1277
ENSG00000229215	HLA-A	-1.6517	7.64257	9.61289e-10	1.00953e-07	Down	100.215	316.048
ENSG00000229252	HLA-E	-1.40097	6.57213	2.49838e-06	0.00012925	Down	30.3141	80.3934
ENSG00000229698	HLA-F	-4.40579	1.57344	7.91224e-11	1.03828e-08	Down	0.797859	17.5878
ENSG00000230254	HLA-E	-1.40097	6.57213	2.50248e-06	0.00012925	Down	30.3141	80.3934
ENSG00000230705	TAP1	-2.85413	3.69135	1.06663e-10	1.37501e-08	Down	1.58744	11.5239
ENSG00000231372	MICB	-1.48152	4.95845	1.04849e-05	0.000456672	Down	10.9199	30.656
ENSG00000232126	HLA-B	-2.77504	2.77001	1.60358e-07	1.04544e-05	Down	3.31491	22.8547
ENSG00000232326	TAP2	-1.76402	5.94494	4.98125e-10	5.48232e-08	Down	14.4373	49.2638
ENSG00000232367	TAP1	-2.83276	3.65675	2.35645e-10	2.76093e-08	Down	1.56559	11.1917
ENSG00000233841	HLA-C	-2.25652	9.26829	3.97363e-17	1.02967e-14	Down	219.146	1051.11
ENSG00000233904	HLA-E	-1.40097	6.57213	2.50658e-06	0.00012925	Down	30.3141	80.3934
ENSG00000234487	HLA-F	-4.93006	3.98467	1.84765e-17	5.18126e-15	Down	3.19292	101.688
ENSG00000234745	HLA-B	-2.5298	1.40451	4.42413e-05	0.00154287	Down	1.0997	6.54178
ENSG00000235220	HLA-F	-4.60531	0.971414	9.13255e-09	7.87888e-07	Down	0.399644	9.38132
ENSG00000237022	HLA-C	-3.71048	1.4557	8.98506e-09	7.82694e-07	Down	0.415571	5.55767
ENSG00000237508	HLA-F	-4.60532	0.971414	9.11242e-09	7.87888e-07	Down	0.399644	9.38132
ENSG00000239463	HLA-DMA	-3.20592	0.577268	7.48778e-06	0.000336884	Down	0.4314	3.99012
ENSG00000239713	APOBEC3G	-2.22211	4.43487	2.65743e-08	2.00739e-06	Down	7.31583	34.2555
ENSG00000239754	CFB	-2.32695	3.70167	9.03008e-08	6.18243e-06	Down	3.05075	15.3352
ENSG00000239836	PSMB9	-2.87249	2.09865	4.26922e-07	2.57045e-05	Down	2.60943	19.0874
ENSG00000240065	PSMB9	-2.87232	2.11585	3.4748e-07	2.13874e-05	Down	2.61629	19.1359
ENSG00000240118	PSMB9	-2.86651	2.12924	3.95226e-07	2.40794e-05	Down	2.62826	19.1455
ENSG00000240386	LCE1F	4.59127	-1.01516	0.000178222	0.00503366	Up	2.97478	0.105318
ENSG00000240508	PSMB9	-2.74669	3.31746	2.50548e-09	2.39671e-07	Down	6.5172	44.0511
ENSG00000240563	L1TD1	3.08144	2.00319	1.34573e-07	8.85801e-06	Up	2.60381	0.308179
ENSG00000240694	PNMA2	2.12703	4.50825	6.31208e-07	3.67087e-05	Up	11.4687	2.62941
ENSG00000241534	CFB	-2.38247	3.68137	5.35466e-08	3.8327e-06	Down	2.66926	13.9491
ENSG00000242265	PEG10	-1.36073	7.344	4.79386e-06	0.000228582	Down	20.0624	51.8534
ENSG00000242335	CFB	-2.31939	3.64758	1.27919e-07	8.47454e-06	Down	2.66926	13.3506
ENSG00000242685	HLA-DMA	-3.20592	0.577268	7.47189e-06	0.000336884	Down	0.4314	3.99012
ENSG00000242711	PSMB9	-2.75143	3.32114	2.31253e-09	2.23301e-07	Down	6.5172	44.1943
ENSG00000243067	PSMB9	-2.87255	2.11602	3.47907e-07	2.13874e-05	Down	2.61629	19.139
ENSG00000243189	HLA-DMA	-3.20592	0.577268	7.47962e-06	0.000336884	Down	0.4314	3.99012
ENSG00000243215	HLA-DMA	-3.20592	0.577268	7.46776e-06	0.000336884	Down	0.4314	3.99012
ENSG00000243509	TNFRSF6B	9.83433	1.41609	1.53023e-08	1.26312e-06	Up	8.05994	0
ENSG00000243570	CFB	-2.31939	3.64758	1.27819e-07	8.47454e-06	Down	2.66926	13.3506
ENSG00000243594	PSMB9	-2.87249	2.09865	4.2601e-07	2.57045e-05	Down	2.60943	19.0874
ENSG00000243719	HLA-DMA	-3.20593	0.577268	7.45129e-06	0.000336884	Down	0.4314	3.99012
ENSG00000243958	PSMB9	-2.74669	3.31746	2.49209e-09	2.3951e-07	Down	6.5172	44.0511
ENSG00000249992	TMEM158	3.34623	7.36913	5.88952e-18	1.74731e-15	Up	260.439	25.7797
ENSG00000251349	MSANTD3-TMEFF1	-8.75565	1.22663	9.35364e-05	0.00290119	Down	0.00404648	3.51381
ENSG00000253368	TRNP1	2.64807	4.52827	6.80584e-13	1.17078e-10	Up	37.7917	6.05213
ENSG00000254413	CHKB-CPT1B	-2.86746	1.90341	5.81591e-07	3.40164e-05	Down	0.669575	4.90032
ENSG00000257335	MGAM	3.95506	2.37646	1.17504e-10	1.48483e-08	Up	1.86086	0.118521
ENSG00000258543		3.37983	1.29853	7.46162e-07	4.29064e-05	Up	7.84657	0.74969
ENSG00000267228		3.75323	0.5606	2.19534e-05	0.000849542	Up	19.4472	1.37342
ENSG00000268643		-4.47747	-0.902141	4.44438e-05	0.00154729	Down	0.1055	3.17393
ENSG00000269343	ZNF587B	1.54278	3.6204	0.000358458	0.00903693	Up	10.4576	3.61802
ENSG00000271303	SRXN1	1.7166	6.7689	8.69681e-07	4.891e-05	Up	92.538	28.2755
ENSG00000271503	CCL5	-4.78802	1.85156	1.08745e-12	1.79525e-10	Down	0.319617	8.82866
ENSG00000272196	HIST2H2AA4	-4.56786	-0.350798	4.14276e-06	0.000202402	Down	0.271408	8.25892
ENSG00000272398	CD24	2.94908	2.7658	1.21145e-07	8.10445e-06	Up	8.26458	1.06818
ENSG00000273173	SNURF	-3.35636	-0.588818	0.000346644	0.00881508	Down	0.398944	4.89342
ENSG00000278139		-7.59554	-0.707031	3.63722e-05	0.00129943	Down	0	1.12995
