# Supplementary material for: Transcriptome profiling of the interconnection of pathways involved in malignant transformation and response to hypoxia
Source: Oncotarget. 2018 Apr 13;9(28):19730–44. doi: 10.18632/oncotarget.24808 (PMC5929421; doi:10.18632/oncotarget.24808)
Supplement: Supplementary file 3 [file oncotarget-09-19730-s003.xlsx]

## Sheet: Info
Supplementary Table 2: containing results from DAVID analysis used in Figure 2. In the first sheet, enriched terms for all identified hDEGs in total are identified, and the following sheets contain functional enrichment results for each stage n the model respectively separated on up- and downregulated genes.

## Sheet: DAVID analysis all hDEGs
Category	Term	Count	%	PValue	Genes	List Total	Pop Hits	Pop Total	Fold Enrichment	Bonferroni	Benjamini	FDR
GOTERM_BP_FAT	GO:0009605~response to external stimulus	499	16.9728	1.32539e-30	ENSG00000074527, ENSG00000160683, ENSG00000091129, ENSG00000111335, ENSG00000075651, ENSG00000113448, ENSG00000137628, ENSG00000111331, ENSG00000170381, ENSG00000263528, ENSG00000171223, ENSG00000054277, ENSG00000273802, ENSG00000170581, ENSG00000198911, ENSG00000163083, ENSG00000198910, ENSG00000146477, ENSG00000171132, ENSG00000183486, ENSG00000167995, ENSG00000183691, ENSG00000106366, ENSG0000…	2522	2073	16650	1.58917	1.33745e-26	1.33745e-26	2.70866e-27
GOTERM_BP_FAT	GO:0001944~vasculature development	192	6.53061	5.26055e-25	ENSG00000115008, ENSG00000091129, ENSG00000049323, ENSG00000107731, ENSG00000071246, ENSG00000066056, ENSG00000130635, ENSG00000170381, ENSG00000182871, ENSG00000135744, ENSG00000069667, ENSG00000187498, ENSG00000169641, ENSG00000161381, ENSG00000171223, ENSG00000152804, ENSG00000115415, ENSG00000115414, ENSG00000144476, ENSG00000160255, ENSG00000263001, ENSG00000140464, ENSG00000124212, ENSG0000…	2522	610	16650	2.07798	5.30842e-21	2.65421e-21	1.07509e-21
GOTERM_BP_FAT	GO:0010033~response to organic substance	611	20.7823	1.16481e-24	ENSG00000163884, ENSG00000160683, ENSG00000111335, ENSG00000113448, ENSG00000111331, ENSG00000263528, ENSG00000204262, ENSG00000078081, ENSG00000102996, ENSG00000278139, ENSG00000171223, ENSG00000152804, ENSG00000170581, ENSG00000081059, ENSG00000127920, ENSG00000198911, ENSG00000163083, ENSG00000109787, ENSG00000054598, ENSG00000119699, ENSG00000183486, ENSG00000171132, ENSG00000106366, ENSG0000…	2522	2822	16650	1.4294	1.17541e-20	3.91803e-21	2.3805e-21
GOTERM_BP_FAT	GO:0034097~response to cytokine	232	7.89116	1.70668e-24	ENSG00000115008, ENSG00000160683, ENSG00000115009, ENSG00000111335, ENSG00000188313, ENSG00000111331, ENSG00000263528, ENSG00000161057, ENSG00000078081, ENSG00000174564, ENSG00000171223, ENSG00000115415, ENSG00000170581, ENSG00000150540, ENSG00000081059, ENSG00000124212, ENSG00000140464, ENSG00000177628, ENSG00000161921, ENSG00000183486, ENSG00000056558, ENSG00000136560, ENSG00000258659, ENSG0000…	2522	802	16650	1.90978	1.72221e-20	4.30554e-21	3.48791e-21
GOTERM_BP_FAT	GO:0030334~regulation of cell migration	206	7.0068	4.89838e-24	ENSG00000115008, ENSG00000115009, ENSG00000071246, ENSG00000066056, ENSG00000170381, ENSG00000115414, ENSG00000161921, ENSG00000171132, ENSG00000126458, ENSG00000106366, ENSG00000183691, ENSG00000146674, ENSG00000164938, ENSG00000157227, ENSG00000120156, ENSG00000143013, ENSG00000183287, ENSG00000114251, ENSG00000173482, ENSG00000120318, ENSG00000060656, ENSG00000095203, ENSG00000166949, ENSG0000…	2522	685	16650	1.98539	4.94296e-20	9.88592e-21	1.00107e-20
GOTERM_BP_FAT	GO:0001568~blood vessel development	180	6.12245	4.34981e-23	ENSG00000115008, ENSG00000091129, ENSG00000049323, ENSG00000107731, ENSG00000071246, ENSG00000066056, ENSG00000130635, ENSG00000170381, ENSG00000182871, ENSG00000135744, ENSG00000069667, ENSG00000187498, ENSG00000169641, ENSG00000161381, ENSG00000171223, ENSG00000152804, ENSG00000115415, ENSG00000115414, ENSG00000144476, ENSG00000160255, ENSG00000263001, ENSG00000140464, ENSG00000124212, ENSG0000…	2522	576	16650	2.06309	4.38939e-19	7.31566e-20	8.88961e-20
GOTERM_BP_FAT	GO:0042127~regulation of cell proliferation	375	12.7551	6.19338e-23	ENSG00000071242, ENSG00000115008, ENSG00000182685, ENSG00000071246, ENSG00000197329, ENSG00000100867, ENSG00000174807, ENSG00000174564, ENSG00000171223, ENSG00000152804, ENSG00000115415, ENSG00000153162, ENSG00000115414, ENSG00000081059, ENSG00000140464, ENSG00000160877, ENSG00000164932, ENSG00000119699, ENSG00000113389, ENSG00000167996, ENSG00000183691, ENSG00000136158, ENSG00000146674, ENSG0000…	2522	1552	16650	1.59518	6.24974e-19	8.92821e-20	1.26573e-19
GOTERM_BP_FAT	GO:0072358~cardiovascular system development	256	8.70748	1.48725e-22	ENSG00000071242, ENSG00000115008, ENSG00000091129, ENSG00000071246, ENSG00000107731, ENSG00000066056, ENSG00000130635, ENSG00000170381, ENSG00000171223, ENSG00000152804, ENSG00000115415, ENSG00000115414, ENSG00000160255, ENSG00000263001, ENSG00000140464, ENSG00000124212, ENSG00000185215, ENSG00000100968, ENSG00000171812, ENSG00000054598, ENSG00000119699, ENSG00000126458, ENSG00000106366, ENSG0000…	2522	945	16650	1.78845	1.50078e-18	1.87598e-19	3.03946e-19
GOTERM_BP_FAT	GO:0072359~circulatory system development	256	8.70748	1.48725e-22	ENSG00000071242, ENSG00000115008, ENSG00000091129, ENSG00000071246, ENSG00000107731, ENSG00000066056, ENSG00000130635, ENSG00000170381, ENSG00000171223, ENSG00000152804, ENSG00000115415, ENSG00000115414, ENSG00000160255, ENSG00000263001, ENSG00000140464, ENSG00000124212, ENSG00000185215, ENSG00000100968, ENSG00000171812, ENSG00000054598, ENSG00000119699, ENSG00000126458, ENSG00000106366, ENSG0000…	2522	945	16650	1.78845	1.50078e-18	1.87598e-19	3.03946e-19
GOTERM_BP_FAT	GO:2000145~regulation of cell motility	212	7.21088	3.62066e-22	ENSG00000115008, ENSG00000115009, ENSG00000071246, ENSG00000066056, ENSG00000170381, ENSG00000115414, ENSG00000161921, ENSG00000171132, ENSG00000126458, ENSG00000106366, ENSG00000183691, ENSG00000146674, ENSG00000164938, ENSG00000157227, ENSG00000120156, ENSG00000143013, ENSG00000183287, ENSG00000114251, ENSG00000173482, ENSG00000120318, ENSG00000060656, ENSG00000095203, ENSG00000166949, ENSG0000…	2522	736	16650	1.90164	3.65361e-18	4.05957e-19	7.39947e-19
GOTERM_BP_FAT	GO:0040011~locomotion	368	12.517	3.95896e-22	ENSG00000115008, ENSG00000115009, ENSG00000074527, ENSG00000160683, ENSG00000091129, ENSG00000071246, ENSG00000107731, ENSG00000075651, ENSG00000066056, ENSG00000113448, ENSG00000130635, ENSG00000170381, ENSG00000136167, ENSG00000160886, ENSG00000174807, ENSG00000115415, ENSG00000115414, ENSG00000160255, ENSG00000140464, ENSG00000164932, ENSG00000128973, ENSG00000114841, ENSG00000161921, ENSG0000…	2522	1530	16650	1.58791	3.99499e-18	3.99499e-19	8.09084e-19
GOTERM_BP_FAT	GO:0070887~cellular response to chemical stimulus	569	19.3537	5.61565e-22	ENSG00000163884, ENSG00000160683, ENSG00000111335, ENSG00000113448, ENSG00000111331, ENSG00000204262, ENSG00000100867, ENSG00000278139, ENSG00000171223, ENSG00000152804, ENSG00000170581, ENSG00000081059, ENSG00000127920, ENSG00000100968, ENSG00000163083, ENSG00000109787, ENSG00000054598, ENSG00000119699, ENSG00000171132, ENSG00000183486, ENSG00000104221, ENSG00000183691, ENSG00000106366, ENSG0000…	2522	2648	16650	1.41861	5.66675e-18	5.15159e-19	1.14766e-18
GOTERM_BP_FAT	GO:0071310~cellular response to organic substance	487	16.5646	6.93098e-22	ENSG00000163884, ENSG00000160683, ENSG00000111335, ENSG00000113448, ENSG00000111331, ENSG00000204262, ENSG00000278139, ENSG00000171223, ENSG00000152804, ENSG00000170581, ENSG00000081059, ENSG00000127920, ENSG00000163083, ENSG00000109787, ENSG00000054598, ENSG00000119699, ENSG00000171132, ENSG00000183486, ENSG00000183691, ENSG00000106366, ENSG00000136560, ENSG00000141458, ENSG00000258659, ENSG0000…	2522	2186	16650	1.47078	6.99405e-18	5.82838e-19	1.41647e-18
GOTERM_BP_FAT	GO:0040012~regulation of locomotion	217	7.38095	1.48877e-21	ENSG00000115008, ENSG00000115009, ENSG00000071246, ENSG00000066056, ENSG00000170381, ENSG00000115414, ENSG00000161921, ENSG00000171132, ENSG00000126458, ENSG00000106366, ENSG00000183691, ENSG00000146674, ENSG00000164938, ENSG00000185008, ENSG00000157227, ENSG00000120156, ENSG00000143013, ENSG00000183287, ENSG00000114251, ENSG00000173482, ENSG00000120318, ENSG00000095203, ENSG00000060656, ENSG0000…	2522	768	16650	1.86538	1.50232e-17	1.15563e-18	3.04256e-18
GOTERM_BP_FAT	GO:0016477~cell migration	300	10.2041	1.60312e-21	ENSG00000115008, ENSG00000115009, ENSG00000160683, ENSG00000091129, ENSG00000071246, ENSG00000066056, ENSG00000113448, ENSG00000130635, ENSG00000170381, ENSG00000136167, ENSG00000174807, ENSG00000115415, ENSG00000115414, ENSG00000160255, ENSG00000140464, ENSG00000164932, ENSG00000161921, ENSG00000198910, ENSG00000054598, ENSG00000171132, ENSG00000126458, ENSG00000106366, ENSG00000183691, ENSG0000…	2522	1184	16650	1.67278	1.61771e-17	1.15551e-18	3.27627e-18
GOTERM_BP_FAT	GO:0048514~blood vessel morphogenesis	157	5.34014	2.61624e-21	ENSG00000115008, ENSG00000091129, ENSG00000107731, ENSG00000071246, ENSG00000066056, ENSG00000170381, ENSG00000182871, ENSG00000135744, ENSG00000069667, ENSG00000187498, ENSG00000161381, ENSG00000171223, ENSG00000152804, ENSG00000115415, ENSG00000115414, ENSG00000144476, ENSG00000263001, ENSG00000160255, ENSG00000140464, ENSG00000124212, ENSG00000164283, ENSG00000185215, ENSG00000170961, ENSG0000…	2522	491	16650	2.111	2.64004e-17	1.76003e-18	5.34674e-18
GOTERM_BP_FAT	GO:0051240~positive regulation of multicellular organismal process	346	11.7687	3.51122e-21	ENSG00000115008, ENSG00000115009, ENSG00000091129, ENSG00000113448, ENSG00000137628, ENSG00000197329, ENSG00000174564, ENSG00000171517, ENSG00000153162, ENSG00000115414, ENSG00000160255, ENSG00000140464, ENSG00000124212, ENSG00000164932, ENSG00000177628, ENSG00000100968, ENSG00000163083, ENSG00000109255, ENSG00000198910, ENSG00000054598, ENSG00000119699, ENSG00000171132, ENSG00000126458, ENSG0000…	2522	1431	16650	1.59627	3.54317e-17	2.21448e-18	7.1758e-18
GOTERM_BP_FAT	GO:0001525~angiogenesis	138	4.69388	1.03888e-20	ENSG00000115008, ENSG00000091129, ENSG00000071246, ENSG00000107731, ENSG00000066056, ENSG00000170381, ENSG00000182871, ENSG00000135744, ENSG00000187498, ENSG00000069667, ENSG00000161381, ENSG00000152804, ENSG00000115415, ENSG00000115414, ENSG00000144476, ENSG00000263001, ENSG00000160255, ENSG00000124212, ENSG00000140464, ENSG00000185215, ENSG00000164283, ENSG00000171812, ENSG00000167772, ENSG0000…	2522	413	16650	2.20596	1.04834e-16	6.16668e-18	2.12314e-17
GOTERM_BP_FAT	GO:0048870~cell motility	325	11.0544	1.21287e-20	ENSG00000115008, ENSG00000115009, ENSG00000160683, ENSG00000091129, ENSG00000071246, ENSG00000075651, ENSG00000066056, ENSG00000113448, ENSG00000130635, ENSG00000170381, ENSG00000136167, ENSG00000160886, ENSG00000174807, ENSG00000115415, ENSG00000115414, ENSG00000160255, ENSG00000140464, ENSG00000164932, ENSG00000114841, ENSG00000161921, ENSG00000198910, ENSG00000054598, ENSG00000171132, ENSG0000…	2522	1330	16650	1.61325	1.22391e-16	6.79949e-18	2.47872e-17
GOTERM_BP_FAT	GO:0051674~localization of cell	325	11.0544	1.21287e-20	ENSG00000115008, ENSG00000115009, ENSG00000160683, ENSG00000091129, ENSG00000071246, ENSG00000075651, ENSG00000066056, ENSG00000113448, ENSG00000130635, ENSG00000170381, ENSG00000136167, ENSG00000160886, ENSG00000174807, ENSG00000115415, ENSG00000115414, ENSG00000160255, ENSG00000140464, ENSG00000164932, ENSG00000114841, ENSG00000161921, ENSG00000198910, ENSG00000054598, ENSG00000171132, ENSG0000…	2522	1330	16650	1.61325	1.22391e-16	6.79949e-18	2.47872e-17
GOTERM_BP_FAT	GO:0007166~cell surface receptor signaling pathway	565	19.2177	2.79602e-20	ENSG00000160683, ENSG00000111335, ENSG00000113448, ENSG00000111331, ENSG00000170381, ENSG00000278139, ENSG00000088448, ENSG00000113441, ENSG00000152804, ENSG00000170581, ENSG00000081059, ENSG00000100968, ENSG00000173567, ENSG00000163083, ENSG00000054598, ENSG00000119699, ENSG00000171132, ENSG00000183486, ENSG00000183691, ENSG00000106366, ENSG00000258659, ENSG00000214357, ENSG00000164342, ENSG0000…	2522	2669	16650	1.39756	2.82146e-16	1.48498e-17	5.71416e-17
GOTERM_BP_FAT	GO:0051270~regulation of cellular component movement	220	7.48299	3.8213e-20	ENSG00000115008, ENSG00000115009, ENSG00000071246, ENSG00000066056, ENSG00000113448, ENSG00000170381, ENSG00000115414, ENSG00000161921, ENSG00000171132, ENSG00000126458, ENSG00000106366, ENSG00000183691, ENSG00000146674, ENSG00000164938, ENSG00000157227, ENSG00000120156, ENSG00000143013, ENSG00000069702, ENSG00000183287, ENSG00000114251, ENSG00000173482, ENSG00000120318, ENSG00000095203, ENSG0000…	2522	802	16650	1.811	3.85608e-16	1.92804e-17	7.80951e-17
GOTERM_BP_FAT	GO:0008283~cell proliferation	419	14.2517	1.46798e-19	ENSG00000060982, ENSG00000100867, ENSG00000171223, ENSG00000152804, ENSG00000147536, ENSG00000054598, ENSG00000119699, ENSG00000113389, ENSG00000167996, ENSG00000183691, ENSG00000136158, ENSG00000157227, ENSG00000106952, ENSG00000166341, ENSG00000069702, ENSG00000078098, ENSG00000166033, ENSG00000027075, ENSG00000166845, ENSG00000141510, ENSG00000128573, ENSG00000141655, ENSG00000170577, ENSG0000…	2522	1861	16650	1.4864	1.48133e-15	7.05397e-17	3.00007e-16
GOTERM_BP_FAT	GO:2000026~regulation of multicellular organismal development	391	13.2993	6.44246e-19	ENSG00000074527, ENSG00000091129, ENSG00000160685, ENSG00000130635, ENSG00000170381, ENSG00000204262, ENSG00000152804, ENSG00000100968, ENSG00000054598, ENSG00000198910, ENSG00000119699, ENSG00000183691, ENSG00000106366, ENSG00000164342, ENSG00000146374, ENSG00000185008, ENSG00000157227, ENSG00000069702, ENSG00000027075, ENSG00000128573, ENSG00000183287, ENSG00000170577, ENSG00000186350, ENSG0000…	2522	1721	16650	1.49991	6.50109e-15	2.95504e-16	1.31663e-15
GOTERM_BP_FAT	GO:1901700~response to oxygen-containing compound	344	11.7007	7.20341e-19	ENSG00000071242, ENSG00000163884, ENSG00000115009, ENSG00000066056, ENSG00000113448, ENSG00000197329, ENSG00000204262, ENSG00000102996, ENSG00000278139, ENSG00000171223, ENSG00000152804, ENSG00000115415, ENSG00000153162, ENSG00000150540, ENSG00000127920, ENSG00000177628, ENSG00000089159, ENSG00000163083, ENSG00000109787, ENSG00000161921, ENSG00000119699, ENSG00000171132, ENSG00000120256, ENSG0000…	2522	1466	16650	1.54915	7.26896e-15	3.16042e-16	1.47214e-15
GOTERM_BP_FAT	GO:0009628~response to abiotic stimulus	261	8.87755	8.01077e-19	ENSG00000115008, ENSG00000198712, ENSG00000171223, ENSG00000054277, ENSG00000115415, ENSG00000153162, ENSG00000150540, ENSG00000140464, ENSG00000124212, ENSG00000177628, ENSG00000100968, ENSG00000114841, ENSG00000163083, ENSG00000109255, ENSG00000119699, ENSG00000171132, ENSG00000120256, ENSG00000167995, ENSG00000136560, ENSG00000164342, ENSG00000198515, ENSG00000164938, ENSG00000157227, ENSG0000…	2522	1029	16650	1.67454	8.08366e-15	3.36819e-16	1.63714e-15
GOTERM_BP_FAT	GO:0010646~regulation of cell communication	618	21.0204	9.12992e-19	ENSG00000137628, ENSG00000113448, ENSG00000263528, ENSG00000020129, ENSG00000197142, ENSG00000088448, ENSG00000152804, ENSG00000170581, ENSG00000100968, ENSG00000163083, ENSG00000109255, ENSG00000119699, ENSG00000164086, ENSG00000171132, ENSG00000106366, ENSG00000183691, ENSG00000139625, ENSG00000136560, ENSG00000164342, ENSG00000126785, ENSG00000136158, ENSG00000146374, ENSG00000198515, ENSG0000…	2522	3020	16650	1.35099	9.21301e-15	3.6852e-16	1.86586e-15
GOTERM_BP_FAT	GO:0009966~regulation of signal transduction	566	19.2517	2.38587e-18	ENSG00000137628, ENSG00000113448, ENSG00000263528, ENSG00000197142, ENSG00000088448, ENSG00000152804, ENSG00000170581, ENSG00000100968, ENSG00000163083, ENSG00000119699, ENSG00000164086, ENSG00000171132, ENSG00000183691, ENSG00000106366, ENSG00000139625, ENSG00000136560, ENSG00000164342, ENSG00000126785, ENSG00000136158, ENSG00000146374, ENSG00000198515, ENSG00000196154, ENSG00000157227, ENSG0000…	2522	2728	16650	1.36975	2.40759e-14	9.25995e-16	4.87596e-15
GOTERM_BP_FAT	GO:0023051~regulation of signaling	624	21.2245	2.83202e-18	ENSG00000137628, ENSG00000113448, ENSG00000263528, ENSG00000020129, ENSG00000197142, ENSG00000088448, ENSG00000152804, ENSG00000170581, ENSG00000100968, ENSG00000163083, ENSG00000109255, ENSG00000119699, ENSG00000164086, ENSG00000171132, ENSG00000106366, ENSG00000183691, ENSG00000139625, ENSG00000136560, ENSG00000164342, ENSG00000126785, ENSG00000136158, ENSG00000146374, ENSG00000198515, ENSG0000…	2522	3070	16650	1.34189	2.8578e-14	1.05844e-15	5.78774e-15
GOTERM_BP_FAT	GO:0030335~positive regulation of cell migration	128	4.35374	4.71795e-18	ENSG00000115008, ENSG00000115009, ENSG00000169071, ENSG00000105976, ENSG00000108854, ENSG00000183023, ENSG00000170381, ENSG00000182871, ENSG00000135744, ENSG00000115414, ENSG00000124782, ENSG00000115594, ENSG00000170961, ENSG00000181284, ENSG00000161921, ENSG00000213015, ENSG00000125845, ENSG00000171132, ENSG00000106366, ENSG00000157227, ENSG00000143878, ENSG00000120156, ENSG00000183287, ENSG0000…	2522	395	16650	2.13935	4.76088e-14	1.70032e-15	9.64197e-15
GOTERM_BP_FAT	GO:0071345~cellular response to cytokine stimulus	193	6.56463	1.36962e-17	ENSG00000115008, ENSG00000160683, ENSG00000115009, ENSG00000064225, ENSG00000111335, ENSG00000111331, ENSG00000161057, ENSG00000138035, ENSG00000069667, ENSG00000109458, ENSG00000174564, ENSG00000102524, ENSG00000125347, ENSG00000115415, ENSG00000115604, ENSG00000126709, ENSG00000170581, ENSG00000081059, ENSG00000144476, ENSG00000140464, ENSG00000124212, ENSG00000115594, ENSG00000177628, ENSG0000…	2522	706	16650	1.80477	1.38208e-13	4.7658e-15	2.79906e-14
GOTERM_BP_FAT	GO:0008219~cell death	426	14.4898	3.75079e-17	ENSG00000263528, ENSG00000197142, ENSG00000078081, ENSG00000100867, ENSG00000170485, ENSG00000081059, ENSG00000166971, ENSG00000100968, ENSG00000163083, ENSG00000054598, ENSG00000119699, ENSG00000171132, ENSG00000183691, ENSG00000106366, ENSG00000139625, ENSG00000141458, ENSG00000158006, ENSG00000164342, ENSG00000136158, ENSG00000185008, ENSG00000106952, ENSG00000001084, ENSG00000078098, ENSG0000…	2522	1958	16650	1.43637	3.78492e-13	1.26164e-14	7.6654e-14
GOTERM_BP_FAT	GO:2000147~positive regulation of cell motility	129	4.38776	3.89746e-17	ENSG00000115008, ENSG00000115009, ENSG00000169071, ENSG00000105976, ENSG00000108854, ENSG00000183023, ENSG00000170381, ENSG00000182871, ENSG00000135744, ENSG00000115414, ENSG00000124782, ENSG00000115594, ENSG00000170961, ENSG00000181284, ENSG00000161921, ENSG00000213015, ENSG00000125845, ENSG00000171132, ENSG00000106366, ENSG00000157227, ENSG00000143878, ENSG00000120156, ENSG00000183287, ENSG0000…	2522	409	16650	2.08226	3.93293e-13	1.26869e-14	7.96515e-14
GOTERM_BP_FAT	GO:0030198~extracellular matrix organization	112	3.80952	4.16079e-17	ENSG00000109971, ENSG00000130635, ENSG00000175899, ENSG00000182871, ENSG00000204262, ENSG00000136167, ENSG00000187720, ENSG00000205221, ENSG00000187498, ENSG00000135744, ENSG00000102996, ENSG00000197467, ENSG00000115414, ENSG00000160255, ENSG00000170961, ENSG00000171812, ENSG00000081052, ENSG00000117122, ENSG00000054598, ENSG00000132031, ENSG00000213949, ENSG00000166147, ENSG00000099953, ENSG0000…	2522	334	16650	2.21381	4.19865e-13	1.31208e-14	8.50331e-14
GOTERM_BP_FAT	GO:0072001~renal system development	100	3.40136	4.50337e-17	ENSG00000138193, ENSG00000163884, ENSG00000187498, ENSG00000135744, ENSG00000126603, ENSG00000153162, ENSG00000115415, ENSG00000170961, ENSG00000117318, ENSG00000128309, ENSG00000081052, ENSG00000054598, ENSG00000150347, ENSG00000125845, ENSG00000166147, ENSG00000183691, ENSG00000111077, ENSG00000185008, ENSG00000162849, ENSG00000120156, ENSG00000174059, ENSG00000166341, ENSG00000168621, ENSG0000…	2522	283	16650	2.33283	4.54435e-13	1.37708e-14	9.20344e-14
GOTERM_BP_FAT	GO:0043062~extracellular structure organization	112	3.80952	5.30348e-17	ENSG00000109971, ENSG00000130635, ENSG00000175899, ENSG00000182871, ENSG00000204262, ENSG00000136167, ENSG00000187720, ENSG00000205221, ENSG00000187498, ENSG00000135744, ENSG00000102996, ENSG00000197467, ENSG00000115414, ENSG00000160255, ENSG00000170961, ENSG00000171812, ENSG00000081052, ENSG00000117122, ENSG00000054598, ENSG00000132031, ENSG00000213949, ENSG00000166147, ENSG00000099953, ENSG0000…	2522	335	16650	2.2072	5.35174e-13	1.57404e-14	1.08386e-13
GOTERM_BP_FAT	GO:0001655~urogenital system development	108	3.67347	9.42237e-17	ENSG00000138193, ENSG00000163884, ENSG00000187498, ENSG00000135744, ENSG00000126603, ENSG00000115415, ENSG00000153162, ENSG00000170961, ENSG00000117318, ENSG00000128309, ENSG00000081052, ENSG00000054598, ENSG00000150347, ENSG00000125845, ENSG00000166147, ENSG00000183691, ENSG00000111077, ENSG00000185008, ENSG00000162849, ENSG00000120156, ENSG00000174059, ENSG00000166341, ENSG00000168621, ENSG0000…	2522	320	16650	2.22814	1.12033e-12	3.19744e-14	2.22045e-13
GOTERM_BP_FAT	GO:0006928~movement of cell or subcellular component	395	13.4354	2.14275e-16	ENSG00000074527, ENSG00000160683, ENSG00000091129, ENSG00000075651, ENSG00000113448, ENSG00000130635, ENSG00000170381, ENSG00000136167, ENSG00000054598, ENSG00000198910, ENSG00000171132, ENSG00000183691, ENSG00000106366, ENSG00000185008, ENSG00000157227, ENSG00000167716, ENSG00000166341, ENSG00000069702, ENSG00000078098, ENSG00000011422, ENSG00000183287, ENSG00000141655, ENSG00000170577, ENSG0000…	2522	1795	16650	1.45279	2.24065e-12	6.22835e-14	4.55191e-13
GOTERM_BP_FAT	GO:0009607~response to biotic stimulus	223	7.58503	2.65022e-16	ENSG00000115009, ENSG00000111335, ENSG00000188313, ENSG00000197329, ENSG00000137628, ENSG00000113448, ENSG00000111331, ENSG00000263528, ENSG00000239713, ENSG00000171223, ENSG00000273802, ENSG00000115415, ENSG00000153162, ENSG00000170581, ENSG00000150540, ENSG00000100473, ENSG00000140464, ENSG00000161921, ENSG00000073008, ENSG00000183486, ENSG00000171132, ENSG00000106366, ENSG00000258659, ENSG0000…	2522	873	16650	1.6864	2.24065e-12	6.05072e-14	4.55191e-13
GOTERM_BP_FAT	GO:0040017~positive regulation of locomotion	130	4.42177	3.4145e-16	ENSG00000115008, ENSG00000115009, ENSG00000169071, ENSG00000105976, ENSG00000108854, ENSG00000183023, ENSG00000170381, ENSG00000182871, ENSG00000135744, ENSG00000115414, ENSG00000124782, ENSG00000115594, ENSG00000170961, ENSG00000171951, ENSG00000181284, ENSG00000161921, ENSG00000213015, ENSG00000125845, ENSG00000171132, ENSG00000106366, ENSG00000157227, ENSG00000143878, ENSG00000120156, ENSG0000…	2522	422	16650	2.03376	3.36098e-12	8.84848e-14	6.77236e-13
GOTERM_BP_FAT	GO:0006952~defense response	344	11.7007	4.00869e-16	ENSG00000115008, ENSG00000115009, ENSG00000188313, ENSG00000111335, ENSG00000197329, ENSG00000137628, ENSG00000111331, ENSG00000263528, ENSG00000239713, ENSG00000161057, ENSG00000174564, ENSG00000273802, ENSG00000115415, ENSG00000153162, ENSG00000115414, ENSG00000170581, ENSG00000160255, ENSG00000100473, ENSG00000140464, ENSG00000124212, ENSG00000177628, ENSG00000100968, ENSG00000163083, ENSG0000…	2522	1518	16650	1.49608	4.4813e-12	1.14908e-13	9.10383e-13
GOTERM_BP_FAT	GO:0051707~response to other organism	214	7.27891	4.21267e-16	ENSG00000115009, ENSG00000111335, ENSG00000188313, ENSG00000197329, ENSG00000137628, ENSG00000113448, ENSG00000111331, ENSG00000263528, ENSG00000239713, ENSG00000171223, ENSG00000273802, ENSG00000115415, ENSG00000153162, ENSG00000170581, ENSG00000100473, ENSG00000140464, ENSG00000161921, ENSG00000183486, ENSG00000171132, ENSG00000106366, ENSG00000258659, ENSG00000164342, ENSG00000106952, ENSG0000…	2522	829	16650	1.70423	4.4813e-12	1.12022e-13	9.10383e-13
GOTERM_BP_FAT	GO:0043207~response to external biotic stimulus	214	7.27891	4.21267e-16	ENSG00000115009, ENSG00000111335, ENSG00000188313, ENSG00000197329, ENSG00000137628, ENSG00000113448, ENSG00000111331, ENSG00000263528, ENSG00000239713, ENSG00000171223, ENSG00000273802, ENSG00000115415, ENSG00000153162, ENSG00000170581, ENSG00000100473, ENSG00000140464, ENSG00000161921, ENSG00000183486, ENSG00000171132, ENSG00000106366, ENSG00000258659, ENSG00000164342, ENSG00000106952, ENSG0000…	2522	829	16650	1.70423	4.4813e-12	1.12022e-13	9.10383e-13
GOTERM_BP_FAT	GO:0033993~response to lipid	220	7.48299	4.33482e-16	ENSG00000115009, ENSG00000066056, ENSG00000197329, ENSG00000113448, ENSG00000102996, ENSG00000171223, ENSG00000153162, ENSG00000150540, ENSG00000177628, ENSG00000161921, ENSG00000119699, ENSG00000171132, ENSG00000106366, ENSG00000141458, ENSG00000173786, ENSG00000134326, ENSG00000129596, ENSG00000141655, ENSG00000129038, ENSG00000186350, ENSG00000069869, ENSG00000114251, ENSG00000060656, ENSG0000…	2522	860	16650	1.68886	4.4813e-12	1.09246e-13	9.10383e-13
GOTERM_BP_FAT	GO:0044259~multicellular organismal macromolecule metabolic process	55	1.87075	5.50736e-16	ENSG00000196139, ENSG00000161544, ENSG00000130635, ENSG00000142173, ENSG00000204262, ENSG00000182871, ENSG00000187498, ENSG00000102996, ENSG00000143387, ENSG00000159640, ENSG00000197467, ENSG00000137673, ENSG00000181104, ENSG00000171812, ENSG00000102760, ENSG00000144810, ENSG00000081052, ENSG00000101439, ENSG00000169031, ENSG00000149968, ENSG00000119699, ENSG00000132170, ENSG00000099953, ENSG0000…	2522	115	16650	3.15743	5.60163e-12	1.33338e-13	1.13243e-12
GOTERM_BP_FAT	GO:0051272~positive regulation of cellular component movement	129	4.38776	6.12008e-16	ENSG00000115008, ENSG00000115009, ENSG00000169071, ENSG00000105976, ENSG00000108854, ENSG00000183023, ENSG00000170381, ENSG00000182871, ENSG00000135744, ENSG00000115414, ENSG00000124782, ENSG00000115594, ENSG00000170961, ENSG00000181284, ENSG00000161921, ENSG00000213015, ENSG00000125845, ENSG00000171132, ENSG00000106366, ENSG00000157227, ENSG00000143878, ENSG00000120156, ENSG00000183287, ENSG0000…	2522	420	16650	2.02773	6.72196e-12	1.56319e-13	1.36557e-12
GOTERM_BP_FAT	GO:0048646~anatomical structure formation involved in morphogenesis	275	9.35374	7.91798e-16	ENSG00000115008, ENSG00000091129, ENSG00000071246, ENSG00000107731, ENSG00000066056, ENSG00000130635, ENSG00000170381, ENSG00000204262, ENSG00000102996, ENSG00000244187, ENSG00000171223, ENSG00000152804, ENSG00000115415, ENSG00000164930, ENSG00000115414, ENSG00000160255, ENSG00000263001, ENSG00000140464, ENSG00000124212, ENSG00000185215, ENSG00000164932, ENSG00000100968, ENSG00000171812, ENSG0000…	2522	1151	16650	1.57734	7.84228e-12	1.78191e-13	1.58762e-12
GOTERM_BP_FAT	GO:0032963~collagen metabolic process	53	1.80272	1.29756e-15	ENSG00000161544, ENSG00000130635, ENSG00000142173, ENSG00000204262, ENSG00000182871, ENSG00000187498, ENSG00000102996, ENSG00000143387, ENSG00000197467, ENSG00000137673, ENSG00000181104, ENSG00000171812, ENSG00000102760, ENSG00000144810, ENSG00000081052, ENSG00000101439, ENSG00000169031, ENSG00000149968, ENSG00000119699, ENSG00000132170, ENSG00000099953, ENSG00000111077, ENSG00000188153, ENSG0000…	2522	110	16650	3.18092	1.34439e-11	2.98761e-13	2.72005e-12
GOTERM_BP_FAT	GO:0010941~regulation of cell death	340	11.5646	1.54124e-15	ENSG00000071242, ENSG00000115008, ENSG00000107731, ENSG00000197142, ENSG00000078081, ENSG00000100867, ENSG00000174807, ENSG00000171223, ENSG00000115415, ENSG00000153162, ENSG00000170485, ENSG00000081059, ENSG00000140464, ENSG00000124212, ENSG00000177628, ENSG00000100968, ENSG00000163083, ENSG00000054598, ENSG00000119699, ENSG00000056558, ENSG00000183691, ENSG00000106366, ENSG00000139625, ENSG0000…	2522	1509	16650	1.48751	1.56846e-11	3.40949e-13	3.17524e-12
GOTERM_BP_FAT	GO:0048585~negative regulation of response to stimulus	314	10.6803	1.83137e-15	ENSG00000115008, ENSG00000107731, ENSG00000170381, ENSG00000161057, ENSG00000174564, ENSG00000166439, ENSG00000152804, ENSG00000115415, ENSG00000164930, ENSG00000124212, ENSG00000177628, ENSG00000164932, ENSG00000100968, ENSG00000119699, ENSG00000164086, ENSG00000183691, ENSG00000106366, ENSG00000136560, ENSG00000164342, ENSG00000136158, ENSG00000146674, ENSG00000185008, ENSG00000157227, ENSG0000…	2522	1369	16650	1.51424	1.79252e-11	3.81362e-13	3.63043e-12
GOTERM_BP_FAT	GO:0012501~programmed cell death	401	13.6395	2.07945e-15	ENSG00000263528, ENSG00000197142, ENSG00000078081, ENSG00000100867, ENSG00000081059, ENSG00000166971, ENSG00000100968, ENSG00000163083, ENSG00000054598, ENSG00000119699, ENSG00000171132, ENSG00000183691, ENSG00000106366, ENSG00000139625, ENSG00000158006, ENSG00000164342, ENSG00000136158, ENSG00000185008, ENSG00000106952, ENSG00000001084, ENSG00000078098, ENSG00000027075, ENSG00000011422, ENSG0000…	2522	1852	16650	1.42946	2.12862e-11	4.43423e-13	4.30767e-12
GOTERM_BP_FAT	GO:0070482~response to oxygen levels	103	3.5034	6.35484e-15	ENSG00000168209, ENSG00000183023, ENSG00000156113, ENSG00000069667, ENSG00000124212, ENSG00000152256, ENSG00000140464, ENSG00000167772, ENSG00000119699, ENSG00000125845, ENSG00000171132, ENSG00000112658, ENSG00000157227, ENSG00000168140, ENSG00000120156, ENSG00000174059, ENSG00000185499, ENSG00000069702, ENSG00000148677, ENSG00000141510, ENSG00000143153, ENSG00000145730, ENSG00000134013, ENSG0000…	2522	314	16650	2.16559	6.38586e-11	1.30329e-12	1.29341e-11
GOTERM_BP_FAT	GO:0001822~kidney development	92	3.12925	7.38483e-15	ENSG00000081181, ENSG00000138193, ENSG00000163884, ENSG00000134569, ENSG00000115758, ENSG00000128342, ENSG00000196562, ENSG00000135744, ENSG00000159640, ENSG00000126603, ENSG00000188064, ENSG00000115415, ENSG00000153162, ENSG00000170961, ENSG00000117318, ENSG00000128309, ENSG00000081052, ENSG00000128602, ENSG00000054598, ENSG00000169031, ENSG00000150347, ENSG00000125845, ENSG00000166147, ENSG0000…	2522	267	16650	2.27481	7.50618e-11	1.50124e-12	1.5199e-11
GOTERM_BP_FAT	GO:0043067~regulation of programmed cell death	319	10.8503	1.0692e-14	ENSG00000071242, ENSG00000115008, ENSG00000107731, ENSG00000197142, ENSG00000078081, ENSG00000100867, ENSG00000174807, ENSG00000115415, ENSG00000153162, ENSG00000081059, ENSG00000140464, ENSG00000124212, ENSG00000100968, ENSG00000163083, ENSG00000054598, ENSG00000119699, ENSG00000056558, ENSG00000183691, ENSG00000106366, ENSG00000139625, ENSG00000158006, ENSG00000164342, ENSG00000136158, ENSG0000…	2522	1413	16650	1.49045	1.07551e-10	2.10887e-12	2.17826e-11
GOTERM_BP_FAT	GO:0044236~multicellular organism metabolic process	58	1.97279	1.30911e-14	ENSG00000196139, ENSG00000161544, ENSG00000130635, ENSG00000142173, ENSG00000182871, ENSG00000204262, ENSG00000187498, ENSG00000102996, ENSG00000143387, ENSG00000159640, ENSG00000197467, ENSG00000137673, ENSG00000181104, ENSG00000171812, ENSG00000102760, ENSG00000144810, ENSG00000101439, ENSG00000081052, ENSG00000169031, ENSG00000149968, ENSG00000119699, ENSG00000132170, ENSG00000099953, ENSG0000…	2522	133	16650	2.87903	1.32198e-10	2.5423e-12	2.67786e-11
GOTERM_BP_FAT	GO:0042981~regulation of apoptotic process	316	10.7483	1.51889e-14	ENSG00000071242, ENSG00000115008, ENSG00000107731, ENSG00000197142, ENSG00000078081, ENSG00000100867, ENSG00000174807, ENSG00000115415, ENSG00000153162, ENSG00000081059, ENSG00000140464, ENSG00000124212, ENSG00000100968, ENSG00000163083, ENSG00000054598, ENSG00000119699, ENSG00000056558, ENSG00000183691, ENSG00000106366, ENSG00000139625, ENSG00000158006, ENSG00000164342, ENSG00000136158, ENSG0000…	2522	1400	16650	1.49014	1.53485e-10	2.89591e-12	3.10862e-11
GOTERM_BP_FAT	GO:0006915~apoptotic process	378	12.8571	1.88489e-14	ENSG00000071242, ENSG00000115008, ENSG00000188313, ENSG00000107731, ENSG00000263528, ENSG00000197142, ENSG00000078081, ENSG00000100867, ENSG00000174807, ENSG00000115415, ENSG00000081059, ENSG00000160255, ENSG00000166971, ENSG00000140464, ENSG00000124212, ENSG00000100968, ENSG00000163083, ENSG00000106772, ENSG00000054598, ENSG00000119699, ENSG00000171132, ENSG00000056558, ENSG00000183691, ENSG0000…	2522	1747	16650	1.42846	1.90455e-10	3.52696e-12	3.85691e-11
GOTERM_BP_FAT	GO:0009615~response to virus	101	3.43537	2.46307e-14	ENSG00000168209, ENSG00000111335, ENSG00000188313, ENSG00000152778, ENSG00000137628, ENSG00000111331, ENSG00000239713, ENSG00000263528, ENSG00000125347, ENSG00000115415, ENSG00000128394, ENSG00000170581, ENSG00000140464, ENSG00000183486, ENSG00000119922, ENSG00000258659, ENSG00000164342, ENSG00000119927, ENSG00000172183, ENSG00000166033, ENSG00000149476, ENSG00000185201, ENSG00000179750, ENSG0000…	2522	311	16650	2.14403	2.48712e-10	4.52205e-12	5.03708e-11
GOTERM_BP_FAT	GO:0019221~cytokine-mediated signaling pathway	153	5.20408	2.80203e-14	ENSG00000115008, ENSG00000160683, ENSG00000115009, ENSG00000111335, ENSG00000111331, ENSG00000161057, ENSG00000109458, ENSG00000174564, ENSG00000102524, ENSG00000125347, ENSG00000115415, ENSG00000115604, ENSG00000126709, ENSG00000170581, ENSG00000144476, ENSG00000115594, ENSG00000140464, ENSG00000115602, ENSG00000125848, ENSG00000183486, ENSG00000119922, ENSG00000056558, ENSG00000258659, ENSG0000…	2522	554	16650	1.82327	2.82322e-10	5.04152e-12	5.71765e-11
GOTERM_BP_FAT	GO:0048584~positive regulation of response to stimulus	427	14.5238	2.81227e-14	ENSG00000113448, ENSG00000137628, ENSG00000263528, ENSG00000278139, ENSG00000152804, ENSG00000170485, ENSG00000100968, ENSG00000163083, ENSG00000119699, ENSG00000164086, ENSG00000171132, ENSG00000106366, ENSG00000139625, ENSG00000136560, ENSG00000164342, ENSG00000146374, ENSG00000136158, ENSG00000196154, ENSG00000137936, ENSG00000069702, ENSG00000027075, ENSG00000011422, ENSG00000102471, ENSG0000…	2522	2030	16650	1.38868	2.83442e-10	4.97269e-12	5.74096e-11
GOTERM_BP_FAT	GO:0001816~cytokine production	168	5.71429	4.61496e-14	ENSG00000115008, ENSG00000115009, ENSG00000156587, ENSG00000197329, ENSG00000137628, ENSG00000113448, ENSG00000263528, ENSG00000135744, ENSG00000069667, ENSG00000174564, ENSG00000124198, ENSG00000125347, ENSG00000115414, ENSG00000126262, ENSG00000115604, ENSG00000154589, ENSG00000140464, ENSG00000177628, ENSG00000175197, ENSG00000100968, ENSG00000163083, ENSG00000122641, ENSG00000115602, ENSG0000…	2522	631	16650	1.75772	4.66056e-10	8.03546e-12	9.43912e-11
GOTERM_BP_FAT	GO:0051094~positive regulation of developmental process	256	8.70748	6.42187e-14	ENSG00000115008, ENSG00000091129, ENSG00000171517, ENSG00000153162, ENSG00000115414, ENSG00000160255, ENSG00000140464, ENSG00000124212, ENSG00000198910, ENSG00000054598, ENSG00000119699, ENSG00000126458, ENSG00000106366, ENSG00000183691, ENSG00000146674, ENSG00000185008, ENSG00000157227, ENSG00000120156, ENSG00000069702, ENSG00000027075, ENSG00000128573, ENSG00000183287, ENSG00000124126, ENSG0000…	2522	1089	16650	1.55196	6.47548e-10	1.09754e-11	1.3114e-10
GOTERM_BP_FAT	GO:0051607~defense response to virus	81	2.7551	6.9395e-14	ENSG00000168209, ENSG00000111335, ENSG00000188313, ENSG00000152778, ENSG00000184584, ENSG00000096996, ENSG00000137628, ENSG00000111331, ENSG00000239713, ENSG00000132274, ENSG00000125347, ENSG00000171855, ENSG00000115415, ENSG00000128394, ENSG00000170581, ENSG00000101017, ENSG00000142089, ENSG00000140464, ENSG00000157601, ENSG00000176171, ENSG00000141682, ENSG00000118503, ENSG00000183486, ENSG0000…	2522	229	16650	2.33517	7.00204e-10	1.16701e-11	1.41809e-10
GOTERM_BP_FAT	GO:0001666~response to hypoxia	94	3.19728	9.44883e-14	ENSG00000161544, ENSG00000168209, ENSG00000118260, ENSG00000073756, ENSG00000183023, ENSG00000069667, ENSG00000156113, ENSG00000137672, ENSG00000152952, ENSG00000162909, ENSG00000137462, ENSG00000137463, ENSG00000152256, ENSG00000140464, ENSG00000124212, ENSG00000102760, ENSG00000167772, ENSG00000101439, ENSG00000159167, ENSG00000176171, ENSG00000141682, ENSG00000119699, ENSG00000125845, ENSG0000…	2522	286	16650	2.16986	9.53397e-10	1.56295e-11	1.9309e-10
GOTERM_BP_FAT	GO:1901342~regulation of vasculature development	84	2.85714	1.65315e-13	ENSG00000115008, ENSG00000071246, ENSG00000066056, ENSG00000073756, ENSG00000170381, ENSG00000135744, ENSG00000171860, ENSG00000184481, ENSG00000152804, ENSG00000115415, ENSG00000160255, ENSG00000263001, ENSG00000140464, ENSG00000124212, ENSG00000102760, ENSG00000167772, ENSG00000158125, ENSG00000054598, ENSG00000169031, ENSG00000118503, ENSG00000126458, ENSG00000106366, ENSG00000104332, ENSG0000…	2522	245	16650	2.26351	1.66817e-09	2.69059e-11	3.37841e-10
GOTERM_BP_FAT	GO:0036293~response to decreased oxygen levels	95	3.23129	2.713e-13	ENSG00000161544, ENSG00000168209, ENSG00000118260, ENSG00000073756, ENSG00000183023, ENSG00000069667, ENSG00000156113, ENSG00000137672, ENSG00000152952, ENSG00000162909, ENSG00000137462, ENSG00000137463, ENSG00000152256, ENSG00000140464, ENSG00000124212, ENSG00000102760, ENSG00000167772, ENSG00000101439, ENSG00000159167, ENSG00000176171, ENSG00000141682, ENSG00000119699, ENSG00000125845, ENSG0000…	2522	295	16650	2.12604	2.73808e-09	4.34616e-11	5.54523e-10
GOTERM_BP_FAT	GO:0035556~intracellular signal transduction	528	17.9592	5.29306e-13	ENSG00000075651, ENSG00000113448, ENSG00000137628, ENSG00000263528, ENSG00000136167, ENSG00000170581, ENSG00000100968, ENSG00000163083, ENSG00000119699, ENSG00000164086, ENSG00000113389, ENSG00000171132, ENSG00000139625, ENSG00000136560, ENSG00000164342, ENSG00000126785, ENSG00000136158, ENSG00000196154, ENSG00000166341, ENSG00000137936, ENSG00000069702, ENSG00000027075, ENSG00000011422, ENSG0000…	2522	2657	16650	1.31193	5.34171e-09	8.34643e-11	1.08183e-09
GOTERM_BP_FAT	GO:0022603~regulation of anatomical structure morphogenesis	245	8.33333	6.31168e-13	ENSG00000115008, ENSG00000074527, ENSG00000091129, ENSG00000071246, ENSG00000066056, ENSG00000130635, ENSG00000170381, ENSG00000161057, ENSG00000204262, ENSG00000152804, ENSG00000171517, ENSG00000131374, ENSG00000115415, ENSG00000164930, ENSG00000115414, ENSG00000170581, ENSG00000160255, ENSG00000100473, ENSG00000263001, ENSG00000140464, ENSG00000124212, ENSG00000164932, ENSG00000100968, ENSG0000…	2522	1051	16650	1.53898	6.36905e-09	9.79854e-11	1.28989e-09
GOTERM_BP_FAT	GO:0045595~regulation of cell differentiation	334	11.3605	9.28007e-13	ENSG00000091129, ENSG00000160685, ENSG00000130635, ENSG00000170381, ENSG00000204262, ENSG00000115380, ENSG00000171223, ENSG00000171517, ENSG00000115415, ENSG00000153162, ENSG00000115414, ENSG00000164932, ENSG00000100968, ENSG00000198910, ENSG00000054598, ENSG00000119699, ENSG00000183691, ENSG00000164342, ENSG00000136158, ENSG00000146674, ENSG00000164938, ENSG00000185008, ENSG00000157227, ENSG0000…	2522	1544	16650	1.42813	9.36481e-09	1.41891e-10	1.89661e-09
GOTERM_BP_FAT	GO:0042330~taxis	148	5.03401	1.12427e-12	ENSG00000160683, ENSG00000074527, ENSG00000115009, ENSG00000091129, ENSG00000105976, ENSG00000107731, ENSG00000075651, ENSG00000113448, ENSG00000170381, ENSG00000126262, ENSG00000132561, ENSG00000144476, ENSG00000160255, ENSG00000171951, ENSG00000161921, ENSG00000181284, ENSG00000125848, ENSG00000198910, ENSG00000258947, ENSG00000213015, ENSG00000213949, ENSG00000106366, ENSG00000183691, ENSG0000…	2522	553	16650	1.76687	1.13455e-08	1.69336e-10	2.29775e-09
GOTERM_BP_FAT	GO:0006935~chemotaxis	147	5	2.05089e-12	ENSG00000160683, ENSG00000074527, ENSG00000115009, ENSG00000091129, ENSG00000105976, ENSG00000107731, ENSG00000075651, ENSG00000113448, ENSG00000170381, ENSG00000126262, ENSG00000132561, ENSG00000144476, ENSG00000160255, ENSG00000171951, ENSG00000161921, ENSG00000181284, ENSG00000125848, ENSG00000198910, ENSG00000258947, ENSG00000213015, ENSG00000213949, ENSG00000106366, ENSG00000183691, ENSG0000…	2522	552	16650	1.75812	2.06958e-08	3.0435e-10	4.19141e-09
GOTERM_BP_FAT	GO:0045765~regulation of angiogenesis	76	2.58503	2.84382e-12	ENSG00000115008, ENSG00000071246, ENSG00000066056, ENSG00000073756, ENSG00000170381, ENSG00000135744, ENSG00000171860, ENSG00000184481, ENSG00000152804, ENSG00000115415, ENSG00000160255, ENSG00000263001, ENSG00000140464, ENSG00000124212, ENSG00000167772, ENSG00000102760, ENSG00000054598, ENSG00000169031, ENSG00000118503, ENSG00000126458, ENSG00000106366, ENSG00000104332, ENSG00000143878, ENSG0000…	2522	222	16650	2.26011	2.86972e-08	4.15901e-10	5.81188e-09
GOTERM_BP_FAT	GO:0051241~negative regulation of multicellular organismal process	236	8.02721	2.93672e-12	ENSG00000156587, ENSG00000071246, ENSG00000066056, ENSG00000113448, ENSG00000130635, ENSG00000170381, ENSG00000263528, ENSG00000204262, ENSG00000174564, ENSG00000115380, ENSG00000152804, ENSG00000115415, ENSG00000115414, ENSG00000263001, ENSG00000140464, ENSG00000177628, ENSG00000100968, ENSG00000163083, ENSG00000054598, ENSG00000119699, ENSG00000106366, ENSG00000183691, ENSG00000164342, ENSG0000…	2522	1017	16650	1.53201	2.96349e-08	4.23355e-10	6.0018e-09
GOTERM_BP_FAT	GO:0009612~response to mechanical stimulus	71	2.41497	2.9886e-12	ENSG00000073756, ENSG00000183023, ENSG00000026103, ENSG00000135744, ENSG00000173801, ENSG00000171223, ENSG00000125347, ENSG00000137673, ENSG00000115415, ENSG00000153162, ENSG00000101017, ENSG00000130522, ENSG00000114841, ENSG00000115457, ENSG00000163083, ENSG00000176171, ENSG00000132170, ENSG00000120256, ENSG00000168398, ENSG00000134294, ENSG00000145390, ENSG00000164342, ENSG00000157227, ENSG0000…	2522	201	16650	2.33202	3.01581e-08	4.24761e-10	6.10775e-09
GOTERM_BP_FAT	GO:0001667~ameboidal-type cell migration	98	3.33333	3.15322e-12	ENSG00000105976, ENSG00000071246, ENSG00000108854, ENSG00000183023, ENSG00000170381, ENSG00000135744, ENSG00000115415, ENSG00000124782, ENSG00000160255, ENSG00000140464, ENSG00000170961, ENSG00000171951, ENSG00000150347, ENSG00000213015, ENSG00000171132, ENSG00000112658, ENSG00000143878, ENSG00000120156, ENSG00000078098, ENSG00000168621, ENSG00000183287, ENSG00000011426, ENSG00000196411, ENSG0000…	2522	320	16650	2.02183	3.18195e-08	4.41937e-10	6.44423e-09
GOTERM_BP_FAT	GO:0014070~response to organic cyclic compound	215	7.31293	3.30006e-12	ENSG00000197329, ENSG00000113448, ENSG00000102996, ENSG00000171223, ENSG00000115415, ENSG00000153162, ENSG00000150540, ENSG00000177628, ENSG00000131378, ENSG00000119699, ENSG00000171132, ENSG00000141458, ENSG00000164342, ENSG00000157227, ENSG00000120156, ENSG00000070669, ENSG00000001084, ENSG00000129596, ENSG00000186350, ENSG00000069869, ENSG00000113360, ENSG00000060656, ENSG00000120149, ENSG0000…	2522	906	16650	1.56668	3.33006e-08	4.56172e-10	6.74419e-09
GOTERM_BP_FAT	GO:0009719~response to endogenous stimulus	332	11.2925	3.48581e-12	ENSG00000163884, ENSG00000113448, ENSG00000204262, ENSG00000278139, ENSG00000171223, ENSG00000152804, ENSG00000115415, ENSG00000153162, ENSG00000150540, ENSG00000127920, ENSG00000160255, ENSG00000140464, ENSG00000177628, ENSG00000089159, ENSG00000198911, ENSG00000163083, ENSG00000109787, ENSG00000119699, ENSG00000171132, ENSG00000183691, ENSG00000141458, ENSG00000136158, ENSG00000185008, ENSG0000…	2522	1548	16650	1.41591	3.51749e-08	4.75336e-10	7.12378e-09
GOTERM_BP_FAT	GO:1901701~cellular response to oxygen-containing compound	216	7.34694	3.63778e-12	ENSG00000163884, ENSG00000071242, ENSG00000115009, ENSG00000113448, ENSG00000204262, ENSG00000278139, ENSG00000115415, ENSG00000153162, ENSG00000127920, ENSG00000089159, ENSG00000163083, ENSG00000161921, ENSG00000109787, ENSG00000171132, ENSG00000106366, ENSG00000164938, ENSG00000001084, ENSG00000134326, ENSG00000114251, ENSG00000120149, ENSG00000197442, ENSG00000100650, ENSG00000165060, ENSG0000…	2522	912	16650	1.56361	3.67086e-08	4.89448e-10	7.4344e-09
GOTERM_BP_FAT	GO:0001817~regulation of cytokine production	151	5.13605	4.29891e-12	ENSG00000115008, ENSG00000115009, ENSG00000156587, ENSG00000197329, ENSG00000137628, ENSG00000113448, ENSG00000263528, ENSG00000135744, ENSG00000069667, ENSG00000174564, ENSG00000124198, ENSG00000125347, ENSG00000115414, ENSG00000115604, ENSG00000126262, ENSG00000154589, ENSG00000140464, ENSG00000177628, ENSG00000175197, ENSG00000100968, ENSG00000163083, ENSG00000122641, ENSG00000115602, ENSG0000…	2522	577	16650	1.72771	4.33801e-08	5.70791e-10	8.78555e-09
GOTERM_BP_FAT	GO:0023057~negative regulation of signaling	266	9.04762	5.43917e-12	ENSG00000115008, ENSG00000167470, ENSG00000107731, ENSG00000161057, ENSG00000152804, ENSG00000115415, ENSG00000164930, ENSG00000177628, ENSG00000164932, ENSG00000100968, ENSG00000163083, ENSG00000119699, ENSG00000164086, ENSG00000106366, ENSG00000183691, ENSG00000136560, ENSG00000164342, ENSG00000136158, ENSG00000146674, ENSG00000157227, ENSG00000168140, ENSG00000001084, ENSG00000145901, ENSG0000…	2522	1186	16650	1.4807	5.4887e-08	7.12818e-10	1.1116e-08
GOTERM_BP_FAT	GO:0010648~negative regulation of cell communication	265	9.01361	6.34775e-12	ENSG00000115008, ENSG00000167470, ENSG00000107731, ENSG00000161057, ENSG00000152804, ENSG00000115415, ENSG00000164930, ENSG00000177628, ENSG00000164932, ENSG00000100968, ENSG00000163083, ENSG00000119699, ENSG00000164086, ENSG00000106366, ENSG00000183691, ENSG00000136560, ENSG00000164342, ENSG00000136158, ENSG00000146674, ENSG00000157227, ENSG00000168140, ENSG00000001084, ENSG00000145901, ENSG0000…	2522	1182	16650	1.48012	6.40546e-08	8.21213e-10	1.29727e-08
GOTERM_BP_FAT	GO:0008285~negative regulation of cell proliferation	165	5.61224	6.65889e-12	ENSG00000115008, ENSG00000071242, ENSG00000169071, ENSG00000106305, ENSG00000071246, ENSG00000197329, ENSG00000148344, ENSG00000182871, ENSG00000100867, ENSG00000174564, ENSG00000130176, ENSG00000125347, ENSG00000115415, ENSG00000167779, ENSG00000121769, ENSG00000140464, ENSG00000171951, ENSG00000122641, ENSG00000119699, ENSG00000125845, ENSG00000213949, ENSG00000113389, ENSG00000167996, ENSG0000…	2522	651	16650	1.67329	6.71949e-08	8.50569e-10	1.36086e-08
GOTERM_BP_FAT	GO:0006954~inflammatory response	162	5.5102	7.90421e-12	ENSG00000115008, ENSG00000115009, ENSG00000188313, ENSG00000148344, ENSG00000175899, ENSG00000135744, ENSG00000069667, ENSG00000174564, ENSG00000127241, ENSG00000153162, ENSG00000115414, ENSG00000126262, ENSG00000154589, ENSG00000160255, ENSG00000124212, ENSG00000177628, ENSG00000100968, ENSG00000171951, ENSG00000115602, ENSG00000213015, ENSG00000125845, ENSG00000168398, ENSG00000106366, ENSG0000…	2522	637	16650	1.67898	7.97616e-08	9.9702e-10	1.61537e-08
GOTERM_BP_FAT	GO:0060429~epithelium development	242	8.23129	8.78517e-12	ENSG00000163884, ENSG00000074527, ENSG00000113448, ENSG00000130635, ENSG00000170381, ENSG00000184154, ENSG00000161057, ENSG00000136167, ENSG00000152804, ENSG00000115415, ENSG00000164930, ENSG00000153162, ENSG00000121957, ENSG00000081059, ENSG00000140464, ENSG00000164932, ENSG00000100968, ENSG00000117519, ENSG00000054598, ENSG00000183691, ENSG00000146374, ENSG00000136158, ENSG00000185008, ENSG0000…	2522	1060	16650	1.50723	8.86514e-08	1.09446e-09	1.79541e-08
GOTERM_BP_FAT	GO:0009611~response to wounding	164	5.57823	9.97761e-12	ENSG00000115008, ENSG00000185022, ENSG00000115009, ENSG00000188313, ENSG00000071246, ENSG00000175899, ENSG00000130635, ENSG00000136167, ENSG00000101335, ENSG00000152804, ENSG00000125347, ENSG00000164930, ENSG00000124193, ENSG00000115414, ENSG00000124782, ENSG00000132561, ENSG00000144339, ENSG00000117318, ENSG00000125848, ENSG00000119699, ENSG00000171132, ENSG00000112658, ENSG00000106366, ENSG0000…	2522	649	16650	1.66828	1.00684e-07	1.22785e-09	2.03909e-08
GOTERM_BP_FAT	GO:0009968~negative regulation of signal transduction	247	8.40136	1.05957e-11	ENSG00000115008, ENSG00000107731, ENSG00000161057, ENSG00000152804, ENSG00000115415, ENSG00000164930, ENSG00000177628, ENSG00000164932, ENSG00000100968, ENSG00000119699, ENSG00000164086, ENSG00000106366, ENSG00000183691, ENSG00000136560, ENSG00000164342, ENSG00000136158, ENSG00000146674, ENSG00000157227, ENSG00000168140, ENSG00000001084, ENSG00000145901, ENSG00000069702, ENSG00000166033, ENSG0000…	2522	1089	16650	1.4974	1.06922e-07	1.28821e-09	2.16543e-08
GOTERM_BP_FAT	GO:0050673~epithelial cell proliferation	102	3.46939	1.63501e-11	ENSG00000071246, ENSG00000153162, ENSG00000124193, ENSG00000115415, ENSG00000124782, ENSG00000170961, ENSG00000171951, ENSG00000171812, ENSG00000213015, ENSG00000125845, ENSG00000183691, ENSG00000146674, ENSG00000157227, ENSG00000164327, ENSG00000120156, ENSG00000174059, ENSG00000069702, ENSG00000166033, ENSG00000078098, ENSG00000128573, ENSG00000119138, ENSG00000114251, ENSG00000111087, ENSG0000…	2522	347	16650	1.94062	1.64989e-07	1.96416e-09	3.34144e-08
GOTERM_BP_FAT	GO:0030574~collagen catabolic process	34	1.15646	1.76454e-11	ENSG00000142156, ENSG00000130635, ENSG00000142173, ENSG00000204262, ENSG00000182871, ENSG00000187498, ENSG00000143387, ENSG00000102996, ENSG00000197467, ENSG00000135047, ENSG00000087245, ENSG00000137673, ENSG00000080573, ENSG00000117984, ENSG00000171812, ENSG00000144810, ENSG00000081052, ENSG00000101439, ENSG00000164692, ENSG00000060718, ENSG00000169031, ENSG00000149968, ENSG00000099953, ENSG0000…	2522	65	16650	3.4533	1.7806e-07	2.09483e-09	3.60616e-08
GOTERM_BP_FAT	GO:0042325~regulation of phosphorylation	301	10.2381	1.76562e-11	ENSG00000115008, ENSG00000115009, ENSG00000167470, ENSG00000113448, ENSG00000278139, ENSG00000171517, ENSG00000152804, ENSG00000153162, ENSG00000115414, ENSG00000170581, ENSG00000131370, ENSG00000160255, ENSG00000166971, ENSG00000140464, ENSG00000177628, ENSG00000163083, ENSG00000119699, ENSG00000164086, ENSG00000171132, ENSG00000126458, ENSG00000183691, ENSG00000139625, ENSG00000164342, ENSG0000…	2522	1393	16650	1.42654	1.78169e-07	2.07173e-09	3.60836e-08
GOTERM_BP_FAT	GO:0032101~regulation of response to external stimulus	177	6.02041	1.88086e-11	ENSG00000105976, ENSG00000137628, ENSG00000175899, ENSG00000170381, ENSG00000239713, ENSG00000135744, ENSG00000069667, ENSG00000174564, ENSG00000127241, ENSG00000153162, ENSG00000128394, ENSG00000126262, ENSG00000154589, ENSG00000140464, ENSG00000124212, ENSG00000115594, ENSG00000177628, ENSG00000171951, ENSG00000181284, ENSG00000115602, ENSG00000213015, ENSG00000106366, ENSG00000164342, ENSG0000…	2522	721	16650	1.62072	1.89798e-07	2.18158e-09	3.84388e-08
GOTERM_BP_FAT	GO:0032496~response to lipopolysaccharide	92	3.12925	2.1261e-11	ENSG00000115009, ENSG00000021826, ENSG00000162551, ENSG00000113448, ENSG00000148344, ENSG00000197329, ENSG00000073756, ENSG00000026103, ENSG00000171223, ENSG00000163739, ENSG00000126368, ENSG00000153162, ENSG00000155111, ENSG00000168961, ENSG00000154589, ENSG00000101017, ENSG00000137462, ENSG00000181104, ENSG00000134070, ENSG00000130522, ENSG00000003436, ENSG00000161921, ENSG00000118503, ENSG0000…	2522	302	16650	2.01118	2.14545e-07	2.43801e-09	4.34506e-08
GOTERM_BP_FAT	GO:0044243~multicellular organism catabolic process	36	1.22449	2.14019e-11	ENSG00000142156, ENSG00000130635, ENSG00000142173, ENSG00000204262, ENSG00000182871, ENSG00000187498, ENSG00000143387, ENSG00000159640, ENSG00000102996, ENSG00000197467, ENSG00000135047, ENSG00000087245, ENSG00000137673, ENSG00000080573, ENSG00000117984, ENSG00000171812, ENSG00000144810, ENSG00000101439, ENSG00000081052, ENSG00000164692, ENSG00000060718, ENSG00000169031, ENSG00000149968, ENSG0000…	2522	72	16650	3.30095	2.15966e-07	2.42659e-09	4.37385e-08
GOTERM_BP_FAT	GO:0002237~response to molecule of bacterial origin	95	3.23129	2.20549e-11	ENSG00000115009, ENSG00000021826, ENSG00000162551, ENSG00000113448, ENSG00000148344, ENSG00000197329, ENSG00000073756, ENSG00000174130, ENSG00000026103, ENSG00000171223, ENSG00000163739, ENSG00000126368, ENSG00000153162, ENSG00000155111, ENSG00000168961, ENSG00000154589, ENSG00000101017, ENSG00000137462, ENSG00000181104, ENSG00000134070, ENSG00000130522, ENSG00000003436, ENSG00000161921, ENSG0000…	2522	316	16650	1.98475	2.22556e-07	2.47285e-09	4.50731e-08
GOTERM_BP_FAT	GO:0009887~organ morphogenesis	227	7.72109	3.38934e-11	ENSG00000074527, ENSG00000138386, ENSG00000130635, ENSG00000161057, ENSG00000204262, ENSG00000115380, ENSG00000197467, ENSG00000152804, ENSG00000115415, ENSG00000164930, ENSG00000153162, ENSG00000081059, ENSG00000092607, ENSG00000140464, ENSG00000177628, ENSG00000164932, ENSG00000171812, ENSG00000117122, ENSG00000054598, ENSG00000119699, ENSG00000183691, ENSG00000146374, ENSG00000136158, ENSG0000…	2522	992	16650	1.51072	3.42018e-07	3.75844e-09	6.9267e-08
GOTERM_BP_FAT	GO:1902531~regulation of intracellular signal transduction	356	12.1088	3.80196e-11	ENSG00000115008, ENSG00000115009, ENSG00000107731, ENSG00000113448, ENSG00000197329, ENSG00000137628, ENSG00000263528, ENSG00000171517, ENSG00000115415, ENSG00000153162, ENSG00000115414, ENSG00000140464, ENSG00000177628, ENSG00000163083, ENSG00000119699, ENSG00000164086, ENSG00000171132, ENSG00000126458, ENSG00000139625, ENSG00000136560, ENSG00000164342, ENSG00000126785, ENSG00000136158, ENSG0000…	2522	1714	16650	1.37122	3.83657e-07	4.17018e-09	7.77e-08
GOTERM_BP_FAT	GO:0001501~skeletal system development	130	4.42177	5.74505e-11	ENSG00000169071, ENSG00000162551, ENSG00000138386, ENSG00000204262, ENSG00000053254, ENSG00000115380, ENSG00000197467, ENSG00000153162, ENSG00000092607, ENSG00000101265, ENSG00000170961, ENSG00000054598, ENSG00000150347, ENSG00000119699, ENSG00000132031, ENSG00000113389, ENSG00000125845, ENSG00000166147, ENSG00000178573, ENSG00000112658, ENSG00000158008, ENSG00000183691, ENSG00000140511, ENSG0000…	2522	490	16650	1.75153	5.79733e-07	6.23369e-09	1.1741e-07
GOTERM_BP_FAT	GO:0008284~positive regulation of cell proliferation	199	6.76871	7.54178e-11	ENSG00000197329, ENSG00000174807, ENSG00000153162, ENSG00000115415, ENSG00000115414, ENSG00000140464, ENSG00000164932, ENSG00000160877, ENSG00000183691, ENSG00000120156, ENSG00000164327, ENSG00000069702, ENSG00000166033, ENSG00000027075, ENSG00000128573, ENSG00000141655, ENSG00000170577, ENSG00000114251, ENSG00000075131, ENSG00000197442, ENSG00000165060, ENSG00000151422, ENSG00000137801, ENSG0000…	2522	849	16650	1.54744	7.61041e-07	8.09618e-09	1.5413e-07
GOTERM_BP_FAT	GO:0050678~regulation of epithelial cell proliferation	90	3.06122	8.79075e-11	ENSG00000135914, ENSG00000071246, ENSG00000196562, ENSG00000172889, ENSG00000054356, ENSG00000163235, ENSG00000126368, ENSG00000115415, ENSG00000153162, ENSG00000124193, ENSG00000124782, ENSG00000170961, ENSG00000147862, ENSG00000171951, ENSG00000102760, ENSG00000128602, ENSG00000158125, ENSG00000213015, ENSG00000118503, ENSG00000125845, ENSG00000269955, ENSG00000183691, ENSG00000104332, ENSG0000…	2522	300	16650	1.98057	8.87075e-07	9.33763e-09	1.79655e-07
GOTERM_BP_FAT	GO:0080134~regulation of response to stress	278	9.45578	1.06315e-10	ENSG00000115008, ENSG00000188313, ENSG00000071246, ENSG00000197329, ENSG00000137628, ENSG00000263528, ENSG00000239713, ENSG00000161057, ENSG00000174564, ENSG00000166439, ENSG00000115415, ENSG00000170485, ENSG00000170581, ENSG00000160255, ENSG00000100473, ENSG00000140464, ENSG00000124212, ENSG00000177628, ENSG00000073008, ENSG00000131378, ENSG00000171132, ENSG00000106366, ENSG00000136560, ENSG0000…	2522	1285	16650	1.42827	1.07282e-06	1.11753e-08	2.17274e-07
GOTERM_BP_FAT	GO:0001101~response to acid chemical	85	2.89116	1.07421e-10	ENSG00000196139, ENSG00000021826, ENSG00000066056, ENSG00000118260, ENSG00000078725, ENSG00000148344, ENSG00000073756, ENSG00000204262, ENSG00000182871, ENSG00000109738, ENSG00000187498, ENSG00000083750, ENSG00000188064, ENSG00000086696, ENSG00000153162, ENSG00000126262, ENSG00000121769, ENSG00000162909, ENSG00000137462, ENSG00000104381, ENSG00000117318, ENSG00000115457, ENSG00000133027, ENSG0000…	2522	278	16650	2.01857	1.08398e-06	1.11751e-08	2.19534e-07
GOTERM_BP_FAT	GO:0022610~biological adhesion	352	11.9728	1.12466e-10	ENSG00000091129, ENSG00000160685, ENSG00000107738, ENSG00000197329, ENSG00000130635, ENSG00000170381, ENSG00000136167, ENSG00000205221, ENSG00000165478, ENSG00000101335, ENSG00000174564, ENSG00000197467, ENSG00000115415, ENSG00000115414, ENSG00000081059, ENSG00000160255, ENSG00000171812, ENSG00000089159, ENSG00000076641, ENSG00000073008, ENSG00000117519, ENSG00000198910, ENSG00000171132, ENSG0000…	2522	1705	16650	1.36297	1.1349e-06	1.15806e-08	2.29845e-07
GOTERM_BP_FAT	GO:0019220~regulation of phosphate metabolic process	335	11.3946	1.29975e-10	ENSG00000115008, ENSG00000119698, ENSG00000115009, ENSG00000176658, ENSG00000167470, ENSG00000113448, ENSG00000278139, ENSG00000171517, ENSG00000152804, ENSG00000153162, ENSG00000115414, ENSG00000170581, ENSG00000131370, ENSG00000160255, ENSG00000166971, ENSG00000140464, ENSG00000177628, ENSG00000163083, ENSG00000119699, ENSG00000164086, ENSG00000171132, ENSG00000126458, ENSG00000183691, ENSG0000…	2522	1610	16650	1.37369	1.31158e-06	1.32483e-08	2.65627e-07
GOTERM_BP_FAT	GO:0051174~regulation of phosphorus metabolic process	335	11.3946	1.42263e-10	ENSG00000115008, ENSG00000119698, ENSG00000115009, ENSG00000176658, ENSG00000167470, ENSG00000113448, ENSG00000278139, ENSG00000171517, ENSG00000152804, ENSG00000153162, ENSG00000115414, ENSG00000170581, ENSG00000131370, ENSG00000160255, ENSG00000166971, ENSG00000140464, ENSG00000177628, ENSG00000163083, ENSG00000119699, ENSG00000164086, ENSG00000171132, ENSG00000126458, ENSG00000183691, ENSG0000…	2522	1611	16650	1.37284	1.43557e-06	1.43557e-08	2.90739e-07
GOTERM_BP_FAT	GO:0031347~regulation of defense response	165	5.61224	1.58465e-10	ENSG00000188313, ENSG00000197329, ENSG00000137628, ENSG00000175899, ENSG00000263528, ENSG00000161057, ENSG00000239713, ENSG00000135744, ENSG00000069667, ENSG00000174564, ENSG00000127241, ENSG00000125347, ENSG00000115415, ENSG00000128394, ENSG00000126262, ENSG00000170581, ENSG00000154589, ENSG00000100473, ENSG00000160255, ENSG00000140464, ENSG00000124212, ENSG00000115594, ENSG00000177628, ENSG0000…	2522	676	16650	1.61141	1.59906e-06	1.58323e-08	3.2385e-07
GOTERM_BP_FAT	GO:0007155~cell adhesion	350	11.9048	1.63951e-10	ENSG00000091129, ENSG00000160685, ENSG00000107738, ENSG00000197329, ENSG00000130635, ENSG00000170381, ENSG00000136167, ENSG00000205221, ENSG00000165478, ENSG00000101335, ENSG00000174564, ENSG00000197467, ENSG00000115415, ENSG00000115414, ENSG00000081059, ENSG00000160255, ENSG00000171812, ENSG00000089159, ENSG00000076641, ENSG00000073008, ENSG00000117519, ENSG00000198910, ENSG00000171132, ENSG0000…	2522	1699	16650	1.36002	1.65443e-06	1.62199e-08	3.35062e-07
GOTERM_BP_FAT	GO:0090130~tissue migration	75	2.55102	2.64703e-10	ENSG00000071246, ENSG00000105976, ENSG00000162407, ENSG00000073756, ENSG00000135744, ENSG00000115415, ENSG00000124782, ENSG00000160255, ENSG00000170961, ENSG00000171951, ENSG00000102760, ENSG00000159167, ENSG00000213015, ENSG00000171132, ENSG00000163017, ENSG00000261371, ENSG00000112658, ENSG00000179295, ENSG00000197635, ENSG00000143878, ENSG00000120156, ENSG00000125398, ENSG00000078098, ENSG0000…	2522	237	16650	2.08921	2.67111e-06	2.59332e-08	5.40967e-07
GOTERM_BP_FAT	GO:0042060~wound healing	138	4.69388	2.99535e-10	ENSG00000115008, ENSG00000115009, ENSG00000185022, ENSG00000188313, ENSG00000130635, ENSG00000175899, ENSG00000136167, ENSG00000101335, ENSG00000125347, ENSG00000164930, ENSG00000115414, ENSG00000124782, ENSG00000144339, ENSG00000119699, ENSG00000171132, ENSG00000112658, ENSG00000183691, ENSG00000106366, ENSG00000099957, ENSG00000105825, ENSG00000112655, ENSG00000143878, ENSG00000174059, ENSG0000…	2522	542	16650	1.68093	3.02261e-06	2.90636e-08	6.12154e-07
GOTERM_BP_FAT	GO:0009967~positive regulation of signal transduction	301	10.2381	3.22352e-10	ENSG00000115008, ENSG00000115009, ENSG00000107731, ENSG00000197329, ENSG00000137628, ENSG00000263528, ENSG00000161057, ENSG00000171517, ENSG00000152804, ENSG00000153162, ENSG00000140464, ENSG00000124212, ENSG00000100968, ENSG00000163083, ENSG00000076641, ENSG00000119699, ENSG00000164086, ENSG00000171132, ENSG00000139625, ENSG00000164342, ENSG00000146374, ENSG00000136158, ENSG00000146674, ENSG0000…	2522	1428	16650	1.39158	3.25285e-06	3.09796e-08	6.58784e-07
GOTERM_BP_FAT	GO:0034340~response to type I interferon	36	1.22449	3.52519e-10	ENSG00000111335, ENSG00000130303, ENSG00000111331, ENSG00000263528, ENSG00000130813, ENSG00000234745, ENSG00000119917, ENSG00000125347, ENSG00000171855, ENSG00000115415, ENSG00000126709, ENSG00000170581, ENSG00000101347, ENSG00000142089, ENSG00000213928, ENSG00000157601, ENSG00000160710, ENSG00000140853, ENSG00000120738, ENSG00000183486, ENSG00000135828, ENSG00000119922, ENSG00000172183, ENSG0000…	2522	78	16650	3.04703	3.55726e-06	3.35591e-08	7.20434e-07
GOTERM_BP_FAT	GO:0010647~positive regulation of cell communication	323	10.9864	3.66175e-10	ENSG00000115008, ENSG00000115009, ENSG00000107731, ENSG00000197329, ENSG00000137628, ENSG00000263528, ENSG00000161057, ENSG00000171517, ENSG00000152804, ENSG00000153162, ENSG00000140464, ENSG00000124212, ENSG00000177628, ENSG00000100968, ENSG00000163083, ENSG00000109255, ENSG00000076641, ENSG00000119699, ENSG00000164086, ENSG00000171132, ENSG00000139625, ENSG00000164342, ENSG00000146374, ENSG0000…	2522	1555	16650	1.37133	3.69506e-06	3.45334e-08	7.48343e-07
GOTERM_BP_FAT	GO:0035295~tube development	145	4.93197	3.99806e-10	ENSG00000106305, ENSG00000105976, ENSG00000170381, ENSG00000135744, ENSG00000187498, ENSG00000169641, ENSG00000152804, ENSG00000115415, ENSG00000164930, ENSG00000124193, ENSG00000121957, ENSG00000081059, ENSG00000140464, ENSG00000164932, ENSG00000100968, ENSG00000117594, ENSG00000121621, ENSG00000054598, ENSG00000119699, ENSG00000125845, ENSG00000112658, ENSG00000183691, ENSG00000136158, ENSG0000…	2522	580	16650	1.65048	4.03444e-06	3.7356e-08	8.17075e-07
GOTERM_BP_FAT	GO:0071396~cellular response to lipid	131	4.45578	4.19264e-10	ENSG00000196139, ENSG00000168209, ENSG00000115009, ENSG00000078725, ENSG00000113448, ENSG00000069667, ENSG00000183207, ENSG00000153162, ENSG00000126262, ENSG00000154589, ENSG00000062282, ENSG00000117318, ENSG00000122641, ENSG00000161921, ENSG00000171132, ENSG00000106366, ENSG00000141458, ENSG00000175745, ENSG00000112655, ENSG00000185499, ENSG00000134326, ENSG00000131408, ENSG00000148677, ENSG0000…	2522	509	16650	1.69911	4.23079e-06	3.88147e-08	8.56841e-07
GOTERM_BP_FAT	GO:0010942~positive regulation of cell death	150	5.10204	4.60356e-10	ENSG00000071242, ENSG00000196139, ENSG00000168209, ENSG00000106305, ENSG00000172667, ENSG00000113319, ENSG00000182871, ENSG00000135744, ENSG00000156113, ENSG00000174807, ENSG00000104081, ENSG00000140464, ENSG00000124212, ENSG00000175197, ENSG00000101265, ENSG00000100968, ENSG00000117318, ENSG00000163083, ENSG00000122641, ENSG00000119699, ENSG00000125845, ENSG00000213949, ENSG00000119922, ENSG0000…	2522	607	16650	1.63144	4.64544e-06	4.22314e-08	9.40819e-07
GOTERM_BP_FAT	GO:0016310~phosphorylation	438	14.898	5.05181e-10	ENSG00000067177, ENSG00000183496, ENSG00000198712, ENSG00000109390, ENSG00000113448, ENSG00000263528, ENSG00000278139, ENSG00000152804, ENSG00000170581, ENSG00000160584, ENSG00000117266, ENSG00000166971, ENSG00000163083, ENSG00000119699, ENSG00000164086, ENSG00000171132, ENSG00000183691, ENSG00000139625, ENSG00000164342, ENSG00000136158, ENSG00000109107, ENSG00000137936, ENSG00000069702, ENSG0000…	2522	2229	16650	1.29728	5.09777e-06	4.59259e-08	1.03243e-06
GOTERM_BP_FAT	GO:0002684~positive regulation of immune system process	216	7.34694	5.18414e-10	ENSG00000115008, ENSG00000115009, ENSG00000188313, ENSG00000197329, ENSG00000137628, ENSG00000113448, ENSG00000263528, ENSG00000161057, ENSG00000204267, ENSG00000100473, ENSG00000160255, ENSG00000076641, ENSG00000073008, ENSG00000131378, ENSG00000054598, ENSG00000171132, ENSG00000106366, ENSG00000136560, ENSG00000164342, ENSG00000157227, ENSG00000164327, ENSG00000145901, ENSG00000149476, ENSG0000…	2522	960	16650	1.48543	5.2313e-06	4.67081e-08	1.05947e-06
GOTERM_BP_FAT	GO:0043065~positive regulation of apoptotic process	143	4.86395	5.34109e-10	ENSG00000071242, ENSG00000196139, ENSG00000172667, ENSG00000113319, ENSG00000182871, ENSG00000135744, ENSG00000156113, ENSG00000174807, ENSG00000104081, ENSG00000124212, ENSG00000140464, ENSG00000175197, ENSG00000101265, ENSG00000100968, ENSG00000117318, ENSG00000163083, ENSG00000122641, ENSG00000119699, ENSG00000125845, ENSG00000213949, ENSG00000119922, ENSG00000164342, ENSG00000146674, ENSG0000…	2522	572	16650	1.65048	5.38968e-06	4.76964e-08	1.09155e-06
GOTERM_BP_FAT	GO:0002682~regulation of immune system process	291	9.89796	5.5104e-10	ENSG00000115008, ENSG00000115009, ENSG00000188313, ENSG00000160685, ENSG00000113448, ENSG00000197329, ENSG00000137628, ENSG00000263528, ENSG00000161057, ENSG00000239713, ENSG00000174564, ENSG00000115415, ENSG00000204267, ENSG00000170581, ENSG00000160255, ENSG00000100473, ENSG00000140464, ENSG00000076641, ENSG00000073008, ENSG00000131378, ENSG00000054598, ENSG00000119699, ENSG00000171132, ENSG0000…	2522	1378	16650	1.39416	5.56053e-06	4.87767e-08	1.12615e-06
GOTERM_BP_FAT	GO:0001932~regulation of protein phosphorylation	277	9.42177	6.10862e-10	ENSG00000115008, ENSG00000115009, ENSG00000113448, ENSG00000171517, ENSG00000152804, ENSG00000153162, ENSG00000115414, ENSG00000170581, ENSG00000131370, ENSG00000160255, ENSG00000166971, ENSG00000140464, ENSG00000177628, ENSG00000163083, ENSG00000119699, ENSG00000164086, ENSG00000171132, ENSG00000126458, ENSG00000183691, ENSG00000139625, ENSG00000164342, ENSG00000136158, ENSG00000146674, ENSG0000…	2522	1300	16650	1.40671	6.16419e-06	5.36018e-08	1.2484e-06
GOTERM_BP_FAT	GO:0065009~regulation of molecular function	543	18.4694	7.65033e-10	ENSG00000119698, ENSG00000176658, ENSG00000113448, ENSG00000111331, ENSG00000078081, ENSG00000102996, ENSG00000278139, ENSG00000152804, ENSG00000121957, ENSG00000166971, ENSG00000100968, ENSG00000119699, ENSG00000164086, ENSG00000113389, ENSG00000167994, ENSG00000171132, ENSG00000183691, ENSG00000106366, ENSG00000139625, ENSG00000136560, ENSG00000258659, ENSG00000164342, ENSG00000136158, ENSG0000…	2522	2863	16650	1.25212	7.71992e-06	6.65512e-08	1.56348e-06
GOTERM_BP_FAT	GO:1901698~response to nitrogen compound	203	6.90476	9.40117e-10	ENSG00000163884, ENSG00000197329, ENSG00000113448, ENSG00000204262, ENSG00000171223, ENSG00000278139, ENSG00000152804, ENSG00000115415, ENSG00000150540, ENSG00000127920, ENSG00000089159, ENSG00000163083, ENSG00000109787, ENSG00000131378, ENSG00000171132, ENSG00000164342, ENSG00000120156, ENSG00000070669, ENSG00000001084, ENSG00000129596, ENSG00000113360, ENSG00000166949, ENSG00000197442, ENSG0000…	2522	895	16650	1.49741	9.48667e-06	8.10831e-08	1.9213e-06
GOTERM_BP_FAT	GO:0043068~positive regulation of programmed cell death	143	4.86395	1.00105e-09	ENSG00000071242, ENSG00000196139, ENSG00000172667, ENSG00000113319, ENSG00000182871, ENSG00000135744, ENSG00000156113, ENSG00000174807, ENSG00000104081, ENSG00000124212, ENSG00000140464, ENSG00000175197, ENSG00000101265, ENSG00000100968, ENSG00000117318, ENSG00000163083, ENSG00000122641, ENSG00000119699, ENSG00000125845, ENSG00000213949, ENSG00000119922, ENSG00000164342, ENSG00000146674, ENSG0000…	2522	577	16650	1.63617	1.01015e-05	8.56063e-08	2.04581e-06
GOTERM_BP_FAT	GO:0023056~positive regulation of signaling	322	10.9524	1.03032e-09	ENSG00000115008, ENSG00000115009, ENSG00000107731, ENSG00000197329, ENSG00000137628, ENSG00000263528, ENSG00000161057, ENSG00000171517, ENSG00000152804, ENSG00000153162, ENSG00000140464, ENSG00000124212, ENSG00000177628, ENSG00000100968, ENSG00000163083, ENSG00000109255, ENSG00000076641, ENSG00000119699, ENSG00000164086, ENSG00000171132, ENSG00000139625, ENSG00000164342, ENSG00000146374, ENSG0000…	2522	1563	16650	1.36008	1.03969e-05	8.73694e-08	2.10564e-06
GOTERM_BP_FAT	GO:0001819~positive regulation of cytokine production	105	3.57143	1.07935e-09	ENSG00000115008, ENSG00000115009, ENSG00000113448, ENSG00000137628, ENSG00000197329, ENSG00000069667, ENSG00000135744, ENSG00000124198, ENSG00000174564, ENSG00000125347, ENSG00000115604, ENSG00000126262, ENSG00000154589, ENSG00000175197, ENSG00000100968, ENSG00000115602, ENSG00000213015, ENSG00000182261, ENSG00000106366, ENSG00000164342, ENSG00000174059, ENSG00000149476, ENSG00000183287, ENSG0000…	2522	386	16650	1.79585	1.08917e-05	9.07646e-08	2.20585e-06
GOTERM_BP_FAT	GO:0048732~gland development	112	3.80952	1.15801e-09	ENSG00000074527, ENSG00000198712, ENSG00000175893, ENSG00000152804, ENSG00000124782, ENSG00000140464, ENSG00000128309, ENSG00000126804, ENSG00000054598, ENSG00000150347, ENSG00000119699, ENSG00000125845, ENSG00000183691, ENSG00000112658, ENSG00000070669, ENSG00000039068, ENSG00000143013, ENSG00000069702, ENSG00000129596, ENSG00000141655, ENSG00000186350, ENSG00000145730, ENSG00000114251, ENSG0000…	2522	421	16650	1.75633	1.16854e-05	9.65744e-08	2.3666e-06
GOTERM_BP_FAT	GO:0046903~secretion	239	8.12925	1.49106e-09	ENSG00000115008, ENSG00000167470, ENSG00000198712, ENSG00000121410, ENSG00000205542, ENSG00000153162, ENSG00000115414, ENSG00000123595, ENSG00000140464, ENSG00000185215, ENSG00000163083, ENSG00000109255, ENSG00000119699, ENSG00000113389, ENSG00000171132, ENSG00000106366, ENSG00000099625, ENSG00000089060, ENSG00000129596, ENSG00000127838, ENSG00000106688, ENSG00000153246, ENSG00000141655, ENSG0000…	2522	1098	16650	1.43703	1.50461e-05	1.2333e-07	3.04724e-06
GOTERM_BP_FAT	GO:0006793~phosphorus metabolic process	578	19.6599	1.62686e-09	ENSG00000152904, ENSG00000119698, ENSG00000067177, ENSG00000185013, ENSG00000176658, ENSG00000183496, ENSG00000111335, ENSG00000198712, ENSG00000075651, ENSG00000109390, ENSG00000160688, ENSG00000113448, ENSG00000263528, ENSG00000278139, ENSG00000152804, ENSG00000170581, ENSG00000160584, ENSG00000117266, ENSG00000166971, ENSG00000163083, ENSG00000119699, ENSG00000164086, ENSG00000113389, ENSG0000…	2522	3089	16650	1.23532	1.64165e-05	1.33469e-07	3.32478e-06
GOTERM_BP_FAT	GO:0045597~positive regulation of cell differentiation	192	6.53061	1.63879e-09	ENSG00000091129, ENSG00000196923, ENSG00000078725, ENSG00000135744, ENSG00000090554, ENSG00000171223, ENSG00000171517, ENSG00000153162, ENSG00000115414, ENSG00000124782, ENSG00000164932, ENSG00000170961, ENSG00000126804, ENSG00000122641, ENSG00000198910, ENSG00000054598, ENSG00000119699, ENSG00000125845, ENSG00000158555, ENSG00000112658, ENSG00000112655, ENSG00000146674, ENSG00000185008, ENSG0000…	2522	841	16650	1.50721	1.65369e-05	1.33363e-07	3.34916e-06
GOTERM_BP_FAT	GO:0010631~epithelial cell migration	71	2.41497	1.79528e-09	ENSG00000071246, ENSG00000105976, ENSG00000162407, ENSG00000073756, ENSG00000135744, ENSG00000115415, ENSG00000124782, ENSG00000160255, ENSG00000170961, ENSG00000171951, ENSG00000102760, ENSG00000159167, ENSG00000213015, ENSG00000171132, ENSG00000261371, ENSG00000179295, ENSG00000112658, ENSG00000197635, ENSG00000143878, ENSG00000120156, ENSG00000125398, ENSG00000078098, ENSG00000186832, ENSG0000…	2522	228	16650	2.05586	1.8116e-05	1.44929e-07	3.66897e-06
GOTERM_BP_FAT	GO:0043542~endothelial cell migration	54	1.83673	2.06822e-09	ENSG00000105976, ENSG00000071246, ENSG00000162407, ENSG00000073756, ENSG00000135744, ENSG00000115415, ENSG00000160255, ENSG00000102760, ENSG00000171951, ENSG00000159167, ENSG00000213015, ENSG00000261371, ENSG00000112658, ENSG00000197635, ENSG00000143878, ENSG00000120156, ENSG00000078098, ENSG00000183287, ENSG00000196411, ENSG00000011465, ENSG00000114251, ENSG00000173482, ENSG00000169242, ENSG0000…	2522	154	16650	2.31495	2.08702e-05	1.65638e-07	4.22677e-06
GOTERM_BP_FAT	GO:0006796~phosphate-containing compound metabolic process	576	19.5918	2.27055e-09	ENSG00000152904, ENSG00000119698, ENSG00000067177, ENSG00000185013, ENSG00000176658, ENSG00000183496, ENSG00000111335, ENSG00000198712, ENSG00000109390, ENSG00000160688, ENSG00000113448, ENSG00000263528, ENSG00000278139, ENSG00000152804, ENSG00000170581, ENSG00000160584, ENSG00000117266, ENSG00000166971, ENSG00000163083, ENSG00000119699, ENSG00000164086, ENSG00000113389, ENSG00000171132, ENSG0000…	2522	3083	16650	1.23344	2.29119e-05	1.8041e-07	4.64027e-06
GOTERM_BP_FAT	GO:0071496~cellular response to external stimulus	77	2.61905	2.42136e-09	ENSG00000109971, ENSG00000196139, ENSG00000162409, ENSG00000073756, ENSG00000026103, ENSG00000135744, ENSG00000083750, ENSG00000132275, ENSG00000185340, ENSG00000125347, ENSG00000137673, ENSG00000153162, ENSG00000101017, ENSG00000170425, ENSG00000177628, ENSG00000081803, ENSG00000163083, ENSG00000198911, ENSG00000176171, ENSG00000141682, ENSG00000132170, ENSG00000005882, ENSG00000134294, ENSG0000…	2522	257	16650	1.978	2.44337e-05	1.9089e-07	4.94848e-06
GOTERM_BP_FAT	GO:0030155~regulation of cell adhesion	154	5.2381	2.79137e-09	ENSG00000072274, ENSG00000160685, ENSG00000197329, ENSG00000170381, ENSG00000205221, ENSG00000174564, ENSG00000102524, ENSG00000125347, ENSG00000115414, ENSG00000124782, ENSG00000140464, ENSG00000170961, ENSG00000126804, ENSG00000076641, ENSG00000181284, ENSG00000125845, ENSG00000171132, ENSG00000138660, ENSG00000112658, ENSG00000106366, ENSG00000119927, ENSG00000157227, ENSG00000125657, ENSG0000…	2522	643	16650	1.58117	2.81673e-05	2.18354e-07	5.70466e-06
GOTERM_BP_FAT	GO:0050920~regulation of chemotaxis	61	2.07483	3.2185e-09	ENSG00000105976, ENSG00000179218, ENSG00000170381, ENSG00000120337, ENSG00000171860, ENSG00000163739, ENSG00000168961, ENSG00000108688, ENSG00000106538, ENSG00000137869, ENSG00000171951, ENSG00000181284, ENSG00000213015, ENSG00000106366, ENSG00000173531, ENSG00000134853, ENSG00000185008, ENSG00000138623, ENSG00000108561, ENSG00000170989, ENSG00000124875, ENSG00000271503, ENSG00000084207, ENSG0000…	2522	186	16650	2.16514	3.24773e-05	2.4983e-07	6.57757e-06
GOTERM_BP_FAT	GO:0006468~protein phosphorylation	369	12.551	3.23712e-09	ENSG00000071242, ENSG00000115008, ENSG00000067177, ENSG00000115009, ENSG00000183496, ENSG00000066056, ENSG00000113448, ENSG00000263528, ENSG00000161057, ENSG00000115380, ENSG00000171517, ENSG00000152804, ENSG00000153162, ENSG00000115414, ENSG00000160584, ENSG00000131370, ENSG00000117266, ENSG00000160255, ENSG00000166971, ENSG00000140464, ENSG00000177628, ENSG00000163083, ENSG00000119699, ENSG0000…	2522	1852	16650	1.31539	3.26652e-05	2.49357e-07	6.61562e-06
GOTERM_BP_FAT	GO:0090132~epithelium migration	71	2.41497	3.32302e-09	ENSG00000071246, ENSG00000105976, ENSG00000162407, ENSG00000073756, ENSG00000135744, ENSG00000115415, ENSG00000124782, ENSG00000160255, ENSG00000170961, ENSG00000171951, ENSG00000102760, ENSG00000159167, ENSG00000213015, ENSG00000171132, ENSG00000261371, ENSG00000179295, ENSG00000112658, ENSG00000197635, ENSG00000143878, ENSG00000120156, ENSG00000125398, ENSG00000078098, ENSG00000186832, ENSG0000…	2522	231	16650	2.02916	3.3532e-05	2.54035e-07	6.79118e-06
GOTERM_BP_FAT	GO:0097190~apoptotic signaling pathway	142	4.82993	3.90792e-09	ENSG00000115008, ENSG00000168209, ENSG00000172667, ENSG00000107731, ENSG00000263528, ENSG00000197142, ENSG00000135744, ENSG00000126602, ENSG00000104081, ENSG00000126709, ENSG00000154589, ENSG00000144476, ENSG00000152256, ENSG00000124212, ENSG00000140464, ENSG00000175197, ENSG00000171951, ENSG00000100968, ENSG00000163083, ENSG00000122641, ENSG00000181284, ENSG00000168398, ENSG00000056558, ENSG0000…	2522	583	16650	1.60801	3.9434e-05	2.96502e-07	7.98652e-06
GOTERM_BP_FAT	GO:0001775~cell activation	203	6.90476	3.9709e-09	ENSG00000160683, ENSG00000160685, ENSG00000188313, ENSG00000197329, ENSG00000136167, ENSG00000100867, ENSG00000174564, ENSG00000101335, ENSG00000152804, ENSG00000164930, ENSG00000081059, ENSG00000160255, ENSG00000076641, ENSG00000171132, ENSG00000164342, ENSG00000157227, ENSG00000164327, ENSG00000106952, ENSG00000001084, ENSG00000067082, ENSG00000027075, ENSG00000154127, ENSG00000134321, ENSG0000…	2522	910	16650	1.47273	4.00696e-05	2.99033e-07	8.11525e-06
GOTERM_BP_FAT	GO:0060337~type I interferon signaling pathway	33	1.12245	6.15323e-09	ENSG00000111335, ENSG00000130303, ENSG00000111331, ENSG00000234745, ENSG00000119917, ENSG00000125347, ENSG00000171855, ENSG00000115415, ENSG00000126709, ENSG00000170581, ENSG00000101347, ENSG00000142089, ENSG00000213928, ENSG00000157601, ENSG00000160710, ENSG00000140853, ENSG00000120738, ENSG00000183486, ENSG00000135828, ENSG00000119922, ENSG00000172183, ENSG00000067066, ENSG00000187608, ENSG0000…	2522	74	16650	2.94409	6.20904e-05	4.59943e-07	1.25752e-05
GOTERM_BP_FAT	GO:0071357~cellular response to type I interferon	33	1.12245	6.15323e-09	ENSG00000111335, ENSG00000130303, ENSG00000111331, ENSG00000234745, ENSG00000119917, ENSG00000125347, ENSG00000171855, ENSG00000115415, ENSG00000126709, ENSG00000170581, ENSG00000101347, ENSG00000142089, ENSG00000213928, ENSG00000157601, ENSG00000160710, ENSG00000140853, ENSG00000120738, ENSG00000183486, ENSG00000135828, ENSG00000119922, ENSG00000172183, ENSG00000067066, ENSG00000187608, ENSG0000…	2522	74	16650	2.94409	6.20904e-05	4.59943e-07	1.25752e-05
GOTERM_BP_FAT	GO:0031399~regulation of protein modification process	335	11.3946	6.3498e-09	ENSG00000119698, ENSG00000163884, ENSG00000115008, ENSG00000115009, ENSG00000113448, ENSG00000197329, ENSG00000161057, ENSG00000144228, ENSG00000171517, ENSG00000152804, ENSG00000153162, ENSG00000115414, ENSG00000170581, ENSG00000131370, ENSG00000160255, ENSG00000166971, ENSG00000140464, ENSG00000177628, ENSG00000163083, ENSG00000119699, ENSG00000164086, ENSG00000171132, ENSG00000126458, ENSG0000…	2522	1664	16650	1.32911	6.40738e-05	4.71146e-07	1.2977e-05
GOTERM_BP_FAT	GO:0009893~positive regulation of metabolic process	567	19.2857	7.81881e-09	ENSG00000163884, ENSG00000198715, ENSG00000160685, ENSG00000164330, ENSG00000078081, ENSG00000183684, ENSG00000171223, ENSG00000152804, ENSG00000184838, ENSG00000170485, ENSG00000166971, ENSG00000100968, ENSG00000128973, ENSG00000198911, ENSG00000163083, ENSG00000054598, ENSG00000119699, ENSG00000164086, ENSG00000113389, ENSG00000171132, ENSG00000183691, ENSG00000106366, ENSG00000139625, ENSG0000…	2522	3052	16650	1.2265	7.88965e-05	5.7591e-07	1.59791e-05
GOTERM_BP_FAT	GO:0006955~immune response	315	10.7143	8.00115e-09	ENSG00000115008, ENSG00000115009, ENSG00000160683, ENSG00000188313, ENSG00000111335, ENSG00000113448, ENSG00000197329, ENSG00000137628, ENSG00000111331, ENSG00000263528, ENSG00000136167, ENSG00000239713, ENSG00000161057, ENSG00000078081, ENSG00000174564, ENSG00000273802, ENSG00000115415, ENSG00000153162, ENSG00000204267, ENSG00000170581, ENSG00000081059, ENSG00000160255, ENSG00000100473, ENSG0000…	2522	1551	16650	1.34081	8.07364e-05	5.8507e-07	1.63518e-05
GOTERM_BP_FAT	GO:0048729~tissue morphogenesis	148	5.03401	9.23612e-09	ENSG00000074527, ENSG00000169071, ENSG00000185483, ENSG00000105976, ENSG00000108854, ENSG00000130635, ENSG00000170381, ENSG00000161057, ENSG00000136167, ENSG00000135744, ENSG00000187498, ENSG00000169641, ENSG00000152804, ENSG00000115415, ENSG00000164930, ENSG00000124782, ENSG00000144339, ENSG00000140464, ENSG00000164932, ENSG00000100968, ENSG00000122641, ENSG00000125848, ENSG00000054598, ENSG0000…	2522	622	16650	1.57087	9.31973e-05	6.70515e-07	1.88756e-05
GOTERM_BP_FAT	GO:0045071~negative regulation of viral genome replication	26	0.884354	1.25627e-08	ENSG00000188313, ENSG00000130303, ENSG00000111331, ENSG00000239713, ENSG00000055332, ENSG00000130813, ENSG00000171855, ENSG00000163565, ENSG00000178685, ENSG00000128394, ENSG00000142089, ENSG00000149948, ENSG00000157601, ENSG00000160710, ENSG00000135828, ENSG00000172183, ENSG00000187608, ENSG00000135114, ENSG00000089127, ENSG00000105939, ENSG00000145901, ENSG00000185201, ENSG00000185745, ENSG0000…	2522	51	16650	3.36568	0.000126762	9.05498e-07	2.5674e-05
GOTERM_BP_FAT	GO:0045087~innate immune response	186	6.32653	2.32957e-08	ENSG00000115009, ENSG00000188313, ENSG00000111335, ENSG00000152778, ENSG00000197329, ENSG00000137628, ENSG00000175899, ENSG00000111331, ENSG00000263528, ENSG00000161057, ENSG00000239713, ENSG00000127241, ENSG00000273802, ENSG00000125347, ENSG00000115415, ENSG00000128394, ENSG00000126262, ENSG00000126709, ENSG00000170581, ENSG00000154589, ENSG00000100473, ENSG00000160255, ENSG00000140464, ENSG0000…	2522	836	16650	1.46884	0.000235049	1.66721e-06	4.76088e-05
GOTERM_BP_FAT	GO:0002687~positive regulation of leukocyte migration	41	1.39456	2.49918e-08	ENSG00000115008, ENSG00000183087, ENSG00000115009, ENSG00000197405, ENSG00000179218, ENSG00000107562, ENSG00000035664, ENSG00000112715, ENSG00000120337, ENSG00000171860, ENSG00000163739, ENSG00000151651, ENSG00000168961, ENSG00000108688, ENSG00000106538, ENSG00000115594, ENSG00000137801, ENSG00000131981, ENSG00000184371, ENSG00000169248, ENSG00000136244, ENSG00000181284, ENSG00000213015, ENSG0000…	2522	109	16650	2.48328	0.00025216	1.776e-06	5.10752e-05
GOTERM_BP_FAT	GO:0060326~cell chemotaxis	73	2.48299	2.56415e-08	ENSG00000115009, ENSG00000160683, ENSG00000105976, ENSG00000179218, ENSG00000113448, ENSG00000120337, ENSG00000171860, ENSG00000163739, ENSG00000126262, ENSG00000168961, ENSG00000108688, ENSG00000137869, ENSG00000160255, ENSG00000106538, ENSG00000171951, ENSG00000181284, ENSG00000161921, ENSG00000213015, ENSG00000213949, ENSG00000106366, ENSG00000173531, ENSG00000134853, ENSG00000138135, ENSG0000…	2522	251	16650	1.92008	0.000258715	1.80943e-06	5.24029e-05
GOTERM_BP_FAT	GO:0010243~response to organonitrogen compound	177	6.02041	2.87651e-08	ENSG00000163884, ENSG00000183023, ENSG00000113448, ENSG00000204262, ENSG00000135744, ENSG00000105835, ENSG00000187498, ENSG00000109458, ENSG00000138030, ENSG00000173801, ENSG00000278139, ENSG00000171223, ENSG00000152804, ENSG00000165646, ENSG00000115415, ENSG00000124193, ENSG00000121769, ENSG00000150540, ENSG00000127920, ENSG00000099822, ENSG00000089159, ENSG00000163083, ENSG00000197299, ENSG0000…	2522	789	16650	1.48104	0.000290226	2.01575e-06	5.87865e-05
GOTERM_BP_FAT	GO:0010604~positive regulation of macromolecule metabolic process	530	18.0272	3.61176e-08	ENSG00000163884, ENSG00000198715, ENSG00000160685, ENSG00000164330, ENSG00000078081, ENSG00000183684, ENSG00000171223, ENSG00000152804, ENSG00000184838, ENSG00000170485, ENSG00000166971, ENSG00000100968, ENSG00000128973, ENSG00000198911, ENSG00000163083, ENSG00000054598, ENSG00000119699, ENSG00000164086, ENSG00000171132, ENSG00000183691, ENSG00000106366, ENSG00000139625, ENSG00000136560, ENSG0000…	2522	2856	16650	1.22514	0.000364396	2.51353e-06	7.38127e-05
GOTERM_BP_FAT	GO:0051128~regulation of cellular component organization	441	15	4.38808e-08	ENSG00000091129, ENSG00000075651, ENSG00000130635, ENSG00000170381, ENSG00000136167, ENSG00000170581, ENSG00000100968, ENSG00000198911, ENSG00000198910, ENSG00000119699, ENSG00000171132, ENSG00000183691, ENSG00000106366, ENSG00000186150, ENSG00000126785, ENSG00000136158, ENSG00000185008, ENSG00000157227, ENSG00000078098, ENSG00000166033, ENSG00000027075, ENSG00000011422, ENSG00000141510, ENSG0000…	2522	2323	16650	1.25331	0.000442703	3.03288e-06	8.96782e-05
GOTERM_BP_FAT	GO:0009725~response to hormone	188	6.39456	4.42241e-08	ENSG00000196139, ENSG00000168209, ENSG00000162551, ENSG00000135744, ENSG00000105835, ENSG00000069667, ENSG00000109458, ENSG00000138030, ENSG00000278139, ENSG00000171223, ENSG00000185340, ENSG00000152804, ENSG00000115415, ENSG00000124193, ENSG00000153162, ENSG00000121769, ENSG00000150540, ENSG00000127920, ENSG00000177628, ENSG00000089159, ENSG00000163083, ENSG00000122641, ENSG00000119699, ENSG0000…	2522	854	16650	1.45335	0.000446166	3.03582e-06	9.03798e-05
GOTERM_BP_FAT	GO:0071495~cellular response to endogenous stimulus	247	8.40136	4.64717e-08	ENSG00000163884, ENSG00000113448, ENSG00000204262, ENSG00000171223, ENSG00000278139, ENSG00000115415, ENSG00000153162, ENSG00000127920, ENSG00000160255, ENSG00000140464, ENSG00000089159, ENSG00000163083, ENSG00000109787, ENSG00000119699, ENSG00000171132, ENSG00000183691, ENSG00000141458, ENSG00000136158, ENSG00000185008, ENSG00000168140, ENSG00000070669, ENSG00000001084, ENSG00000069702, ENSG0000…	2522	1185	16650	1.37609	0.000468836	3.16855e-06	9.49731e-05
GOTERM_BP_FAT	GO:0060548~negative regulation of cell death	195	6.63265	6.46062e-08	ENSG00000115008, ENSG00000107731, ENSG00000078081, ENSG00000100867, ENSG00000170485, ENSG00000081059, ENSG00000177628, ENSG00000054598, ENSG00000119699, ENSG00000106366, ENSG00000183691, ENSG00000139625, ENSG00000158006, ENSG00000141458, ENSG00000136158, ENSG00000120156, ENSG00000070669, ENSG00000001084, ENSG00000027075, ENSG00000011422, ENSG00000141510, ENSG00000114251, ENSG00000087586, ENSG0000…	2522	897	16650	1.4352	0.000651728	4.37543e-06	0.000132034
GOTERM_BP_FAT	GO:1902533~positive regulation of intracellular signal transduction	198	6.73469	7.24106e-08	ENSG00000115008, ENSG00000115009, ENSG00000107731, ENSG00000197329, ENSG00000137628, ENSG00000263528, ENSG00000171517, ENSG00000119699, ENSG00000164086, ENSG00000171132, ENSG00000139625, ENSG00000164342, ENSG00000136158, ENSG00000146674, ENSG00000196154, ENSG00000120156, ENSG00000164327, ENSG00000102471, ENSG00000141510, ENSG00000153246, ENSG00000141655, ENSG00000095015, ENSG00000069869, ENSG0000…	2522	915	16650	1.42861	0.000730429	4.87129e-06	0.000147984
GOTERM_BP_FAT	GO:0031324~negative regulation of cellular metabolic process	443	15.068	7.63407e-08	ENSG00000119698, ENSG00000163884, ENSG00000176658, ENSG00000113448, ENSG00000138386, ENSG00000144228, ENSG00000078081, ENSG00000171223, ENSG00000166439, ENSG00000152804, ENSG00000081059, ENSG00000092607, ENSG00000100968, ENSG00000198911, ENSG00000163083, ENSG00000119699, ENSG00000164086, ENSG00000171132, ENSG00000183691, ENSG00000106366, ENSG00000136158, ENSG00000167716, ENSG00000001084, ENSG0000…	2522	2345	16650	1.24718	0.000770057	5.10167e-06	0.000156016
GOTERM_BP_FAT	GO:2000181~negative regulation of blood vessel morphogenesis	32	1.08844	7.94997e-08	ENSG00000105894, ENSG00000173482, ENSG00000071246, ENSG00000066056, ENSG00000170381, ENSG00000135744, ENSG00000113140, ENSG00000184481, ENSG00000152804, ENSG00000115415, ENSG00000263001, ENSG00000140464, ENSG00000137801, ENSG00000102760, ENSG00000132386, ENSG00000158125, ENSG00000169245, ENSG00000169031, ENSG00000054598, ENSG00000128917, ENSG00000108691, ENSG00000136826, ENSG00000177464, ENSG0000…	2522	77	16650	2.74365	0.00080191	5.27783e-06	0.000162472
GOTERM_BP_FAT	GO:0031325~positive regulation of cellular metabolic process	523	17.7891	1.19696e-07	ENSG00000163884, ENSG00000198715, ENSG00000164330, ENSG00000183684, ENSG00000171223, ENSG00000152804, ENSG00000184838, ENSG00000170485, ENSG00000166971, ENSG00000100968, ENSG00000128973, ENSG00000198911, ENSG00000163083, ENSG00000054598, ENSG00000119699, ENSG00000164086, ENSG00000171132, ENSG00000183691, ENSG00000106366, ENSG00000139625, ENSG00000136560, ENSG00000164342, ENSG00000136158, ENSG0000…	2522	2839	16650	1.2162	0.00120712	7.8944e-06	0.000244619
GOTERM_BP_FAT	GO:0030595~leukocyte chemotaxis	59	2.0068	1.20968e-07	ENSG00000160683, ENSG00000115009, ENSG00000179218, ENSG00000113448, ENSG00000120337, ENSG00000171860, ENSG00000163739, ENSG00000168961, ENSG00000126262, ENSG00000108688, ENSG00000160255, ENSG00000106538, ENSG00000137869, ENSG00000171951, ENSG00000161921, ENSG00000181284, ENSG00000213015, ENSG00000213949, ENSG00000106366, ENSG00000173531, ENSG00000138135, ENSG00000108561, ENSG00000170989, ENSG0000…	2522	194	16650	2.0078	0.00121995	7.92653e-06	0.00024722
GOTERM_BP_FAT	GO:0098542~defense response to other organism	119	4.04762	1.50518e-07	ENSG00000168209, ENSG00000115009, ENSG00000111335, ENSG00000188313, ENSG00000152778, ENSG00000137628, ENSG00000111331, ENSG00000239713, ENSG00000273802, ENSG00000125347, ENSG00000115415, ENSG00000128394, ENSG00000170581, ENSG00000100473, ENSG00000140464, ENSG00000182261, ENSG00000183486, ENSG00000119922, ENSG00000106366, ENSG00000258659, ENSG00000164342, ENSG00000119927, ENSG00000172183, ENSG0000…	2522	494	16650	1.59034	0.00151773	9.79918e-06	0.00030761
GOTERM_BP_FAT	GO:0016525~negative regulation of angiogenesis	31	1.05442	1.52173e-07	ENSG00000105894, ENSG00000173482, ENSG00000071246, ENSG00000066056, ENSG00000170381, ENSG00000135744, ENSG00000113140, ENSG00000184481, ENSG00000152804, ENSG00000115415, ENSG00000263001, ENSG00000140464, ENSG00000137801, ENSG00000102760, ENSG00000132386, ENSG00000169245, ENSG00000169031, ENSG00000054598, ENSG00000128917, ENSG00000108691, ENSG00000136826, ENSG00000177464, ENSG00000106366, ENSG0000…	2522	75	16650	2.72879	0.0015344	9.84342e-06	0.000310993
GOTERM_BP_FAT	GO:0032268~regulation of cellular protein metabolic process	441	15	1.53178e-07	ENSG00000119698, ENSG00000163884, ENSG00000113448, ENSG00000144228, ENSG00000078081, ENSG00000152804, ENSG00000184838, ENSG00000170581, ENSG00000166971, ENSG00000128973, ENSG00000163083, ENSG00000119699, ENSG00000164086, ENSG00000171132, ENSG00000183691, ENSG00000106366, ENSG00000139625, ENSG00000136560, ENSG00000164342, ENSG00000136158, ENSG00000157227, ENSG00000001084, ENSG00000137936, ENSG0000…	2522	2346	16650	1.24102	0.00154452	9.84529e-06	0.000313046
GOTERM_BP_FAT	GO:0030855~epithelial cell differentiation	132	4.4898	1.55981e-07	ENSG00000163884, ENSG00000196139, ENSG00000185022, ENSG00000106305, ENSG00000105976, ENSG00000113448, ENSG00000182871, ENSG00000184154, ENSG00000187498, ENSG00000152804, ENSG00000115415, ENSG00000124193, ENSG00000121957, ENSG00000153162, ENSG00000117318, ENSG00000117519, ENSG00000125845, ENSG00000178573, ENSG00000164509, ENSG00000112655, ENSG00000166340, ENSG00000185499, ENSG00000174059, ENSG0000…	2522	563	16650	1.54787	0.00157276	9.96199e-06	0.000318774
GOTERM_BP_FAT	GO:1901343~negative regulation of vasculature development	33	1.12245	1.63524e-07	ENSG00000105894, ENSG00000173482, ENSG00000071246, ENSG00000066056, ENSG00000170381, ENSG00000135744, ENSG00000113140, ENSG00000184481, ENSG00000152804, ENSG00000115415, ENSG00000263001, ENSG00000140464, ENSG00000137801, ENSG00000102760, ENSG00000132386, ENSG00000158125, ENSG00000054598, ENSG00000169245, ENSG00000169031, ENSG00000128917, ENSG00000108691, ENSG00000136826, ENSG00000177464, ENSG0000…	2522	83	16650	2.62485	0.00164876	1.03781e-05	0.00033419
GOTERM_BP_FAT	GO:0071219~cellular response to molecule of bacterial origin	50	1.70068	1.74758e-07	ENSG00000115009, ENSG00000113448, ENSG00000174130, ENSG00000126368, ENSG00000155111, ENSG00000153162, ENSG00000154589, ENSG00000101017, ENSG00000137462, ENSG00000134070, ENSG00000003436, ENSG00000161921, ENSG00000118503, ENSG00000171132, ENSG00000106366, ENSG00000173334, ENSG00000162711, ENSG00000162892, ENSG00000134326, ENSG00000148677, ENSG00000100300, ENSG00000084207, ENSG00000271503, ENSG0000…	2522	155	16650	2.12965	0.00176193	1.10217e-05	0.000357148
GOTERM_BP_FAT	GO:0032940~secretion by cell	205	6.97279	1.88286e-07	ENSG00000115008, ENSG00000167470, ENSG00000121410, ENSG00000205542, ENSG00000153162, ENSG00000115414, ENSG00000123595, ENSG00000140464, ENSG00000185215, ENSG00000163083, ENSG00000109255, ENSG00000119699, ENSG00000171132, ENSG00000106366, ENSG00000099625, ENSG00000089060, ENSG00000127838, ENSG00000106688, ENSG00000177380, ENSG00000116396, ENSG00000134321, ENSG00000164077, ENSG00000114251, ENSG0000…	2522	966	16650	1.40103	0.00189819	1.18011e-05	0.000384795
GOTERM_BP_FAT	GO:0043408~regulation of MAPK cascade	153	5.20408	1.91717e-07	ENSG00000138193, ENSG00000115008, ENSG00000115009, ENSG00000170955, ENSG00000109458, ENSG00000116741, ENSG00000171517, ENSG00000153162, ENSG00000115414, ENSG00000144476, ENSG00000177628, ENSG00000101265, ENSG00000163083, ENSG00000122641, ENSG00000119699, ENSG00000125845, ENSG00000213949, ENSG00000164086, ENSG00000171132, ENSG00000126458, ENSG00000139625, ENSG00000164342, ENSG00000136158, ENSG0000…	2522	678	16650	1.48981	0.00193275	1.1942e-05	0.000391807
GOTERM_BP_FAT	GO:0009892~negative regulation of metabolic process	469	15.9524	2.02948e-07	ENSG00000119698, ENSG00000163884, ENSG00000176658, ENSG00000113448, ENSG00000138386, ENSG00000144228, ENSG00000078081, ENSG00000171223, ENSG00000166439, ENSG00000152804, ENSG00000081059, ENSG00000092607, ENSG00000100968, ENSG00000198911, ENSG00000163083, ENSG00000119699, ENSG00000164086, ENSG00000171132, ENSG00000183691, ENSG00000106366, ENSG00000136158, ENSG00000167716, ENSG00000001084, ENSG0000…	2522	2522	16650	1.22771	0.00204586	1.2564e-05	0.00041476
GOTERM_BP_FAT	GO:0045444~fat cell differentiation	59	2.0068	2.16226e-07	ENSG00000118260, ENSG00000073756, ENSG00000069667, ENSG00000140044, ENSG00000105270, ENSG00000116741, ENSG00000102554, ENSG00000126262, ENSG00000174705, ENSG00000145287, ENSG00000106538, ENSG00000175197, ENSG00000163083, ENSG00000176171, ENSG00000150347, ENSG00000125845, ENSG00000132170, ENSG00000099953, ENSG00000104332, ENSG00000122877, ENSG00000172201, ENSG00000153823, ENSG00000071575, ENSG0000…	2522	197	16650	1.97722	0.00217956	1.33044e-05	0.000441895
GOTERM_BP_FAT	GO:0050921~positive regulation of chemotaxis	42	1.42857	2.16793e-07	ENSG00000183087, ENSG00000197405, ENSG00000105976, ENSG00000179218, ENSG00000107562, ENSG00000035664, ENSG00000112715, ENSG00000166949, ENSG00000113721, ENSG00000120337, ENSG00000171860, ENSG00000163739, ENSG00000168961, ENSG00000108688, ENSG00000106538, ENSG00000137801, ENSG00000171951, ENSG00000184371, ENSG00000169248, ENSG00000136244, ENSG00000181284, ENSG00000213015, ENSG00000169245, ENSG0000…	2522	121	16650	2.29157	0.00218526	1.32584e-05	0.000443053
GOTERM_BP_FAT	GO:0051090~regulation of sequence-specific DNA binding transcription factor activity	95	3.23129	2.17008e-07	ENSG00000127616, ENSG00000162407, ENSG00000197329, ENSG00000120337, ENSG00000135744, ENSG00000173801, ENSG00000132274, ENSG00000153879, ENSG00000126603, ENSG00000164930, ENSG00000178685, ENSG00000168961, ENSG00000101017, ENSG00000137462, ENSG00000160255, ENSG00000124212, ENSG00000175197, ENSG00000134070, ENSG00000102760, ENSG00000167632, ENSG00000117318, ENSG00000128602, ENSG00000150347, ENSG0000…	2522	373	16650	1.68145	0.00218743	1.31917e-05	0.000443494
GOTERM_BP_FAT	GO:0051246~regulation of protein metabolic process	467	15.8844	2.24943e-07	ENSG00000119698, ENSG00000163884, ENSG00000113448, ENSG00000144228, ENSG00000078081, ENSG00000152804, ENSG00000184838, ENSG00000170581, ENSG00000166971, ENSG00000128973, ENSG00000163083, ENSG00000119699, ENSG00000164086, ENSG00000171132, ENSG00000183691, ENSG00000106366, ENSG00000139625, ENSG00000136560, ENSG00000164342, ENSG00000136158, ENSG00000157227, ENSG00000001084, ENSG00000137936, ENSG0000…	2522	2512	16650	1.22734	0.00226732	1.35921e-05	0.00045971
GOTERM_BP_FAT	GO:0022617~extracellular matrix disassembly	34	1.15646	2.26842e-07	ENSG00000175899, ENSG00000058085, ENSG00000136167, ENSG00000154736, ENSG00000143387, ENSG00000102996, ENSG00000135047, ENSG00000151651, ENSG00000087245, ENSG00000137673, ENSG00000174705, ENSG00000115414, ENSG00000162909, ENSG00000138829, ENSG00000101439, ENSG00000102265, ENSG00000149968, ENSG00000159753, ENSG00000099953, ENSG00000166147, ENSG00000116903, ENSG00000156103, ENSG00000181404, ENSG0000…	2522	88	16650	2.55074	0.00228645	1.36253e-05	0.000463591
GOTERM_BP_FAT	GO:0060348~bone development	55	1.87075	2.3581e-07	ENSG00000162496, ENSG00000162551, ENSG00000196562, ENSG00000108786, ENSG00000138386, ENSG00000053254, ENSG00000150867, ENSG00000197467, ENSG00000153162, ENSG00000174705, ENSG00000170961, ENSG00000128606, ENSG00000159167, ENSG00000119699, ENSG00000125845, ENSG00000166147, ENSG00000179295, ENSG00000112658, ENSG00000116183, ENSG00000157227, ENSG00000120156, ENSG00000105664, ENSG00000166794, ENSG0000…	2522	179	16650	2.02852	0.00237673	1.40801e-05	0.000481919
GOTERM_BP_FAT	GO:0043069~negative regulation of programmed cell death	180	6.12245	2.40085e-07	ENSG00000138449, ENSG00000115008, ENSG00000105976, ENSG00000107731, ENSG00000078081, ENSG00000100867, ENSG00000090554, ENSG00000126602, ENSG00000124193, ENSG00000126709, ENSG00000081059, ENSG00000144476, ENSG00000167772, ENSG00000171951, ENSG00000054598, ENSG00000119699, ENSG00000168398, ENSG00000106366, ENSG00000183691, ENSG00000139625, ENSG00000158006, ENSG00000136158, ENSG00000119927, ENSG0000…	2522	829	16650	1.43347	0.00241977	1.42511e-05	0.000490656
GOTERM_BP_FAT	GO:0043066~negative regulation of apoptotic process	178	6.05442	2.42452e-07	ENSG00000138449, ENSG00000115008, ENSG00000107731, ENSG00000078081, ENSG00000100867, ENSG00000090554, ENSG00000126602, ENSG00000124193, ENSG00000126709, ENSG00000081059, ENSG00000144476, ENSG00000167772, ENSG00000171951, ENSG00000054598, ENSG00000119699, ENSG00000168398, ENSG00000106366, ENSG00000183691, ENSG00000139625, ENSG00000158006, ENSG00000136158, ENSG00000119927, ENSG00000164509, ENSG0000…	2522	818	16650	1.4366	0.00244359	1.43074e-05	0.000495492
GOTERM_BP_FAT	GO:0061061~muscle structure development	136	4.62585	2.52469e-07	ENSG00000185022, ENSG00000183023, ENSG00000135744, ENSG00000069667, ENSG00000090554, ENSG00000175197, ENSG00000117318, ENSG00000100968, ENSG00000150347, ENSG00000054598, ENSG00000125845, ENSG00000112658, ENSG00000183691, ENSG00000146674, ENSG00000157227, ENSG00000069702, ENSG00000148677, ENSG00000177791, ENSG00000128573, ENSG00000104177, ENSG00000176046, ENSG00000186350, ENSG00000114251, ENSG0000…	2522	589	16650	1.52438	0.00254442	1.48119e-05	0.000515964
GOTERM_BP_FAT	GO:0071216~cellular response to biotic stimulus	54	1.83673	2.64625e-07	ENSG00000115009, ENSG00000113448, ENSG00000174130, ENSG00000126368, ENSG00000155111, ENSG00000153162, ENSG00000154589, ENSG00000101017, ENSG00000137462, ENSG00000134070, ENSG00000175197, ENSG00000003436, ENSG00000161921, ENSG00000118503, ENSG00000171132, ENSG00000106366, ENSG00000154920, ENSG00000173334, ENSG00000162711, ENSG00000162892, ENSG00000134326, ENSG00000148677, ENSG00000100300, ENSG0000…	2522	175	16650	2.03716	0.00266677	1.54353e-05	0.000540807
GOTERM_BP_FAT	GO:0002252~immune effector process	164	5.57823	2.69058e-07	ENSG00000168209, ENSG00000072274, ENSG00000111335, ENSG00000188313, ENSG00000152778, ENSG00000137628, ENSG00000175899, ENSG00000111331, ENSG00000239713, ENSG00000136167, ENSG00000069667, ENSG00000174564, ENSG00000176907, ENSG00000127241, ENSG00000125347, ENSG00000115415, ENSG00000128394, ENSG00000126262, ENSG00000115604, ENSG00000170581, ENSG00000140464, ENSG00000159403, ENSG00000174371, ENSG0000…	2522	742	16650	1.45918	0.00271138	1.56037e-05	0.000549866
GOTERM_BP_FAT	GO:0061448~connective tissue development	67	2.27891	2.71409e-07	ENSG00000169071, ENSG00000196562, ENSG00000130635, ENSG00000105835, ENSG00000115380, ENSG00000188064, ENSG00000139329, ENSG00000153162, ENSG00000174705, ENSG00000062282, ENSG00000147862, ENSG00000159167, ENSG00000150347, ENSG00000120093, ENSG00000125845, ENSG00000178573, ENSG00000112658, ENSG00000183691, ENSG00000105664, ENSG00000125398, ENSG00000174059, ENSG00000172201, ENSG00000108821, ENSG0000…	2522	236	16650	1.87427	0.00273504	1.56501e-05	0.000554671
GOTERM_BP_FAT	GO:0042493~response to drug	102	3.46939	2.86644e-07	ENSG00000072274, ENSG00000183023, ENSG00000182871, ENSG00000171223, ENSG00000115415, ENSG00000121769, ENSG00000122641, ENSG00000146477, ENSG00000141458, ENSG00000164342, ENSG00000137936, ENSG00000039068, ENSG00000148677, ENSG00000083720, ENSG00000141510, ENSG00000087258, ENSG00000145730, ENSG00000173482, ENSG00000162433, ENSG00000239672, ENSG00000180914, ENSG00000166311, ENSG00000107159, ENSG0000…	2522	411	16650	1.63843	0.00288835	1.64347e-05	0.000585807
GOTERM_BP_FAT	GO:0051235~maintenance of location	78	2.65306	2.95078e-07	ENSG00000135914, ENSG00000179218, ENSG00000049323, ENSG00000205542, ENSG00000113448, ENSG00000183023, ENSG00000263528, ENSG00000173801, ENSG00000165646, ENSG00000121957, ENSG00000100439, ENSG00000126262, ENSG00000136068, ENSG00000062282, ENSG00000140464, ENSG00000181104, ENSG00000175197, ENSG00000138829, ENSG00000198911, ENSG00000107863, ENSG00000197296, ENSG00000132170, ENSG00000092820, ENSG0000…	2522	290	16650	1.77568	0.00297321	1.68227e-05	0.000603043
GOTERM_BP_FAT	GO:0045069~regulation of viral genome replication	32	1.08844	3.08255e-07	ENSG00000109971, ENSG00000188313, ENSG00000130303, ENSG00000111331, ENSG00000239713, ENSG00000055332, ENSG00000130813, ENSG00000171855, ENSG00000178685, ENSG00000163565, ENSG00000128394, ENSG00000142089, ENSG00000149948, ENSG00000157601, ENSG00000148175, ENSG00000160710, ENSG00000112343, ENSG00000135828, ENSG00000172183, ENSG00000187608, ENSG00000166794, ENSG00000135114, ENSG00000089127, ENSG0000…	2522	81	16650	2.60816	0.00310577	1.74751e-05	0.000629971
GOTERM_BP_FAT	GO:0032270~positive regulation of cellular protein metabolic process	283	9.62585	3.14081e-07	ENSG00000115008, ENSG00000115009, ENSG00000197329, ENSG00000161057, ENSG00000171517, ENSG00000184838, ENSG00000153162, ENSG00000115414, ENSG00000166971, ENSG00000140464, ENSG00000177628, ENSG00000128973, ENSG00000163083, ENSG00000119699, ENSG00000164086, ENSG00000171132, ENSG00000139625, ENSG00000136560, ENSG00000164342, ENSG00000136158, ENSG00000146674, ENSG00000157227, ENSG00000133265, ENSG0000…	2522	1420	16650	1.31573	0.00316438	1.7706e-05	0.000641879
GOTERM_BP_FAT	GO:0070555~response to interleukin-1	40	1.36054	3.20084e-07	ENSG00000115008, ENSG00000115009, ENSG00000104365, ENSG00000172156, ENSG00000136378, ENSG00000069667, ENSG00000145335, ENSG00000172216, ENSG00000168961, ENSG00000150540, ENSG00000051523, ENSG00000108688, ENSG00000134954, ENSG00000115594, ENSG00000124212, ENSG00000100784, ENSG00000170961, ENSG00000134070, ENSG00000172936, ENSG00000177000, ENSG00000003436, ENSG00000136244, ENSG00000120738, ENSG0000…	2522	114	16650	2.31646	0.00322476	1.79441e-05	0.000654146
GOTERM_BP_FAT	GO:0071222~cellular response to lipopolysaccharide	48	1.63265	3.32437e-07	ENSG00000100906, ENSG00000135218, ENSG00000115009, ENSG00000073060, ENSG00000113448, ENSG00000130707, ENSG00000172216, ENSG00000170458, ENSG00000166710, ENSG00000126368, ENSG00000155111, ENSG00000153162, ENSG00000165029, ENSG00000114698, ENSG00000101017, ENSG00000154589, ENSG00000137462, ENSG00000159674, ENSG00000109819, ENSG00000134070, ENSG00000172936, ENSG00000164400, ENSG00000003436, ENSG0000…	2522	149	16650	2.12679	0.003349	1.85336e-05	0.000679391
GOTERM_BP_FAT	GO:0019079~viral genome replication	38	1.29252	3.5937e-07	ENSG00000109971, ENSG00000183087, ENSG00000188313, ENSG00000130303, ENSG00000111331, ENSG00000239713, ENSG00000055332, ENSG00000130813, ENSG00000241973, ENSG00000117280, ENSG00000171855, ENSG00000178685, ENSG00000163565, ENSG00000128394, ENSG00000168010, ENSG00000142089, ENSG00000149948, ENSG00000157601, ENSG00000148175, ENSG00000160710, ENSG00000112343, ENSG00000135828, ENSG00000108691, ENSG0000…	2522	106	16650	2.36672	0.00361984	1.99251e-05	0.000734434
GOTERM_BP_FAT	GO:0051091~positive regulation of sequence-specific DNA binding transcription factor activity	66	2.2449	3.67419e-07	ENSG00000127616, ENSG00000162407, ENSG00000120337, ENSG00000135744, ENSG00000173801, ENSG00000132274, ENSG00000153879, ENSG00000168961, ENSG00000101017, ENSG00000137462, ENSG00000160255, ENSG00000134070, ENSG00000167632, ENSG00000102760, ENSG00000128602, ENSG00000150347, ENSG00000132170, ENSG00000106785, ENSG00000056558, ENSG00000112658, ENSG00000141052, ENSG00000258659, ENSG00000164342, ENSG0000…	2522	233	16650	1.87007	0.00370076	2.02601e-05	0.000750884
GOTERM_BP_FAT	GO:0032103~positive regulation of response to external stimulus	73	2.48299	3.74153e-07	ENSG00000105976, ENSG00000179218, ENSG00000137628, ENSG00000073756, ENSG00000120337, ENSG00000135744, ENSG00000171860, ENSG00000163739, ENSG00000134352, ENSG00000153162, ENSG00000155111, ENSG00000168961, ENSG00000126262, ENSG00000154589, ENSG00000170425, ENSG00000137462, ENSG00000108688, ENSG00000106538, ENSG00000145623, ENSG00000171951, ENSG00000181284, ENSG00000115602, ENSG00000213015, ENSG0000…	2522	267	16650	1.80501	0.00376846	2.05192e-05	0.000764644
GOTERM_BP_FAT	GO:0002221~pattern recognition receptor signaling pathway	50	1.70068	4.14307e-07	ENSG00000137628, ENSG00000197329, ENSG00000174130, ENSG00000263528, ENSG00000143387, ENSG00000126368, ENSG00000125347, ENSG00000168961, ENSG00000126262, ENSG00000154589, ENSG00000137462, ENSG00000160255, ENSG00000134070, ENSG00000131378, ENSG00000118503, ENSG00000171132, ENSG00000108771, ENSG00000136560, ENSG00000164342, ENSG00000108561, ENSG00000145901, ENSG00000105939, ENSG00000149476, ENSG0000…	2522	159	16650	2.07607	0.00417205	2.25985e-05	0.000846707
GOTERM_BP_FAT	GO:0002690~positive regulation of leukocyte chemotaxis	32	1.08844	4.2426e-07	ENSG00000183087, ENSG00000197405, ENSG00000179218, ENSG00000107562, ENSG00000035664, ENSG00000112715, ENSG00000120337, ENSG00000171860, ENSG00000163739, ENSG00000168961, ENSG00000108688, ENSG00000106538, ENSG00000137801, ENSG00000184371, ENSG00000169248, ENSG00000136244, ENSG00000181284, ENSG00000169245, ENSG00000213015, ENSG00000108691, ENSG00000174600, ENSG00000106366, ENSG00000177119, ENSG0000…	2522	82	16650	2.57635	0.00427206	2.3017e-05	0.000867047
GOTERM_BP_FAT	GO:0030278~regulation of ossification	55	1.87075	4.26112e-07	ENSG00000134569, ENSG00000196923, ENSG00000162496, ENSG00000183023, ENSG00000188064, ENSG00000134352, ENSG00000153162, ENSG00000164932, ENSG00000138829, ENSG00000101265, ENSG00000117318, ENSG00000130522, ENSG00000119699, ENSG00000125845, ENSG00000183691, ENSG00000104332, ENSG00000122877, ENSG00000125398, ENSG00000172201, ENSG00000170989, ENSG00000170577, ENSG00000114251, ENSG00000111087, ENSG0000…	2522	182	16650	1.99508	0.00429067	2.29939e-05	0.000870833
GOTERM_BP_FAT	GO:0001503~ossification	91	3.09524	5.00035e-07	ENSG00000134569, ENSG00000196923, ENSG00000162551, ENSG00000073756, ENSG00000183023, ENSG00000138386, ENSG00000204262, ENSG00000161057, ENSG00000183684, ENSG00000143387, ENSG00000171223, ENSG00000197467, ENSG00000188064, ENSG00000134352, ENSG00000153162, ENSG00000128606, ENSG00000138829, ENSG00000101265, ENSG00000164932, ENSG00000117318, ENSG00000130522, ENSG00000159167, ENSG00000128602, ENSG0000…	2522	359	16650	1.67346	0.00503315	2.68393e-05	0.00102191
GOTERM_BP_FAT	GO:0048525~negative regulation of viral process	38	1.29252	6.1154e-07	ENSG00000188313, ENSG00000132256, ENSG00000130303, ENSG00000111331, ENSG00000239713, ENSG00000055332, ENSG00000130813, ENSG00000171855, ENSG00000178685, ENSG00000163565, ENSG00000115415, ENSG00000128394, ENSG00000142089, ENSG00000140464, ENSG00000149948, ENSG00000157601, ENSG00000160710, ENSG00000163661, ENSG00000112343, ENSG00000108771, ENSG00000135828, ENSG00000106785, ENSG00000172183, ENSG0000…	2522	108	16650	2.32289	0.00615205	3.26506e-05	0.00124978
GOTERM_BP_FAT	GO:0050679~positive regulation of epithelial cell proliferation	50	1.70068	6.27321e-07	ENSG00000135914, ENSG00000172889, ENSG00000054356, ENSG00000163235, ENSG00000153162, ENSG00000124193, ENSG00000124782, ENSG00000170961, ENSG00000171951, ENSG00000128602, ENSG00000213015, ENSG00000118503, ENSG00000125845, ENSG00000183691, ENSG00000173531, ENSG00000104332, ENSG00000164327, ENSG00000120156, ENSG00000125398, ENSG00000166033, ENSG00000128573, ENSG00000271503, ENSG00000114251, ENSG0000…	2522	161	16650	2.05028	0.00631031	3.33168e-05	0.00128203
GOTERM_BP_FAT	GO:0051247~positive regulation of protein metabolic process	296	10.068	6.47758e-07	ENSG00000115008, ENSG00000115009, ENSG00000197329, ENSG00000161057, ENSG00000171517, ENSG00000184838, ENSG00000153162, ENSG00000115414, ENSG00000166971, ENSG00000140464, ENSG00000177628, ENSG00000128973, ENSG00000163083, ENSG00000119699, ENSG00000164086, ENSG00000171132, ENSG00000139625, ENSG00000136560, ENSG00000164342, ENSG00000136158, ENSG00000146674, ENSG00000157227, ENSG00000133265, ENSG0000…	2522	1508	16650	1.29586	0.00651521	3.42221e-05	0.0013238
GOTERM_BP_FAT	GO:0010876~lipid localization	87	2.95918	7.77131e-07	ENSG00000138798, ENSG00000162409, ENSG00000263528, ENSG00000159640, ENSG00000135124, ENSG00000153162, ENSG00000100439, ENSG00000126262, ENSG00000121769, ENSG00000062282, ENSG00000154217, ENSG00000198911, ENSG00000122641, ENSG00000197296, ENSG00000132170, ENSG00000101670, ENSG00000168398, ENSG00000179295, ENSG00000178878, ENSG00000079156, ENSG00000169230, ENSG00000141458, ENSG00000154263, ENSG0000…	2522	342	16650	1.67943	0.00781136	4.08431e-05	0.00158819
GOTERM_BP_FAT	GO:0048659~smooth muscle cell proliferation	38	1.29252	7.92053e-07	ENSG00000197442, ENSG00000073756, ENSG00000113721, ENSG00000135744, ENSG00000105835, ENSG00000130176, ENSG00000087245, ENSG00000119508, ENSG00000115415, ENSG00000051523, ENSG00000109819, ENSG00000113161, ENSG00000137801, ENSG00000172936, ENSG00000145604, ENSG00000136244, ENSG00000118503, ENSG00000119699, ENSG00000078401, ENSG00000113389, ENSG00000132170, ENSG00000085662, ENSG00000136826, ENSG0000…	2522	109	16650	2.30158	0.00796076	4.14116e-05	0.00161869
GOTERM_BP_FAT	GO:0033554~cellular response to stress	340	11.5646	8.73701e-07	ENSG00000115008, ENSG00000156587, ENSG00000071246, ENSG00000071539, ENSG00000263528, ENSG00000161057, ENSG00000183684, ENSG00000100867, ENSG00000166439, ENSG00000170485, ENSG00000147536, ENSG00000140464, ENSG00000124212, ENSG00000177628, ENSG00000100968, ENSG00000089159, ENSG00000198911, ENSG00000163083, ENSG00000171320, ENSG00000100479, ENSG00000171132, ENSG00000104221, ENSG00000139625, ENSG0000…	2522	1773	16650	1.26602	0.00877777	4.5445e-05	0.00178555
GOTERM_BP_FAT	GO:0044093~positive regulation of molecular function	351	11.9388	9.41322e-07	ENSG00000115009, ENSG00000188313, ENSG00000161057, ENSG00000102996, ENSG00000171517, ENSG00000131374, ENSG00000115414, ENSG00000160255, ENSG00000166971, ENSG00000140464, ENSG00000164932, ENSG00000119699, ENSG00000164086, ENSG00000113389, ENSG00000167994, ENSG00000171132, ENSG00000107521, ENSG00000106785, ENSG00000219607, ENSG00000056558, ENSG00000139625, ENSG00000136560, ENSG00000258659, ENSG0000…	2522	1840	16650	1.25938	0.00945391	4.8711e-05	0.00192374
GOTERM_BP_FAT	GO:0010035~response to inorganic substance	111	3.77551	1.02007e-06	ENSG00000115008, ENSG00000196139, ENSG00000138449, ENSG00000105976, ENSG00000135643, ENSG00000148344, ENSG00000183023, ENSG00000125648, ENSG00000182871, ENSG00000156113, ENSG00000138030, ENSG00000171223, ENSG00000126602, ENSG00000115415, ENSG00000153162, ENSG00000100968, ENSG00000197299, ENSG00000213015, ENSG00000120256, ENSG00000166347, ENSG00000141458, ENSG00000143878, ENSG00000099624, ENSG0000…	2522	469	16650	1.5625	0.0102407	5.25166e-05	0.00208467
GOTERM_BP_FAT	GO:0050727~regulation of inflammatory response	81	2.7551	1.07237e-06	ENSG00000073756, ENSG00000175899, ENSG00000120337, ENSG00000069667, ENSG00000135744, ENSG00000171860, ENSG00000174564, ENSG00000127241, ENSG00000134352, ENSG00000155111, ENSG00000126262, ENSG00000170425, ENSG00000137462, ENSG00000108688, ENSG00000137869, ENSG00000124212, ENSG00000115594, ENSG00000177628, ENSG00000145623, ENSG00000184500, ENSG00000196954, ENSG00000115602, ENSG00000123610, ENSG0000…	2522	314	16650	1.70304	0.0107629	5.49287e-05	0.00219155
GOTERM_BP_FAT	GO:0002224~toll-like receptor signaling pathway	40	1.36054	1.11352e-06	ENSG00000100906, ENSG00000135218, ENSG00000104365, ENSG00000197329, ENSG00000263528, ENSG00000174130, ENSG00000143387, ENSG00000170458, ENSG00000135047, ENSG00000126368, ENSG00000125347, ENSG00000157625, ENSG00000023445, ENSG00000168961, ENSG00000110330, ENSG00000154589, ENSG00000137462, ENSG00000051523, ENSG00000160255, ENSG00000134070, ENSG00000172936, ENSG00000177189, ENSG00000131378, ENSG0000…	2522	119	16650	2.21913	0.0111736	5.67484e-05	0.00227565
GOTERM_BP_FAT	GO:0010605~negative regulation of macromolecule metabolic process	431	14.6599	1.15288e-06	ENSG00000119698, ENSG00000163884, ENSG00000113448, ENSG00000138386, ENSG00000144228, ENSG00000078081, ENSG00000171223, ENSG00000166439, ENSG00000152804, ENSG00000081059, ENSG00000092607, ENSG00000100968, ENSG00000198911, ENSG00000163083, ENSG00000119699, ENSG00000164086, ENSG00000171132, ENSG00000183691, ENSG00000106366, ENSG00000136158, ENSG00000001084, ENSG00000102471, ENSG00000011422, ENSG0000…	2522	2326	16650	1.22331	0.0115663	5.8459e-05	0.00235608
GOTERM_BP_FAT	GO:0050900~leukocyte migration	93	3.16327	1.1714e-06	ENSG00000115008, ENSG00000115009, ENSG00000160683, ENSG00000179218, ENSG00000113448, ENSG00000120337, ENSG00000171860, ENSG00000151012, ENSG00000163739, ENSG00000115414, ENSG00000126262, ENSG00000168961, ENSG00000092068, ENSG00000108688, ENSG00000137869, ENSG00000160255, ENSG00000106538, ENSG00000115594, ENSG00000171951, ENSG00000181284, ENSG00000184500, ENSG00000161921, ENSG00000198910, ENSG0000…	2522	376	16650	1.63292	0.011751	5.91014e-05	0.00239394
GOTERM_BP_FAT	GO:0033002~muscle cell proliferation	48	1.63265	1.18465e-06	ENSG00000073756, ENSG00000197442, ENSG00000113721, ENSG00000135744, ENSG00000105835, ENSG00000170365, ENSG00000130176, ENSG00000087245, ENSG00000119508, ENSG00000177045, ENSG00000115415, ENSG00000051523, ENSG00000109819, ENSG00000113161, ENSG00000137801, ENSG00000172936, ENSG00000145604, ENSG00000136244, ENSG00000054598, ENSG00000119699, ENSG00000118503, ENSG00000132170, ENSG00000078401, ENSG0000…	2522	155	16650	2.04446	0.0118831	5.94724e-05	0.00242102
GOTERM_BP_FAT	GO:0031349~positive regulation of defense response	98	3.33333	1.18538e-06	ENSG00000188313, ENSG00000137628, ENSG00000197329, ENSG00000161057, ENSG00000263528, ENSG00000135744, ENSG00000125347, ENSG00000126262, ENSG00000154589, ENSG00000160255, ENSG00000100473, ENSG00000073008, ENSG00000131378, ENSG00000115602, ENSG00000171132, ENSG00000106366, ENSG00000136560, ENSG00000164342, ENSG00000145901, ENSG00000149476, ENSG00000100600, ENSG00000004139, ENSG00000141655, ENSG0000…	2522	402	16650	1.60942	0.0118904	5.92143e-05	0.0024225
GOTERM_BP_FAT	GO:0010594~regulation of endothelial cell migration	39	1.32653	1.21038e-06	ENSG00000173482, ENSG00000169242, ENSG00000073060, ENSG00000071246, ENSG00000105976, ENSG00000162407, ENSG00000073756, ENSG00000112715, ENSG00000130203, ENSG00000135744, ENSG00000113140, ENSG00000020181, ENSG00000134954, ENSG00000137801, ENSG00000102760, ENSG00000138772, ENSG00000159167, ENSG00000259207, ENSG00000132386, ENSG00000213015, ENSG00000112902, ENSG00000078401, ENSG00000128917, ENSG0000…	2522	115	16650	2.23891	0.0121396	6.01653e-05	0.00247359
GOTERM_BP_FAT	GO:0010632~regulation of epithelial cell migration	51	1.73469	1.23444e-06	ENSG00000105976, ENSG00000071246, ENSG00000162407, ENSG00000073756, ENSG00000135744, ENSG00000124782, ENSG00000170961, ENSG00000102760, ENSG00000159167, ENSG00000213015, ENSG00000171132, ENSG00000143878, ENSG00000120156, ENSG00000125398, ENSG00000183287, ENSG00000164171, ENSG00000011465, ENSG00000113070, ENSG00000114251, ENSG00000173482, ENSG00000169242, ENSG00000073060, ENSG00000095203, ENSG0000…	2522	169	16650	1.99229	0.0123795	6.10606e-05	0.00252277
GOTERM_BP_FAT	GO:0050878~regulation of body fluid levels	117	3.97959	1.28064e-06	ENSG00000185022, ENSG00000188313, ENSG00000198712, ENSG00000175899, ENSG00000101335, ENSG00000125347, ENSG00000164930, ENSG00000177628, ENSG00000170961, ENSG00000113389, ENSG00000171132, ENSG00000106366, ENSG00000112658, ENSG00000099957, ENSG00000105825, ENSG00000143878, ENSG00000174059, ENSG00000129596, ENSG00000078098, ENSG00000131408, ENSG00000154127, ENSG00000027075, ENSG00000121281, ENSG0000…	2522	503	16650	1.53563	0.0128398	6.3037e-05	0.00261719
GOTERM_BP_FAT	GO:0050663~cytokine secretion	50	1.70068	1.39316e-06	ENSG00000115008, ENSG00000135914, ENSG00000198805, ENSG00000174130, ENSG00000135744, ENSG00000115414, ENSG00000126262, ENSG00000168961, ENSG00000137462, ENSG00000140464, ENSG00000181104, ENSG00000102760, ENSG00000115602, ENSG00000182261, ENSG00000092820, ENSG00000159753, ENSG00000091592, ENSG00000119927, ENSG00000182985, ENSG00000174059, ENSG00000162711, ENSG00000120217, ENSG00000117586, ENSG0000…	2522	165	16650	2.00058	0.01396	6.82422e-05	0.00284713
GOTERM_BP_FAT	GO:0009991~response to extracellular stimulus	104	3.53741	1.41904e-06	ENSG00000109971, ENSG00000196139, ENSG00000162551, ENSG00000183023, ENSG00000185340, ENSG00000131374, ENSG00000115415, ENSG00000177628, ENSG00000175197, ENSG00000198911, ENSG00000163083, ENSG00000146477, ENSG00000101670, ENSG00000120256, ENSG00000134294, ENSG00000112658, ENSG00000070669, ENSG00000001084, ENSG00000083720, ENSG00000141510, ENSG00000125124, ENSG00000091409, ENSG00000133056, ENSG0000…	2522	435	16650	1.57839	0.0142175	6.91739e-05	0.00290001
GOTERM_BP_FAT	GO:0072593~reactive oxygen species metabolic process	62	2.10884	1.44603e-06	ENSG00000081181, ENSG00000196139, ENSG00000168209, ENSG00000021826, ENSG00000073756, ENSG00000174130, ENSG00000069667, ENSG00000135744, ENSG00000160211, ENSG00000142082, ENSG00000126602, ENSG00000135124, ENSG00000165646, ENSG00000174705, ENSG00000137462, ENSG00000160255, ENSG00000124212, ENSG00000158125, ENSG00000117592, ENSG00000176171, ENSG00000141682, ENSG00000149968, ENSG00000130508, ENSG0000…	2522	222	16650	1.84377	0.0144859	7.01507e-05	0.00295517
GOTERM_BP_FAT	GO:0002685~regulation of leukocyte migration	48	1.63265	1.44961e-06	ENSG00000115008, ENSG00000115009, ENSG00000183087, ENSG00000197405, ENSG00000179218, ENSG00000107562, ENSG00000035664, ENSG00000112715, ENSG00000120337, ENSG00000171860, ENSG00000163739, ENSG00000151651, ENSG00000158747, ENSG00000168961, ENSG00000108688, ENSG00000106538, ENSG00000137869, ENSG00000115594, ENSG00000137801, ENSG00000174500, ENSG00000172936, ENSG00000131981, ENSG00000184371, ENSG0000…	2522	156	16650	2.03135	0.0145216	6.99882e-05	0.0029625
GOTERM_BP_FAT	GO:0030097~hemopoiesis	160	5.44218	1.46278e-06	ENSG00000072274, ENSG00000160685, ENSG00000069667, ENSG00000100867, ENSG00000171223, ENSG00000090554, ENSG00000185340, ENSG00000152804, ENSG00000125347, ENSG00000115604, ENSG00000081059, ENSG00000087842, ENSG00000179041, ENSG00000140464, ENSG00000101265, ENSG00000126804, ENSG00000171320, ENSG00000122641, ENSG00000054598, ENSG00000166147, ENSG00000126458, ENSG00000112658, ENSG00000136802, ENSG0000…	2522	739	16650	1.42937	0.0146525	7.02875e-05	0.0029894
GOTERM_BP_FAT	GO:0051093~negative regulation of developmental process	160	5.44218	1.46278e-06	ENSG00000071246, ENSG00000078725, ENSG00000066056, ENSG00000130635, ENSG00000170381, ENSG00000204262, ENSG00000135744, ENSG00000115380, ENSG00000185340, ENSG00000152804, ENSG00000125347, ENSG00000115415, ENSG00000124193, ENSG00000263001, ENSG00000140464, ENSG00000175197, ENSG00000100968, ENSG00000117318, ENSG00000122641, ENSG00000054598, ENSG00000125845, ENSG00000138660, ENSG00000166147, ENSG0000…	2522	739	16650	1.42937	0.0146525	7.02875e-05	0.0029894
GOTERM_BP_FAT	GO:0072006~nephron development	44	1.4966	1.49454e-06	ENSG00000163884, ENSG00000138193, ENSG00000128342, ENSG00000112715, ENSG00000196562, ENSG00000113721, ENSG00000128567, ENSG00000135744, ENSG00000188064, ENSG00000115415, ENSG00000107796, ENSG00000166396, ENSG00000081052, ENSG00000128602, ENSG00000101384, ENSG00000169031, ENSG00000125845, ENSG00000120738, ENSG00000187391, ENSG00000179222, ENSG00000113578, ENSG00000177464, ENSG00000261371, ENSG0000…	2522	138	16650	2.10495	0.0149682	7.14732e-05	0.00305431
GOTERM_BP_FAT	GO:0002009~morphogenesis of an epithelium	120	4.08163	1.54614e-06	ENSG00000074527, ENSG00000185483, ENSG00000169071, ENSG00000105976, ENSG00000108854, ENSG00000130635, ENSG00000170381, ENSG00000161057, ENSG00000136167, ENSG00000187498, ENSG00000135744, ENSG00000169641, ENSG00000152804, ENSG00000115415, ENSG00000164930, ENSG00000124782, ENSG00000144339, ENSG00000140464, ENSG00000164932, ENSG00000100968, ENSG00000125848, ENSG00000125845, ENSG00000183691, ENSG0000…	2522	521	16650	1.52059	0.015481	7.35921e-05	0.00315976
GOTERM_BP_FAT	GO:0098602~single organism cell adhesion	167	5.68027	1.54944e-06	ENSG00000162458, ENSG00000072274, ENSG00000091129, ENSG00000160685, ENSG00000107738, ENSG00000197329, ENSG00000136167, ENSG00000069667, ENSG00000174564, ENSG00000101335, ENSG00000173801, ENSG00000197467, ENSG00000102524, ENSG00000125347, ENSG00000115414, ENSG00000115604, ENSG00000124782, ENSG00000081059, ENSG00000160255, ENSG00000170961, ENSG00000171812, ENSG00000126804, ENSG00000076641, ENSG0000…	2522	779	16650	1.4153	0.0155138	7.34031e-05	0.00316651
GOTERM_BP_FAT	GO:0007167~enzyme linked receptor protein signaling pathway	198	6.73469	1.57745e-06	ENSG00000115380, ENSG00000278139, ENSG00000152804, ENSG00000113441, ENSG00000153162, ENSG00000140464, ENSG00000089159, ENSG00000163083, ENSG00000076641, ENSG00000054598, ENSG00000119699, ENSG00000183691, ENSG00000136158, ENSG00000146674, ENSG00000120156, ENSG00000168140, ENSG00000069702, ENSG00000166033, ENSG00000011422, ENSG00000183287, ENSG00000069869, ENSG00000114251, ENSG00000171241, ENSG0000…	2522	954	16650	1.37021	0.015792	7.43807e-05	0.00322375
GOTERM_BP_FAT	GO:0002520~immune system development	174	5.91837	1.94694e-06	ENSG00000138449, ENSG00000160683, ENSG00000072274, ENSG00000160685, ENSG00000051341, ENSG00000069667, ENSG00000100867, ENSG00000174807, ENSG00000171223, ENSG00000090554, ENSG00000185340, ENSG00000152804, ENSG00000125347, ENSG00000115604, ENSG00000081059, ENSG00000087842, ENSG00000179041, ENSG00000140464, ENSG00000101265, ENSG00000174371, ENSG00000171320, ENSG00000126804, ENSG00000122641, ENSG0000…	2522	821	16650	1.39919	0.0194549	9.13753e-05	0.00397884
GOTERM_BP_FAT	GO:0043549~regulation of kinase activity	168	5.71429	2.02279e-06	ENSG00000138193, ENSG00000167470, ENSG00000169744, ENSG00000167264, ENSG00000135744, ENSG00000109458, ENSG00000278139, ENSG00000108950, ENSG00000152804, ENSG00000116741, ENSG00000171517, ENSG00000131370, ENSG00000177628, ENSG00000101265, ENSG00000197299, ENSG00000125848, ENSG00000119699, ENSG00000125845, ENSG00000213949, ENSG00000164086, ENSG00000166147, ENSG00000139625, ENSG00000164342, ENSG0000…	2522	788	16650	1.40751	0.020205	9.44953e-05	0.00413384
GOTERM_BP_FAT	GO:0045937~positive regulation of phosphate metabolic process	214	7.27891	2.04611e-06	ENSG00000115008, ENSG00000115009, ENSG00000171517, ENSG00000153162, ENSG00000166971, ENSG00000177628, ENSG00000163083, ENSG00000119699, ENSG00000164086, ENSG00000171132, ENSG00000139625, ENSG00000164342, ENSG00000136158, ENSG00000146674, ENSG00000120156, ENSG00000164327, ENSG00000137936, ENSG00000143013, ENSG00000011422, ENSG00000141510, ENSG00000141655, ENSG00000095015, ENSG00000114251, ENSG0000…	2522	1049	16650	1.34681	0.0204356	9.51443e-05	0.0041815
GOTERM_BP_FAT	GO:0010562~positive regulation of phosphorus metabolic process	214	7.27891	2.04611e-06	ENSG00000115008, ENSG00000115009, ENSG00000171517, ENSG00000153162, ENSG00000166971, ENSG00000177628, ENSG00000163083, ENSG00000119699, ENSG00000164086, ENSG00000171132, ENSG00000139625, ENSG00000164342, ENSG00000136158, ENSG00000146674, ENSG00000120156, ENSG00000164327, ENSG00000137936, ENSG00000143013, ENSG00000011422, ENSG00000141510, ENSG00000141655, ENSG00000095015, ENSG00000114251, ENSG0000…	2522	1049	16650	1.34681	0.0204356	9.51443e-05	0.0041815
GOTERM_BP_FAT	GO:0002688~regulation of leukocyte chemotaxis	35	1.19048	2.09664e-06	ENSG00000183087, ENSG00000197405, ENSG00000179218, ENSG00000107562, ENSG00000035664, ENSG00000112715, ENSG00000120337, ENSG00000171860, ENSG00000163739, ENSG00000168961, ENSG00000158747, ENSG00000108688, ENSG00000106538, ENSG00000137869, ENSG00000137801, ENSG00000184371, ENSG00000169248, ENSG00000136244, ENSG00000181284, ENSG00000213015, ENSG00000169245, ENSG00000108691, ENSG00000174600, ENSG0000…	2522	100	16650	2.31067	0.0209349	9.70466e-05	0.00428476
GOTERM_BP_FAT	GO:0048660~regulation of smooth muscle cell proliferation	38	1.29252	2.13015e-06	ENSG00000197442, ENSG00000073756, ENSG00000113721, ENSG00000135744, ENSG00000105835, ENSG00000130176, ENSG00000087245, ENSG00000119508, ENSG00000115415, ENSG00000051523, ENSG00000109819, ENSG00000113161, ENSG00000137801, ENSG00000172936, ENSG00000145604, ENSG00000136244, ENSG00000118503, ENSG00000119699, ENSG00000078401, ENSG00000113389, ENSG00000132170, ENSG00000085662, ENSG00000136826, ENSG0000…	2522	113	16650	2.22011	0.021266	9.81475e-05	0.00435325
GOTERM_BP_FAT	GO:0048545~response to steroid hormone	93	3.16327	2.14269e-06	ENSG00000196139, ENSG00000168209, ENSG00000127616, ENSG00000179218, ENSG00000170915, ENSG00000021826, ENSG00000162551, ENSG00000164040, ENSG00000073756, ENSG00000026103, ENSG00000069667, ENSG00000126368, ENSG00000188064, ENSG00000171855, ENSG00000110492, ENSG00000153162, ENSG00000150540, ENSG00000137462, ENSG00000137463, ENSG00000177628, ENSG00000159167, ENSG00000115457, ENSG00000119699, ENSG0000…	2522	381	16650	1.61149	0.0213898	9.82766e-05	0.00437888
GOTERM_BP_FAT	GO:0071900~regulation of protein serine/threonine kinase activity	111	3.77551	2.18268e-06	ENSG00000138193, ENSG00000109458, ENSG00000108950, ENSG00000116741, ENSG00000171517, ENSG00000152804, ENSG00000177628, ENSG00000197299, ENSG00000119699, ENSG00000164086, ENSG00000213949, ENSG00000125845, ENSG00000139625, ENSG00000164342, ENSG00000136158, ENSG00000141655, ENSG00000187678, ENSG00000095015, ENSG00000114251, ENSG00000167244, ENSG00000171033, ENSG00000197442, ENSG00000112715, ENSG0000…	2522	476	16650	1.53952	0.0217847	9.96577e-05	0.0044606
GOTERM_BP_FAT	GO:0071453~cellular response to oxygen levels	46	1.56463	2.23594e-06	ENSG00000105894, ENSG00000183023, ENSG00000073756, ENSG00000112715, ENSG00000197930, ENSG00000026103, ENSG00000069667, ENSG00000155816, ENSG00000135766, ENSG00000151651, ENSG00000137672, ENSG00000107159, ENSG00000109819, ENSG00000137463, ENSG00000124212, ENSG00000152256, ENSG00000102760, ENSG00000159167, ENSG00000181222, ENSG00000176171, ENSG00000141682, ENSG00000112759, ENSG00000132170, ENSG0000…	2522	149	16650	2.03817	0.0223103	0.00010163	0.00456944
GOTERM_BP_FAT	GO:0048534~hematopoietic or lymphoid organ development	166	5.64626	2.30714e-06	ENSG00000138449, ENSG00000160683, ENSG00000072274, ENSG00000160685, ENSG00000069667, ENSG00000100867, ENSG00000174807, ENSG00000171223, ENSG00000090554, ENSG00000185340, ENSG00000152804, ENSG00000125347, ENSG00000115604, ENSG00000081059, ENSG00000087842, ENSG00000179041, ENSG00000140464, ENSG00000101265, ENSG00000126804, ENSG00000171320, ENSG00000122641, ENSG00000054598, ENSG00000166147, ENSG0000…	2522	778	16650	1.40863	0.0230124	0.000104395	0.00471494
GOTERM_BP_FAT	GO:0001704~formation of primary germ layer	39	1.32653	2.46247e-06	ENSG00000142156, ENSG00000166949, ENSG00000130635, ENSG00000204262, ENSG00000170365, ENSG00000102996, ENSG00000158050, ENSG00000103241, ENSG00000087245, ENSG00000119508, ENSG00000115414, ENSG00000107984, ENSG00000138166, ENSG00000155760, ENSG00000160255, ENSG00000149948, ENSG00000157557, ENSG00000144810, ENSG00000259207, ENSG00000120875, ENSG00000122641, ENSG00000060718, ENSG00000054598, ENSG0000…	2522	118	16650	2.18198	0.0245426	0.000110926	0.00503236
GOTERM_BP_FAT	GO:0000165~MAPK cascade	177	6.02041	2.48051e-06	ENSG00000115008, ENSG00000138193, ENSG00000115009, ENSG00000169071, ENSG00000113319, ENSG00000161057, ENSG00000170955, ENSG00000135744, ENSG00000109458, ENSG00000116741, ENSG00000171517, ENSG00000115414, ENSG00000144476, ENSG00000177628, ENSG00000101265, ENSG00000171951, ENSG00000119699, ENSG00000125845, ENSG00000213949, ENSG00000164086, ENSG00000171132, ENSG00000126458, ENSG00000139625, ENSG0000…	2522	841	16650	1.38946	0.0247202	0.000111242	0.00506924
GOTERM_BP_FAT	GO:0010634~positive regulation of epithelial cell migration	36	1.22449	2.50923e-06	ENSG00000073060, ENSG00000105976, ENSG00000095203, ENSG00000162407, ENSG00000112715, ENSG00000073756, ENSG00000135744, ENSG00000113140, ENSG00000020181, ENSG00000124782, ENSG00000134954, ENSG00000137801, ENSG00000170961, ENSG00000138772, ENSG00000259207, ENSG00000213015, ENSG00000112902, ENSG00000078401, ENSG00000171132, ENSG00000168874, ENSG00000103811, ENSG00000113578, ENSG00000102359, ENSG0000…	2522	105	16650	2.26351	0.0250028	0.000112032	0.00512794
GOTERM_BP_FAT	GO:0019915~lipid storage	25	0.85034	2.61706e-06	ENSG00000100906, ENSG00000135218, ENSG00000073060, ENSG00000263528, ENSG00000130203, ENSG00000049860, ENSG00000125730, ENSG00000176194, ENSG00000186951, ENSG00000100439, ENSG00000126262, ENSG00000131408, ENSG00000165029, ENSG00000062282, ENSG00000180530, ENSG00000177666, ENSG00000038945, ENSG00000259207, ENSG00000198911, ENSG00000121671, ENSG00000136244, ENSG00000125538, ENSG00000164211, ENSG0000…	2522	60	16650	2.75079	0.0260631	0.000116332	0.0053483
GOTERM_BP_FAT	GO:0001935~endothelial cell proliferation	38	1.29252	2.69852e-06	ENSG00000135914, ENSG00000173482, ENSG00000134013, ENSG00000073060, ENSG00000071246, ENSG00000172156, ENSG00000107562, ENSG00000112715, ENSG00000172889, ENSG00000130203, ENSG00000113140, ENSG00000115415, ENSG00000153162, ENSG00000051523, ENSG00000115539, ENSG00000137801, ENSG00000171951, ENSG00000102760, ENSG00000259207, ENSG00000158125, ENSG00000213015, ENSG00000112902, ENSG00000125845, ENSG0000…	2522	114	16650	2.20063	0.0268634	0.000119426	0.00551477
GOTERM_BP_FAT	GO:0048468~cell development	369	12.551	2.7186e-06	ENSG00000071242, ENSG00000115008, ENSG00000074527, ENSG00000091129, ENSG00000107731, ENSG00000113448, ENSG00000071539, ENSG00000170381, ENSG00000020129, ENSG00000184154, ENSG00000171517, ENSG00000115415, ENSG00000153162, ENSG00000115414, ENSG00000164932, ENSG00000177628, ENSG00000100968, ENSG00000163083, ENSG00000198910, ENSG00000054598, ENSG00000258947, ENSG00000119699, ENSG00000183691, ENSG0000…	2522	1968	16650	1.23786	0.0270606	0.00011979	0.0055558
GOTERM_BP_FAT	GO:0031667~response to nutrient levels	97	3.29932	2.72592e-06	ENSG00000196139, ENSG00000109971, ENSG00000162409, ENSG00000021826, ENSG00000162551, ENSG00000073756, ENSG00000183023, ENSG00000083750, ENSG00000132275, ENSG00000184481, ENSG00000160211, ENSG00000185340, ENSG00000131374, ENSG00000137673, ENSG00000115415, ENSG00000113161, ENSG00000177628, ENSG00000175197, ENSG00000081803, ENSG00000101439, ENSG00000159167, ENSG00000115457, ENSG00000163083, ENSG0000…	2522	404	16650	1.58511	0.0271324	0.00011959	0.00557076
GOTERM_BP_FAT	GO:0045321~leukocyte activation	160	5.44218	2.76391e-06	ENSG00000160683, ENSG00000072274, ENSG00000160685, ENSG00000188313, ENSG00000197329, ENSG00000136167, ENSG00000069667, ENSG00000100867, ENSG00000174564, ENSG00000090554, ENSG00000102524, ENSG00000152804, ENSG00000125347, ENSG00000115604, ENSG00000081059, ENSG00000160255, ENSG00000174371, ENSG00000126804, ENSG00000122641, ENSG00000076641, ENSG00000115602, ENSG00000171132, ENSG00000112658, ENSG0000…	2522	747	16650	1.41406	0.0275053	0.000120731	0.00564839
GOTERM_BP_FAT	GO:0010595~positive regulation of endothelial cell migration	27	0.918367	2.77929e-06	ENSG00000073060, ENSG00000105976, ENSG00000162407, ENSG00000112715, ENSG00000073756, ENSG00000135744, ENSG00000113140, ENSG00000020181, ENSG00000134954, ENSG00000137801, ENSG00000138772, ENSG00000259207, ENSG00000213015, ENSG00000112902, ENSG00000078401, ENSG00000168874, ENSG00000113578, ENSG00000102359, ENSG00000126561, ENSG00000105287, ENSG00000143878, ENSG00000120156, ENSG00000106211, ENSG0000…	2522	68	16650	2.62134	0.0276562	0.00012088	0.00567981
GOTERM_BP_FAT	GO:0071456~cellular response to hypoxia	42	1.42857	2.83999e-06	ENSG00000105894, ENSG00000183023, ENSG00000073756, ENSG00000112715, ENSG00000197930, ENSG00000069667, ENSG00000155816, ENSG00000135766, ENSG00000151651, ENSG00000137672, ENSG00000107159, ENSG00000109819, ENSG00000137463, ENSG00000124212, ENSG00000152256, ENSG00000102760, ENSG00000159167, ENSG00000176171, ENSG00000141682, ENSG00000112759, ENSG00000078401, ENSG00000120738, ENSG00000164442, ENSG0000…	2522	132	16650	2.10061	0.0282516	0.00012299	0.00580386
GOTERM_BP_FAT	GO:0030879~mammary gland development	42	1.42857	2.83999e-06	ENSG00000138798, ENSG00000198712, ENSG00000118260, ENSG00000172156, ENSG00000120149, ENSG00000112715, ENSG00000185950, ENSG00000163435, ENSG00000172216, ENSG00000171388, ENSG00000180914, ENSG00000103241, ENSG00000163235, ENSG00000188064, ENSG00000198931, ENSG00000111424, ENSG00000124782, ENSG00000140464, ENSG00000110092, ENSG00000184371, ENSG00000128602, ENSG00000158125, ENSG00000112759, ENSG0000…	2522	132	16650	2.10061	0.0282516	0.00012299	0.00580386
GOTERM_BP_FAT	GO:0016337~single organismal cell-cell adhesion	156	5.30612	2.89296e-06	ENSG00000162458, ENSG00000072274, ENSG00000091129, ENSG00000160685, ENSG00000107738, ENSG00000197329, ENSG00000136167, ENSG00000069667, ENSG00000174564, ENSG00000101335, ENSG00000173801, ENSG00000197467, ENSG00000102524, ENSG00000125347, ENSG00000115604, ENSG00000081059, ENSG00000160255, ENSG00000170961, ENSG00000171812, ENSG00000126804, ENSG00000076641, ENSG00000112658, ENSG00000114631, ENSG0000…	2522	725	16650	1.42055	0.0287709	0.000124748	0.0059121
GOTERM_BP_FAT	GO:0002521~leukocyte differentiation	110	3.7415	3.02009e-06	ENSG00000072274, ENSG00000160685, ENSG00000069667, ENSG00000100867, ENSG00000171223, ENSG00000090554, ENSG00000152804, ENSG00000125347, ENSG00000115604, ENSG00000081059, ENSG00000087842, ENSG00000101265, ENSG00000126804, ENSG00000122641, ENSG00000166147, ENSG00000126458, ENSG00000112658, ENSG00000136802, ENSG00000164342, ENSG00000164509, ENSG00000125657, ENSG00000157227, ENSG00000106952, ENSG0000…	2522	474	16650	1.53209	0.030016	0.000129676	0.0061719
GOTERM_BP_FAT	GO:0045936~negative regulation of phosphate metabolic process	123	4.18367	3.04996e-06	ENSG00000119698, ENSG00000168209, ENSG00000176658, ENSG00000167470, ENSG00000113448, ENSG00000167264, ENSG00000152804, ENSG00000116741, ENSG00000131370, ENSG00000177628, ENSG00000101265, ENSG00000122641, ENSG00000125848, ENSG00000164086, ENSG00000168398, ENSG00000183691, ENSG00000136158, ENSG00000146674, ENSG00000167716, ENSG00000135842, ENSG00000152642, ENSG00000145901, ENSG00000013293, ENSG0000…	2522	544	16650	1.49271	0.0303084	0.000130403	0.00623295
GOTERM_BP_FAT	GO:0010563~negative regulation of phosphorus metabolic process	123	4.18367	3.04996e-06	ENSG00000119698, ENSG00000168209, ENSG00000176658, ENSG00000167470, ENSG00000113448, ENSG00000167264, ENSG00000152804, ENSG00000116741, ENSG00000131370, ENSG00000177628, ENSG00000101265, ENSG00000122641, ENSG00000125848, ENSG00000164086, ENSG00000168398, ENSG00000183691, ENSG00000136158, ENSG00000146674, ENSG00000167716, ENSG00000135842, ENSG00000152642, ENSG00000145901, ENSG00000013293, ENSG0000…	2522	544	16650	1.49271	0.0303084	0.000130403	0.00623295
GOTERM_BP_FAT	GO:1903901~negative regulation of viral life cycle	32	1.08844	3.27799e-06	ENSG00000188313, ENSG00000132256, ENSG00000130303, ENSG00000111331, ENSG00000239713, ENSG00000055332, ENSG00000130813, ENSG00000171855, ENSG00000178685, ENSG00000163565, ENSG00000128394, ENSG00000142089, ENSG00000140464, ENSG00000149948, ENSG00000157601, ENSG00000160710, ENSG00000163661, ENSG00000135828, ENSG00000106785, ENSG00000172183, ENSG00000067066, ENSG00000187608, ENSG00000135114, ENSG0000…	2522	89	16650	2.37372	0.0325372	0.000139561	0.00669895
GOTERM_BP_FAT	GO:0045778~positive regulation of ossification	31	1.05442	3.44722e-06	ENSG00000196923, ENSG00000183023, ENSG00000166949, ENSG00000120149, ENSG00000170365, ENSG00000172216, ENSG00000188064, ENSG00000134352, ENSG00000153162, ENSG00000138829, ENSG00000164932, ENSG00000130522, ENSG00000174306, ENSG00000136244, ENSG00000101384, ENSG00000119699, ENSG00000125845, ENSG00000169252, ENSG00000046653, ENSG00000177119, ENSG00000221869, ENSG00000089041, ENSG00000187608, ENSG0000…	2522	85	16650	2.40775	0.0341879	0.000146149	0.00704477
GOTERM_BP_FAT	GO:0007411~axon guidance	61	2.07483	3.6803e-06	ENSG00000074527, ENSG00000091129, ENSG00000107731, ENSG00000118260, ENSG00000170381, ENSG00000170340, ENSG00000132561, ENSG00000147862, ENSG00000125848, ENSG00000198910, ENSG00000258947, ENSG00000092820, ENSG00000021645, ENSG00000183691, ENSG00000122877, ENSG00000164885, ENSG00000067141, ENSG00000185008, ENSG00000162849, ENSG00000138623, ENSG00000010810, ENSG00000185070, ENSG00000143355, ENSG0000…	2522	223	16650	1.8059	0.0364568	0.000155377	0.00752107
GOTERM_BP_FAT	GO:0007399~nervous system development	401	13.6395	3.74922e-06	ENSG00000163884, ENSG00000074527, ENSG00000091129, ENSG00000138386, ENSG00000170381, ENSG00000184154, ENSG00000020129, ENSG00000152804, ENSG00000170485, ENSG00000081059, ENSG00000100968, ENSG00000128309, ENSG00000054598, ENSG00000198910, ENSG00000183691, ENSG00000185008, ENSG00000157227, ENSG00000167716, ENSG00000166340, ENSG00000166341, ENSG00000027075, ENSG00000184226, ENSG00000128573, ENSG0000…	2522	2170	16650	1.21998	0.0371267	0.000157627	0.00766191
GOTERM_BP_FAT	GO:0042326~negative regulation of phosphorylation	101	3.43537	3.76305e-06	ENSG00000168209, ENSG00000167470, ENSG00000113448, ENSG00000167264, ENSG00000116741, ENSG00000152804, ENSG00000131370, ENSG00000177628, ENSG00000101265, ENSG00000122641, ENSG00000125848, ENSG00000164086, ENSG00000168398, ENSG00000183691, ENSG00000136158, ENSG00000146674, ENSG00000135842, ENSG00000152642, ENSG00000145901, ENSG00000153823, ENSG00000154127, ENSG00000187678, ENSG00000171033, ENSG0000…	2522	428	16650	1.55793	0.0372611	0.000157552	0.00769018
GOTERM_BP_FAT	GO:0034341~response to interferon-gamma	48	1.63265	3.82109e-06	ENSG00000115009, ENSG00000111335, ENSG00000132256, ENSG00000172156, ENSG00000130303, ENSG00000096996, ENSG00000111331, ENSG00000123609, ENSG00000130813, ENSG00000234745, ENSG00000145335, ENSG00000130707, ENSG00000132274, ENSG00000166710, ENSG00000125347, ENSG00000115415, ENSG00000168961, ENSG00000216490, ENSG00000142089, ENSG00000108688, ENSG00000111012, ENSG00000140464, ENSG00000213928, ENSG0000…	2522	161	16650	1.96827	0.0378248	0.000159321	0.00780879
GOTERM_BP_FAT	GO:0010574~regulation of vascular endothelial growth factor production	17	0.578231	3.86074e-06	ENSG00000115008, ENSG00000108691, ENSG00000197405, ENSG00000073756, ENSG00000196562, ENSG00000069667, ENSG00000173083, ENSG00000171860, ENSG00000125730, ENSG00000012048, ENSG00000134352, ENSG00000016082, ENSG00000170425, ENSG00000183287, ENSG00000137573, ENSG00000136244, ENSG00000125538	2522	32	16650	3.50726	0.0382097	0.000160312	0.00788982
GOTERM_BP_FAT	GO:1904018~positive regulation of vasculature development	44	1.4966	4.21783e-06	ENSG00000115008, ENSG00000197405, ENSG00000172156, ENSG00000073756, ENSG00000112715, ENSG00000125266, ENSG00000171860, ENSG00000160255, ENSG00000134954, ENSG00000124212, ENSG00000115539, ENSG00000137801, ENSG00000167772, ENSG00000138772, ENSG00000166396, ENSG00000125538, ENSG00000116761, ENSG00000112902, ENSG00000120738, ENSG00000103811, ENSG00000113578, ENSG00000126458, ENSG00000122691, ENSG0000…	2522	143	16650	2.03135	0.0416692	0.00017442	0.00861953
GOTERM_BP_FAT	GO:0072073~kidney epithelium development	44	1.4966	4.21783e-06	ENSG00000163884, ENSG00000081181, ENSG00000128342, ENSG00000112715, ENSG00000166949, ENSG00000125266, ENSG00000128567, ENSG00000135744, ENSG00000116106, ENSG00000170365, ENSG00000188064, ENSG00000115415, ENSG00000112246, ENSG00000128602, ENSG00000101384, ENSG00000054598, ENSG00000120693, ENSG00000125845, ENSG00000187391, ENSG00000179222, ENSG00000113578, ENSG00000261371, ENSG00000184292, ENSG0000…	2522	143	16650	2.03135	0.0416692	0.00017442	0.00861953
GOTERM_BP_FAT	GO:0051384~response to glucocorticoid	44	1.4966	4.21783e-06	ENSG00000168209, ENSG00000060656, ENSG00000021826, ENSG00000162551, ENSG00000073756, ENSG00000026103, ENSG00000113140, ENSG00000130707, ENSG00000100889, ENSG00000171855, ENSG00000188064, ENSG00000110492, ENSG00000153162, ENSG00000103740, ENSG00000116285, ENSG00000150540, ENSG00000156804, ENSG00000114200, ENSG00000182752, ENSG00000177628, ENSG00000110092, ENSG00000138772, ENSG00000159167, ENSG0000…	2522	143	16650	2.03135	0.0416692	0.00017442	0.00861953
GOTERM_BP_FAT	GO:0097485~neuron projection guidance	61	2.07483	4.29596e-06	ENSG00000074527, ENSG00000091129, ENSG00000107731, ENSG00000118260, ENSG00000170381, ENSG00000170340, ENSG00000132561, ENSG00000147862, ENSG00000125848, ENSG00000198910, ENSG00000258947, ENSG00000092820, ENSG00000021645, ENSG00000183691, ENSG00000122877, ENSG00000164885, ENSG00000067141, ENSG00000185008, ENSG00000162849, ENSG00000138623, ENSG00000010810, ENSG00000185070, ENSG00000143355, ENSG0000…	2522	224	16650	1.79784	0.0424244	0.000176926	0.00877919
GOTERM_BP_FAT	GO:0043901~negative regulation of multi-organism process	47	1.59864	4.32792e-06	ENSG00000135218, ENSG00000188313, ENSG00000132256, ENSG00000130303, ENSG00000111331, ENSG00000239713, ENSG00000055332, ENSG00000130813, ENSG00000161011, ENSG00000171855, ENSG00000178685, ENSG00000163565, ENSG00000115415, ENSG00000128394, ENSG00000142089, ENSG00000140464, ENSG00000172936, ENSG00000149948, ENSG00000160710, ENSG00000157601, ENSG00000163661, ENSG00000102265, ENSG00000112343, ENSG0000…	2522	157	16650	1.97637	0.0427332	0.000177517	0.0088445
GOTERM_BP_FAT	GO:0001763~morphogenesis of a branching structure	55	1.87075	4.40559e-06	ENSG00000138798, ENSG00000074527, ENSG00000105976, ENSG00000170381, ENSG00000135744, ENSG00000187498, ENSG00000011143, ENSG00000197467, ENSG00000152804, ENSG00000140464, ENSG00000100968, ENSG00000128602, ENSG00000125845, ENSG00000183691, ENSG00000112658, ENSG00000104332, ENSG00000146374, ENSG00000136158, ENSG00000125618, ENSG00000157227, ENSG00000125398, ENSG00000166341, ENSG00000142599, ENSG0000…	2522	195	16650	1.86208	0.0434832	0.000179971	0.00900323
GOTERM_BP_FAT	GO:0001933~negative regulation of protein phosphorylation	94	3.19728	4.68504e-06	ENSG00000168209, ENSG00000128342, ENSG00000169220, ENSG00000162407, ENSG00000113448, ENSG00000167264, ENSG00000142082, ENSG00000152804, ENSG00000116741, ENSG00000131370, ENSG00000113161, ENSG00000177628, ENSG00000101265, ENSG00000132846, ENSG00000158125, ENSG00000125848, ENSG00000005249, ENSG00000118503, ENSG00000120129, ENSG00000164086, ENSG00000092820, ENSG00000168398, ENSG00000100234, ENSG0000…	2522	393	16650	1.57908	0.0461767	0.000190614	0.00957428
GOTERM_BP_FAT	GO:0044706~multi-multicellular organism process	59	2.0068	4.85629e-06	ENSG00000185022, ENSG00000128342, ENSG00000108854, ENSG00000073756, ENSG00000135744, ENSG00000105835, ENSG00000171223, ENSG00000113441, ENSG00000137673, ENSG00000168961, ENSG00000111371, ENSG00000124212, ENSG00000159167, ENSG00000101439, ENSG00000115457, ENSG00000119699, ENSG00000134294, ENSG00000173531, ENSG00000102967, ENSG00000145244, ENSG00000185499, ENSG00000105499, ENSG00000108561, ENSG0000…	2522	215	16650	1.81169	0.0478236	0.000196788	0.00992422
GOTERM_BP_FAT	GO:0050790~regulation of catalytic activity	431	14.6599	4.90407e-06	ENSG00000119698, ENSG00000176658, ENSG00000111331, ENSG00000078081, ENSG00000102996, ENSG00000278139, ENSG00000152804, ENSG00000121957, ENSG00000119699, ENSG00000113389, ENSG00000164086, ENSG00000167994, ENSG00000171132, ENSG00000106366, ENSG00000139625, ENSG00000136560, ENSG00000164342, ENSG00000136158, ENSG00000136982, ENSG00000157227, ENSG00000165092, ENSG00000167716, ENSG00000137936, ENSG0000…	2522	2357	16650	1.20722	0.0482825	0.000197929	0.0100219
GOTERM_BP_FAT	GO:0009617~response to bacterium	122	4.14966	5.10252e-06	ENSG00000115009, ENSG00000162551, ENSG00000148344, ENSG00000197329, ENSG00000113448, ENSG00000171223, ENSG00000273802, ENSG00000153162, ENSG00000154589, ENSG00000100473, ENSG00000161921, ENSG00000182261, ENSG00000171132, ENSG00000106366, ENSG00000164342, ENSG00000106952, ENSG00000134326, ENSG00000173786, ENSG00000148677, ENSG00000141655, ENSG00000117586, ENSG00000129038, ENSG00000131979, ENSG0000…	2522	544	16650	1.48057	0.0501865	0.000205117	0.0104274
GOTERM_BP_FAT	GO:0048661~positive regulation of smooth muscle cell proliferation	28	0.952381	5.11473e-06	ENSG00000197442, ENSG00000073756, ENSG00000113721, ENSG00000135744, ENSG00000105835, ENSG00000119508, ENSG00000087245, ENSG00000115415, ENSG00000051523, ENSG00000109819, ENSG00000113161, ENSG00000137801, ENSG00000172936, ENSG00000145604, ENSG00000136244, ENSG00000078401, ENSG00000085662, ENSG00000164362, ENSG00000178607, ENSG00000135679, ENSG00000068024, ENSG00000074181, ENSG00000125378, ENSG0000…	2522	74	16650	2.49802	0.0503035	0.000204792	0.0104523
GOTERM_BP_FAT	GO:2001057~reactive nitrogen species metabolic process	28	0.952381	5.11473e-06	ENSG00000081181, ENSG00000021826, ENSG00000166949, ENSG00000073756, ENSG00000174130, ENSG00000135744, ENSG00000069667, ENSG00000130707, ENSG00000135124, ENSG00000102575, ENSG00000137462, ENSG00000160255, ENSG00000124212, ENSG00000181019, ENSG00000163661, ENSG00000136244, ENSG00000125538, ENSG00000078401, ENSG00000136826, ENSG00000102393, ENSG00000117791, ENSG00000174059, ENSG00000127528, ENSG0000…	2522	74	16650	2.49802	0.0503035	0.000204792	0.0104523
GOTERM_BP_FAT	GO:0031960~response to corticosteroid	47	1.59864	5.22119e-06	ENSG00000196139, ENSG00000168209, ENSG00000060656, ENSG00000021826, ENSG00000162551, ENSG00000073756, ENSG00000026103, ENSG00000130707, ENSG00000113140, ENSG00000100889, ENSG00000171855, ENSG00000188064, ENSG00000110492, ENSG00000153162, ENSG00000103740, ENSG00000116285, ENSG00000150540, ENSG00000156804, ENSG00000051523, ENSG00000114200, ENSG00000182752, ENSG00000177628, ENSG00000110092, ENSG0000…	2522	158	16650	1.96386	0.0513232	0.000208228	0.0106699
GOTERM_BP_FAT	GO:0042327~positive regulation of phosphorylation	191	6.4966	5.75385e-06	ENSG00000115008, ENSG00000138193, ENSG00000115009, ENSG00000170955, ENSG00000135744, ENSG00000109458, ENSG00000090554, ENSG00000108950, ENSG00000171517, ENSG00000153162, ENSG00000144476, ENSG00000166971, ENSG00000101265, ENSG00000163083, ENSG00000122641, ENSG00000119699, ENSG00000125845, ENSG00000213949, ENSG00000164086, ENSG00000171132, ENSG00000166147, ENSG00000139625, ENSG00000164342, ENSG0000…	2522	932	16650	1.35297	0.0564088	0.000228566	0.0117584
GOTERM_BP_FAT	GO:0007565~female pregnancy	53	1.80272	5.76902e-06	ENSG00000128342, ENSG00000108854, ENSG00000073756, ENSG00000135744, ENSG00000105835, ENSG00000171223, ENSG00000113441, ENSG00000137673, ENSG00000168961, ENSG00000111371, ENSG00000124212, ENSG00000115457, ENSG00000101439, ENSG00000159167, ENSG00000119699, ENSG00000134294, ENSG00000173531, ENSG00000102967, ENSG00000145244, ENSG00000185499, ENSG00000108561, ENSG00000121281, ENSG00000113494, ENSG0000…	2522	187	16650	1.87113	0.0565533	0.000228269	0.0117894
GOTERM_BP_FAT	GO:0001936~regulation of endothelial cell proliferation	34	1.15646	6.14488e-06	ENSG00000135914, ENSG00000173482, ENSG00000071246, ENSG00000172156, ENSG00000107562, ENSG00000112715, ENSG00000130203, ENSG00000172889, ENSG00000113140, ENSG00000153162, ENSG00000115415, ENSG00000051523, ENSG00000115539, ENSG00000137801, ENSG00000102760, ENSG00000171951, ENSG00000259207, ENSG00000158125, ENSG00000213015, ENSG00000112902, ENSG00000125845, ENSG00000128917, ENSG00000168874, ENSG0000…	2522	100	16650	2.24465	0.0601248	0.00024219	0.0125574
GOTERM_BP_FAT	GO:0030199~collagen fibril organization	19	0.646259	6.50017e-06	ENSG00000187955, ENSG00000149257, ENSG00000099953, ENSG00000134013, ENSG00000130635, ENSG00000204262, ENSG00000122884, ENSG00000138316, ENSG00000111799, ENSG00000162733, ENSG00000108821, ENSG00000139329, ENSG00000113083, ENSG00000143196, ENSG00000080573, ENSG00000164692, ENSG00000060718, ENSG00000054598, ENSG00000122176	2522	40	16650	3.1359	0.0634885	0.000255195	0.0132834
GOTERM_BP_FAT	GO:1901652~response to peptide	103	3.5034	6.70236e-06	ENSG00000163884, ENSG00000109458, ENSG00000105835, ENSG00000135744, ENSG00000138030, ENSG00000278139, ENSG00000152804, ENSG00000115415, ENSG00000124193, ENSG00000121769, ENSG00000127920, ENSG00000089159, ENSG00000163083, ENSG00000109787, ENSG00000166147, ENSG00000120156, ENSG00000001084, ENSG00000129596, ENSG00000153823, ENSG00000121281, ENSG00000100906, ENSG00000167244, ENSG00000107562, ENSG0000…	2522	444	16650	1.53152	0.0653973	0.000262112	0.0136966
GOTERM_BP_FAT	GO:0031668~cellular response to extracellular stimulus	53	1.80272	6.81788e-06	ENSG00000109971, ENSG00000196139, ENSG00000162409, ENSG00000083750, ENSG00000132275, ENSG00000185340, ENSG00000170425, ENSG00000177628, ENSG00000081803, ENSG00000198911, ENSG00000163083, ENSG00000141682, ENSG00000132170, ENSG00000005882, ENSG00000112658, ENSG00000134294, ENSG00000141052, ENSG00000104332, ENSG00000108821, ENSG00000070669, ENSG00000181195, ENSG00000155090, ENSG00000141510, ENSG0000…	2522	188	16650	1.86117	0.0664862	0.0002656	0.0139326
GOTERM_BP_FAT	GO:2000027~regulation of organ morphogenesis	66	2.2449	6.87826e-06	ENSG00000074527, ENSG00000185483, ENSG00000169071, ENSG00000128342, ENSG00000108854, ENSG00000196562, ENSG00000161057, ENSG00000135744, ENSG00000011143, ENSG00000115415, ENSG00000124193, ENSG00000164930, ENSG00000140464, ENSG00000164932, ENSG00000147862, ENSG00000128602, ENSG00000054598, ENSG00000119699, ENSG00000118503, ENSG00000125845, ENSG00000183691, ENSG00000104332, ENSG00000146374, ENSG0000…	2522	252	16650	1.72907	0.0670547	0.000266921	0.014056
GOTERM_BP_FAT	GO:0071407~cellular response to organic cyclic compound	117	3.97959	6.89632e-06	ENSG00000196139, ENSG00000168209, ENSG00000162551, ENSG00000183023, ENSG00000113448, ENSG00000069667, ENSG00000173801, ENSG00000115415, ENSG00000183207, ENSG00000099822, ENSG00000117318, ENSG00000197299, ENSG00000122641, ENSG00000125845, ENSG00000141458, ENSG00000164342, ENSG00000175745, ENSG00000039068, ENSG00000001084, ENSG00000131408, ENSG00000148677, ENSG00000119138, ENSG00000186350, ENSG0000…	2522	520	16650	1.48543	0.0672247	0.000266597	0.0140929
GOTERM_BP_FAT	GO:0045088~regulation of innate immune response	87	2.95918	7.11585e-06	ENSG00000188313, ENSG00000184584, ENSG00000197329, ENSG00000137628, ENSG00000175899, ENSG00000263528, ENSG00000174130, ENSG00000161057, ENSG00000123609, ENSG00000234745, ENSG00000143387, ENSG00000126368, ENSG00000171855, ENSG00000125347, ENSG00000115415, ENSG00000126262, ENSG00000168961, ENSG00000170581, ENSG00000154589, ENSG00000137462, ENSG00000100473, ENSG00000160255, ENSG00000134070, ENSG0000…	2522	360	16650	1.59546	0.0692888	0.000274032	0.0145415
GOTERM_BP_FAT	GO:0032835~glomerulus development	25	0.85034	7.16625e-06	ENSG00000138193, ENSG00000163884, ENSG00000196562, ENSG00000113721, ENSG00000128567, ENSG00000107796, ENSG00000166396, ENSG00000081052, ENSG00000169031, ENSG00000101384, ENSG00000120738, ENSG00000187391, ENSG00000177464, ENSG00000261371, ENSG00000183691, ENSG00000170873, ENSG00000134853, ENSG00000114315, ENSG00000074181, ENSG00000120156, ENSG00000174059, ENSG00000106415, ENSG00000125378, ENSG0000…	2522	63	16650	2.6198	0.0697621	0.000274924	0.0146445
GOTERM_BP_FAT	GO:0001934~positive regulation of protein phosphorylation	183	6.22449	7.47136e-06	ENSG00000115008, ENSG00000138193, ENSG00000115009, ENSG00000170955, ENSG00000135744, ENSG00000109458, ENSG00000090554, ENSG00000108950, ENSG00000171517, ENSG00000153162, ENSG00000144476, ENSG00000166971, ENSG00000101265, ENSG00000163083, ENSG00000122641, ENSG00000119699, ENSG00000125845, ENSG00000213949, ENSG00000164086, ENSG00000171132, ENSG00000166147, ENSG00000139625, ENSG00000164342, ENSG0000…	2522	890	16650	1.35747	0.0726217	0.000285542	0.0152679
GOTERM_BP_FAT	GO:0003013~circulatory system process	115	3.91156	7.47828e-06	ENSG00000071242, ENSG00000135643, ENSG00000183023, ENSG00000113448, ENSG00000135744, ENSG00000173801, ENSG00000148680, ENSG00000113441, ENSG00000116741, ENSG00000115415, ENSG00000054598, ENSG00000113389, ENSG00000213949, ENSG00000072657, ENSG00000168398, ENSG00000120156, ENSG00000145244, ENSG00000174059, ENSG00000152642, ENSG00000075461, ENSG00000001084, ENSG00000106688, ENSG00000123700, ENSG0000…	2522	510	16650	1.48866	0.0726865	0.000284728	0.0152821
GOTERM_BP_FAT	GO:0010573~vascular endothelial growth factor production	16	0.544218	7.77325e-06	ENSG00000115008, ENSG00000197405, ENSG00000073756, ENSG00000196562, ENSG00000069667, ENSG00000173083, ENSG00000171860, ENSG00000205336, ENSG00000125730, ENSG00000012048, ENSG00000134352, ENSG00000016082, ENSG00000170425, ENSG00000183287, ENSG00000137573, ENSG00000125538	2522	30	16650	3.52102	0.0754426	0.000294844	0.0158848
GOTERM_BP_FAT	GO:0040013~negative regulation of locomotion	67	2.27891	7.8784e-06	ENSG00000161544, ENSG00000071246, ENSG00000066056, ENSG00000170381, ENSG00000137869, ENSG00000144339, ENSG00000102760, ENSG00000159167, ENSG00000138660, ENSG00000126458, ENSG00000106366, ENSG00000183691, ENSG00000112658, ENSG00000157168, ENSG00000104332, ENSG00000146674, ENSG00000185008, ENSG00000164938, ENSG00000143878, ENSG00000173334, ENSG00000138623, ENSG00000162892, ENSG00000186832, ENSG0000…	2522	258	16650	1.71445	0.0764231	0.000297713	0.0160997
GOTERM_BP_FAT	GO:0009790~embryo development	194	6.59864	7.96025e-06	ENSG00000071246, ENSG00000066056, ENSG00000130635, ENSG00000204262, ENSG00000115380, ENSG00000102996, ENSG00000171223, ENSG00000152804, ENSG00000164930, ENSG00000115414, ENSG00000081059, ENSG00000092607, ENSG00000160255, ENSG00000147536, ENSG00000164932, ENSG00000117122, ENSG00000054598, ENSG00000119699, ENSG00000183691, ENSG00000136158, ENSG00000146374, ENSG00000144218, ENSG00000157227, ENSG0000…	2522	954	16650	1.34253	0.0771857	0.000299684	0.0162669
GOTERM_BP_FAT	GO:0045667~regulation of osteoblast differentiation	36	1.22449	8.17352e-06	ENSG00000111087, ENSG00000196923, ENSG00000120149, ENSG00000166949, ENSG00000170365, ENSG00000172216, ENSG00000134352, ENSG00000188064, ENSG00000153162, ENSG00000125968, ENSG00000101265, ENSG00000138829, ENSG00000164932, ENSG00000117318, ENSG00000130522, ENSG00000174306, ENSG00000136244, ENSG00000101384, ENSG00000173153, ENSG00000125845, ENSG00000122691, ENSG00000183691, ENSG00000104332, ENSG0000…	2522	110	16650	2.16062	0.0791695	0.000306568	0.0167027
GOTERM_BP_FAT	GO:0061041~regulation of wound healing	40	1.36054	8.20088e-06	ENSG00000104368, ENSG00000135218, ENSG00000183044, ENSG00000162407, ENSG00000122861, ENSG00000166949, ENSG00000065534, ENSG00000130203, ENSG00000173083, ENSG00000173918, ENSG00000124193, ENSG00000112773, ENSG00000124782, ENSG00000113161, ENSG00000137801, ENSG00000181104, ENSG00000149131, ENSG00000184500, ENSG00000118503, ENSG00000174775, ENSG00000078401, ENSG00000171132, ENSG00000106366, ENSG0000…	2522	128	16650	2.06309	0.0794237	0.000306455	0.0167586
GOTERM_BP_FAT	GO:0006939~smooth muscle contraction	30	1.02041	8.20581e-06	ENSG00000135914, ENSG00000183044, ENSG00000183023, ENSG00000196562, ENSG00000073756, ENSG00000113448, ENSG00000065534, ENSG00000135744, ENSG00000156113, ENSG00000180914, ENSG00000116741, ENSG00000148680, ENSG00000170425, ENSG00000107796, ENSG00000181104, ENSG00000109255, ENSG00000078401, ENSG00000169252, ENSG00000168398, ENSG00000112658, ENSG00000141052, ENSG00000185532, ENSG00000171873, ENSG0000…	2522	84	16650	2.35782	0.0794695	0.000305507	0.0167687
GOTERM_BP_FAT	GO:0051050~positive regulation of transport	188	6.39456	8.22353e-06	ENSG00000115008, ENSG00000135744, ENSG00000176907, ENSG00000173801, ENSG00000278139, ENSG00000171517, ENSG00000104081, ENSG00000131374, ENSG00000153162, ENSG00000126262, ENSG00000115604, ENSG00000150540, ENSG00000123595, ENSG00000163083, ENSG00000198911, ENSG00000122641, ENSG00000109255, ENSG00000115602, ENSG00000119699, ENSG00000171132, ENSG00000101670, ENSG00000182261, ENSG00000213533, ENSG0000…	2522	920	16650	1.34908	0.0796341	0.000305042	0.0168049
GOTERM_BP_FAT	GO:0008015~blood circulation	114	3.87755	8.61524e-06	ENSG00000071242, ENSG00000135643, ENSG00000183023, ENSG00000113448, ENSG00000135744, ENSG00000173801, ENSG00000148680, ENSG00000113441, ENSG00000116741, ENSG00000115415, ENSG00000054598, ENSG00000113389, ENSG00000213949, ENSG00000072657, ENSG00000168398, ENSG00000120156, ENSG00000145244, ENSG00000174059, ENSG00000152642, ENSG00000075461, ENSG00000001084, ENSG00000106688, ENSG00000123700, ENSG0000…	2522	506	16650	1.48739	0.0832649	0.000318399	0.0176053
GOTERM_BP_FAT	GO:0030336~negative regulation of cell migration	58	1.97279	8.86614e-06	ENSG00000161544, ENSG00000071246, ENSG00000066056, ENSG00000137869, ENSG00000144339, ENSG00000102760, ENSG00000159167, ENSG00000126458, ENSG00000106366, ENSG00000183691, ENSG00000112658, ENSG00000157168, ENSG00000104332, ENSG00000146674, ENSG00000164938, ENSG00000143878, ENSG00000173334, ENSG00000162892, ENSG00000186832, ENSG00000084207, ENSG00000197381, ENSG00000137573, ENSG00000011465, ENSG0000…	2522	214	16650	1.7893	0.085583	0.000326474	0.018118
GOTERM_BP_FAT	GO:0051046~regulation of secretion	146	4.96599	8.8789e-06	ENSG00000115008, ENSG00000167470, ENSG00000135643, ENSG00000135744, ENSG00000153162, ENSG00000126262, ENSG00000115414, ENSG00000123595, ENSG00000140464, ENSG00000163083, ENSG00000122641, ENSG00000109255, ENSG00000115602, ENSG00000119699, ENSG00000171132, ENSG00000182261, ENSG00000099625, ENSG00000119927, ENSG00000145244, ENSG00000089060, ENSG00000174059, ENSG00000131408, ENSG00000127838, ENSG0000…	2522	683	16650	1.41124	0.0857008	0.000325756	0.018144
GOTERM_BP_FAT	GO:0006357~regulation of transcription from RNA polymerase II promoter	343	11.6667	8.88936e-06	ENSG00000174428, ENSG00000115008, ENSG00000163884, ENSG00000198715, ENSG00000188313, ENSG00000164330, ENSG00000161057, ENSG00000121413, ENSG00000171223, ENSG00000152804, ENSG00000115415, ENSG00000153162, ENSG00000170485, ENSG00000170581, ENSG00000081059, ENSG00000092607, ENSG00000263001, ENSG00000140464, ENSG00000100968, ENSG00000165185, ENSG00000198911, ENSG00000054598, ENSG00000119699, ENSG0000…	2522	1835	16650	1.23403	0.0857973	0.000324958	0.0181654
GOTERM_BP_FAT	GO:0010575~positive regulation of vascular endothelial growth factor production	15	0.510204	9.10779e-06	ENSG00000115008, ENSG00000197405, ENSG00000073756, ENSG00000196562, ENSG00000069667, ENSG00000173083, ENSG00000171860, ENSG00000125730, ENSG00000012048, ENSG00000134352, ENSG00000016082, ENSG00000170425, ENSG00000183287, ENSG00000137573, ENSG00000125538	2522	27	16650	3.66772	0.0878102	0.00033174	0.0186117
GOTERM_BP_FAT	GO:0006979~response to oxidative stress	93	3.16327	9.30922e-06	ENSG00000161544, ENSG00000196139, ENSG00000104687, ENSG00000105976, ENSG00000169220, ENSG00000073756, ENSG00000183023, ENSG00000138035, ENSG00000109458, ENSG00000100867, ENSG00000151012, ENSG00000054356, ENSG00000160211, ENSG00000126602, ENSG00000137672, ENSG00000115415, ENSG00000140464, ENSG00000152256, ENSG00000177628, ENSG00000089159, ENSG00000101439, ENSG00000117592, ENSG00000176171, ENSG0000…	2522	394	16650	1.55832	0.0896624	0.000337856	0.0190233
GOTERM_BP_FAT	GO:0051049~regulation of transport	336	11.4286	9.71218e-06	ENSG00000115008, ENSG00000167470, ENSG00000113448, ENSG00000136167, ENSG00000278139, ENSG00000171517, ENSG00000131374, ENSG00000153162, ENSG00000115414, ENSG00000150540, ENSG00000123595, ENSG00000140464, ENSG00000153253, ENSG00000198911, ENSG00000163083, ENSG00000109255, ENSG00000119699, ENSG00000171132, ENSG00000183486, ENSG00000167995, ENSG00000106366, ENSG00000142794, ENSG00000186150, ENSG0000…	2522	1796	16650	1.2351	0.0933566	0.000351214	0.0198467
GOTERM_BP_FAT	GO:0051223~regulation of protein transport	157	5.34014	9.78058e-06	ENSG00000115008, ENSG00000109971, ENSG00000167470, ENSG00000136167, ENSG00000157782, ENSG00000176907, ENSG00000173801, ENSG00000153162, ENSG00000115414, ENSG00000115604, ENSG00000126262, ENSG00000150540, ENSG00000140464, ENSG00000163083, ENSG00000198911, ENSG00000115602, ENSG00000119699, ENSG00000171132, ENSG00000182261, ENSG00000213533, ENSG00000142794, ENSG00000186150, ENSG00000164342, ENSG0000…	2522	746	16650	1.38941	0.0939822	0.000352425	0.0199865
GOTERM_BP_FAT	GO:0007568~aging	71	2.41497	9.92224e-06	ENSG00000179218, ENSG00000071246, ENSG00000118260, ENSG00000113448, ENSG00000189298, ENSG00000140379, ENSG00000138035, ENSG00000165806, ENSG00000198899, ENSG00000135744, ENSG00000184481, ENSG00000142082, ENSG00000137672, ENSG00000137673, ENSG00000113161, ENSG00000160255, ENSG00000140464, ENSG00000130522, ENSG00000115457, ENSG00000145494, ENSG00000119699, ENSG00000106366, ENSG00000112658, ENSG0000…	2522	280	16650	1.67405	0.0952764	0.000356256	0.0202759
GOTERM_BP_FAT	GO:0044712~single-organism catabolic process	173	5.88435	1.00562e-05	ENSG00000196139, ENSG00000138193, ENSG00000168209, ENSG00000067177, ENSG00000114268, ENSG00000185013, ENSG00000114054, ENSG00000075651, ENSG00000113448, ENSG00000130635, ENSG00000161057, ENSG00000087076, ENSG00000182871, ENSG00000204262, ENSG00000239713, ENSG00000060982, ENSG00000187498, ENSG00000120437, ENSG00000102996, ENSG00000138030, ENSG00000197467, ENSG00000240891, ENSG00000128394, ENSG0000…	2522	837	16650	1.36455	0.096499	0.000359787	0.0205497
GOTERM_BP_FAT	GO:0000302~response to reactive oxygen species	57	1.93878	1.0197e-05	ENSG00000196139, ENSG00000104687, ENSG00000105976, ENSG00000183023, ENSG00000054356, ENSG00000126602, ENSG00000137672, ENSG00000115415, ENSG00000089159, ENSG00000101439, ENSG00000117592, ENSG00000176171, ENSG00000213015, ENSG00000149968, ENSG00000118503, ENSG00000120129, ENSG00000005882, ENSG00000134853, ENSG00000143878, ENSG00000108821, ENSG00000084207, ENSG00000087258, ENSG00000132510, ENSG0000…	2522	210	16650	1.79195	0.0977814	0.000363533	0.0208373
GOTERM_BP_FAT	GO:0003158~endothelium development	36	1.22449	1.02187e-05	ENSG00000105894, ENSG00000138449, ENSG00000104365, ENSG00000233276, ENSG00000130396, ENSG00000105976, ENSG00000113448, ENSG00000267534, ENSG00000182871, ENSG00000265107, ENSG00000188064, ENSG00000153162, ENSG00000125968, ENSG00000172936, ENSG00000159167, ENSG00000158125, ENSG00000125538, ENSG00000101384, ENSG00000092820, ENSG00000128917, ENSG00000168874, ENSG00000261371, ENSG00000157168, ENSG0000…	2522	111	16650	2.14116	0.0979789	0.000363023	0.0208816
GOTERM_BP_FAT	GO:0045859~regulation of protein kinase activity	154	5.2381	1.04652e-05	ENSG00000138193, ENSG00000167264, ENSG00000135744, ENSG00000109458, ENSG00000108950, ENSG00000152804, ENSG00000116741, ENSG00000171517, ENSG00000131370, ENSG00000177628, ENSG00000101265, ENSG00000197299, ENSG00000125848, ENSG00000119699, ENSG00000125845, ENSG00000213949, ENSG00000164086, ENSG00000166147, ENSG00000139625, ENSG00000164342, ENSG00000136158, ENSG00000154127, ENSG00000121281, ENSG0000…	2522	730	16650	1.39273	0.10022	0.000370476	0.0213854
GOTERM_BP_FAT	GO:1902532~negative regulation of intracellular signal transduction	104	3.53741	1.05508e-05	ENSG00000168209, ENSG00000170955, ENSG00000069667, ENSG00000116741, ENSG00000126602, ENSG00000115415, ENSG00000144476, ENSG00000177628, ENSG00000101265, ENSG00000175197, ENSG00000115602, ENSG00000125848, ENSG00000164086, ENSG00000168398, ENSG00000136560, ENSG00000136158, ENSG00000185499, ENSG00000152642, ENSG00000145901, ENSG00000149476, ENSG00000011422, ENSG00000187678, ENSG00000239282, ENSG0000…	2522	454	16650	1.51233	0.100997	0.000372199	0.0215602
GOTERM_BP_FAT	GO:0043405~regulation of MAP kinase activity	80	2.72109	1.0732e-05	ENSG00000138798, ENSG00000135914, ENSG00000138193, ENSG00000169220, ENSG00000174130, ENSG00000109458, ENSG00000171517, ENSG00000116741, ENSG00000163235, ENSG00000188064, ENSG00000107968, ENSG00000101017, ENSG00000170425, ENSG00000113161, ENSG00000177628, ENSG00000181104, ENSG00000134070, ENSG00000119699, ENSG00000120129, ENSG00000213949, ENSG00000125845, ENSG00000164086, ENSG00000157168, ENSG0000…	2522	327	16650	1.61514	0.102639	0.000377271	0.0219305
GOTERM_BP_FAT	GO:0035239~tube morphogenesis	84	2.85714	1.08874e-05	ENSG00000138798, ENSG00000105976, ENSG00000170381, ENSG00000187498, ENSG00000135744, ENSG00000169641, ENSG00000011143, ENSG00000152804, ENSG00000164930, ENSG00000081059, ENSG00000139292, ENSG00000140464, ENSG00000164932, ENSG00000147862, ENSG00000100968, ENSG00000128602, ENSG00000125845, ENSG00000112658, ENSG00000183691, ENSG00000104332, ENSG00000173531, ENSG00000136158, ENSG00000125618, ENSG0000…	2522	348	16650	1.59356	0.104045	0.000381403	0.0222479
GOTERM_BP_FAT	GO:0048511~rhythmic process	77	2.61905	1.14833e-05	ENSG00000162409, ENSG00000118260, ENSG00000108784, ENSG00000026103, ENSG00000170955, ENSG00000069667, ENSG00000105835, ENSG00000054356, ENSG00000148680, ENSG00000126368, ENSG00000137673, ENSG00000170485, ENSG00000140464, ENSG00000170961, ENSG00000117318, ENSG00000130522, ENSG00000179111, ENSG00000101439, ENSG00000163083, ENSG00000122641, ENSG00000054598, ENSG00000119699, ENSG00000132170, ENSG0000…	2522	312	16650	1.62932	0.109417	0.000400884	0.0234656
GOTERM_BP_FAT	GO:0036294~cellular response to decreased oxygen levels	42	1.42857	1.17447e-05	ENSG00000105894, ENSG00000183023, ENSG00000073756, ENSG00000112715, ENSG00000197930, ENSG00000069667, ENSG00000155816, ENSG00000135766, ENSG00000151651, ENSG00000137672, ENSG00000107159, ENSG00000109819, ENSG00000137463, ENSG00000124212, ENSG00000152256, ENSG00000102760, ENSG00000159167, ENSG00000176171, ENSG00000141682, ENSG00000112759, ENSG00000078401, ENSG00000120738, ENSG00000164442, ENSG0000…	2522	139	16650	1.99482	0.111763	0.000408595	0.0239997
GOTERM_BP_FAT	GO:0061138~morphogenesis of a branching epithelium	50	1.70068	1.20847e-05	ENSG00000138798, ENSG00000074527, ENSG00000105976, ENSG00000170381, ENSG00000135744, ENSG00000187498, ENSG00000011143, ENSG00000152804, ENSG00000140464, ENSG00000100968, ENSG00000128602, ENSG00000125845, ENSG00000183691, ENSG00000112658, ENSG00000104332, ENSG00000146374, ENSG00000136158, ENSG00000125618, ENSG00000157227, ENSG00000125398, ENSG00000166341, ENSG00000168621, ENSG00000137573, ENSG0000…	2522	177	16650	1.86494	0.114805	0.000418976	0.0246944
GOTERM_BP_FAT	GO:0016485~protein processing	62	2.10884	1.21403e-05	ENSG00000175899, ENSG00000165806, ENSG00000135744, ENSG00000171860, ENSG00000159640, ENSG00000127241, ENSG00000162909, ENSG00000166562, ENSG00000184500, ENSG00000106366, ENSG00000157227, ENSG00000145244, ENSG00000126218, ENSG00000108561, ENSG00000163751, ENSG00000115257, ENSG00000100600, ENSG00000183287, ENSG00000104368, ENSG00000183087, ENSG00000099139, ENSG00000197405, ENSG00000143801, ENSG0000…	2522	236	16650	1.7344	0.115301	0.000419461	0.0248079
GOTERM_BP_FAT	GO:0040007~growth	189	6.42857	1.26578e-05	ENSG00000138193, ENSG00000072274, ENSG00000091129, ENSG00000113448, ENSG00000170381, ENSG00000138035, ENSG00000135744, ENSG00000185340, ENSG00000152804, ENSG00000171517, ENSG00000153162, ENSG00000167779, ENSG00000115414, ENSG00000167674, ENSG00000147536, ENSG00000140464, ENSG00000164283, ENSG00000163083, ENSG00000122641, ENSG00000161921, ENSG00000125848, ENSG00000131378, ENSG00000198910, ENSG0000…	2522	932	16650	1.3388	0.11991	0.000435847	0.0258654
GOTERM_BP_FAT	GO:0048598~embryonic morphogenesis	125	4.2517	1.31509e-05	ENSG00000169071, ENSG00000144749, ENSG00000130635, ENSG00000204262, ENSG00000115380, ENSG00000102996, ENSG00000169641, ENSG00000152804, ENSG00000164930, ENSG00000115414, ENSG00000081059, ENSG00000092607, ENSG00000160255, ENSG00000164932, ENSG00000117122, ENSG00000122641, ENSG00000125848, ENSG00000054598, ENSG00000119699, ENSG00000166147, ENSG00000112658, ENSG00000183691, ENSG00000136158, ENSG0000…	2522	571	16650	1.44525	0.124278	0.000451282	0.0268728
GOTERM_BP_FAT	GO:0050880~regulation of blood vessel size	41	1.39456	1.32724e-05	ENSG00000135914, ENSG00000173482, ENSG00000233276, ENSG00000135643, ENSG00000021826, ENSG00000183023, ENSG00000073756, ENSG00000130203, ENSG00000135744, ENSG00000159640, ENSG00000265107, ENSG00000171388, ENSG00000180914, ENSG00000116741, ENSG00000148680, ENSG00000196639, ENSG00000170425, ENSG00000113161, ENSG00000107796, ENSG00000181104, ENSG00000128271, ENSG00000197584, ENSG00000054598, ENSG0000…	2522	135	16650	2.00502	0.125351	0.000453906	0.027121
GOTERM_BP_FAT	GO:0032611~interleukin-1 beta production	23	0.782313	1.33936e-05	ENSG00000135218, ENSG00000091592, ENSG00000137752, ENSG00000166949, ENSG00000174130, ENSG00000089041, ENSG00000153029, ENSG00000106211, ENSG00000162711, ENSG00000163565, ENSG00000168961, ENSG00000116285, ENSG00000164251, ENSG00000102575, ENSG00000165029, ENSG00000016082, ENSG00000140464, ENSG00000136869, ENSG00000084207, ENSG00000125538, ENSG00000118503, ENSG00000114251, ENSG00000120738	2522	57	16650	2.66393	0.12642	0.000456504	0.0273687
GOTERM_BP_FAT	GO:0051130~positive regulation of cellular component organization	232	7.89116	1.37957e-05	ENSG00000115008, ENSG00000161057, ENSG00000136167, ENSG00000171517, ENSG00000131374, ENSG00000115414, ENSG00000150540, ENSG00000140464, ENSG00000177628, ENSG00000198911, ENSG00000198910, ENSG00000119699, ENSG00000171132, ENSG00000106366, ENSG00000142794, ENSG00000186150, ENSG00000185008, ENSG00000120156, ENSG00000164327, ENSG00000146670, ENSG00000011422, ENSG00000141510, ENSG00000134516, ENSG0000…	2522	1183	16650	1.29471	0.129958	0.000468623	0.0281902
GOTERM_BP_FAT	GO:0031401~positive regulation of protein modification process	225	7.65306	1.46767e-05	ENSG00000115008, ENSG00000115009, ENSG00000197329, ENSG00000161057, ENSG00000171517, ENSG00000153162, ENSG00000166971, ENSG00000140464, ENSG00000177628, ENSG00000163083, ENSG00000119699, ENSG00000164086, ENSG00000171132, ENSG00000139625, ENSG00000136560, ENSG00000164342, ENSG00000136158, ENSG00000146674, ENSG00000133265, ENSG00000120156, ENSG00000164327, ENSG00000137936, ENSG00000102471, ENSG0000…	2522	1143	16650	1.29959	0.137658	0.000496869	0.0299902
GOTERM_BP_FAT	GO:0031400~negative regulation of protein modification process	126	4.28571	1.49864e-05	ENSG00000119698, ENSG00000163884, ENSG00000168209, ENSG00000113448, ENSG00000167264, ENSG00000161057, ENSG00000144228, ENSG00000152804, ENSG00000116741, ENSG00000131370, ENSG00000140464, ENSG00000177628, ENSG00000101265, ENSG00000125848, ENSG00000164086, ENSG00000171132, ENSG00000168398, ENSG00000183691, ENSG00000073910, ENSG00000136158, ENSG00000146674, ENSG00000135842, ENSG00000136014, ENSG0000…	2522	578	16650	1.43917	0.140349	0.000505653	0.0306229
GOTERM_BP_FAT	GO:0023014~signal transduction by protein phosphorylation	179	6.08844	1.51102e-05	ENSG00000115008, ENSG00000138193, ENSG00000115009, ENSG00000169071, ENSG00000113319, ENSG00000161057, ENSG00000170955, ENSG00000135744, ENSG00000109458, ENSG00000116741, ENSG00000171517, ENSG00000115414, ENSG00000144476, ENSG00000177628, ENSG00000101265, ENSG00000171951, ENSG00000119699, ENSG00000125845, ENSG00000213949, ENSG00000164086, ENSG00000171132, ENSG00000126458, ENSG00000139625, ENSG0000…	2522	877	16650	1.34748	0.141422	0.000508131	0.0308758
GOTERM_BP_FAT	GO:0002683~negative regulation of immune system process	91	3.09524	1.52569e-05	ENSG00000197329, ENSG00000175899, ENSG00000026103, ENSG00000123609, ENSG00000120337, ENSG00000234745, ENSG00000174564, ENSG00000127241, ENSG00000185340, ENSG00000126368, ENSG00000139192, ENSG00000171855, ENSG00000125347, ENSG00000168961, ENSG00000154589, ENSG00000137869, ENSG00000128606, ENSG00000122641, ENSG00000076641, ENSG00000115602, ENSG00000118503, ENSG00000119699, ENSG00000132170, ENSG0000…	2522	388	16650	1.54838	0.142693	0.000511361	0.0311757
GOTERM_BP_FAT	GO:0060537~muscle tissue development	87	2.95918	1.55816e-05	ENSG00000185022, ENSG00000196465, ENSG00000179218, ENSG00000118260, ENSG00000183023, ENSG00000183644, ENSG00000135744, ENSG00000265107, ENSG00000160211, ENSG00000102554, ENSG00000136068, ENSG00000113161, ENSG00000128602, ENSG00000054598, ENSG00000125845, ENSG00000162614, ENSG00000157168, ENSG00000112658, ENSG00000183691, ENSG00000141052, ENSG00000122877, ENSG00000049883, ENSG00000164885, ENSG0000…	2522	367	16650	1.56503	0.145497	0.000520512	0.031839
GOTERM_BP_FAT	GO:0050707~regulation of cytokine secretion	44	1.4966	1.59418e-05	ENSG00000115008, ENSG00000135914, ENSG00000183087, ENSG00000049249, ENSG00000122862, ENSG00000174130, ENSG00000170458, ENSG00000146072, ENSG00000176194, ENSG00000168961, ENSG00000126262, ENSG00000115414, ENSG00000137462, ENSG00000140464, ENSG00000181104, ENSG00000102760, ENSG00000136244, ENSG00000115602, ENSG00000125538, ENSG00000092820, ENSG00000182261, ENSG00000159753, ENSG00000091592, ENSG0000…	2522	150	16650	1.93656	0.148597	0.000530782	0.0325748
GOTERM_BP_FAT	GO:0035150~regulation of tube size	41	1.39456	1.60888e-05	ENSG00000135914, ENSG00000173482, ENSG00000233276, ENSG00000135643, ENSG00000021826, ENSG00000183023, ENSG00000073756, ENSG00000130203, ENSG00000135744, ENSG00000159640, ENSG00000265107, ENSG00000171388, ENSG00000180914, ENSG00000116741, ENSG00000148680, ENSG00000196639, ENSG00000170425, ENSG00000113161, ENSG00000107796, ENSG00000181104, ENSG00000128271, ENSG00000197584, ENSG00000054598, ENSG0000…	2522	136	16650	1.99028	0.149859	0.000533914	0.0328751
GOTERM_BP_FAT	GO:0000904~cell morphogenesis involved in differentiation	157	5.34014	1.61429e-05	ENSG00000074527, ENSG00000091129, ENSG00000105976, ENSG00000107731, ENSG00000170381, ENSG00000182871, ENSG00000171517, ENSG00000115415, ENSG00000115414, ENSG00000124782, ENSG00000132561, ENSG00000170961, ENSG00000100968, ENSG00000125848, ENSG00000198910, ENSG00000258947, ENSG00000119699, ENSG00000125845, ENSG00000138660, ENSG00000112658, ENSG00000183691, ENSG00000078018, ENSG00000185008, ENSG0000…	2522	753	16650	1.37649	0.150323	0.000533953	0.0329857
GOTERM_BP_FAT	GO:0045944~positive regulation of transcription from RNA polymerase II promoter	207	7.04082	1.67503e-05	ENSG00000163884, ENSG00000115008, ENSG00000198715, ENSG00000188313, ENSG00000164330, ENSG00000161057, ENSG00000171223, ENSG00000152804, ENSG00000115415, ENSG00000153162, ENSG00000170485, ENSG00000140464, ENSG00000100968, ENSG00000198911, ENSG00000054598, ENSG00000119699, ENSG00000106366, ENSG00000183691, ENSG00000164342, ENSG00000106952, ENSG00000145901, ENSG00000143013, ENSG00000142599, ENSG0000…	2522	1041	16650	1.31277	0.155515	0.000552229	0.0342266
GOTERM_BP_FAT	GO:0046209~nitric oxide metabolic process	26	0.884354	1.74021e-05	ENSG00000081181, ENSG00000021826, ENSG00000073756, ENSG00000166949, ENSG00000174130, ENSG00000069667, ENSG00000135744, ENSG00000130707, ENSG00000135124, ENSG00000102575, ENSG00000137462, ENSG00000160255, ENSG00000124212, ENSG00000181019, ENSG00000163661, ENSG00000136244, ENSG00000125538, ENSG00000078401, ENSG00000136826, ENSG00000102393, ENSG00000174059, ENSG00000127528, ENSG00000090339, ENSG0000…	2522	70	16650	2.45214	0.161051	0.000571843	0.0355582
GOTERM_BP_FAT	GO:0051271~negative regulation of cellular component movement	66	2.2449	1.77929e-05	ENSG00000161544, ENSG00000071246, ENSG00000066056, ENSG00000170381, ENSG00000137869, ENSG00000144339, ENSG00000102760, ENSG00000159167, ENSG00000138660, ENSG00000126458, ENSG00000106366, ENSG00000183691, ENSG00000112658, ENSG00000157168, ENSG00000104332, ENSG00000146674, ENSG00000164938, ENSG00000143878, ENSG00000173334, ENSG00000138623, ENSG00000162892, ENSG00000069702, ENSG00000186832, ENSG0000…	2522	259	16650	1.68234	0.164353	0.000582783	0.0363566
GOTERM_BP_FAT	GO:0001706~endoderm formation	22	0.748299	1.8281e-05	ENSG00000183691, ENSG00000142156, ENSG00000130635, ENSG00000204262, ENSG00000134871, ENSG00000111799, ENSG00000157227, ENSG00000158050, ENSG00000102996, ENSG00000053747, ENSG00000087245, ENSG00000115414, ENSG00000138166, ENSG00000107984, ENSG00000160255, ENSG00000139318, ENSG00000149948, ENSG00000144810, ENSG00000122641, ENSG00000120875, ENSG00000060718, ENSG00000120129	2522	54	16650	2.68966	0.168459	0.000596828	0.0373538
GOTERM_BP_FAT	GO:0007162~negative regulation of cell adhesion	58	1.97279	1.8571e-05	ENSG00000197329, ENSG00000170381, ENSG00000120337, ENSG00000174564, ENSG00000125347, ENSG00000171855, ENSG00000168961, ENSG00000102760, ENSG00000076641, ENSG00000125845, ENSG00000154721, ENSG00000138660, ENSG00000106366, ENSG00000179295, ENSG00000157227, ENSG00000185499, ENSG00000108821, ENSG00000039068, ENSG00000120217, ENSG00000120708, ENSG00000154127, ENSG00000110031, ENSG00000117586, ENSG0000…	2522	219	16650	1.74845	0.17089	0.00060434	0.0379463
GOTERM_BP_FAT	GO:0030323~respiratory tube development	50	1.70068	1.97293e-05	ENSG00000106305, ENSG00000128342, ENSG00000118260, ENSG00000152804, ENSG00000172893, ENSG00000188064, ENSG00000124193, ENSG00000121957, ENSG00000147862, ENSG00000117594, ENSG00000119699, ENSG00000183691, ENSG00000112658, ENSG00000141052, ENSG00000136158, ENSG00000112655, ENSG00000114315, ENSG00000157227, ENSG00000125398, ENSG00000128573, ENSG00000183287, ENSG00000116016, ENSG00000173706, ENSG0000…	2522	180	16650	1.83386	0.180524	0.000639956	0.0403125
GOTERM_BP_FAT	GO:0044283~small molecule biosynthetic process	109	3.70748	2.03802e-05	ENSG00000196139, ENSG00000152904, ENSG00000097021, ENSG00000114054, ENSG00000148344, ENSG00000060982, ENSG00000132423, ENSG00000134824, ENSG00000133935, ENSG00000153162, ENSG00000062282, ENSG00000124212, ENSG00000177628, ENSG00000185875, ENSG00000125845, ENSG00000008311, ENSG00000170271, ENSG00000148334, ENSG00000107317, ENSG00000139428, ENSG00000109107, ENSG00000070669, ENSG00000129596, ENSG0000…	2522	488	16650	1.47461	0.185889	0.000658947	0.0416424
GOTERM_BP_FAT	GO:0061458~reproductive system development	97	3.29932	2.04988e-05	ENSG00000196139, ENSG00000169071, ENSG00000071246, ENSG00000109458, ENSG00000171223, ENSG00000153162, ENSG00000081059, ENSG00000124212, ENSG00000121621, ENSG00000163083, ENSG00000122641, ENSG00000150347, ENSG00000054598, ENSG00000183691, ENSG00000164342, ENSG00000146374, ENSG00000185008, ENSG00000157227, ENSG00000166033, ENSG00000143355, ENSG00000176046, ENSG00000186350, ENSG00000114251, ENSG0000…	2522	423	16650	1.51391	0.186863	0.000660661	0.0418845
GOTERM_BP_FAT	GO:0006869~lipid transport	76	2.58503	2.13265e-05	ENSG00000138798, ENSG00000162409, ENSG00000159640, ENSG00000135124, ENSG00000153162, ENSG00000121769, ENSG00000154217, ENSG00000198911, ENSG00000122641, ENSG00000132170, ENSG00000101670, ENSG00000168398, ENSG00000179295, ENSG00000178878, ENSG00000079156, ENSG00000169230, ENSG00000141458, ENSG00000154263, ENSG00000101974, ENSG00000101188, ENSG00000145246, ENSG00000187134, ENSG00000154265, ENSG0000…	2522	312	16650	1.60816	0.193627	0.000685142	0.0435755
GOTERM_BP_FAT	GO:0048754~branching morphogenesis of an epithelial tube	43	1.46259	2.17259e-05	ENSG00000138798, ENSG00000105976, ENSG00000172156, ENSG00000120149, ENSG00000112715, ENSG00000170381, ENSG00000135744, ENSG00000187498, ENSG00000011143, ENSG00000103241, ENSG00000152804, ENSG00000111424, ENSG00000140464, ENSG00000100968, ENSG00000149948, ENSG00000184371, ENSG00000128602, ENSG00000164161, ENSG00000125845, ENSG00000175832, ENSG00000078401, ENSG00000030110, ENSG00000128917, ENSG0000…	2522	147	16650	1.93117	0.196869	0.000695751	0.0443913
GOTERM_BP_FAT	GO:1903034~regulation of response to wounding	43	1.46259	2.17259e-05	ENSG00000104368, ENSG00000135218, ENSG00000183044, ENSG00000162407, ENSG00000122861, ENSG00000166949, ENSG00000065534, ENSG00000130203, ENSG00000116106, ENSG00000173083, ENSG00000173918, ENSG00000142949, ENSG00000124193, ENSG00000112773, ENSG00000124782, ENSG00000113161, ENSG00000137801, ENSG00000181104, ENSG00000149131, ENSG00000184500, ENSG00000118503, ENSG00000174775, ENSG00000078401, ENSG0000…	2522	147	16650	1.93117	0.196869	0.000695751	0.0443913
GOTERM_BP_FAT	GO:0035455~response to interferon-alpha	12	0.408163	2.17379e-05	ENSG00000183486, ENSG00000183087, ENSG00000119922, ENSG00000130303, ENSG00000142089, ENSG00000185201, ENSG00000055332, ENSG00000078081, ENSG00000160710, ENSG00000185885, ENSG00000089127, ENSG00000119917	2522	19	16650	4.16962	0.196967	0.000693934	0.0444158
GOTERM_BP_FAT	GO:0071260~cellular response to mechanical stimulus	26	0.884354	2.30304e-05	ENSG00000073756, ENSG00000026103, ENSG00000135744, ENSG00000125347, ENSG00000153162, ENSG00000137673, ENSG00000141522, ENSG00000101017, ENSG00000051523, ENSG00000172936, ENSG00000125538, ENSG00000176171, ENSG00000030110, ENSG00000134294, ENSG00000137752, ENSG00000164342, ENSG00000064666, ENSG00000068024, ENSG00000125398, ENSG00000108821, ENSG00000001084, ENSG00000148677, ENSG00000123700, ENSG0000…	2522	71	16650	2.4176	0.207373	0.000732862	0.0470561
GOTERM_BP_FAT	GO:0045089~positive regulation of innate immune response	72	2.44898	2.34248e-05	ENSG00000188313, ENSG00000184584, ENSG00000137628, ENSG00000197329, ENSG00000174130, ENSG00000161057, ENSG00000263528, ENSG00000143387, ENSG00000126368, ENSG00000171855, ENSG00000125347, ENSG00000126262, ENSG00000168961, ENSG00000154589, ENSG00000137462, ENSG00000100473, ENSG00000160255, ENSG00000134070, ENSG00000073008, ENSG00000131378, ENSG00000118503, ENSG00000171132, ENSG00000108771, ENSG0000…	2522	292	16650	1.62787	0.210521	0.000743065	0.0478619
GOTERM_BP_FAT	GO:0022008~neurogenesis	275	9.35374	2.44266e-05	ENSG00000163884, ENSG00000074527, ENSG00000091129, ENSG00000107731, ENSG00000138386, ENSG00000170381, ENSG00000184154, ENSG00000020129, ENSG00000171517, ENSG00000153162, ENSG00000115414, ENSG00000177628, ENSG00000164932, ENSG00000100968, ENSG00000198910, ENSG00000258947, ENSG00000183691, ENSG00000185008, ENSG00000157227, ENSG00000167716, ENSG00000166341, ENSG00000173786, ENSG00000171533, ENSG0000…	2522	1447	16650	1.25468	0.218463	0.000772404	0.0499083
GOTERM_BP_FAT	GO:0060349~bone morphogenesis	29	0.986395	2.45809e-05	ENSG00000162496, ENSG00000125629, ENSG00000162551, ENSG00000113722, ENSG00000120149, ENSG00000138386, ENSG00000053254, ENSG00000197467, ENSG00000153162, ENSG00000102575, ENSG00000186480, ENSG00000170961, ENSG00000159167, ENSG00000119699, ENSG00000164442, ENSG00000149257, ENSG00000122691, ENSG00000156103, ENSG00000077092, ENSG00000116183, ENSG00000157227, ENSG00000105664, ENSG00000120156, ENSG0000…	2522	84	16650	2.27923	0.219678	0.000774852	0.0502234
GOTERM_BP_FAT	GO:0055114~oxidation-reduction process	196	6.66667	2.53758e-05	ENSG00000067177, ENSG00000114268, ENSG00000198712, ENSG00000144908, ENSG00000109390, ENSG00000087076, ENSG00000110074, ENSG00000100867, ENSG00000120437, ENSG00000134824, ENSG00000121310, ENSG00000087842, ENSG00000186684, ENSG00000124212, ENSG00000100968, ENSG00000107537, ENSG00000167996, ENSG00000219607, ENSG00000008311, ENSG00000166347, ENSG00000170271, ENSG00000161513, ENSG00000076258, ENSG0000…	2522	983	16650	1.31635	0.225913	0.00079741	0.0518472
GOTERM_BP_FAT	GO:0032102~negative regulation of response to external stimulus	67	2.27891	2.58065e-05	ENSG00000170381, ENSG00000069667, ENSG00000174564, ENSG00000137869, ENSG00000113161, ENSG00000124212, ENSG00000177628, ENSG00000184500, ENSG00000123610, ENSG00000118503, ENSG00000132170, ENSG00000108771, ENSG00000106366, ENSG00000134853, ENSG00000185008, ENSG00000120156, ENSG00000173334, ENSG00000197632, ENSG00000174059, ENSG00000162711, ENSG00000138623, ENSG00000108561, ENSG00000166033, ENSG0000…	2522	267	16650	1.65666	0.229269	0.00080842	0.0527269
GOTERM_BP_FAT	GO:0043410~positive regulation of MAPK cascade	108	3.67347	2.5953e-05	ENSG00000138193, ENSG00000115008, ENSG00000115009, ENSG00000170955, ENSG00000109458, ENSG00000171517, ENSG00000144476, ENSG00000101265, ENSG00000119699, ENSG00000164086, ENSG00000213949, ENSG00000125845, ENSG00000171132, ENSG00000139625, ENSG00000164342, ENSG00000136158, ENSG00000146674, ENSG00000120156, ENSG00000141655, ENSG00000095015, ENSG00000114251, ENSG00000167244, ENSG00000132256, ENSG0000…	2522	485	16650	1.47011	0.230408	0.000810493	0.0530262
GOTERM_BP_FAT	GO:0009306~protein secretion	105	3.57143	2.62989e-05	ENSG00000115008, ENSG00000167470, ENSG00000135744, ENSG00000102524, ENSG00000153162, ENSG00000126262, ENSG00000115414, ENSG00000140464, ENSG00000171951, ENSG00000163083, ENSG00000115602, ENSG00000119699, ENSG00000182261, ENSG00000171132, ENSG00000119927, ENSG00000089060, ENSG00000174059, ENSG00000131408, ENSG00000148677, ENSG00000083720, ENSG00000134321, ENSG00000164077, ENSG00000117586, ENSG0000…	2522	469	16650	1.47804	0.23309	0.000818758	0.0537328
GOTERM_BP_FAT	GO:0007249~I-kappaB kinase/NF-kappaB signaling	65	2.21088	2.66215e-05	ENSG00000135914, ENSG00000115008, ENSG00000197329, ENSG00000073756, ENSG00000174130, ENSG00000139946, ENSG00000263528, ENSG00000069667, ENSG00000176907, ENSG00000132274, ENSG00000121858, ENSG00000115415, ENSG00000168961, ENSG00000115604, ENSG00000154589, ENSG00000101017, ENSG00000137462, ENSG00000165233, ENSG00000181104, ENSG00000134070, ENSG00000115602, ENSG00000118503, ENSG00000171132, ENSG0000…	2522	257	16650	1.66974	0.235582	0.000826246	0.0543917
GOTERM_BP_FAT	GO:2000377~regulation of reactive oxygen species metabolic process	44	1.4966	2.70703e-05	ENSG00000196139, ENSG00000135218, ENSG00000166949, ENSG00000073756, ENSG00000113721, ENSG00000135744, ENSG00000145335, ENSG00000130707, ENSG00000160211, ENSG00000135124, ENSG00000142082, ENSG00000126602, ENSG00000165646, ENSG00000102575, ENSG00000110330, ENSG00000051523, ENSG00000160255, ENSG00000137801, ENSG00000124212, ENSG00000136244, ENSG00000163661, ENSG00000158125, ENSG00000176171, ENSG0000…	2522	153	16650	1.89859	0.239037	0.000837595	0.0553084
GOTERM_BP_FAT	GO:2000146~negative regulation of cell motility	59	2.0068	2.82712e-05	ENSG00000161544, ENSG00000071246, ENSG00000066056, ENSG00000137869, ENSG00000144339, ENSG00000102760, ENSG00000159167, ENSG00000138660, ENSG00000126458, ENSG00000106366, ENSG00000183691, ENSG00000112658, ENSG00000157168, ENSG00000104332, ENSG00000146674, ENSG00000164938, ENSG00000143878, ENSG00000173334, ENSG00000162892, ENSG00000186832, ENSG00000084207, ENSG00000197381, ENSG00000137573, ENSG0000…	2522	227	16650	1.71591	0.248203	0.000872063	0.0577614
GOTERM_BP_FAT	GO:1901699~cellular response to nitrogen compound	121	4.11565	2.88099e-05	ENSG00000163884, ENSG00000183023, ENSG00000113448, ENSG00000204262, ENSG00000135744, ENSG00000187498, ENSG00000109458, ENSG00000105835, ENSG00000173801, ENSG00000278139, ENSG00000115415, ENSG00000127920, ENSG00000099822, ENSG00000089159, ENSG00000163083, ENSG00000197299, ENSG00000109787, ENSG00000166147, ENSG00000164342, ENSG00000039068, ENSG00000001084, ENSG00000153823, ENSG00000121281, ENSG0000…	2522	558	16650	1.4316	0.252279	0.000885963	0.0588616
GOTERM_BP_FAT	GO:0010759~positive regulation of macrophage chemotaxis	9	0.306122	2.9326e-05	ENSG00000174600, ENSG00000108691, ENSG00000197405, ENSG00000106538, ENSG00000137801, ENSG00000271503, ENSG00000184371, ENSG00000120337, ENSG00000171860	2522	11	16650	5.40156	0.256163	0.000899089	0.0599159
GOTERM_BP_FAT	GO:0097306~cellular response to alcohol	18	0.612245	2.94043e-05	ENSG00000171132, ENSG00000136826, ENSG00000051180, ENSG00000164938, ENSG00000173801, ENSG00000012048, ENSG00000006025, ENSG00000039068, ENSG00000123104, ENSG00000127528, ENSG00000165029, ENSG00000121281, ENSG00000108688, ENSG00000197299, ENSG00000128602, ENSG00000122641, ENSG00000157193, ENSG00000112972	2522	40	16650	2.97086	0.25675	0.000898758	0.0600758
GOTERM_BP_FAT	GO:0032612~interleukin-1 production	26	0.884354	3.02527e-05	ENSG00000135218, ENSG00000115009, ENSG00000183087, ENSG00000166949, ENSG00000174130, ENSG00000153029, ENSG00000163565, ENSG00000168961, ENSG00000116285, ENSG00000165029, ENSG00000102575, ENSG00000140464, ENSG00000181104, ENSG00000125538, ENSG00000118503, ENSG00000120738, ENSG00000091592, ENSG00000137752, ENSG00000089041, ENSG00000106211, ENSG00000162711, ENSG00000164251, ENSG00000016082, ENSG0000…	2522	72	16650	2.38402	0.263086	0.000921884	0.0618086
GOTERM_BP_FAT	GO:0043409~negative regulation of MAPK cascade	43	1.46259	3.09237e-05	ENSG00000128342, ENSG00000169220, ENSG00000130203, ENSG00000158050, ENSG00000166311, ENSG00000142082, ENSG00000116741, ENSG00000116285, ENSG00000166068, ENSG00000138166, ENSG00000137486, ENSG00000113161, ENSG00000177628, ENSG00000196396, ENSG00000120875, ENSG00000125538, ENSG00000164086, ENSG00000120129, ENSG00000092820, ENSG00000089289, ENSG00000136826, ENSG00000100234, ENSG00000153721, ENSG0000…	2522	149	16650	1.90525	0.268059	0.000939486	0.0631791
GOTERM_BP_FAT	GO:0051216~cartilage development	50	1.70068	3.16233e-05	ENSG00000169071, ENSG00000134013, ENSG00000120149, ENSG00000136378, ENSG00000196562, ENSG00000166949, ENSG00000115380, ENSG00000170365, ENSG00000111186, ENSG00000105855, ENSG00000069011, ENSG00000139329, ENSG00000188064, ENSG00000153162, ENSG00000147862, ENSG00000149948, ENSG00000125965, ENSG00000159167, ENSG00000156466, ENSG00000060718, ENSG00000102265, ENSG00000173153, ENSG00000120693, ENSG0000…	2522	183	16650	1.8038	0.273208	0.000957845	0.0646079
GOTERM_BP_FAT	GO:0007596~blood coagulation	81	2.7551	3.24731e-05	ENSG00000185022, ENSG00000147251, ENSG00000188313, ENSG00000145214, ENSG00000175899, ENSG00000173083, ENSG00000101335, ENSG00000151012, ENSG00000137672, ENSG00000135124, ENSG00000171855, ENSG00000125347, ENSG00000157680, ENSG00000164930, ENSG00000101017, ENSG00000181104, ENSG00000003436, ENSG00000184500, ENSG00000005249, ENSG00000171132, ENSG00000112658, ENSG00000179295, ENSG00000106366, ENSG0000…	2522	342	16650	1.56361	0.279415	0.000980631	0.0663436
GOTERM_BP_FAT	GO:0001818~negative regulation of cytokine production	58	1.97279	3.26074e-05	ENSG00000156587, ENSG00000263528, ENSG00000123609, ENSG00000174564, ENSG00000171855, ENSG00000115414, ENSG00000168961, ENSG00000140464, ENSG00000177628, ENSG00000102760, ENSG00000163083, ENSG00000122641, ENSG00000115602, ENSG00000119699, ENSG00000118503, ENSG00000092820, ENSG00000108771, ENSG00000174059, ENSG00000162711, ENSG00000108561, ENSG00000120217, ENSG00000100300, ENSG00000071575, ENSG0000…	2522	223	16650	1.71709	0.280391	0.000981748	0.066618
GOTERM_BP_FAT	GO:0031669~cellular response to nutrient levels	45	1.53061	3.32201e-05	ENSG00000109971, ENSG00000196139, ENSG00000105894, ENSG00000183087, ENSG00000133056, ENSG00000162409, ENSG00000055332, ENSG00000083750, ENSG00000132275, ENSG00000185340, ENSG00000163565, ENSG00000111424, ENSG00000217128, ENSG00000111012, ENSG00000023287, ENSG00000177628, ENSG00000081803, ENSG00000163083, ENSG00000198911, ENSG00000136244, ENSG00000141682, ENSG00000132170, ENSG00000132382, ENSG0000…	2522	159	16650	1.86846	0.284826	0.000997211	0.0678693
GOTERM_BP_FAT	GO:0045785~positive regulation of cell adhesion	89	3.02721	3.38726e-05	ENSG00000072274, ENSG00000198805, ENSG00000179218, ENSG00000162407, ENSG00000096996, ENSG00000120337, ENSG00000205221, ENSG00000091986, ENSG00000102524, ENSG00000134352, ENSG00000107968, ENSG00000115414, ENSG00000168961, ENSG00000124782, ENSG00000170961, ENSG00000144810, ENSG00000198759, ENSG00000115457, ENSG00000126804, ENSG00000181284, ENSG00000131669, ENSG00000171132, ENSG00000159753, ENSG0000…	2522	385	16650	1.52615	0.28952	0.00101377	0.0692018
GOTERM_BP_FAT	GO:0003382~epithelial cell morphogenesis	20	0.680272	3.39069e-05	ENSG00000150977, ENSG00000261371, ENSG00000105976, ENSG00000128342, ENSG00000169083, ENSG00000182871, ENSG00000125618, ENSG00000129116, ENSG00000125378, ENSG00000115415, ENSG00000155760, ENSG00000136068, ENSG00000125968, ENSG00000168621, ENSG00000170577, ENSG00000105738, ENSG00000159167, ENSG00000128602, ENSG00000169504, ENSG00000173706	2522	48	16650	2.75079	0.289765	0.0010118	0.0692719
GOTERM_BP_FAT	GO:2001233~regulation of apoptotic signaling pathway	88	2.9932	3.51151e-05	ENSG00000115008, ENSG00000107731, ENSG00000197142, ENSG00000026103, ENSG00000135744, ENSG00000121858, ENSG00000126602, ENSG00000104081, ENSG00000171855, ENSG00000126709, ENSG00000168961, ENSG00000144476, ENSG00000140464, ENSG00000175197, ENSG00000171951, ENSG00000100968, ENSG00000172613, ENSG00000163083, ENSG00000181284, ENSG00000122641, ENSG00000176171, ENSG00000141682, ENSG00000118503, ENSG0000…	2522	380	16650	1.52886	0.298373	0.00104474	0.0717395
GOTERM_BP_FAT	GO:0048589~developmental growth	125	4.2517	3.60982e-05	ENSG00000091129, ENSG00000113448, ENSG00000170381, ENSG00000135744, ENSG00000152804, ENSG00000171517, ENSG00000115414, ENSG00000147536, ENSG00000125848, ENSG00000198910, ENSG00000054598, ENSG00000150347, ENSG00000112658, ENSG00000183691, ENSG00000111077, ENSG00000136158, ENSG00000119927, ENSG00000112655, ENSG00000162849, ENSG00000166794, ENSG00000069702, ENSG00000100600, ENSG00000186350, ENSG0000…	2522	583	16650	1.4155	0.305299	0.00107082	0.0737473
GOTERM_BP_FAT	GO:0048608~reproductive structure development	95	3.23129	3.61558e-05	ENSG00000142731, ENSG00000196139, ENSG00000169071, ENSG00000128342, ENSG00000167325, ENSG00000071246, ENSG00000073756, ENSG00000109458, ENSG00000165891, ENSG00000171223, ENSG00000054356, ENSG00000121858, ENSG00000188064, ENSG00000086696, ENSG00000153162, ENSG00000081059, ENSG00000137869, ENSG00000124212, ENSG00000129173, ENSG00000101439, ENSG00000159167, ENSG00000163083, ENSG00000121621, ENSG0000…	2522	418	16650	1.50043	0.305702	0.00106938	0.0738648
GOTERM_BP_FAT	GO:0007507~heart development	112	3.80952	3.6557e-05	ENSG00000138193, ENSG00000071242, ENSG00000049323, ENSG00000183023, ENSG00000130635, ENSG00000109458, ENSG00000135744, ENSG00000169641, ENSG00000152804, ENSG00000170961, ENSG00000117318, ENSG00000100968, ENSG00000125848, ENSG00000054598, ENSG00000119699, ENSG00000125845, ENSG00000166147, ENSG00000112658, ENSG00000183691, ENSG00000112655, ENSG00000120156, ENSG00000166341, ENSG00000143013, ENSG0000…	2522	511	16650	1.44699	0.308508	0.00107808	0.0746842
GOTERM_BP_FAT	GO:0044092~negative regulation of molecular function	215	7.31293	3.74257e-05	ENSG00000119698, ENSG00000167470, ENSG00000176658, ENSG00000197329, ENSG00000161057, ENSG00000078081, ENSG00000152804, ENSG00000164930, ENSG00000123595, ENSG00000131370, ENSG00000124212, ENSG00000140464, ENSG00000177628, ENSG00000100968, ENSG00000117519, ENSG00000164086, ENSG00000124116, ENSG00000171132, ENSG00000106366, ENSG00000183691, ENSG00000099625, ENSG00000136158, ENSG00000133265, ENSG0000…	2522	1100	16650	1.29037	0.314543	0.00110047	0.0764581
GOTERM_BP_FAT	GO:0032844~regulation of homeostatic process	101	3.43537	3.81172e-05	ENSG00000072274, ENSG00000113448, ENSG00000183023, ENSG00000125648, ENSG00000069667, ENSG00000135744, ENSG00000185340, ENSG00000126709, ENSG00000140464, ENSG00000175197, ENSG00000198911, ENSG00000122641, ENSG00000171132, ENSG00000141458, ENSG00000119927, ENSG00000145244, ENSG00000152642, ENSG00000001084, ENSG00000131408, ENSG00000154127, ENSG00000083720, ENSG00000141655, ENSG00000147421, ENSG0000…	2522	451	16650	1.47848	0.319309	0.00111754	0.0778703
GOTERM_BP_FAT	GO:0002367~cytokine production involved in immune response	26	0.884354	3.9455e-05	ENSG00000135218, ENSG00000183087, ENSG00000130303, ENSG00000164342, ENSG00000164509, ENSG00000153029, ENSG00000162711, ENSG00000157873, ENSG00000166710, ENSG00000138623, ENSG00000171855, ENSG00000119508, ENSG00000164251, ENSG00000126262, ENSG00000137462, ENSG00000159674, ENSG00000167191, ENSG00000136869, ENSG00000134321, ENSG00000157404, ENSG00000136244, ENSG00000117586, ENSG00000124731, ENSG0000…	2522	73	16650	2.35136	0.328438	0.00115339	0.0806025
GOTERM_BP_FAT	GO:0033273~response to vitamin	29	0.986395	3.99216e-05	ENSG00000105894, ENSG00000183087, ENSG00000073756, ENSG00000162551, ENSG00000113140, ENSG00000111424, ENSG00000111012, ENSG00000114200, ENSG00000177000, ENSG00000110092, ENSG00000159167, ENSG00000112972, ENSG00000115919, ENSG00000169245, ENSG00000133027, ENSG00000132170, ENSG00000108691, ENSG00000104332, ENSG00000135679, ENSG00000128918, ENSG00000113739, ENSG00000108821, ENSG00000181195, ENSG0000…	2522	86	16650	2.22622	0.331592	0.00116365	0.0815551
GOTERM_BP_FAT	GO:0002218~activation of innate immune response	63	2.14286	4.02835e-05	ENSG00000184584, ENSG00000137628, ENSG00000197329, ENSG00000174130, ENSG00000161057, ENSG00000263528, ENSG00000143387, ENSG00000126368, ENSG00000125347, ENSG00000126262, ENSG00000168961, ENSG00000154589, ENSG00000137462, ENSG00000160255, ENSG00000134070, ENSG00000131378, ENSG00000118503, ENSG00000171132, ENSG00000108771, ENSG00000136560, ENSG00000164342, ENSG00000108671, ENSG00000010810, ENSG0000…	2522	250	16650	1.66368	0.334029	0.00117081	0.0822943
GOTERM_BP_FAT	GO:0045766~positive regulation of angiogenesis	38	1.29252	4.12943e-05	ENSG00000115008, ENSG00000197405, ENSG00000172156, ENSG00000112715, ENSG00000073756, ENSG00000171860, ENSG00000134954, ENSG00000160255, ENSG00000124212, ENSG00000115539, ENSG00000137801, ENSG00000167772, ENSG00000138772, ENSG00000125538, ENSG00000112902, ENSG00000103811, ENSG00000113578, ENSG00000126458, ENSG00000122691, ENSG00000133048, ENSG00000106366, ENSG00000102359, ENSG00000164362, ENSG0000…	2522	127	16650	1.97537	0.340788	0.00119673	0.0843585
GOTERM_BP_FAT	GO:0042063~gliogenesis	61	2.07483	4.14565e-05	ENSG00000163884, ENSG00000128342, ENSG00000118260, ENSG00000162407, ENSG00000138386, ENSG00000103260, ENSG00000134352, ENSG00000154856, ENSG00000132561, ENSG00000137462, ENSG00000147862, ENSG00000128602, ENSG00000125845, ENSG00000132170, ENSG00000183691, ENSG00000179295, ENSG00000157168, ENSG00000122877, ENSG00000164885, ENSG00000114315, ENSG00000157227, ENSG00000125398, ENSG00000172201, ENSG0000…	2522	240	16650	1.67798	0.341865	0.00119798	0.0846895
GOTERM_BP_FAT	GO:0051604~protein maturation	67	2.27891	4.23514e-05	ENSG00000071242, ENSG00000179218, ENSG00000175899, ENSG00000165806, ENSG00000135744, ENSG00000171860, ENSG00000159640, ENSG00000127241, ENSG00000162909, ENSG00000166562, ENSG00000108219, ENSG00000184500, ENSG00000106366, ENSG00000157227, ENSG00000145244, ENSG00000126218, ENSG00000108561, ENSG00000163751, ENSG00000115257, ENSG00000100600, ENSG00000183287, ENSG00000104368, ENSG00000183087, ENSG0000…	2522	271	16650	1.6322	0.347783	0.00122033	0.0865171
GOTERM_BP_FAT	GO:1903530~regulation of secretion by cell	133	4.52381	4.27637e-05	ENSG00000115008, ENSG00000167470, ENSG00000135643, ENSG00000135744, ENSG00000153162, ENSG00000126262, ENSG00000115414, ENSG00000123595, ENSG00000140464, ENSG00000163083, ENSG00000122641, ENSG00000109255, ENSG00000115602, ENSG00000119699, ENSG00000171132, ENSG00000182261, ENSG00000099625, ENSG00000119927, ENSG00000089060, ENSG00000174059, ENSG00000131408, ENSG00000127838, ENSG00000148677, ENSG0000…	2522	630	16650	1.39374	0.350491	0.0012287	0.0873589
GOTERM_BP_FAT	GO:0007517~muscle organ development	85	2.89116	4.32605e-05	ENSG00000185022, ENSG00000128342, ENSG00000196465, ENSG00000118260, ENSG00000183644, ENSG00000184481, ENSG00000160211, ENSG00000102554, ENSG00000136068, ENSG00000113161, ENSG00000150281, ENSG00000117318, ENSG00000128602, ENSG00000054598, ENSG00000150347, ENSG00000125845, ENSG00000133424, ENSG00000157168, ENSG00000183691, ENSG00000141052, ENSG00000122877, ENSG00000049883, ENSG00000164885, ENSG0000…	2522	366	16650	1.53323	0.353738	0.00123943	0.0883733
GOTERM_BP_FAT	GO:0014706~striated muscle tissue development	82	2.78912	4.3309e-05	ENSG00000185022, ENSG00000179218, ENSG00000196465, ENSG00000118260, ENSG00000183023, ENSG00000183644, ENSG00000135744, ENSG00000265107, ENSG00000160211, ENSG00000102554, ENSG00000136068, ENSG00000113161, ENSG00000128602, ENSG00000054598, ENSG00000125845, ENSG00000162614, ENSG00000157168, ENSG00000112658, ENSG00000183691, ENSG00000141052, ENSG00000122877, ENSG00000049883, ENSG00000164885, ENSG0000…	2522	350	16650	1.54673	0.354055	0.00123731	0.0884723
GOTERM_BP_FAT	GO:0010758~regulation of macrophage chemotaxis	11	0.37415	4.33728e-05	ENSG00000174600, ENSG00000108691, ENSG00000197405, ENSG00000173531, ENSG00000137869, ENSG00000106538, ENSG00000137801, ENSG00000271503, ENSG00000184371, ENSG00000120337, ENSG00000171860	2522	17	16650	4.27182	0.35447	0.00123563	0.0886026
GOTERM_BP_FAT	GO:0001649~osteoblast differentiation	52	1.76871	4.34715e-05	ENSG00000196923, ENSG00000162551, ENSG00000161057, ENSG00000183684, ENSG00000171223, ENSG00000134352, ENSG00000188064, ENSG00000153162, ENSG00000164932, ENSG00000138829, ENSG00000128606, ENSG00000117318, ENSG00000130522, ENSG00000128602, ENSG00000125845, ENSG00000183691, ENSG00000104332, ENSG00000146674, ENSG00000172201, ENSG00000108821, ENSG00000181195, ENSG00000115541, ENSG00000138623, ENSG0000…	2522	195	16650	1.76051	0.355113	0.00123496	0.0888041
GOTERM_BP_FAT	GO:0014910~regulation of smooth muscle cell migration	21	0.714286	4.79486e-05	ENSG00000106366, ENSG00000164362, ENSG00000122861, ENSG00000135679, ENSG00000113721, ENSG00000146674, ENSG00000135744, ENSG00000068024, ENSG00000159640, ENSG00000173334, ENSG00000184481, ENSG00000172725, ENSG00000114554, ENSG00000109819, ENSG00000170961, ENSG00000133110, ENSG00000084207, ENSG00000271503, ENSG00000164171, ENSG00000128512, ENSG00000137872	2522	53	16650	2.61585	0.383601	0.00135824	0.0979458
GOTERM_BP_FAT	GO:0007584~response to nutrient	47	1.59864	4.80769e-05	ENSG00000196139, ENSG00000105894, ENSG00000183087, ENSG00000183023, ENSG00000162551, ENSG00000073756, ENSG00000130707, ENSG00000113140, ENSG00000100299, ENSG00000115415, ENSG00000111424, ENSG00000134333, ENSG00000165029, ENSG00000113161, ENSG00000114200, ENSG00000111012, ENSG00000181019, ENSG00000110092, ENSG00000177000, ENSG00000159167, ENSG00000115457, ENSG00000112972, ENSG00000115919, ENSG0000…	2522	171	16650	1.81456	0.384399	0.00135806	0.0982079
GOTERM_BP_FAT	GO:0007259~JAK-STAT cascade	47	1.59864	4.80769e-05	ENSG00000138798, ENSG00000104365, ENSG00000128342, ENSG00000134470, ENSG00000112715, ENSG00000123609, ENSG00000120337, ENSG00000135744, ENSG00000180353, ENSG00000151422, ENSG00000134352, ENSG00000171855, ENSG00000115415, ENSG00000174348, ENSG00000170581, ENSG00000101017, ENSG00000106819, ENSG00000181104, ENSG00000150281, ENSG00000164400, ENSG00000149948, ENSG00000196396, ENSG00000136244, ENSG0000…	2522	171	16650	1.81456	0.384399	0.00135806	0.0982079
GOTERM_BP_FAT	GO:0097696~STAT cascade	48	1.63265	4.88006e-05	ENSG00000138798, ENSG00000104365, ENSG00000128342, ENSG00000134470, ENSG00000112715, ENSG00000123609, ENSG00000120337, ENSG00000135744, ENSG00000180353, ENSG00000151422, ENSG00000134352, ENSG00000171855, ENSG00000115415, ENSG00000174348, ENSG00000170581, ENSG00000101017, ENSG00000106819, ENSG00000181104, ENSG00000150281, ENSG00000164400, ENSG00000149948, ENSG00000196396, ENSG00000136244, ENSG0000…	2522	176	16650	1.80052	0.388878	0.00137464	0.0996854
GOTERM_BP_FAT	GO:0030324~lung development	48	1.63265	4.88006e-05	ENSG00000105894, ENSG00000111087, ENSG00000128342, ENSG00000106305, ENSG00000118260, ENSG00000112715, ENSG00000113140, ENSG00000103241, ENSG00000152804, ENSG00000188064, ENSG00000172893, ENSG00000124193, ENSG00000121957, ENSG00000116285, ENSG00000113083, ENSG00000125968, ENSG00000136205, ENSG00000147862, ENSG00000149948, ENSG00000151090, ENSG00000117594, ENSG00000112893, ENSG00000205002, ENSG0000…	2522	176	16650	1.80052	0.388878	0.00137464	0.0996854
GOTERM_BP_FAT	GO:0050792~regulation of viral process	65	2.21088	4.98818e-05	ENSG00000109971, ENSG00000127616, ENSG00000188313, ENSG00000184584, ENSG00000096996, ENSG00000137628, ENSG00000111331, ENSG00000239713, ENSG00000078081, ENSG00000171855, ENSG00000115415, ENSG00000178685, ENSG00000204267, ENSG00000168961, ENSG00000128394, ENSG00000142089, ENSG00000140464, ENSG00000148175, ENSG00000157601, ENSG00000118503, ENSG00000108771, ENSG00000106785, ENSG00000172183, ENSG0000…	2522	262	16650	1.63788	0.39551	0.00140116	0.101893
GOTERM_BP_FAT	GO:0060562~epithelial tube morphogenesis	74	2.51701	5.01841e-05	ENSG00000138798, ENSG00000105976, ENSG00000170381, ENSG00000187498, ENSG00000135744, ENSG00000169641, ENSG00000011143, ENSG00000152804, ENSG00000164930, ENSG00000139292, ENSG00000140464, ENSG00000164932, ENSG00000100968, ENSG00000128602, ENSG00000125845, ENSG00000183691, ENSG00000112658, ENSG00000104332, ENSG00000173531, ENSG00000136158, ENSG00000125618, ENSG00000112655, ENSG00000180340, ENSG0000…	2522	309	16650	1.58104	0.397351	0.00140573	0.10251
GOTERM_BP_FAT	GO:0034405~response to fluid shear stress	16	0.544218	5.09618e-05	ENSG00000136826, ENSG00000073756, ENSG00000170873, ENSG00000105825, ENSG00000113721, ENSG00000089041, ENSG00000130707, ENSG00000135124, ENSG00000127528, ENSG00000165029, ENSG00000134954, ENSG00000170961, ENSG00000164400, ENSG00000198911, ENSG00000119699, ENSG00000164442	2522	34	16650	3.10678	0.402062	0.00142355	0.104098
GOTERM_BP_FAT	GO:0043200~response to amino acid	31	1.05442	5.15837e-05	ENSG00000105894, ENSG00000142156, ENSG00000021826, ENSG00000204262, ENSG00000109738, ENSG00000187498, ENSG00000083750, ENSG00000130707, ENSG00000172216, ENSG00000087245, ENSG00000162909, ENSG00000051523, ENSG00000109819, ENSG00000177000, ENSG00000164692, ENSG00000136244, ENSG00000133027, ENSG00000078401, ENSG00000108691, ENSG00000157005, ENSG00000164305, ENSG00000185338, ENSG00000102967, ENSG0000…	2522	96	16650	2.13186	0.405803	0.00143694	0.105368
GOTERM_BP_FAT	GO:0071363~cellular response to growth factor stimulus	129	4.38776	5.20086e-05	ENSG00000168209, ENSG00000169071, ENSG00000049323, ENSG00000108854, ENSG00000135744, ENSG00000152804, ENSG00000153162, ENSG00000140464, ENSG00000170961, ENSG00000089159, ENSG00000125848, ENSG00000054598, ENSG00000119699, ENSG00000125845, ENSG00000166147, ENSG00000183691, ENSG00000136158, ENSG00000168140, ENSG00000001084, ENSG00000069702, ENSG00000166033, ENSG00000148677, ENSG00000183287, ENSG0000…	2522	610	16650	1.39614	0.408346	0.00144478	0.106235
GOTERM_BP_FAT	GO:0044057~regulation of system process	110	3.7415	5.22009e-05	ENSG00000138193, ENSG00000135643, ENSG00000113448, ENSG00000183023, ENSG00000135744, ENSG00000101335, ENSG00000121297, ENSG00000173801, ENSG00000130176, ENSG00000116741, ENSG00000153162, ENSG00000263001, ENSG00000177628, ENSG00000163083, ENSG00000122641, ENSG00000109255, ENSG00000168398, ENSG00000112658, ENSG00000145244, ENSG00000152642, ENSG00000075461, ENSG00000131408, ENSG00000106688, ENSG0000…	2522	504	16650	1.44089	0.409492	0.00144613	0.106628
GOTERM_BP_FAT	GO:0002040~sprouting angiogenesis	25	0.85034	5.47739e-05	ENSG00000134013, ENSG00000112715, ENSG00000073756, ENSG00000125266, ENSG00000170381, ENSG00000173821, ENSG00000165891, ENSG00000020181, ENSG00000137801, ENSG00000164283, ENSG00000129173, ENSG00000112902, ENSG00000128917, ENSG00000123358, ENSG00000113578, ENSG00000136826, ENSG00000112658, ENSG00000102359, ENSG00000146374, ENSG00000120156, ENSG00000048052, ENSG00000125378, ENSG00000108840, ENSG0000…	2522	70	16650	2.35782	0.424628	0.00151321	0.111881
GOTERM_BP_FAT	GO:2000106~regulation of leukocyte apoptotic process	28	0.952381	5.5381e-05	ENSG00000183087, ENSG00000169242, ENSG00000188976, ENSG00000107562, ENSG00000185950, ENSG00000026103, ENSG00000180353, ENSG00000151651, ENSG00000119508, ENSG00000147889, ENSG00000168961, ENSG00000217128, ENSG00000196950, ENSG00000131981, ENSG00000143772, ENSG00000049130, ENSG00000169230, ENSG00000119927, ENSG00000089041, ENSG00000125378, ENSG00000120217, ENSG00000167604, ENSG00000090339, ENSG0000…	2522	83	16650	2.22715	0.428142	0.00152579	0.11312
GOTERM_BP_FAT	GO:0034612~response to tumor necrosis factor	65	2.21088	5.63489e-05	ENSG00000115009, ENSG00000073756, ENSG00000161057, ENSG00000026103, ENSG00000120337, ENSG00000069667, ENSG00000102524, ENSG00000115415, ENSG00000101017, ENSG00000108688, ENSG00000170961, ENSG00000177628, ENSG00000161921, ENSG00000127863, ENSG00000173530, ENSG00000136560, ENSG00000104332, ENSG00000144218, ENSG00000108671, ENSG00000108821, ENSG00000148677, ENSG00000153823, ENSG00000101182, ENSG0000…	2522	263	16650	1.63165	0.433701	0.00154821	0.115096
GOTERM_BP_FAT	GO:0006366~transcription from RNA polymerase II promoter	334	11.3605	5.6988e-05	ENSG00000115008, ENSG00000163884, ENSG00000198715, ENSG00000188313, ENSG00000160685, ENSG00000164330, ENSG00000071539, ENSG00000161057, ENSG00000183684, ENSG00000171223, ENSG00000152804, ENSG00000115415, ENSG00000153162, ENSG00000170485, ENSG00000081059, ENSG00000087842, ENSG00000092607, ENSG00000263001, ENSG00000140464, ENSG00000100968, ENSG00000198911, ENSG00000054598, ENSG00000119699, ENSG0000…	2522	1820	16650	1.21156	0.437341	0.0015615	0.116401
GOTERM_BP_FAT	GO:0050817~coagulation	83	2.82313	5.7092e-05	ENSG00000185022, ENSG00000147251, ENSG00000188313, ENSG00000145214, ENSG00000175899, ENSG00000173083, ENSG00000101335, ENSG00000151012, ENSG00000137672, ENSG00000135124, ENSG00000171855, ENSG00000125347, ENSG00000157680, ENSG00000164930, ENSG00000112773, ENSG00000101017, ENSG00000181104, ENSG00000003436, ENSG00000184500, ENSG00000005249, ENSG00000171132, ENSG00000112658, ENSG00000179295, ENSG0000…	2522	358	16650	1.53061	0.437932	0.00156012	0.116613
GOTERM_BP_FAT	GO:0007599~hemostasis	83	2.82313	5.7092e-05	ENSG00000185022, ENSG00000147251, ENSG00000188313, ENSG00000145214, ENSG00000175899, ENSG00000173083, ENSG00000101335, ENSG00000151012, ENSG00000137672, ENSG00000135124, ENSG00000171855, ENSG00000125347, ENSG00000157680, ENSG00000164930, ENSG00000112773, ENSG00000101017, ENSG00000181104, ENSG00000003436, ENSG00000184500, ENSG00000005249, ENSG00000171132, ENSG00000112658, ENSG00000179295, ENSG0000…	2522	358	16650	1.53061	0.437932	0.00156012	0.116613
GOTERM_BP_FAT	GO:0060284~regulation of cell development	171	5.81633	5.76886e-05	ENSG00000091129, ENSG00000078725, ENSG00000170381, ENSG00000171517, ENSG00000115415, ENSG00000153162, ENSG00000115414, ENSG00000124782, ENSG00000170961, ENSG00000100968, ENSG00000198910, ENSG00000119699, ENSG00000125845, ENSG00000158555, ENSG00000138660, ENSG00000166147, ENSG00000112658, ENSG00000183691, ENSG00000175745, ENSG00000112655, ENSG00000185008, ENSG00000168140, ENSG00000132359, ENSG0000…	2522	851	16650	1.32659	0.441305	0.00157215	0.117831
GOTERM_BP_FAT	GO:0032755~positive regulation of interleukin-6 production	24	0.816327	5.82264e-05	ENSG00000115008, ENSG00000135218, ENSG00000182261, ENSG00000122691, ENSG00000164342, ENSG00000107201, ENSG00000174130, ENSG00000089041, ENSG00000156711, ENSG00000168961, ENSG00000164251, ENSG00000016082, ENSG00000137462, ENSG00000170425, ENSG00000159674, ENSG00000051523, ENSG00000181104, ENSG00000172936, ENSG00000136869, ENSG00000136244, ENSG00000117586, ENSG00000125538, ENSG00000174125, ENSG0000…	2522	66	16650	2.40069	0.44433	0.00158252	0.118929
GOTERM_BP_FAT	GO:0000122~negative regulation of transcription from RNA polymerase II promoter	153	5.20408	5.87778e-05	ENSG00000108854, ENSG00000121297, ENSG00000171223, ENSG00000126603, ENSG00000152804, ENSG00000115415, ENSG00000153162, ENSG00000124782, ENSG00000081059, ENSG00000092607, ENSG00000175197, ENSG00000100968, ENSG00000117318, ENSG00000172465, ENSG00000198911, ENSG00000126804, ENSG00000150347, ENSG00000125845, ENSG00000178573, ENSG00000112658, ENSG00000183691, ENSG00000175745, ENSG00000142599, ENSG0000…	2522	748	16650	1.35039	0.447413	0.0015932	0.120054
GOTERM_BP_FAT	GO:0032880~regulation of protein localization	190	6.46259	6.00672e-05	ENSG00000109971, ENSG00000115008, ENSG00000167470, ENSG00000136167, ENSG00000157782, ENSG00000176907, ENSG00000173801, ENSG00000126603, ENSG00000104081, ENSG00000153162, ENSG00000115414, ENSG00000126262, ENSG00000115604, ENSG00000150540, ENSG00000123595, ENSG00000140464, ENSG00000163083, ENSG00000198911, ENSG00000115602, ENSG00000119699, ENSG00000171132, ENSG00000182261, ENSG00000213533, ENSG0000…	2522	962	16650	1.30391	0.454557	0.00162376	0.122686
GOTERM_BP_FAT	GO:0002758~innate immune response-activating signal transduction	61	2.07483	6.08874e-05	ENSG00000137628, ENSG00000197329, ENSG00000174130, ENSG00000161057, ENSG00000263528, ENSG00000143387, ENSG00000126368, ENSG00000125347, ENSG00000126262, ENSG00000168961, ENSG00000154589, ENSG00000137462, ENSG00000160255, ENSG00000134070, ENSG00000131378, ENSG00000118503, ENSG00000171132, ENSG00000108771, ENSG00000136560, ENSG00000164342, ENSG00000108671, ENSG00000010810, ENSG00000108561, ENSG0000…	2522	243	16650	1.65727	0.459053	0.00164152	0.124361
GOTERM_BP_FAT	GO:0010883~regulation of lipid storage	18	0.612245	6.23717e-05	ENSG00000100906, ENSG00000135218, ENSG00000073060, ENSG00000263528, ENSG00000125652, ENSG00000125730, ENSG00000176194, ENSG00000186951, ENSG00000131408, ENSG00000165029, ENSG00000177666, ENSG00000038945, ENSG00000259207, ENSG00000198911, ENSG00000136244, ENSG00000106484, ENSG00000132170, ENSG00000197296	2522	42	16650	2.82939	0.467095	0.00167702	0.12739
GOTERM_BP_FAT	GO:0032526~response to retinoic acid	33	1.12245	6.2703e-05	ENSG00000078725, ENSG00000066056, ENSG00000148344, ENSG00000113721, ENSG00000111186, ENSG00000086696, ENSG00000143322, ENSG00000188064, ENSG00000153162, ENSG00000064545, ENSG00000107984, ENSG00000165029, ENSG00000155760, ENSG00000104381, ENSG00000115457, ENSG00000132386, ENSG00000120129, ENSG00000132170, ENSG00000103811, ENSG00000108691, ENSG00000147162, ENSG00000136826, ENSG00000128918, ENSG0000…	2522	106	16650	2.05531	0.468874	0.00168144	0.128067
GOTERM_BP_FAT	GO:0071347~cellular response to interleukin-1	29	0.986395	6.3431e-05	ENSG00000115008, ENSG00000115009, ENSG00000104365, ENSG00000172156, ENSG00000136378, ENSG00000069667, ENSG00000172216, ENSG00000108688, ENSG00000124212, ENSG00000115594, ENSG00000100784, ENSG00000170961, ENSG00000134070, ENSG00000003436, ENSG00000136244, ENSG00000120738, ENSG00000078401, ENSG00000108691, ENSG00000133048, ENSG00000136560, ENSG00000104332, ENSG00000162302, ENSG00000125398, ENSG0000…	2522	88	16650	2.17563	0.472762	0.00169645	0.129553
GOTERM_BP_FAT	GO:0070373~negative regulation of ERK1 and ERK2 cascade	22	0.748299	6.37644e-05	ENSG00000092820, ENSG00000100234, ENSG00000136826, ENSG00000153721, ENSG00000128342, ENSG00000169220, ENSG00000162772, ENSG00000136158, ENSG00000142082, ENSG00000145901, ENSG00000116285, ENSG00000137486, ENSG00000198947, ENSG00000139318, ENSG00000117228, ENSG00000136869, ENSG00000084207, ENSG00000196396, ENSG00000120875, ENSG00000187678, ENSG00000164056, ENSG00000120129	2522	58	16650	2.50417	0.474533	0.00170085	0.130233
GOTERM_BP_FAT	GO:0050865~regulation of cell activation	109	3.70748	6.41802e-05	ENSG00000072274, ENSG00000188313, ENSG00000160685, ENSG00000197329, ENSG00000069667, ENSG00000174564, ENSG00000090554, ENSG00000102524, ENSG00000125347, ENSG00000126804, ENSG00000076641, ENSG00000122641, ENSG00000115602, ENSG00000119927, ENSG00000164509, ENSG00000125657, ENSG00000157227, ENSG00000164327, ENSG00000001084, ENSG00000143013, ENSG00000154127, ENSG00000117586, ENSG00000114251, ENSG0000…	2522	501	16650	1.43634	0.476733	0.00170741	0.131082
GOTERM_BP_FAT	GO:0035456~response to interferon-beta	13	0.442177	6.42118e-05	ENSG00000125347, ENSG00000171855, ENSG00000115415, ENSG00000188313, ENSG00000142089, ENSG00000184584, ENSG00000130303, ENSG00000185201, ENSG00000164342, ENSG00000263528, ENSG00000138035, ENSG00000132530, ENSG00000185885	2522	24	16650	3.57603	0.4769	0.00170376	0.131146
GOTERM_BP_FAT	GO:0043903~regulation of symbiosis, encompassing mutualism through parasitism	69	2.34694	6.47361e-05	ENSG00000109971, ENSG00000127616, ENSG00000188313, ENSG00000184584, ENSG00000096996, ENSG00000137628, ENSG00000111331, ENSG00000239713, ENSG00000078081, ENSG00000161011, ENSG00000171855, ENSG00000115415, ENSG00000178685, ENSG00000204267, ENSG00000168961, ENSG00000128394, ENSG00000142089, ENSG00000140464, ENSG00000148175, ENSG00000157601, ENSG00000118503, ENSG00000108771, ENSG00000106785, ENSG0000…	2522	285	16650	1.59836	0.47966	0.00171316	0.132216
GOTERM_BP_FAT	GO:1900046~regulation of hemostasis	28	0.952381	6.99706e-05	ENSG00000135218, ENSG00000104368, ENSG00000183044, ENSG00000122861, ENSG00000130203, ENSG00000173083, ENSG00000173918, ENSG00000112773, ENSG00000137801, ENSG00000181104, ENSG00000184500, ENSG00000149131, ENSG00000078401, ENSG00000106366, ENSG00000177119, ENSG00000185532, ENSG00000134853, ENSG00000213626, ENSG00000117525, ENSG00000174059, ENSG00000197632, ENSG00000164251, ENSG00000078098, ENSG0000…	2522	84	16650	2.20063	0.506433	0.00184672	0.1429
GOTERM_BP_FAT	GO:0030193~regulation of blood coagulation	28	0.952381	6.99706e-05	ENSG00000135218, ENSG00000104368, ENSG00000183044, ENSG00000122861, ENSG00000130203, ENSG00000173083, ENSG00000173918, ENSG00000112773, ENSG00000137801, ENSG00000181104, ENSG00000184500, ENSG00000149131, ENSG00000078401, ENSG00000106366, ENSG00000177119, ENSG00000185532, ENSG00000134853, ENSG00000213626, ENSG00000117525, ENSG00000174059, ENSG00000197632, ENSG00000164251, ENSG00000078098, ENSG0000…	2522	84	16650	2.20063	0.506433	0.00184672	0.1429
GOTERM_BP_FAT	GO:0007159~leukocyte cell-cell adhesion	107	3.63946	7.00637e-05	ENSG00000072274, ENSG00000160685, ENSG00000197329, ENSG00000136167, ENSG00000069667, ENSG00000174564, ENSG00000102524, ENSG00000125347, ENSG00000115604, ENSG00000081059, ENSG00000160255, ENSG00000170961, ENSG00000126804, ENSG00000076641, ENSG00000112658, ENSG00000114631, ENSG00000119927, ENSG00000125657, ENSG00000164327, ENSG00000106952, ENSG00000145901, ENSG00000134321, ENSG00000134516, ENSG0000…	2522	491	16650	1.4387	0.506897	0.00184435	0.14309
GOTERM_BP_FAT	GO:0071887~leukocyte apoptotic process	32	1.08844	7.04642e-05	ENSG00000183087, ENSG00000169242, ENSG00000188976, ENSG00000107562, ENSG00000026103, ENSG00000185950, ENSG00000135047, ENSG00000180353, ENSG00000146072, ENSG00000151651, ENSG00000119508, ENSG00000147889, ENSG00000168961, ENSG00000217128, ENSG00000196950, ENSG00000131981, ENSG00000143772, ENSG00000136244, ENSG00000030110, ENSG00000049130, ENSG00000169230, ENSG00000119927, ENSG00000089041, ENSG0000…	2522	102	16650	2.07119	0.508886	0.00185006	0.143908
GOTERM_BP_FAT	GO:0007169~transmembrane receptor protein tyrosine kinase signaling pathway	135	4.59184	7.10843e-05	ENSG00000138193, ENSG00000168209, ENSG00000185483, ENSG00000169071, ENSG00000105976, ENSG00000135744, ENSG00000187498, ENSG00000109458, ENSG00000105835, ENSG00000115380, ENSG00000278139, ENSG00000152804, ENSG00000164283, ENSG00000101265, ENSG00000089159, ENSG00000076641, ENSG00000125848, ENSG00000150347, ENSG00000054598, ENSG00000125845, ENSG00000213949, ENSG00000168398, ENSG00000183691, ENSG0000…	2522	648	16650	1.3754	0.51195	0.00186148	0.145173
GOTERM_BP_FAT	GO:0070201~regulation of establishment of protein localization	165	5.61224	7.22259e-05	ENSG00000109971, ENSG00000115008, ENSG00000167470, ENSG00000136167, ENSG00000157782, ENSG00000176907, ENSG00000173801, ENSG00000104081, ENSG00000153162, ENSG00000115414, ENSG00000126262, ENSG00000115604, ENSG00000150540, ENSG00000140464, ENSG00000163083, ENSG00000198911, ENSG00000115602, ENSG00000119699, ENSG00000171132, ENSG00000182261, ENSG00000213533, ENSG00000142794, ENSG00000186150, ENSG0000…	2522	820	16650	1.32843	0.51754	0.00188645	0.147503
GOTERM_BP_FAT	GO:0010769~regulation of cell morphogenesis involved in differentiation	79	2.68707	7.30431e-05	ENSG00000134569, ENSG00000091129, ENSG00000128342, ENSG00000179218, ENSG00000170381, ENSG00000131711, ENSG00000197892, ENSG00000103260, ENSG00000171517, ENSG00000137672, ENSG00000115415, ENSG00000115414, ENSG00000124782, ENSG00000170961, ENSG00000102760, ENSG00000100968, ENSG00000198910, ENSG00000119699, ENSG00000125845, ENSG00000138660, ENSG00000157168, ENSG00000112658, ENSG00000137575, ENSG0000…	2522	339	16650	1.5385	0.521503	0.00190285	0.149171
GOTERM_BP_FAT	GO:0052548~regulation of endopeptidase activity	85	2.89116	7.90628e-05	ENSG00000121552, ENSG00000175899, ENSG00000026103, ENSG00000165806, ENSG00000078081, ENSG00000135744, ENSG00000121858, ENSG00000126709, ENSG00000168961, ENSG00000177359, ENSG00000140464, ENSG00000181104, ENSG00000101439, ENSG00000003436, ENSG00000184500, ENSG00000158125, ENSG00000169031, ENSG00000141682, ENSG00000132170, ENSG00000124116, ENSG00000091592, ENSG00000100234, ENSG00000106366, ENSG0000…	2522	372	16650	1.5085	0.549706	0.00205421	0.161455
GOTERM_BP_FAT	GO:0050818~regulation of coagulation	29	0.986395	7.9332e-05	ENSG00000135218, ENSG00000104368, ENSG00000183044, ENSG00000122861, ENSG00000130203, ENSG00000173083, ENSG00000173918, ENSG00000112773, ENSG00000137801, ENSG00000181104, ENSG00000184500, ENSG00000149131, ENSG00000078401, ENSG00000106366, ENSG00000177119, ENSG00000185532, ENSG00000134853, ENSG00000213626, ENSG00000117525, ENSG00000174059, ENSG00000197632, ENSG00000164251, ENSG00000078098, ENSG0000…	2522	89	16650	2.15118	0.550928	0.00205591	0.162004
GOTERM_BP_FAT	GO:0051338~regulation of transferase activity	188	6.39456	7.97244e-05	ENSG00000138193, ENSG00000167470, ENSG00000169744, ENSG00000167264, ENSG00000161057, ENSG00000135744, ENSG00000109458, ENSG00000278139, ENSG00000108950, ENSG00000152804, ENSG00000116741, ENSG00000171517, ENSG00000131370, ENSG00000140464, ENSG00000177628, ENSG00000101265, ENSG00000197299, ENSG00000125848, ENSG00000119699, ENSG00000125845, ENSG00000213949, ENSG00000164086, ENSG00000166147, ENSG0000…	2522	955	16650	1.29964	0.552702	0.00206077	0.162805
GOTERM_BP_FAT	GO:0045598~regulation of fat cell differentiation	34	1.15646	8.24463e-05	ENSG00000151468, ENSG00000118260, ENSG00000120149, ENSG00000166949, ENSG00000073756, ENSG00000102802, ENSG00000140044, ENSG00000069667, ENSG00000172216, ENSG00000111186, ENSG00000126368, ENSG00000102554, ENSG00000139304, ENSG00000174705, ENSG00000186480, ENSG00000106538, ENSG00000175197, ENSG00000136244, ENSG00000101384, ENSG00000125845, ENSG00000132170, ENSG00000099953, ENSG00000174600, ENSG0000…	2522	112	16650	2.00415	0.564822	0.00212562	0.168359
GOTERM_BP_FAT	GO:0018212~peptidyl-tyrosine modification	81	2.7551	8.33542e-05	ENSG00000138798, ENSG00000185483, ENSG00000134569, ENSG00000169071, ENSG00000010219, ENSG00000128342, ENSG00000105976, ENSG00000066056, ENSG00000162407, ENSG00000096996, ENSG00000120337, ENSG00000119397, ENSG00000169902, ENSG00000135744, ENSG00000115380, ENSG00000159640, ENSG00000163235, ENSG00000134352, ENSG00000101017, ENSG00000131370, ENSG00000128294, ENSG00000181104, ENSG00000150281, ENSG0000…	2522	351	16650	1.52352	0.568791	0.00214352	0.170211
GOTERM_BP_FAT	GO:0007417~central nervous system development	179	6.08844	8.45654e-05	ENSG00000168209, ENSG00000091129, ENSG00000183023, ENSG00000069667, ENSG00000187498, ENSG00000161381, ENSG00000152804, ENSG00000164930, ENSG00000170485, ENSG00000150540, ENSG00000117318, ENSG00000128309, ENSG00000122641, ENSG00000253368, ENSG00000054598, ENSG00000125845, ENSG00000158555, ENSG00000112658, ENSG00000183691, ENSG00000134294, ENSG00000078018, ENSG00000140511, ENSG00000185008, ENSG0000…	2522	904	16650	1.30724	0.57403	0.00216911	0.172682
GOTERM_BP_FAT	GO:0042692~muscle cell differentiation	83	2.82313	8.54153e-05	ENSG00000179218, ENSG00000154358, ENSG00000183023, ENSG00000163431, ENSG00000183644, ENSG00000069667, ENSG00000135744, ENSG00000184481, ENSG00000090554, ENSG00000160211, ENSG00000138347, ENSG00000162909, ENSG00000113161, ENSG00000175197, ENSG00000117318, ENSG00000100968, ENSG00000101096, ENSG00000128602, ENSG00000125845, ENSG00000162614, ENSG00000157168, ENSG00000112658, ENSG00000141052, ENSG0000…	2522	362	16650	1.5137	0.577668	0.00218533	0.174416
GOTERM_BP_FAT	GO:0070848~response to growth factor	132	4.4898	8.81582e-05	ENSG00000168209, ENSG00000169071, ENSG00000049323, ENSG00000108854, ENSG00000135744, ENSG00000152804, ENSG00000153162, ENSG00000140464, ENSG00000170961, ENSG00000089159, ENSG00000125848, ENSG00000054598, ENSG00000119699, ENSG00000125845, ENSG00000166147, ENSG00000183691, ENSG00000136158, ENSG00000168140, ENSG00000001084, ENSG00000069702, ENSG00000166033, ENSG00000148677, ENSG00000183287, ENSG0000…	2522	634	16650	1.37453	0.589198	0.00224973	0.180013
GOTERM_BP_FAT	GO:0002697~regulation of immune effector process	76	2.58503	9.00587e-05	ENSG00000072274, ENSG00000184584, ENSG00000096996, ENSG00000137628, ENSG00000175899, ENSG00000239713, ENSG00000120337, ENSG00000234745, ENSG00000171860, ENSG00000174564, ENSG00000127241, ENSG00000171855, ENSG00000126262, ENSG00000168961, ENSG00000128394, ENSG00000101017, ENSG00000170425, ENSG00000140464, ENSG00000126804, ENSG00000184500, ENSG00000073008, ENSG00000119699, ENSG00000118503, ENSG0000…	2522	325	16650	1.54383	0.597002	0.00229238	0.18389
GOTERM_BP_FAT	GO:0072577~endothelial cell apoptotic process	19	0.646259	9.05582e-05	ENSG00000196139, ENSG00000183087, ENSG00000106366, ENSG00000095752, ENSG00000164362, ENSG00000177119, ENSG00000197442, ENSG00000182871, ENSG00000174807, ENSG00000120156, ENSG00000101017, ENSG00000090339, ENSG00000137801, ENSG00000167772, ENSG00000171951, ENSG00000102760, ENSG00000169031, ENSG00000112902, ENSG00000118503	2522	47	16650	2.66885	0.599028	0.00229928	0.184909
GOTERM_BP_FAT	GO:0043407~negative regulation of MAP kinase activity	25	0.85034	9.13486e-05	ENSG00000169220, ENSG00000130203, ENSG00000158050, ENSG00000166311, ENSG00000116741, ENSG00000138166, ENSG00000166068, ENSG00000113161, ENSG00000177628, ENSG00000196396, ENSG00000120875, ENSG00000125538, ENSG00000120129, ENSG00000164086, ENSG00000104332, ENSG00000136158, ENSG00000134242, ENSG00000198369, ENSG00000125378, ENSG00000121653, ENSG00000139318, ENSG00000084207, ENSG00000138835, ENSG0000…	2522	72	16650	2.29233	0.602214	0.0023135	0.186521
GOTERM_BP_FAT	GO:0010628~positive regulation of gene expression	311	10.5782	9.43109e-05	ENSG00000071242, ENSG00000163884, ENSG00000115008, ENSG00000198715, ENSG00000188313, ENSG00000160685, ENSG00000164330, ENSG00000161057, ENSG00000183684, ENSG00000078081, ENSG00000171223, ENSG00000152804, ENSG00000184838, ENSG00000115415, ENSG00000153162, ENSG00000170485, ENSG00000115414, ENSG00000140464, ENSG00000177628, ENSG00000100968, ENSG00000198911, ENSG00000054598, ENSG00000119699, ENSG0000…	2522	1692	16650	1.21347	0.61393	0.00238246	0.192565
GOTERM_BP_FAT	GO:0052547~regulation of peptidase activity	89	3.02721	9.89912e-05	ENSG00000121552, ENSG00000175899, ENSG00000026103, ENSG00000165806, ENSG00000078081, ENSG00000135744, ENSG00000121858, ENSG00000126709, ENSG00000115414, ENSG00000168961, ENSG00000177359, ENSG00000140464, ENSG00000181104, ENSG00000101439, ENSG00000003436, ENSG00000184500, ENSG00000158125, ENSG00000169031, ENSG00000141682, ENSG00000132170, ENSG00000124116, ENSG00000091592, ENSG00000100234, ENSG0000…	2522	396	16650	1.48376	0.631741	0.00249431	0.202111
GOTERM_BP_FAT	GO:0090066~regulation of anatomical structure size	105	3.57143	9.95496e-05	ENSG00000091129, ENSG00000135643, ENSG00000205542, ENSG00000183023, ENSG00000170381, ENSG00000156113, ENSG00000135744, ENSG00000116741, ENSG00000171517, ENSG00000148680, ENSG00000184838, ENSG00000115414, ENSG00000054598, ENSG00000198910, ENSG00000213949, ENSG00000171132, ENSG00000138660, ENSG00000168398, ENSG00000112658, ENSG00000136802, ENSG00000164327, ENSG00000001084, ENSG00000132359, ENSG0000…	2522	484	16650	1.43223	0.633811	0.00250211	0.203251
GOTERM_BP_FAT	GO:0071214~cellular response to abiotic stimulus	65	2.21088	0.000101829	ENSG00000164045, ENSG00000073756, ENSG00000026103, ENSG00000135744, ENSG00000054277, ENSG00000125347, ENSG00000137673, ENSG00000153162, ENSG00000183207, ENSG00000101017, ENSG00000100968, ENSG00000172613, ENSG00000197299, ENSG00000126804, ENSG00000176171, ENSG00000099864, ENSG00000168398, ENSG00000134294, ENSG00000136560, ENSG00000104332, ENSG00000062822, ENSG00000164342, ENSG00000198515, ENSG0000…	2522	268	16650	1.60121	0.642139	0.00255298	0.2079
GOTERM_BP_FAT	GO:0050680~negative regulation of epithelial cell proliferation	35	1.19048	0.000105708	ENSG00000173482, ENSG00000105894, ENSG00000072163, ENSG00000071246, ENSG00000125266, ENSG00000130203, ENSG00000113140, ENSG00000115415, ENSG00000111424, ENSG00000129757, ENSG00000116455, ENSG00000137801, ENSG00000147862, ENSG00000171951, ENSG00000102760, ENSG00000125965, ENSG00000158125, ENSG00000132386, ENSG00000164066, ENSG00000175832, ENSG00000168874, ENSG00000179222, ENSG00000128917, ENSG0000…	2522	118	16650	1.95819	0.655878	0.00264355	0.215812
GOTERM_BP_FAT	GO:0045446~endothelial cell differentiation	30	1.02041	0.000109113	ENSG00000105894, ENSG00000233276, ENSG00000104365, ENSG00000130396, ENSG00000105976, ENSG00000113448, ENSG00000267534, ENSG00000182871, ENSG00000188064, ENSG00000153162, ENSG00000125968, ENSG00000172936, ENSG00000159167, ENSG00000158125, ENSG00000125538, ENSG00000101384, ENSG00000168874, ENSG00000092820, ENSG00000261371, ENSG00000157168, ENSG00000134202, ENSG00000125378, ENSG00000170989, ENSG0000…	2522	95	16650	2.08481	0.667503	0.00272184	0.222756
GOTERM_BP_FAT	GO:0048878~chemical homeostasis	203	6.90476	0.000111559	ENSG00000080493, ENSG00000113448, ENSG00000171517, ENSG00000153162, ENSG00000115415, ENSG00000204267, ENSG00000263001, ENSG00000140464, ENSG00000177628, ENSG00000128973, ENSG00000171132, ENSG00000167996, ENSG00000219607, ENSG00000141458, ENSG00000087086, ENSG00000104635, ENSG00000089060, ENSG00000001084, ENSG00000154127, ENSG00000143153, ENSG00000166949, ENSG00000197930, ENSG00000165060, ENSG0000…	2522	1049	16650	1.27758	0.675608	0.0027759	0.227743
GOTERM_BP_FAT	GO:0050708~regulation of protein secretion	88	2.9932	0.00011314	ENSG00000135914, ENSG00000115008, ENSG00000167470, ENSG00000174130, ENSG00000265107, ENSG00000142082, ENSG00000126368, ENSG00000153162, ENSG00000168961, ENSG00000126262, ENSG00000115414, ENSG00000101017, ENSG00000137462, ENSG00000113161, ENSG00000140464, ENSG00000181104, ENSG00000102760, ENSG00000163083, ENSG00000115602, ENSG00000119699, ENSG00000092820, ENSG00000171132, ENSG00000182261, ENSG0000…	2522	392	16650	1.48206	0.680742	0.00280826	0.230967
GOTERM_BP_FAT	GO:0070371~ERK1 and ERK2 cascade	60	2.04082	0.000115126	ENSG00000135914, ENSG00000138798, ENSG00000115009, ENSG00000128342, ENSG00000169220, ENSG00000170955, ENSG00000135744, ENSG00000142082, ENSG00000168961, ENSG00000144476, ENSG00000108688, ENSG00000113161, ENSG00000181104, ENSG00000125845, ENSG00000120129, ENSG00000092820, ENSG00000100234, ENSG00000153721, ENSG00000179295, ENSG00000136158, ENSG00000134853, ENSG00000120156, ENSG00000125398, ENSG0000…	2522	243	16650	1.6301	0.687078	0.00285048	0.235017
GOTERM_BP_FAT	GO:0043122~regulation of I-kappaB kinase/NF-kappaB signaling	59	2.0068	0.000117643	ENSG00000115008, ENSG00000135914, ENSG00000073756, ENSG00000197329, ENSG00000174130, ENSG00000139946, ENSG00000263528, ENSG00000069667, ENSG00000176907, ENSG00000132274, ENSG00000121858, ENSG00000161011, ENSG00000115415, ENSG00000168961, ENSG00000115604, ENSG00000101017, ENSG00000137462, ENSG00000165233, ENSG00000181104, ENSG00000115602, ENSG00000118503, ENSG00000171132, ENSG00000127863, ENSG0000…	2522	238	16650	1.63661	0.694928	0.00290559	0.24015
GOTERM_BP_FAT	GO:0042311~vasodilation	21	0.714286	0.000117939	ENSG00000173482, ENSG00000121064, ENSG00000169252, ENSG00000233276, ENSG00000168398, ENSG00000021826, ENSG00000185532, ENSG00000130203, ENSG00000135744, ENSG00000121361, ENSG00000265107, ENSG00000171388, ENSG00000116741, ENSG00000164251, ENSG00000170425, ENSG00000113161, ENSG00000128271, ENSG00000184381, ENSG00000125124, ENSG00000131979, ENSG00000213949	2522	56	16650	2.47571	0.695838	0.00290578	0.240754
GOTERM_BP_FAT	GO:0060688~regulation of morphogenesis of a branching structure	20	0.680272	0.000122213	ENSG00000179222, ENSG00000074527, ENSG00000184292, ENSG00000183691, ENSG00000104332, ENSG00000112715, ENSG00000169083, ENSG00000125618, ENSG00000135744, ENSG00000125398, ENSG00000134245, ENSG00000125378, ENSG00000168621, ENSG00000170577, ENSG00000128602, ENSG00000137573, ENSG00000168779, ENSG00000186350, ENSG00000114251, ENSG00000175832	2522	52	16650	2.53919	0.708677	0.00300359	0.249467
GOTERM_BP_FAT	GO:1903706~regulation of hemopoiesis	76	2.58503	0.000122801	ENSG00000198805, ENSG00000160685, ENSG00000128342, ENSG00000118260, ENSG00000096996, ENSG00000026103, ENSG00000120337, ENSG00000234745, ENSG00000176907, ENSG00000159640, ENSG00000090554, ENSG00000185340, ENSG00000125347, ENSG00000171855, ENSG00000168961, ENSG00000122378, ENSG00000101265, ENSG00000128606, ENSG00000157368, ENSG00000126804, ENSG00000122641, ENSG00000054598, ENSG00000159753, ENSG0000…	2522	328	16650	1.52971	0.710402	0.0030107	0.250667
GOTERM_BP_FAT	GO:0033673~negative regulation of kinase activity	62	2.10884	0.000123669	ENSG00000167470, ENSG00000169220, ENSG00000167264, ENSG00000100100, ENSG00000116741, ENSG00000152804, ENSG00000131370, ENSG00000113161, ENSG00000177628, ENSG00000005249, ENSG00000125848, ENSG00000118503, ENSG00000164086, ENSG00000120129, ENSG00000104332, ENSG00000141052, ENSG00000136158, ENSG00000173334, ENSG00000185070, ENSG00000154127, ENSG00000071575, ENSG00000132000, ENSG00000084207, ENSG0000…	2522	254	16650	1.61149	0.712929	0.0030246	0.252437
GOTERM_BP_FAT	GO:0051047~positive regulation of secretion	81	2.7551	0.000124004	ENSG00000135914, ENSG00000115008, ENSG00000118260, ENSG00000135744, ENSG00000142082, ENSG00000135124, ENSG00000153162, ENSG00000126262, ENSG00000168961, ENSG00000123595, ENSG00000170425, ENSG00000181104, ENSG00000081803, ENSG00000102760, ENSG00000163083, ENSG00000122641, ENSG00000109255, ENSG00000115602, ENSG00000119699, ENSG00000092820, ENSG00000182261, ENSG00000171132, ENSG00000159753, ENSG0000…	2522	355	16650	1.50635	0.713897	0.00302544	0.253119
GOTERM_BP_FAT	GO:0046942~carboxylic acid transport	66	2.2449	0.000124326	ENSG00000162409, ENSG00000167703, ENSG00000072041, ENSG00000196517, ENSG00000151012, ENSG00000159640, ENSG00000135124, ENSG00000092068, ENSG00000121769, ENSG00000149150, ENSG00000111371, ENSG00000118596, ENSG00000174327, ENSG00000132170, ENSG00000168398, ENSG00000177542, ENSG00000134294, ENSG00000147100, ENSG00000101188, ENSG00000187134, ENSG00000178537, ENSG00000013293, ENSG00000005379, ENSG0000…	2522	275	16650	1.58446	0.714825	0.00302597	0.253775
GOTERM_BP_FAT	GO:0032870~cellular response to hormone stimulus	128	4.35374	0.000125563	ENSG00000196139, ENSG00000168209, ENSG00000135744, ENSG00000109458, ENSG00000069667, ENSG00000105835, ENSG00000278139, ENSG00000171223, ENSG00000185340, ENSG00000115415, ENSG00000127920, ENSG00000089159, ENSG00000163083, ENSG00000122641, ENSG00000171132, ENSG00000166147, ENSG00000141458, ENSG00000175745, ENSG00000185008, ENSG00000070669, ENSG00000001084, ENSG00000131408, ENSG00000153823, ENSG0000…	2522	616	16650	1.37182	0.718364	0.00304869	0.256298
GOTERM_BP_FAT	GO:1903426~regulation of reactive oxygen species biosynthetic process	24	0.816327	0.000127011	ENSG00000136826, ENSG00000102393, ENSG00000166949, ENSG00000073756, ENSG00000135744, ENSG00000068024, ENSG00000145335, ENSG00000130707, ENSG00000174059, ENSG00000135124, ENSG00000126602, ENSG00000165646, ENSG00000127528, ENSG00000102575, ENSG00000090339, ENSG00000051523, ENSG00000160255, ENSG00000100300, ENSG00000124212, ENSG00000136869, ENSG00000136244, ENSG00000163661, ENSG00000125538, ENSG0000…	2522	69	16650	2.29631	0.722448	0.00307638	0.259249
GOTERM_BP_FAT	GO:0043900~regulation of multi-organism process	85	2.89116	0.000127917	ENSG00000109971, ENSG00000127616, ENSG00000188313, ENSG00000184584, ENSG00000108854, ENSG00000096996, ENSG00000137628, ENSG00000111331, ENSG00000239713, ENSG00000078081, ENSG00000161011, ENSG00000171855, ENSG00000115415, ENSG00000153162, ENSG00000178685, ENSG00000204267, ENSG00000168961, ENSG00000128394, ENSG00000154589, ENSG00000142089, ENSG00000140464, ENSG00000163083, ENSG00000148175, ENSG0000…	2522	377	16650	1.48849	0.724976	0.00309089	0.261097
GOTERM_BP_FAT	GO:0051336~regulation of hydrolase activity	251	8.53741	0.000129732	ENSG00000119698, ENSG00000115009, ENSG00000176658, ENSG00000188313, ENSG00000111331, ENSG00000078081, ENSG00000131374, ENSG00000115414, ENSG00000140464, ENSG00000117519, ENSG00000124116, ENSG00000167994, ENSG00000171132, ENSG00000107521, ENSG00000106366, ENSG00000136560, ENSG00000136158, ENSG00000157227, ENSG00000165092, ENSG00000120156, ENSG00000167716, ENSG00000164327, ENSG00000137936, ENSG0000…	2522	1337	16650	1.2394	0.729966	0.00312718	0.264796
GOTERM_BP_FAT	GO:1902105~regulation of leukocyte differentiation	60	2.04082	0.000129828	ENSG00000198805, ENSG00000160685, ENSG00000128342, ENSG00000118260, ENSG00000096996, ENSG00000026103, ENSG00000120337, ENSG00000234745, ENSG00000090554, ENSG00000125347, ENSG00000171855, ENSG00000168961, ENSG00000122378, ENSG00000101265, ENSG00000128606, ENSG00000157368, ENSG00000126804, ENSG00000122641, ENSG00000159753, ENSG00000166147, ENSG00000104332, ENSG00000169230, ENSG00000164342, ENSG0000…	2522	244	16650	1.62342	0.730228	0.00312203	0.264991
GOTERM_BP_FAT	GO:0070230~positive regulation of lymphocyte apoptotic process	12	0.408163	0.000130481	ENSG00000168961, ENSG00000167604, ENSG00000090339, ENSG00000217128, ENSG00000169230, ENSG00000141510, ENSG00000271503, ENSG00000026103, ENSG00000089041, ENSG00000131203, ENSG00000114251, ENSG00000151651	2522	22	16650	3.60104	0.732001	0.00313026	0.266324
GOTERM_BP_FAT	GO:0061614~pri-miRNA transcription from RNA polymerase II promoter	14	0.47619	0.000132338	ENSG00000125378, ENSG00000127616, ENSG00000186951, ENSG00000112658, ENSG00000134954, ENSG00000164362, ENSG00000166949, ENSG00000147862, ENSG00000100968, ENSG00000187079, ENSG00000170365, ENSG00000175592, ENSG00000125398, ENSG00000125845	2522	29	16650	3.18713	0.736978	0.00316722	0.27011
GOTERM_BP_FAT	GO:0010743~regulation of macrophage derived foam cell differentiation	14	0.47619	0.000132338	ENSG00000135218, ENSG00000100906, ENSG00000135744, ENSG00000144891, ENSG00000154265, ENSG00000186951, ENSG00000131408, ENSG00000165029, ENSG00000027075, ENSG00000164400, ENSG00000038945, ENSG00000184371, ENSG00000259207, ENSG00000132170	2522	29	16650	3.18713	0.736978	0.00316722	0.27011
GOTERM_BP_FAT	GO:0014033~neural crest cell differentiation	26	0.884354	0.000134745	ENSG00000135914, ENSG00000135622, ENSG00000170381, ENSG00000128602, ENSG00000090776, ENSG00000054598, ENSG00000101384, ENSG00000112902, ENSG00000164442, ENSG00000153993, ENSG00000078401, ENSG00000122691, ENSG00000157168, ENSG00000049130, ENSG00000104332, ENSG00000128918, ENSG00000114315, ENSG00000125398, ENSG00000138623, ENSG00000075213, ENSG00000016082, ENSG00000121039, ENSG00000162998, ENSG0000…	2522	78	16650	2.20063	0.743289	0.0032171	0.275015
GOTERM_BP_FAT	GO:0048762~mesenchymal cell differentiation	47	1.59864	0.000136447	ENSG00000135914, ENSG00000169242, ENSG00000134013, ENSG00000135622, ENSG00000120149, ENSG00000166949, ENSG00000170381, ENSG00000115415, ENSG00000170961, ENSG00000102760, ENSG00000149948, ENSG00000128602, ENSG00000090776, ENSG00000044090, ENSG00000101384, ENSG00000054598, ENSG00000112902, ENSG00000119699, ENSG00000125845, ENSG00000153993, ENSG00000078401, ENSG00000164442, ENSG00000122691, ENSG0000…	2522	178	16650	1.7432	0.747661	0.00324999	0.278485
GOTERM_BP_FAT	GO:2000379~positive regulation of reactive oxygen species metabolic process	28	0.952381	0.000136627	ENSG00000196139, ENSG00000135218, ENSG00000073756, ENSG00000166949, ENSG00000113721, ENSG00000135744, ENSG00000130707, ENSG00000145335, ENSG00000135124, ENSG00000051523, ENSG00000160255, ENSG00000137801, ENSG00000158125, ENSG00000163661, ENSG00000136244, ENSG00000125538, ENSG00000078401, ENSG00000136826, ENSG00000068024, ENSG00000144891, ENSG00000127528, ENSG00000164251, ENSG00000090339, ENSG0000…	2522	87	16650	2.12475	0.748119	0.0032466	0.278851
GOTERM_BP_FAT	GO:0071417~cellular response to organonitrogen compound	103	3.5034	0.000140094	ENSG00000163884, ENSG00000113448, ENSG00000183023, ENSG00000204262, ENSG00000187498, ENSG00000109458, ENSG00000105835, ENSG00000135744, ENSG00000173801, ENSG00000278139, ENSG00000115415, ENSG00000127920, ENSG00000099822, ENSG00000089159, ENSG00000197299, ENSG00000163083, ENSG00000109787, ENSG00000166147, ENSG00000001084, ENSG00000039068, ENSG00000153823, ENSG00000121281, ENSG00000239282, ENSG0000…	2522	477	16650	1.42557	0.756779	0.00332103	0.285917
GOTERM_BP_FAT	GO:1901565~organonitrogen compound catabolic process	82	2.78912	0.000144571	ENSG00000025708, ENSG00000198805, ENSG00000158825, ENSG00000185013, ENSG00000108784, ENSG00000113448, ENSG00000144908, ENSG00000171097, ENSG00000239713, ENSG00000184154, ENSG00000060982, ENSG00000173083, ENSG00000159640, ENSG00000100577, ENSG00000113441, ENSG00000139329, ENSG00000076685, ENSG00000163644, ENSG00000128394, ENSG00000150540, ENSG00000127415, ENSG00000162512, ENSG00000177628, ENSG0000…	2522	362	16650	1.49546	0.767525	0.00341896	0.295042
GOTERM_BP_FAT	GO:0046822~regulation of nucleocytoplasmic transport	54	1.83673	0.000146345	ENSG00000138798, ENSG00000184584, ENSG00000073756, ENSG00000196562, ENSG00000157782, ENSG00000176907, ENSG00000173801, ENSG00000178685, ENSG00000153162, ENSG00000115604, ENSG00000168961, ENSG00000137462, ENSG00000128602, ENSG00000119699, ENSG00000183486, ENSG00000213533, ENSG00000179295, ENSG00000164342, ENSG00000164885, ENSG00000162711, ENSG00000039068, ENSG00000146232, ENSG00000141510, ENSG0000…	2522	214	16650	1.6659	0.771651	0.00345276	0.298658
GOTERM_BP_FAT	GO:0032368~regulation of lipid transport	29	0.986395	0.00015067	ENSG00000100906, ENSG00000138798, ENSG00000130203, ENSG00000185950, ENSG00000173918, ENSG00000135124, ENSG00000153162, ENSG00000165029, ENSG00000137801, ENSG00000198911, ENSG00000259207, ENSG00000125538, ENSG00000078401, ENSG00000132170, ENSG00000108984, ENSG00000101670, ENSG00000179295, ENSG00000169230, ENSG00000089041, ENSG00000101188, ENSG00000186951, ENSG00000131408, ENSG00000100300, ENSG0000…	2522	92	16650	2.08103	0.781403	0.00354633	0.30747
GOTERM_BP_FAT	GO:0002720~positive regulation of cytokine production involved in immune response	15	0.510204	0.000151526	ENSG00000135218, ENSG00000157873, ENSG00000162711, ENSG00000166710, ENSG00000119508, ENSG00000138623, ENSG00000164251, ENSG00000126262, ENSG00000159674, ENSG00000167191, ENSG00000134321, ENSG00000136869, ENSG00000117586, ENSG00000136244, ENSG00000114251	2522	33	16650	3.00087	0.783283	0.00355814	0.309214
GOTERM_BP_FAT	GO:0031348~negative regulation of defense response	42	1.42857	0.00015418	ENSG00000233276, ENSG00000166949, ENSG00000175899, ENSG00000130203, ENSG00000123609, ENSG00000055332, ENSG00000069667, ENSG00000234745, ENSG00000174564, ENSG00000135318, ENSG00000103241, ENSG00000163565, ENSG00000168961, ENSG00000102575, ENSG00000134954, ENSG00000137869, ENSG00000124212, ENSG00000177628, ENSG00000181751, ENSG00000128271, ENSG00000160710, ENSG00000149131, ENSG00000132386, ENSG0000…	2522	154	16650	1.80052	0.789011	0.00361194	0.314622
GOTERM_BP_FAT	GO:0051248~negative regulation of protein metabolic process	202	6.87075	0.000154586	ENSG00000163884, ENSG00000119698, ENSG00000113448, ENSG00000161057, ENSG00000078081, ENSG00000144228, ENSG00000152804, ENSG00000131370, ENSG00000140464, ENSG00000177628, ENSG00000163083, ENSG00000164086, ENSG00000124116, ENSG00000171132, ENSG00000106366, ENSG00000183691, ENSG00000136158, ENSG00000146674, ENSG00000001084, ENSG00000145901, ENSG00000154127, ENSG00000011422, ENSG00000187678, ENSG0000…	2522	1049	16650	1.27129	0.789875	0.00361307	0.31545
GOTERM_BP_FAT	GO:0032675~regulation of interleukin-6 production	32	1.08844	0.000155268	ENSG00000135218, ENSG00000115008, ENSG00000183087, ENSG00000174130, ENSG00000234745, ENSG00000156711, ENSG00000172216, ENSG00000168961, ENSG00000137462, ENSG00000137486, ENSG00000170425, ENSG00000159674, ENSG00000051523, ENSG00000177628, ENSG00000172936, ENSG00000181104, ENSG00000136244, ENSG00000125538, ENSG00000118503, ENSG00000182261, ENSG00000122691, ENSG00000164342, ENSG00000107201, ENSG0000…	2522	106	16650	1.99303	0.791316	0.00362059	0.31684
GOTERM_BP_FAT	GO:0014909~smooth muscle cell migration	21	0.714286	0.000156079	ENSG00000104368, ENSG00000106366, ENSG00000164362, ENSG00000122861, ENSG00000135679, ENSG00000113721, ENSG00000146674, ENSG00000135744, ENSG00000068024, ENSG00000173334, ENSG00000184481, ENSG00000172725, ENSG00000109819, ENSG00000170961, ENSG00000133110, ENSG00000084207, ENSG00000271503, ENSG00000259207, ENSG00000164171, ENSG00000128512, ENSG00000137872	2522	57	16650	2.43228	0.793016	0.00363107	0.318491
GOTERM_BP_FAT	GO:0051960~regulation of nervous system development	154	5.2381	0.000160462	ENSG00000091129, ENSG00000078725, ENSG00000170381, ENSG00000101463, ENSG00000171517, ENSG00000153162, ENSG00000115414, ENSG00000100968, ENSG00000125848, ENSG00000198910, ENSG00000125845, ENSG00000158555, ENSG00000112658, ENSG00000183691, ENSG00000175745, ENSG00000112655, ENSG00000185008, ENSG00000132359, ENSG00000148677, ENSG00000027075, ENSG00000004139, ENSG00000186340, ENSG00000187688, ENSG0000…	2522	769	16650	1.3221	0.801973	0.00372427	0.327422
GOTERM_BP_FAT	GO:0014032~neural crest cell development	24	0.816327	0.000162361	ENSG00000135914, ENSG00000122691, ENSG00000135622, ENSG00000049130, ENSG00000157168, ENSG00000128918, ENSG00000170381, ENSG00000114315, ENSG00000125398, ENSG00000138623, ENSG00000075213, ENSG00000016082, ENSG00000121039, ENSG00000168621, ENSG00000128602, ENSG00000180318, ENSG00000090776, ENSG00000101384, ENSG00000054598, ENSG00000112902, ENSG00000164442, ENSG00000137872, ENSG00000078401, ENSG0000…	2522	70	16650	2.26351	0.805732	0.00375962	0.33129
GOTERM_BP_FAT	GO:0098586~cellular response to virus	16	0.544218	0.000163988	ENSG00000108771, ENSG00000137628, ENSG00000107201, ENSG00000263528, ENSG00000181195, ENSG00000171855, ENSG00000023445, ENSG00000108561, ENSG00000168961, ENSG00000105939, ENSG00000110330, ENSG00000149476, ENSG00000160710, ENSG00000185507, ENSG00000115267, ENSG00000185386	2522	37	16650	2.85488	0.808897	0.00378854	0.334606
GOTERM_BP_FAT	GO:0046649~lymphocyte activation	132	4.4898	0.000168127	ENSG00000160683, ENSG00000072274, ENSG00000160685, ENSG00000197329, ENSG00000136167, ENSG00000069667, ENSG00000174564, ENSG00000090554, ENSG00000102524, ENSG00000152804, ENSG00000125347, ENSG00000115604, ENSG00000081059, ENSG00000160255, ENSG00000174371, ENSG00000126804, ENSG00000122641, ENSG00000076641, ENSG00000112658, ENSG00000136802, ENSG00000119927, ENSG00000157227, ENSG00000125657, ENSG0000…	2522	643	16650	1.35529	0.816715	0.00387511	0.343036
GOTERM_BP_FAT	GO:0042592~homeostatic process	301	10.2381	0.000170836	ENSG00000115008, ENSG00000080493, ENSG00000113448, ENSG00000020129, ENSG00000174564, ENSG00000171517, ENSG00000115415, ENSG00000153162, ENSG00000204267, ENSG00000263001, ENSG00000140464, ENSG00000177628, ENSG00000128973, ENSG00000198911, ENSG00000054598, ENSG00000100479, ENSG00000171132, ENSG00000167996, ENSG00000219607, ENSG00000141458, ENSG00000087086, ENSG00000089060, ENSG00000104635, ENSG0000…	2522	1645	16650	1.20801	0.821659	0.00392846	0.348555
GOTERM_BP_FAT	GO:0032269~negative regulation of cellular protein metabolic process	192	6.53061	0.000171895	ENSG00000163884, ENSG00000119698, ENSG00000168209, ENSG00000113448, ENSG00000167264, ENSG00000175899, ENSG00000161057, ENSG00000144228, ENSG00000135744, ENSG00000078081, ENSG00000127241, ENSG00000152804, ENSG00000116741, ENSG00000126709, ENSG00000131370, ENSG00000140464, ENSG00000177628, ENSG00000101265, ENSG00000125848, ENSG00000124116, ENSG00000164086, ENSG00000171132, ENSG00000168398, ENSG0000…	2522	992	16650	1.27779	0.823553	0.00394377	0.350711
GOTERM_BP_FAT	GO:0006809~nitric oxide biosynthetic process	23	0.782313	0.000176716	ENSG00000081181, ENSG00000136826, ENSG00000102393, ENSG00000166949, ENSG00000073756, ENSG00000069667, ENSG00000135744, ENSG00000130707, ENSG00000174059, ENSG00000135124, ENSG00000127528, ENSG00000102575, ENSG00000090339, ENSG00000160255, ENSG00000100300, ENSG00000124212, ENSG00000181019, ENSG00000136869, ENSG00000136244, ENSG00000163661, ENSG00000125538, ENSG00000131979, ENSG00000078401	2522	66	16650	2.30066	0.831934	0.00404498	0.360531
GOTERM_BP_FAT	GO:0010952~positive regulation of peptidase activity	42	1.42857	0.000179447	ENSG00000112378, ENSG00000166949, ENSG00000197442, ENSG00000026103, ENSG00000165806, ENSG00000130706, ENSG00000145335, ENSG00000185088, ENSG00000121858, ENSG00000092010, ENSG00000163565, ENSG00000147889, ENSG00000168961, ENSG00000115414, ENSG00000137486, ENSG00000110911, ENSG00000136305, ENSG00000140464, ENSG00000181104, ENSG00000158125, ENSG00000141682, ENSG00000169031, ENSG00000132170, ENSG0000…	2522	155	16650	1.7889	0.836503	0.00409807	0.366093
GOTERM_BP_FAT	GO:0003018~vascular process in circulatory system	43	1.46259	0.00018073	ENSG00000135914, ENSG00000173482, ENSG00000233276, ENSG00000135643, ENSG00000021826, ENSG00000183023, ENSG00000073756, ENSG00000112715, ENSG00000130203, ENSG00000135744, ENSG00000159640, ENSG00000265107, ENSG00000171388, ENSG00000180914, ENSG00000116741, ENSG00000148680, ENSG00000196639, ENSG00000170425, ENSG00000113161, ENSG00000107796, ENSG00000181104, ENSG00000128271, ENSG00000197584, ENSG0000…	2522	160	16650	1.77426	0.838607	0.004118	0.368707
GOTERM_BP_FAT	GO:0006469~negative regulation of protein kinase activity	58	1.97279	0.000194552	ENSG00000169220, ENSG00000167264, ENSG00000116741, ENSG00000152804, ENSG00000131370, ENSG00000113161, ENSG00000177628, ENSG00000005249, ENSG00000125848, ENSG00000118503, ENSG00000164086, ENSG00000120129, ENSG00000141052, ENSG00000104332, ENSG00000136158, ENSG00000173334, ENSG00000185070, ENSG00000154127, ENSG00000071575, ENSG00000132000, ENSG00000084207, ENSG00000197381, ENSG00000187678, ENSG0000…	2522	237	16650	1.61566	0.859622	0.00442228	0.396851
GOTERM_BP_FAT	GO:0018108~peptidyl-tyrosine phosphorylation	79	2.68707	0.000197614	ENSG00000138798, ENSG00000185483, ENSG00000134569, ENSG00000169071, ENSG00000010219, ENSG00000128342, ENSG00000105976, ENSG00000066056, ENSG00000162407, ENSG00000096996, ENSG00000120337, ENSG00000119397, ENSG00000135744, ENSG00000115380, ENSG00000159640, ENSG00000163235, ENSG00000134352, ENSG00000101017, ENSG00000131370, ENSG00000181104, ENSG00000150281, ENSG00000070759, ENSG00000261371, ENSG0000…	2522	349	16650	1.49441	0.863894	0.00448165	0.403085
GOTERM_BP_FAT	GO:0031589~cell-substrate adhesion	71	2.41497	0.000200291	ENSG00000124466, ENSG00000179218, ENSG00000170381, ENSG00000205221, ENSG00000091986, ENSG00000173083, ENSG00000197467, ENSG00000162804, ENSG00000115414, ENSG00000124782, ENSG00000160255, ENSG00000170961, ENSG00000144810, ENSG00000089159, ENSG00000198759, ENSG00000070759, ENSG00000213949, ENSG00000131669, ENSG00000171132, ENSG00000138660, ENSG00000261371, ENSG00000112658, ENSG00000106366, ENSG0000…	2522	306	16650	1.53181	0.867523	0.00453204	0.408535
GOTERM_BP_FAT	GO:2000108~positive regulation of leukocyte apoptotic process	14	0.47619	0.000201324	ENSG00000169230, ENSG00000026103, ENSG00000089041, ENSG00000151651, ENSG00000119508, ENSG00000147889, ENSG00000168961, ENSG00000167604, ENSG00000090339, ENSG00000217128, ENSG00000141510, ENSG00000271503, ENSG00000131203, ENSG00000114251	2522	30	16650	3.08089	0.868896	0.00454517	0.410638
GOTERM_BP_FAT	GO:0010001~glial cell differentiation	47	1.59864	0.000207213	ENSG00000163884, ENSG00000187957, ENSG00000130396, ENSG00000128342, ENSG00000162407, ENSG00000138386, ENSG00000116106, ENSG00000103260, ENSG00000146072, ENSG00000162576, ENSG00000134352, ENSG00000136717, ENSG00000137462, ENSG00000147862, ENSG00000128271, ENSG00000124766, ENSG00000149948, ENSG00000124920, ENSG00000138675, ENSG00000128602, ENSG00000144355, ENSG00000010278, ENSG00000125845, ENSG0000…	2522	181	16650	1.71431	0.876461	0.00466737	0.422624
GOTERM_BP_FAT	GO:2001236~regulation of extrinsic apoptotic signaling pathway	43	1.46259	0.000209301	ENSG00000115008, ENSG00000233276, ENSG00000107731, ENSG00000197142, ENSG00000026103, ENSG00000135744, ENSG00000121858, ENSG00000126709, ENSG00000140464, ENSG00000137801, ENSG00000023287, ENSG00000171951, ENSG00000164400, ENSG00000131981, ENSG00000122641, ENSG00000125538, ENSG00000141682, ENSG00000118503, ENSG00000123689, ENSG00000101955, ENSG00000100234, ENSG00000056558, ENSG00000157168, ENSG0000…	2522	161	16650	1.76324	0.879038	0.00470381	0.426875
GOTERM_BP_FAT	GO:0071229~cellular response to acid chemical	44	1.4966	0.000209595	ENSG00000196139, ENSG00000142156, ENSG00000078725, ENSG00000118260, ENSG00000204262, ENSG00000187498, ENSG00000130707, ENSG00000083750, ENSG00000239672, ENSG00000111186, ENSG00000172216, ENSG00000087245, ENSG00000188064, ENSG00000143322, ENSG00000126262, ENSG00000165029, ENSG00000051523, ENSG00000155760, ENSG00000162909, ENSG00000109819, ENSG00000117318, ENSG00000164692, ENSG00000132386, ENSG0000…	2522	166	16650	1.7499	0.879396	0.00469993	0.427473
GOTERM_BP_FAT	GO:0001823~mesonephros development	31	1.05442	0.000213015	ENSG00000081181, ENSG00000112715, ENSG00000166949, ENSG00000135744, ENSG00000170365, ENSG00000143839, ENSG00000112246, ENSG00000128602, ENSG00000054598, ENSG00000120693, ENSG00000125845, ENSG00000179222, ENSG00000113578, ENSG00000183691, ENSG00000184292, ENSG00000104332, ENSG00000077092, ENSG00000125618, ENSG00000185008, ENSG00000114315, ENSG00000162849, ENSG00000125398, ENSG00000166341, ENSG0000…	2522	103	16650	1.98698	0.883488	0.00476585	0.434433
GOTERM_BP_FAT	GO:0072012~glomerulus vasculature development	12	0.408163	0.000215961	ENSG00000125378, ENSG00000261371, ENSG00000177464, ENSG00000113721, ENSG00000107796, ENSG00000134853, ENSG00000166396, ENSG00000074181, ENSG00000114315, ENSG00000120156, ENSG00000174059, ENSG00000120738	2522	23	16650	3.44447	0.886902	0.00482093	0.440429
GOTERM_BP_FAT	GO:0090189~regulation of branching involved in ureteric bud morphogenesis	12	0.408163	0.000215961	ENSG00000179222, ENSG00000125378, ENSG00000184292, ENSG00000183691, ENSG00000112715, ENSG00000168621, ENSG00000170577, ENSG00000125618, ENSG00000135744, ENSG00000128602, ENSG00000125398, ENSG00000134245	2522	23	16650	3.44447	0.886902	0.00482093	0.440429
GOTERM_BP_FAT	GO:0033687~osteoblast proliferation	12	0.408163	0.000215961	ENSG00000132436, ENSG00000104332, ENSG00000164050, ENSG00000166949, ENSG00000164932, ENSG00000128606, ENSG00000055332, ENSG00000173083, ENSG00000183160, ENSG00000171223, ENSG00000125845, ENSG00000164920	2522	23	16650	3.44447	0.886902	0.00482093	0.440429
GOTERM_BP_FAT	GO:0071295~cellular response to vitamin	12	0.408163	0.000215961	ENSG00000105894, ENSG00000183087, ENSG00000111424, ENSG00000137193, ENSG00000104332, ENSG00000135679, ENSG00000111012, ENSG00000133110, ENSG00000108821, ENSG00000070961, ENSG00000132170, ENSG00000181195	2522	23	16650	3.44447	0.886902	0.00482093	0.440429
GOTERM_BP_FAT	GO:0051962~positive regulation of nervous system development	97	3.29932	0.000218059	ENSG00000138798, ENSG00000091129, ENSG00000128342, ENSG00000169220, ENSG00000078725, ENSG00000131711, ENSG00000103260, ENSG00000101463, ENSG00000171517, ENSG00000137672, ENSG00000134352, ENSG00000153162, ENSG00000115414, ENSG00000137462, ENSG00000146242, ENSG00000128602, ENSG00000099864, ENSG00000125848, ENSG00000198910, ENSG00000132170, ENSG00000125845, ENSG00000158555, ENSG00000112367, ENSG0000…	2522	449	16650	1.42625	0.889271	0.0048569	0.444698
GOTERM_BP_FAT	GO:0071901~negative regulation of protein serine/threonine kinase activity	36	1.22449	0.000221218	ENSG00000171033, ENSG00000169220, ENSG00000130203, ENSG00000158050, ENSG00000166311, ENSG00000116741, ENSG00000152804, ENSG00000147889, ENSG00000166068, ENSG00000138166, ENSG00000129757, ENSG00000113161, ENSG00000177628, ENSG00000196396, ENSG00000120875, ENSG00000005249, ENSG00000125538, ENSG00000118503, ENSG00000164086, ENSG00000120129, ENSG00000168734, ENSG00000104332, ENSG00000141052, ENSG0000…	2522	127	16650	1.87141	0.892746	0.00491626	0.451128
GOTERM_BP_FAT	GO:0090077~foam cell differentiation	15	0.510204	0.00022192	ENSG00000135218, ENSG00000100906, ENSG00000135744, ENSG00000144891, ENSG00000154265, ENSG00000115415, ENSG00000186951, ENSG00000131408, ENSG00000165029, ENSG00000027075, ENSG00000164400, ENSG00000038945, ENSG00000184371, ENSG00000259207, ENSG00000132170	2522	34	16650	2.9126	0.893504	0.004921	0.452557
GOTERM_BP_FAT	GO:0010742~macrophage derived foam cell differentiation	15	0.510204	0.00022192	ENSG00000135218, ENSG00000100906, ENSG00000135744, ENSG00000144891, ENSG00000154265, ENSG00000115415, ENSG00000186951, ENSG00000131408, ENSG00000165029, ENSG00000027075, ENSG00000164400, ENSG00000038945, ENSG00000184371, ENSG00000259207, ENSG00000132170	2522	34	16650	2.9126	0.893504	0.004921	0.452557
GOTERM_BP_FAT	GO:0010720~positive regulation of cell development	103	3.5034	0.000226223	ENSG00000091129, ENSG00000078725, ENSG00000171517, ENSG00000153162, ENSG00000115414, ENSG00000124782, ENSG00000170961, ENSG00000198910, ENSG00000119699, ENSG00000125845, ENSG00000158555, ENSG00000112658, ENSG00000112655, ENSG00000185008, ENSG00000148677, ENSG00000027075, ENSG00000168621, ENSG00000124126, ENSG00000187688, ENSG00000087586, ENSG00000114251, ENSG00000107562, ENSG00000112715, ENSG0000…	2522	483	16650	1.40786	0.89803	0.00500518	0.461312
GOTERM_BP_FAT	GO:0070372~regulation of ERK1 and ERK2 cascade	60	2.04082	0.000232334	ENSG00000135914, ENSG00000115009, ENSG00000128342, ENSG00000169220, ENSG00000170955, ENSG00000142082, ENSG00000115414, ENSG00000168961, ENSG00000144476, ENSG00000108688, ENSG00000113161, ENSG00000181104, ENSG00000125845, ENSG00000120129, ENSG00000092820, ENSG00000100234, ENSG00000126458, ENSG00000153721, ENSG00000179295, ENSG00000136158, ENSG00000134853, ENSG00000120156, ENSG00000138623, ENSG0000…	2522	249	16650	1.59082	0.904129	0.0051288	0.473745
GOTERM_BP_FAT	GO:1903409~reactive oxygen species biosynthetic process	27	0.918367	0.000233751	ENSG00000081181, ENSG00000073756, ENSG00000166949, ENSG00000069667, ENSG00000135744, ENSG00000130707, ENSG00000135124, ENSG00000126602, ENSG00000165646, ENSG00000102575, ENSG00000051523, ENSG00000160255, ENSG00000124212, ENSG00000181019, ENSG00000163661, ENSG00000136244, ENSG00000125538, ENSG00000078401, ENSG00000136826, ENSG00000102393, ENSG00000068024, ENSG00000174059, ENSG00000127528, ENSG0000…	2522	85	16650	2.09708	0.905491	0.00514875	0.476628
GOTERM_BP_FAT	GO:0022604~regulation of cell morphogenesis	118	4.01361	0.00023516	ENSG00000162458, ENSG00000091129, ENSG00000170381, ENSG00000171517, ENSG00000131374, ENSG00000115415, ENSG00000115414, ENSG00000124782, ENSG00000100473, ENSG00000160255, ENSG00000170961, ENSG00000100968, ENSG00000198910, ENSG00000119699, ENSG00000197296, ENSG00000125845, ENSG00000157654, ENSG00000138660, ENSG00000112658, ENSG00000183691, ENSG00000126785, ENSG00000185008, ENSG00000168140, ENSG0000…	2522	568	16650	1.37152	0.906826	0.00516844	0.479495
GOTERM_BP_FAT	GO:2000351~regulation of endothelial cell apoptotic process	17	0.578231	0.000236902	ENSG00000196139, ENSG00000183087, ENSG00000106366, ENSG00000095752, ENSG00000164362, ENSG00000177119, ENSG00000182871, ENSG00000174807, ENSG00000120156, ENSG00000101017, ENSG00000090339, ENSG00000137801, ENSG00000167772, ENSG00000171951, ENSG00000102760, ENSG00000112902, ENSG00000118503	2522	42	16650	2.6722	0.908449	0.0051953	0.483038
GOTERM_BP_FAT	GO:0007369~gastrulation	45	1.53061	0.000240725	ENSG00000142156, ENSG00000162407, ENSG00000166949, ENSG00000130635, ENSG00000204262, ENSG00000170365, ENSG00000102996, ENSG00000158050, ENSG00000103241, ENSG00000152804, ENSG00000087245, ENSG00000119508, ENSG00000115414, ENSG00000107984, ENSG00000138166, ENSG00000155760, ENSG00000160255, ENSG00000149948, ENSG00000157557, ENSG00000144810, ENSG00000259207, ENSG00000122641, ENSG00000120875, ENSG0000…	2522	172	16650	1.72724	0.911914	0.00526748	0.490814
GOTERM_BP_FAT	GO:1900180~regulation of protein localization to nucleus	54	1.83673	0.000240825	ENSG00000138798, ENSG00000128342, ENSG00000184584, ENSG00000073756, ENSG00000196562, ENSG00000176907, ENSG00000157782, ENSG00000173801, ENSG00000126603, ENSG00000178685, ENSG00000153162, ENSG00000115604, ENSG00000168961, ENSG00000137462, ENSG00000128602, ENSG00000119699, ENSG00000146731, ENSG00000213533, ENSG00000164342, ENSG00000162711, ENSG00000010810, ENSG00000039068, ENSG00000146232, ENSG0000…	2522	218	16650	1.63533	0.912004	0.00525827	0.491019
GOTERM_BP_FAT	GO:0014031~mesenchymal cell development	44	1.4966	0.000241611	ENSG00000135914, ENSG00000169242, ENSG00000134013, ENSG00000135622, ENSG00000120149, ENSG00000166949, ENSG00000170381, ENSG00000170961, ENSG00000102760, ENSG00000149948, ENSG00000128602, ENSG00000090776, ENSG00000044090, ENSG00000101384, ENSG00000054598, ENSG00000112902, ENSG00000119699, ENSG00000125845, ENSG00000153993, ENSG00000078401, ENSG00000164442, ENSG00000122691, ENSG00000049130, ENSG0000…	2522	167	16650	1.73942	0.912699	0.005264	0.492618
GOTERM_BP_FAT	GO:0045892~negative regulation of transcription, DNA-templated	214	7.27891	0.0002538	ENSG00000138386, ENSG00000171223, ENSG00000152804, ENSG00000115415, ENSG00000153162, ENSG00000081059, ENSG00000092607, ENSG00000140464, ENSG00000160877, ENSG00000100968, ENSG00000198911, ENSG00000183691, ENSG00000001084, ENSG00000142599, ENSG00000141510, ENSG00000128573, ENSG00000187531, ENSG00000186350, ENSG00000147421, ENSG00000069869, ENSG00000114251, ENSG00000134013, ENSG00000171033, ENSG0000…	2522	1130	16650	1.25027	0.922805	0.00551696	0.517409
GOTERM_BP_FAT	GO:0060541~respiratory system development	51	1.73469	0.000255688	ENSG00000128342, ENSG00000106305, ENSG00000118260, ENSG00000152804, ENSG00000172893, ENSG00000188064, ENSG00000124193, ENSG00000121957, ENSG00000184254, ENSG00000147862, ENSG00000117594, ENSG00000119699, ENSG00000183691, ENSG00000112658, ENSG00000141052, ENSG00000136158, ENSG00000112655, ENSG00000114315, ENSG00000157227, ENSG00000125398, ENSG00000128573, ENSG00000183287, ENSG00000116016, ENSG0000…	2522	203	16650	1.65861	0.924263	0.00554595	0.521248
GOTERM_BP_FAT	GO:0019216~regulation of lipid metabolic process	67	2.27891	0.000256447	ENSG00000196139, ENSG00000135914, ENSG00000162409, ENSG00000118260, ENSG00000073756, ENSG00000069667, ENSG00000135744, ENSG00000100100, ENSG00000278139, ENSG00000126368, ENSG00000172893, ENSG00000153162, ENSG00000121769, ENSG00000062282, ENSG00000106538, ENSG00000152256, ENSG00000103479, ENSG00000125845, ENSG00000132170, ENSG00000197296, ENSG00000171132, ENSG00000269955, ENSG00000005882, ENSG0000…	2522	287	16650	1.54121	0.92484	0.00555043	0.522791
GOTERM_BP_FAT	GO:1900182~positive regulation of protein localization to nucleus	36	1.22449	0.000260821	ENSG00000138798, ENSG00000128342, ENSG00000184584, ENSG00000166949, ENSG00000196562, ENSG00000073756, ENSG00000176907, ENSG00000173801, ENSG00000126603, ENSG00000180353, ENSG00000147889, ENSG00000153162, ENSG00000168961, ENSG00000115604, ENSG00000137462, ENSG00000128602, ENSG00000136244, ENSG00000125538, ENSG00000112902, ENSG00000119699, ENSG00000146731, ENSG00000213533, ENSG00000164362, ENSG0000…	2522	128	16650	1.85679	0.928086	0.00563275	0.531684
GOTERM_BP_FAT	GO:0051048~negative regulation of secretion	49	1.66667	0.000264234	ENSG00000138798, ENSG00000183087, ENSG00000049249, ENSG00000167470, ENSG00000128342, ENSG00000183044, ENSG00000095752, ENSG00000134548, ENSG00000122862, ENSG00000110881, ENSG00000145335, ENSG00000180914, ENSG00000103241, ENSG00000146072, ENSG00000176194, ENSG00000115414, ENSG00000168961, ENSG00000113161, ENSG00000140464, ENSG00000181104, ENSG00000102760, ENSG00000163083, ENSG00000122641, ENSG0000…	2522	193	16650	1.67613	0.930521	0.00569408	0.538624
GOTERM_BP_FAT	GO:2000116~regulation of cysteine-type endopeptidase activity	55	1.87075	0.000265401	ENSG00000026103, ENSG00000165806, ENSG00000078081, ENSG00000121858, ENSG00000168961, ENSG00000126709, ENSG00000140464, ENSG00000181104, ENSG00000101439, ENSG00000158125, ENSG00000141682, ENSG00000169031, ENSG00000132170, ENSG00000091592, ENSG00000130787, ENSG00000162711, ENSG00000115541, ENSG00000114023, ENSG00000011422, ENSG00000183087, ENSG00000233276, ENSG00000112378, ENSG00000166949, ENSG0000…	2522	224	16650	1.621	0.931335	0.00570697	0.540997
GOTERM_BP_FAT	GO:0061008~hepaticobiliary system development	37	1.2585	0.000266563	ENSG00000100906, ENSG00000111087, ENSG00000105894, ENSG00000072163, ENSG00000162433, ENSG00000021826, ENSG00000196562, ENSG00000166949, ENSG00000100650, ENSG00000165891, ENSG00000130707, ENSG00000011143, ENSG00000172216, ENSG00000153879, ENSG00000152804, ENSG00000163235, ENSG00000023287, ENSG00000129173, ENSG00000128309, ENSG00000110092, ENSG00000112972, ENSG00000150347, ENSG00000112893, ENSG0000…	2522	133	16650	1.83662	0.932135	0.0057197	0.543359
GOTERM_BP_FAT	GO:0051092~positive regulation of NF-kappaB transcription factor activity	37	1.2585	0.000266563	ENSG00000100906, ENSG00000104365, ENSG00000132256, ENSG00000120337, ENSG00000055332, ENSG00000135744, ENSG00000082805, ENSG00000132274, ENSG00000151422, ENSG00000151651, ENSG00000157625, ENSG00000168961, ENSG00000101017, ENSG00000137462, ENSG00000160255, ENSG00000100784, ENSG00000172936, ENSG00000134070, ENSG00000167632, ENSG00000136244, ENSG00000125538, ENSG00000116761, ENSG00000112343, ENSG0000…	2522	133	16650	1.83662	0.932135	0.0057197	0.543359
GOTERM_BP_FAT	GO:0032635~interleukin-6 production	32	1.08844	0.000269738	ENSG00000135218, ENSG00000115008, ENSG00000183087, ENSG00000174130, ENSG00000156711, ENSG00000172216, ENSG00000168961, ENSG00000137462, ENSG00000137486, ENSG00000170425, ENSG00000159674, ENSG00000051523, ENSG00000177628, ENSG00000181104, ENSG00000172936, ENSG00000136244, ENSG00000125538, ENSG00000118503, ENSG00000182261, ENSG00000122691, ENSG00000164342, ENSG00000107201, ENSG00000089041, ENSG0000…	2522	109	16650	1.93817	0.934276	0.00577536	0.549814
GOTERM_BP_FAT	GO:0002526~acute inflammatory response	38	1.29252	0.000271139	ENSG00000115008, ENSG00000188313, ENSG00000197405, ENSG00000148344, ENSG00000073756, ENSG00000175899, ENSG00000174564, ENSG00000130707, ENSG00000171860, ENSG00000172216, ENSG00000127241, ENSG00000151651, ENSG00000134352, ENSG00000117335, ENSG00000115414, ENSG00000126262, ENSG00000132965, ENSG00000145623, ENSG00000136244, ENSG00000149131, ENSG00000000971, ENSG00000184500, ENSG00000125538, ENSG0000…	2522	138	16650	1.81792	0.935199	0.005793	0.552663
GOTERM_BP_FAT	GO:0043085~positive regulation of catalytic activity	285	9.69388	0.000275925	ENSG00000115009, ENSG00000188313, ENSG00000161057, ENSG00000102996, ENSG00000171517, ENSG00000131374, ENSG00000115414, ENSG00000140464, ENSG00000119699, ENSG00000113389, ENSG00000164086, ENSG00000167994, ENSG00000171132, ENSG00000107521, ENSG00000219607, ENSG00000139625, ENSG00000136560, ENSG00000164342, ENSG00000136158, ENSG00000136982, ENSG00000146674, ENSG00000157227, ENSG00000165092, ENSG0000…	2522	1559	16650	1.20689	0.938255	0.00588252	0.562393
GOTERM_BP_FAT	GO:0042594~response to starvation	41	1.39456	0.000278544	ENSG00000109971, ENSG00000196139, ENSG00000183087, ENSG00000133056, ENSG00000162409, ENSG00000021826, ENSG00000055332, ENSG00000083750, ENSG00000132275, ENSG00000185340, ENSG00000131374, ENSG00000163565, ENSG00000217128, ENSG00000109819, ENSG00000023287, ENSG00000177628, ENSG00000175197, ENSG00000081803, ENSG00000198911, ENSG00000163083, ENSG00000141682, ENSG00000132170, ENSG00000132382, ENSG0000…	2522	153	16650	1.76914	0.939866	0.00592567	0.567715
GOTERM_BP_FAT	GO:0016032~viral process	186	6.32653	0.00028328	ENSG00000109971, ENSG00000168209, ENSG00000072274, ENSG00000188313, ENSG00000111335, ENSG00000152778, ENSG00000137628, ENSG00000111331, ENSG00000263528, ENSG00000161057, ENSG00000239713, ENSG00000183684, ENSG00000078081, ENSG00000167987, ENSG00000125347, ENSG00000115415, ENSG00000128394, ENSG00000204267, ENSG00000170581, ENSG00000144476, ENSG00000140464, ENSG00000073008, ENSG00000183486, ENSG0000…	2522	966	16650	1.27117	0.942673	0.00601346	0.577343
GOTERM_BP_FAT	GO:0090287~regulation of cellular response to growth factor stimulus	57	1.93878	0.000283324	ENSG00000049323, ENSG00000108854, ENSG00000196562, ENSG00000135744, ENSG00000152804, ENSG00000138829, ENSG00000158125, ENSG00000119699, ENSG00000166147, ENSG00000183691, ENSG00000137575, ENSG00000104332, ENSG00000141052, ENSG00000107872, ENSG00000136158, ENSG00000067141, ENSG00000114315, ENSG00000168140, ENSG00000069702, ENSG00000166033, ENSG00000156535, ENSG00000183287, ENSG00000134986, ENSG0000…	2522	235	16650	1.60131	0.942698	0.00600176	0.577431
GOTERM_BP_FAT	GO:0007589~body fluid secretion	27	0.918367	0.000287427	ENSG00000198712, ENSG00000118260, ENSG00000112715, ENSG00000180914, ENSG00000171388, ENSG00000111424, ENSG00000198931, ENSG00000051523, ENSG00000110092, ENSG00000158125, ENSG00000112759, ENSG00000078401, ENSG00000113389, ENSG00000171132, ENSG00000220205, ENSG00000120937, ENSG00000126561, ENSG00000126562, ENSG00000102967, ENSG00000159399, ENSG00000137501, ENSG00000129596, ENSG00000131408, ENSG0000…	2522	86	16650	2.07269	0.945023	0.00607567	0.585769
GOTERM_BP_FAT	GO:0032941~secretion by tissue	25	0.85034	0.000292672	ENSG00000198712, ENSG00000118260, ENSG00000112715, ENSG00000180914, ENSG00000171388, ENSG00000111424, ENSG00000198931, ENSG00000051523, ENSG00000110092, ENSG00000158125, ENSG00000112759, ENSG00000113389, ENSG00000171132, ENSG00000220205, ENSG00000126561, ENSG00000126562, ENSG00000102967, ENSG00000159399, ENSG00000137501, ENSG00000131408, ENSG00000129596, ENSG00000133019, ENSG00000113494, ENSG0000…	2522	77	16650	2.14348	0.947858	0.00617328	0.596429
GOTERM_BP_FAT	GO:0097191~extrinsic apoptotic signaling pathway	55	1.87075	0.000298703	ENSG00000115008, ENSG00000107731, ENSG00000140379, ENSG00000026103, ENSG00000135744, ENSG00000121858, ENSG00000126709, ENSG00000140464, ENSG00000171951, ENSG00000122641, ENSG00000141682, ENSG00000118503, ENSG00000123689, ENSG00000100234, ENSG00000106366, ENSG00000173530, ENSG00000157168, ENSG00000104332, ENSG00000164342, ENSG00000010810, ENSG00000001084, ENSG00000165943, ENSG00000112319, ENSG0000…	2522	225	16650	1.6138	0.950937	0.00628697	0.608683
GOTERM_BP_FAT	GO:0044764~multi-organism cellular process	187	6.36054	0.00030657	ENSG00000109971, ENSG00000168209, ENSG00000072274, ENSG00000188313, ENSG00000111335, ENSG00000152778, ENSG00000137628, ENSG00000111331, ENSG00000263528, ENSG00000161057, ENSG00000239713, ENSG00000183684, ENSG00000078081, ENSG00000167987, ENSG00000125347, ENSG00000115415, ENSG00000128394, ENSG00000204267, ENSG00000170581, ENSG00000144476, ENSG00000140464, ENSG00000163083, ENSG00000073008, ENSG0000…	2522	973	16650	1.26881	0.954683	0.00643863	0.624668
GOTERM_BP_FAT	GO:0042698~ovulation cycle	31	1.05442	0.000308	ENSG00000105894, ENSG00000112715, ENSG00000172216, ENSG00000154734, ENSG00000054356, ENSG00000180914, ENSG00000137673, ENSG00000137486, ENSG00000134954, ENSG00000157150, ENSG00000170961, ENSG00000163083, ENSG00000132386, ENSG00000122641, ENSG00000054598, ENSG00000119699, ENSG00000120738, ENSG00000108984, ENSG00000049130, ENSG00000134853, ENSG00000185008, ENSG00000157227, ENSG00000176399, ENSG0000…	2522	105	16650	1.94913	0.955333	0.00645514	0.627573
GOTERM_BP_FAT	GO:0010810~regulation of cell-substrate adhesion	46	1.56463	0.000313322	ENSG00000135218, ENSG00000105894, ENSG00000179218, ENSG00000122861, ENSG00000112715, ENSG00000166949, ENSG00000170381, ENSG00000205221, ENSG00000091986, ENSG00000154175, ENSG00000103241, ENSG00000147889, ENSG00000115414, ENSG00000124782, ENSG00000173156, ENSG00000155760, ENSG00000137801, ENSG00000170961, ENSG00000144810, ENSG00000184371, ENSG00000163520, ENSG00000198759, ENSG00000131669, ENSG0000…	2522	179	16650	1.69658	0.957669	0.00655272	0.638384
GOTERM_BP_FAT	GO:0071675~regulation of mononuclear cell migration	10	0.340136	0.00031456	ENSG00000174600, ENSG00000108691, ENSG00000197405, ENSG00000106538, ENSG00000137801, ENSG00000131981, ENSG00000271503, ENSG00000184371, ENSG00000120337, ENSG00000171860	2522	17	16650	3.88347	0.958194	0.00656492	0.640897
GOTERM_BP_FAT	GO:0042098~T cell proliferation	45	1.53061	0.00031655	ENSG00000167244, ENSG00000072274, ENSG00000198805, ENSG00000026950, ENSG00000096996, ENSG00000197329, ENSG00000120337, ENSG00000174564, ENSG00000172216, ENSG00000102524, ENSG00000146072, ENSG00000125347, ENSG00000134352, ENSG00000147889, ENSG00000117335, ENSG00000168961, ENSG00000115457, ENSG00000136244, ENSG00000090776, ENSG00000125538, ENSG00000196352, ENSG00000171793, ENSG00000159753, ENSG0000…	2522	174	16650	1.70739	0.959026	0.00659269	0.64494
GOTERM_BP_FAT	GO:0010770~positive regulation of cell morphogenesis involved in differentiation	43	1.46259	0.000320978	ENSG00000128342, ENSG00000179218, ENSG00000107562, ENSG00000112715, ENSG00000166949, ENSG00000116106, ENSG00000131711, ENSG00000103260, ENSG00000171517, ENSG00000115414, ENSG00000124782, ENSG00000141522, ENSG00000170961, ENSG00000102760, ENSG00000157193, ENSG00000044090, ENSG00000198910, ENSG00000112902, ENSG00000119699, ENSG00000125845, ENSG00000175866, ENSG00000122691, ENSG00000169306, ENSG0000…	2522	164	16650	1.73099	0.960817	0.00667084	0.653932
GOTERM_BP_FAT	GO:0050731~positive regulation of peptidyl-tyrosine phosphorylation	43	1.46259	0.000320978	ENSG00000138798, ENSG00000135218, ENSG00000183087, ENSG00000167244, ENSG00000169242, ENSG00000134569, ENSG00000128342, ENSG00000095752, ENSG00000162407, ENSG00000112715, ENSG00000120337, ENSG00000135744, ENSG00000159640, ENSG00000180353, ENSG00000163235, ENSG00000134352, ENSG00000101017, ENSG00000150281, ENSG00000167191, ENSG00000164400, ENSG00000196396, ENSG00000259207, ENSG00000136244, ENSG0000…	2522	164	16650	1.73099	0.960817	0.00667084	0.653932
GOTERM_BP_FAT	GO:0097529~myeloid leukocyte migration	42	1.42857	0.000322023	ENSG00000115008, ENSG00000115009, ENSG00000197405, ENSG00000172156, ENSG00000107562, ENSG00000113448, ENSG00000035664, ENSG00000112715, ENSG00000120337, ENSG00000171860, ENSG00000163739, ENSG00000151651, ENSG00000158747, ENSG00000196639, ENSG00000108688, ENSG00000106538, ENSG00000160255, ENSG00000137869, ENSG00000115594, ENSG00000137801, ENSG00000171951, ENSG00000131981, ENSG00000184371, ENSG0000…	2522	159	16650	1.7439	0.961228	0.00667875	0.656055
GOTERM_BP_FAT	GO:1903532~positive regulation of secretion by cell	74	2.51701	0.000322379	ENSG00000135914, ENSG00000115008, ENSG00000118260, ENSG00000135744, ENSG00000142082, ENSG00000153162, ENSG00000126262, ENSG00000168961, ENSG00000123595, ENSG00000170425, ENSG00000181104, ENSG00000081803, ENSG00000102760, ENSG00000163083, ENSG00000122641, ENSG00000109255, ENSG00000115602, ENSG00000119699, ENSG00000092820, ENSG00000182261, ENSG00000171132, ENSG00000159753, ENSG00000091592, ENSG0000…	2522	327	16650	1.49401	0.961367	0.00667239	0.656778
GOTERM_BP_FAT	GO:1902679~negative regulation of RNA biosynthetic process	224	7.61905	0.00032623	ENSG00000138386, ENSG00000171223, ENSG00000152804, ENSG00000115415, ENSG00000153162, ENSG00000081059, ENSG00000092607, ENSG00000140464, ENSG00000160877, ENSG00000100968, ENSG00000198911, ENSG00000106785, ENSG00000183691, ENSG00000001084, ENSG00000142599, ENSG00000141510, ENSG00000128573, ENSG00000187531, ENSG00000186350, ENSG00000147421, ENSG00000069869, ENSG00000114251, ENSG00000134013, ENSG0000…	2522	1194	16650	1.23855	0.96284	0.00673803	0.6646
GOTERM_BP_FAT	GO:0070486~leukocyte aggregation	97	3.29932	0.000327516	ENSG00000072274, ENSG00000160685, ENSG00000197329, ENSG00000136167, ENSG00000069667, ENSG00000174564, ENSG00000102524, ENSG00000125347, ENSG00000115604, ENSG00000081059, ENSG00000170961, ENSG00000126804, ENSG00000076641, ENSG00000112658, ENSG00000119927, ENSG00000125657, ENSG00000164327, ENSG00000106952, ENSG00000134321, ENSG00000134516, ENSG00000117586, ENSG00000124126, ENSG00000069869, ENSG0000…	2522	454	16650	1.41054	0.963319	0.00675068	0.66721
GOTERM_BP_FAT	GO:0048699~generation of neurons	251	8.53741	0.00033017	ENSG00000074527, ENSG00000091129, ENSG00000107731, ENSG00000170381, ENSG00000184154, ENSG00000020129, ENSG00000171517, ENSG00000153162, ENSG00000115414, ENSG00000177628, ENSG00000164932, ENSG00000100968, ENSG00000198910, ENSG00000258947, ENSG00000183691, ENSG00000185008, ENSG00000173786, ENSG00000171533, ENSG00000143013, ENSG00000142599, ENSG00000132359, ENSG00000027075, ENSG00000124126, ENSG0000…	2522	1357	16650	1.22113	0.964289	0.00679135	0.672601
GOTERM_BP_FAT	GO:0044419~interspecies interaction between organisms	191	6.4966	0.00033135	ENSG00000109971, ENSG00000168209, ENSG00000072274, ENSG00000188313, ENSG00000111335, ENSG00000152778, ENSG00000137628, ENSG00000111331, ENSG00000263528, ENSG00000161057, ENSG00000239713, ENSG00000183684, ENSG00000078081, ENSG00000167987, ENSG00000125347, ENSG00000115415, ENSG00000128394, ENSG00000204267, ENSG00000170581, ENSG00000144476, ENSG00000123595, ENSG00000140464, ENSG00000073008, ENSG0000…	2522	998	16650	1.26349	0.964712	0.00680167	0.674996
GOTERM_BP_FAT	GO:0044403~symbiosis, encompassing mutualism through parasitism	191	6.4966	0.00033135	ENSG00000109971, ENSG00000168209, ENSG00000072274, ENSG00000188313, ENSG00000111335, ENSG00000152778, ENSG00000137628, ENSG00000111331, ENSG00000263528, ENSG00000161057, ENSG00000239713, ENSG00000183684, ENSG00000078081, ENSG00000167987, ENSG00000125347, ENSG00000115415, ENSG00000128394, ENSG00000204267, ENSG00000170581, ENSG00000144476, ENSG00000123595, ENSG00000140464, ENSG00000073008, ENSG0000…	2522	998	16650	1.26349	0.964712	0.00680167	0.674996
GOTERM_BP_FAT	GO:0043281~regulation of cysteine-type endopeptidase activity involved in apoptotic process	50	1.70068	0.00033463	ENSG00000026103, ENSG00000078081, ENSG00000165806, ENSG00000121858, ENSG00000168961, ENSG00000126709, ENSG00000140464, ENSG00000181104, ENSG00000158125, ENSG00000141682, ENSG00000169031, ENSG00000132170, ENSG00000091592, ENSG00000130787, ENSG00000162711, ENSG00000114023, ENSG00000115541, ENSG00000011422, ENSG00000183087, ENSG00000233276, ENSG00000166949, ENSG00000112715, ENSG00000197442, ENSG0000…	2522	200	16650	1.65048	0.965861	0.00685484	0.681656
GOTERM_BP_FAT	GO:0050767~regulation of neurogenesis	137	4.65986	0.000336162	ENSG00000091129, ENSG00000078725, ENSG00000170381, ENSG00000171517, ENSG00000153162, ENSG00000115414, ENSG00000100968, ENSG00000198910, ENSG00000125845, ENSG00000158555, ENSG00000112658, ENSG00000183691, ENSG00000175745, ENSG00000112655, ENSG00000185008, ENSG00000132359, ENSG00000148677, ENSG00000027075, ENSG00000004139, ENSG00000187688, ENSG00000124126, ENSG00000069869, ENSG00000114251, ENSG0000…	2522	682	16650	1.32619	0.966385	0.00687217	0.684767
GOTERM_BP_FAT	GO:0002573~myeloid leukocyte differentiation	49	1.66667	0.00034102	ENSG00000072274, ENSG00000128342, ENSG00000118260, ENSG00000112715, ENSG00000100867, ENSG00000239672, ENSG00000172216, ENSG00000171223, ENSG00000180353, ENSG00000152804, ENSG00000163565, ENSG00000168961, ENSG00000087842, ENSG00000122378, ENSG00000128606, ENSG00000101265, ENSG00000164400, ENSG00000184371, ENSG00000104856, ENSG00000157368, ENSG00000122641, ENSG00000130584, ENSG00000173153, ENSG0000…	2522	195	16650	1.65894	0.967994	0.00695707	0.69463
GOTERM_BP_FAT	GO:0045669~positive regulation of osteoblast differentiation	21	0.714286	0.0003429	ENSG00000196923, ENSG00000221869, ENSG00000120149, ENSG00000170365, ENSG00000162733, ENSG00000172216, ENSG00000172201, ENSG00000188064, ENSG00000125378, ENSG00000134352, ENSG00000071553, ENSG00000153162, ENSG00000164932, ENSG00000138829, ENSG00000130522, ENSG00000174306, ENSG00000183160, ENSG00000136244, ENSG00000101384, ENSG00000185885, ENSG00000125845	2522	60	16650	2.31067	0.968595	0.00698118	0.698446
GOTERM_BP_FAT	GO:0061045~negative regulation of wound healing	21	0.714286	0.0003429	ENSG00000104368, ENSG00000183044, ENSG00000106366, ENSG00000166949, ENSG00000122861, ENSG00000185532, ENSG00000130203, ENSG00000134853, ENSG00000173918, ENSG00000197632, ENSG00000174059, ENSG00000154127, ENSG00000011422, ENSG00000113161, ENSG00000137801, ENSG00000156535, ENSG00000135919, ENSG00000184500, ENSG00000149131, ENSG00000103175, ENSG00000078401	2522	60	16650	2.31067	0.968595	0.00698118	0.698446
GOTERM_BP_FAT	GO:0097067~cellular response to thyroid hormone stimulus	9	0.306122	0.000347635	ENSG00000001084, ENSG00000103811, ENSG00000109819, ENSG00000164733, ENSG00000163131, ENSG00000119138, ENSG00000157404, ENSG00000135047, ENSG00000185340	2522	14	16650	4.24408	0.970061	0.007063	0.708058
GOTERM_BP_FAT	GO:0006919~activation of cysteine-type endopeptidase activity involved in apoptotic process	27	0.918367	0.000351702	ENSG00000166949, ENSG00000026103, ENSG00000165806, ENSG00000145335, ENSG00000185088, ENSG00000121858, ENSG00000147889, ENSG00000110911, ENSG00000140464, ENSG00000181104, ENSG00000158125, ENSG00000169031, ENSG00000141682, ENSG00000132170, ENSG00000030110, ENSG00000103811, ENSG00000091592, ENSG00000137752, ENSG00000130787, ENSG00000164305, ENSG00000117525, ENSG00000162711, ENSG00000114023, ENSG0000…	2522	87	16650	2.04887	0.971265	0.007131	0.716314
GOTERM_BP_FAT	GO:0042542~response to hydrogen peroxide	35	1.19048	0.000352687	ENSG00000233276, ENSG00000105976, ENSG00000183023, ENSG00000197442, ENSG00000113721, ENSG00000165060, ENSG00000137672, ENSG00000126602, ENSG00000119508, ENSG00000134333, ENSG00000115415, ENSG00000134954, ENSG00000134602, ENSG00000104321, ENSG00000101439, ENSG00000136244, ENSG00000176171, ENSG00000213015, ENSG00000118503, ENSG00000120129, ENSG00000085662, ENSG00000030110, ENSG00000136826, ENSG0000…	2522	125	16650	1.84853	0.97155	0.00713656	0.718313
GOTERM_BP_FAT	GO:0043434~response to peptide hormone	88	2.9932	0.00035884	ENSG00000168243, ENSG00000021826, ENSG00000118260, ENSG00000109458, ENSG00000105835, ENSG00000135744, ENSG00000138030, ENSG00000278139, ENSG00000184481, ENSG00000054356, ENSG00000121858, ENSG00000152804, ENSG00000115415, ENSG00000124193, ENSG00000121769, ENSG00000127920, ENSG00000137462, ENSG00000137463, ENSG00000106538, ENSG00000130522, ENSG00000089159, ENSG00000115457, ENSG00000163083, ENSG0000…	2522	405	16650	1.43449	0.973263	0.00724613	0.730802
GOTERM_BP_FAT	GO:0003012~muscle system process	88	2.9932	0.00035884	ENSG00000135914, ENSG00000081181, ENSG00000138193, ENSG00000163884, ENSG00000196465, ENSG00000071282, ENSG00000113448, ENSG00000183023, ENSG00000196562, ENSG00000073756, ENSG00000163431, ENSG00000080709, ENSG00000135744, ENSG00000156113, ENSG00000134769, ENSG00000101335, ENSG00000173801, ENSG00000130176, ENSG00000265107, ENSG00000160211, ENSG00000130005, ENSG00000148680, ENSG00000135124, ENSG0000…	2522	405	16650	1.43449	0.973263	0.00724613	0.730802
GOTERM_BP_FAT	GO:0001889~liver development	36	1.22449	0.000359481	ENSG00000100906, ENSG00000111087, ENSG00000105894, ENSG00000072163, ENSG00000162433, ENSG00000021826, ENSG00000196562, ENSG00000166949, ENSG00000100650, ENSG00000165891, ENSG00000130707, ENSG00000172216, ENSG00000153879, ENSG00000152804, ENSG00000163235, ENSG00000023287, ENSG00000129173, ENSG00000128309, ENSG00000110092, ENSG00000112972, ENSG00000150347, ENSG00000112893, ENSG00000118503, ENSG0000…	2522	130	16650	1.82822	0.973435	0.00724453	0.732103
GOTERM_BP_FAT	GO:0031175~neuron projection development	160	5.44218	0.000361676	ENSG00000074527, ENSG00000091129, ENSG00000107731, ENSG00000170381, ENSG00000020129, ENSG00000171517, ENSG00000115414, ENSG00000132561, ENSG00000177628, ENSG00000100968, ENSG00000125848, ENSG00000198910, ENSG00000258947, ENSG00000213949, ENSG00000145050, ENSG00000158555, ENSG00000112658, ENSG00000183691, ENSG00000073910, ENSG00000175745, ENSG00000112655, ENSG00000078018, ENSG00000185008, ENSG0000…	2522	817	16650	1.29291	0.974018	0.00727408	0.736557
GOTERM_BP_FAT	GO:1904589~regulation of protein import	45	1.53061	0.000361961	ENSG00000100906, ENSG00000138798, ENSG00000109971, ENSG00000135218, ENSG00000183087, ENSG00000119950, ENSG00000171033, ENSG00000184584, ENSG00000166949, ENSG00000196562, ENSG00000073756, ENSG00000176907, ENSG00000157782, ENSG00000173801, ENSG00000180353, ENSG00000178685, ENSG00000153162, ENSG00000168961, ENSG00000115604, ENSG00000137462, ENSG00000155760, ENSG00000128602, ENSG00000136244, ENSG0000…	2522	175	16650	1.69763	0.974092	0.00726532	0.737136
GOTERM_BP_FAT	GO:0048705~skeletal system morphogenesis	52	1.76871	0.000362058	ENSG00000169071, ENSG00000162496, ENSG00000162551, ENSG00000138386, ENSG00000053254, ENSG00000197467, ENSG00000153162, ENSG00000092607, ENSG00000170961, ENSG00000138829, ENSG00000159167, ENSG00000150347, ENSG00000119699, ENSG00000120093, ENSG00000183691, ENSG00000104332, ENSG00000116183, ENSG00000134853, ENSG00000157227, ENSG00000105664, ENSG00000120156, ENSG00000125398, ENSG00000108821, ENSG0000…	2522	211	16650	1.62701	0.974118	0.00725284	0.737333
GOTERM_BP_FAT	GO:0060840~artery development	25	0.85034	0.000362861	ENSG00000049323, ENSG00000112715, ENSG00000113721, ENSG00000065534, ENSG00000125266, ENSG00000130203, ENSG00000169641, ENSG00000265107, ENSG00000103241, ENSG00000139174, ENSG00000113083, ENSG00000124766, ENSG00000054598, ENSG00000101384, ENSG00000164442, ENSG00000128917, ENSG00000112658, ENSG00000183691, ENSG00000141052, ENSG00000074181, ENSG00000114315, ENSG00000108175, ENSG00000125378, ENSG0000…	2522	78	16650	2.11599	0.974327	0.00725447	0.738962
GOTERM_BP_FAT	GO:0071346~cellular response to interferon-gamma	37	1.2585	0.000364696	ENSG00000115009, ENSG00000111335, ENSG00000132256, ENSG00000172156, ENSG00000096996, ENSG00000111331, ENSG00000123609, ENSG00000234745, ENSG00000130707, ENSG00000132274, ENSG00000166710, ENSG00000125347, ENSG00000115415, ENSG00000168961, ENSG00000216490, ENSG00000108688, ENSG00000140464, ENSG00000213928, ENSG00000140853, ENSG00000112343, ENSG00000078401, ENSG00000132170, ENSG00000108691, ENSG0000…	2522	135	16650	1.80941	0.974798	0.0072766	0.742685
GOTERM_BP_FAT	GO:0007267~cell-cell signaling	277	9.42177	0.000368504	ENSG00000115009, ENSG00000167470, ENSG00000020129, ENSG00000161057, ENSG00000088448, ENSG00000171517, ENSG00000152804, ENSG00000113441, ENSG00000153162, ENSG00000164930, ENSG00000081059, ENSG00000160255, ENSG00000164932, ENSG00000100968, ENSG00000163083, ENSG00000109255, ENSG00000171132, ENSG00000183691, ENSG00000146374, ENSG00000120156, ENSG00000106952, ENSG00000089060, ENSG00000173786, ENSG0000…	2522	1517	16650	1.20549	0.975748	0.00733781	0.750412
GOTERM_BP_FAT	GO:0051051~negative regulation of transport	96	3.26531	0.00037232	ENSG00000138798, ENSG00000102287, ENSG00000167470, ENSG00000128342, ENSG00000073756, ENSG00000135744, ENSG00000157782, ENSG00000131711, ENSG00000178685, ENSG00000115414, ENSG00000168961, ENSG00000113161, ENSG00000140464, ENSG00000181104, ENSG00000102760, ENSG00000159167, ENSG00000163083, ENSG00000198911, ENSG00000122641, ENSG00000120992, ENSG00000092820, ENSG00000171132, ENSG00000157168, ENSG0000…	2522	450	16650	1.40841	0.976665	0.00739894	0.758155
GOTERM_BP_FAT	GO:0070661~leukocyte proliferation	65	2.21088	0.000375667	ENSG00000072274, ENSG00000198805, ENSG00000096996, ENSG00000197329, ENSG00000120337, ENSG00000174564, ENSG00000159640, ENSG00000090554, ENSG00000102524, ENSG00000134352, ENSG00000125347, ENSG00000171855, ENSG00000168961, ENSG00000101017, ENSG00000196950, ENSG00000101096, ENSG00000115457, ENSG00000118503, ENSG00000113389, ENSG00000159753, ENSG00000119927, ENSG00000182985, ENSG00000114315, ENSG0000…	2522	280	16650	1.53258	0.97744	0.00745055	0.764946
GOTERM_BP_FAT	GO:0051253~negative regulation of RNA metabolic process	231	7.85714	0.00038496	ENSG00000138386, ENSG00000239713, ENSG00000171223, ENSG00000152804, ENSG00000115415, ENSG00000153162, ENSG00000081059, ENSG00000092607, ENSG00000140464, ENSG00000160877, ENSG00000100968, ENSG00000198911, ENSG00000106785, ENSG00000183691, ENSG00000001084, ENSG00000142599, ENSG00000141510, ENSG00000128573, ENSG00000187531, ENSG00000186350, ENSG00000147421, ENSG00000069869, ENSG00000114251, ENSG0000…	2522	1240	16650	1.22987	0.97946	0.00761921	0.783798
GOTERM_BP_FAT	GO:0006629~lipid metabolic process	246	8.36735	0.000388668	ENSG00000152904, ENSG00000188313, ENSG00000075651, ENSG00000087076, ENSG00000197142, ENSG00000100867, ENSG00000120437, ENSG00000278139, ENSG00000134824, ENSG00000153162, ENSG00000121310, ENSG00000124212, ENSG00000177628, ENSG00000128973, ENSG00000107537, ENSG00000198911, ENSG00000171132, ENSG00000170271, ENSG00000158006, ENSG00000141458, ENSG00000161513, ENSG00000165092, ENSG00000120156, ENSG0000…	2522	1330	16650	1.2211	0.980215	0.00767728	0.79132
GOTERM_BP_FAT	GO:0042307~positive regulation of protein import into nucleus	29	0.986395	0.000400653	ENSG00000138798, ENSG00000184584, ENSG00000166949, ENSG00000196562, ENSG00000073756, ENSG00000176907, ENSG00000173801, ENSG00000180353, ENSG00000153162, ENSG00000168961, ENSG00000115604, ENSG00000137462, ENSG00000128602, ENSG00000136244, ENSG00000125538, ENSG00000112902, ENSG00000119699, ENSG00000213533, ENSG00000164342, ENSG00000107201, ENSG00000134242, ENSG00000108342, ENSG00000125378, ENSG0000…	2522	97	16650	1.97376	0.982469	0.00789767	0.815625
GOTERM_BP_FAT	GO:0032355~response to estradiol	34	1.15646	0.000405604	ENSG00000105894, ENSG00000179218, ENSG00000120149, ENSG00000073756, ENSG00000113721, ENSG00000130707, ENSG00000102996, ENSG00000180914, ENSG00000183207, ENSG00000109819, ENSG00000134954, ENSG00000181019, ENSG00000110092, ENSG00000115457, ENSG00000101439, ENSG00000003436, ENSG00000136244, ENSG00000173153, ENSG00000120129, ENSG00000104332, ENSG00000128918, ENSG00000164305, ENSG00000139874, ENSG0000…	2522	121	16650	1.85508	0.983324	0.0079793	0.825664
GOTERM_BP_FAT	GO:0002673~regulation of acute inflammatory response	24	0.816327	0.000406048	ENSG00000197405, ENSG00000073756, ENSG00000175899, ENSG00000174564, ENSG00000171860, ENSG00000127241, ENSG00000125730, ENSG00000151651, ENSG00000162711, ENSG00000134352, ENSG00000108561, ENSG00000117335, ENSG00000126262, ENSG00000132965, ENSG00000145623, ENSG00000141655, ENSG00000084207, ENSG00000000971, ENSG00000136244, ENSG00000149131, ENSG00000184500, ENSG00000125538, ENSG00000196352, ENSG0000…	2522	74	16650	2.14116	0.983398	0.00797246	0.826564
GOTERM_BP_FAT	GO:0045834~positive regulation of lipid metabolic process	35	1.19048	0.000413889	ENSG00000151468, ENSG00000135914, ENSG00000073060, ENSG00000118260, ENSG00000073756, ENSG00000113721, ENSG00000130203, ENSG00000185950, ENSG00000135744, ENSG00000126368, ENSG00000119508, ENSG00000153162, ENSG00000121769, ENSG00000109819, ENSG00000062282, ENSG00000177666, ENSG00000125538, ENSG00000110090, ENSG00000132170, ENSG00000171132, ENSG00000169252, ENSG00000113578, ENSG00000122691, ENSG0000…	2522	126	16650	1.83386	0.984662	0.00811004	0.842461
GOTERM_BP_FAT	GO:0010038~response to metal ion	70	2.38095	0.000417237	ENSG00000138449, ENSG00000115008, ENSG00000196139, ENSG00000179218, ENSG00000135643, ENSG00000021826, ENSG00000118260, ENSG00000148344, ENSG00000073756, ENSG00000125648, ENSG00000108786, ENSG00000026103, ENSG00000156113, ENSG00000138030, ENSG00000171223, ENSG00000160211, ENSG00000153162, ENSG00000100968, ENSG00000130522, ENSG00000115457, ENSG00000176171, ENSG00000120129, ENSG00000166347, ENSG0000…	2522	308	16650	1.50043	0.985172	0.00815956	0.849249
GOTERM_BP_FAT	GO:0070489~T cell aggregation	95	3.23129	0.000419162	ENSG00000072274, ENSG00000198805, ENSG00000160685, ENSG00000096996, ENSG00000197329, ENSG00000116678, ENSG00000136167, ENSG00000026103, ENSG00000120337, ENSG00000069667, ENSG00000174564, ENSG00000197892, ENSG00000102524, ENSG00000134352, ENSG00000125347, ENSG00000171855, ENSG00000107968, ENSG00000168961, ENSG00000115604, ENSG00000081059, ENSG00000115457, ENSG00000126804, ENSG00000076641, ENSG0000…	2522	446	16650	1.40623	0.985457	0.0081812	0.853151
GOTERM_BP_FAT	GO:0042110~T cell activation	95	3.23129	0.000419162	ENSG00000072274, ENSG00000198805, ENSG00000160685, ENSG00000096996, ENSG00000197329, ENSG00000116678, ENSG00000136167, ENSG00000026103, ENSG00000120337, ENSG00000069667, ENSG00000174564, ENSG00000197892, ENSG00000102524, ENSG00000134352, ENSG00000125347, ENSG00000171855, ENSG00000107968, ENSG00000168961, ENSG00000115604, ENSG00000081059, ENSG00000115457, ENSG00000126804, ENSG00000076641, ENSG0000…	2522	446	16650	1.40623	0.985457	0.0081812	0.853151
GOTERM_BP_FAT	GO:0006575~cellular modified amino acid metabolic process	42	1.42857	0.000425849	ENSG00000130304, ENSG00000188313, ENSG00000104687, ENSG00000233276, ENSG00000144908, ENSG00000164904, ENSG00000171097, ENSG00000122884, ENSG00000197930, ENSG00000168765, ENSG00000130707, ENSG00000197448, ENSG00000100577, ENSG00000176928, ENSG00000135766, ENSG00000160211, ENSG00000155962, ENSG00000104381, ENSG00000105755, ENSG00000177000, ENSG00000104324, ENSG00000135346, ENSG00000123739, ENSG0000…	2522	161	16650	1.72224	0.986406	0.00829517	0.866706
GOTERM_BP_FAT	GO:0010950~positive regulation of endopeptidase activity	38	1.29252	0.000427862	ENSG00000112378, ENSG00000166949, ENSG00000197442, ENSG00000026103, ENSG00000165806, ENSG00000130706, ENSG00000145335, ENSG00000185088, ENSG00000121858, ENSG00000092010, ENSG00000147889, ENSG00000163565, ENSG00000168961, ENSG00000137486, ENSG00000110911, ENSG00000136305, ENSG00000140464, ENSG00000181104, ENSG00000158125, ENSG00000141682, ENSG00000169031, ENSG00000132170, ENSG00000030110, ENSG0000…	2522	141	16650	1.77924	0.98668	0.00831817	0.870785
GOTERM_BP_FAT	GO:0006694~steroid biosynthetic process	39	1.32653	0.000429316	ENSG00000152904, ENSG00000196139, ENSG00000162409, ENSG00000125629, ENSG00000108786, ENSG00000130203, ENSG00000160211, ENSG00000126368, ENSG00000133935, ENSG00000086696, ENSG00000172893, ENSG00000153162, ENSG00000111424, ENSG00000109819, ENSG00000113161, ENSG00000186480, ENSG00000137869, ENSG00000111012, ENSG00000149809, ENSG00000135929, ENSG00000117594, ENSG00000112972, ENSG00000125538, ENSG0000…	2522	146	16650	1.76352	0.986874	0.00833028	0.873733
GOTERM_BP_FAT	GO:0071356~cellular response to tumor necrosis factor	58	1.97279	0.000430652	ENSG00000115009, ENSG00000161057, ENSG00000026103, ENSG00000120337, ENSG00000069667, ENSG00000102524, ENSG00000115415, ENSG00000101017, ENSG00000108688, ENSG00000170961, ENSG00000177628, ENSG00000127863, ENSG00000173530, ENSG00000136560, ENSG00000104332, ENSG00000108671, ENSG00000108821, ENSG00000148677, ENSG00000153823, ENSG00000101182, ENSG00000141655, ENSG00000084207, ENSG00000271503, ENSG0000…	2522	244	16650	1.5693	0.98705	0.00834007	0.876441
GOTERM_BP_FAT	GO:0097066~response to thyroid hormone	11	0.37415	0.000439236	ENSG00000085662, ENSG00000001084, ENSG00000103811, ENSG00000109819, ENSG00000164733, ENSG00000163131, ENSG00000177628, ENSG00000119138, ENSG00000157404, ENSG00000135047, ENSG00000185340	2522	21	16650	3.45814	0.988125	0.00848935	0.893836
GOTERM_BP_FAT	GO:0038084~vascular endothelial growth factor signaling pathway	11	0.37415	0.000439236	ENSG00000112715, ENSG00000113721, ENSG00000183287, ENSG00000134853, ENSG00000105287, ENSG00000158125, ENSG00000106211, ENSG00000102755, ENSG00000011465, ENSG00000054598, ENSG00000020181	2522	21	16650	3.45814	0.988125	0.00848935	0.893836
GOTERM_BP_FAT	GO:0002456~T cell mediated immunity	25	0.85034	0.000447405	ENSG00000103811, ENSG00000111801, ENSG00000096996, ENSG00000164509, ENSG00000089041, ENSG00000234745, ENSG00000174564, ENSG00000182985, ENSG00000168685, ENSG00000162711, ENSG00000166710, ENSG00000171855, ENSG00000117335, ENSG00000090339, ENSG00000186470, ENSG00000109861, ENSG00000134321, ENSG00000126804, ENSG00000136244, ENSG00000117586, ENSG00000073008, ENSG00000131378, ENSG00000125538, ENSG0000…	2522	79	16650	2.08921	0.989065	0.00863005	0.910386
GOTERM_BP_FAT	GO:1903507~negative regulation of nucleic acid-templated transcription	220	7.48299	0.000447533	ENSG00000138386, ENSG00000171223, ENSG00000152804, ENSG00000115415, ENSG00000153162, ENSG00000081059, ENSG00000092607, ENSG00000140464, ENSG00000160877, ENSG00000100968, ENSG00000198911, ENSG00000183691, ENSG00000001084, ENSG00000142599, ENSG00000141510, ENSG00000128573, ENSG00000187531, ENSG00000186350, ENSG00000147421, ENSG00000069869, ENSG00000114251, ENSG00000134013, ENSG00000171033, ENSG0000…	2522	1177	16650	1.234	0.989079	0.00861605	0.910646
GOTERM_BP_FAT	GO:0010712~regulation of collagen metabolic process	15	0.510204	0.000449428	ENSG00000161544, ENSG00000108691, ENSG00000113721, ENSG00000125378, ENSG00000116285, ENSG00000078098, ENSG00000181104, ENSG00000102760, ENSG00000166396, ENSG00000101439, ENSG00000166482, ENSG00000136244, ENSG00000164171, ENSG00000119699, ENSG00000132170	2522	36	16650	2.75079	0.989286	0.00863592	0.914486
GOTERM_BP_FAT	GO:0071593~lymphocyte aggregation	95	3.23129	0.000456376	ENSG00000072274, ENSG00000198805, ENSG00000160685, ENSG00000096996, ENSG00000197329, ENSG00000116678, ENSG00000136167, ENSG00000026103, ENSG00000120337, ENSG00000069667, ENSG00000174564, ENSG00000197892, ENSG00000102524, ENSG00000134352, ENSG00000125347, ENSG00000171855, ENSG00000107968, ENSG00000168961, ENSG00000115604, ENSG00000081059, ENSG00000115457, ENSG00000126804, ENSG00000076641, ENSG0000…	2522	447	16650	1.40309	0.990012	0.00875221	0.928561
GOTERM_BP_FAT	GO:0060485~mesenchyme development	56	1.90476	0.000458661	ENSG00000135914, ENSG00000170381, ENSG00000115415, ENSG00000170961, ENSG00000102760, ENSG00000128602, ENSG00000054598, ENSG00000119699, ENSG00000125845, ENSG00000163017, ENSG00000183691, ENSG00000137575, ENSG00000157168, ENSG00000104332, ENSG00000112655, ENSG00000196154, ENSG00000114315, ENSG00000168140, ENSG00000125398, ENSG00000108821, ENSG00000166341, ENSG00000138623, ENSG00000069702, ENSG0000…	2522	234	16650	1.57994	0.990239	0.00877916	0.933188
GOTERM_BP_FAT	GO:0046824~positive regulation of nucleocytoplasmic transport	33	1.12245	0.000466391	ENSG00000138798, ENSG00000183087, ENSG00000184584, ENSG00000166949, ENSG00000196562, ENSG00000073756, ENSG00000176907, ENSG00000173801, ENSG00000180353, ENSG00000153162, ENSG00000168961, ENSG00000115604, ENSG00000137462, ENSG00000128602, ENSG00000136244, ENSG00000125538, ENSG00000112902, ENSG00000119699, ENSG00000213533, ENSG00000135679, ENSG00000164342, ENSG00000107201, ENSG00000134242, ENSG0000…	2522	117	16650	1.86208	0.990972	0.00890959	0.948844
GOTERM_BP_FAT	GO:0030182~neuron differentiation	228	7.7551	0.000468058	ENSG00000074527, ENSG00000091129, ENSG00000107731, ENSG00000170381, ENSG00000184154, ENSG00000020129, ENSG00000171517, ENSG00000153162, ENSG00000115414, ENSG00000177628, ENSG00000164932, ENSG00000100968, ENSG00000198910, ENSG00000258947, ENSG00000183691, ENSG00000185008, ENSG00000173786, ENSG00000171533, ENSG00000143013, ENSG00000142599, ENSG00000132359, ENSG00000124126, ENSG00000069869, ENSG0000…	2522	1226	16650	1.22776	0.991123	0.00892442	0.952222
GOTERM_BP_FAT	GO:0022407~regulation of cell-cell adhesion	84	2.85714	0.000468481	ENSG00000072274, ENSG00000198805, ENSG00000160685, ENSG00000162407, ENSG00000096996, ENSG00000197329, ENSG00000120337, ENSG00000174564, ENSG00000102524, ENSG00000134352, ENSG00000125347, ENSG00000171855, ENSG00000107968, ENSG00000168961, ENSG00000170961, ENSG00000102760, ENSG00000115457, ENSG00000126804, ENSG00000076641, ENSG00000159753, ENSG00000179295, ENSG00000169230, ENSG00000197635, ENSG0000…	2522	386	16650	1.43668	0.991161	0.0089156	0.953077
GOTERM_BP_FAT	GO:1903900~regulation of viral life cycle	45	1.53061	0.000470627	ENSG00000109971, ENSG00000127616, ENSG00000188313, ENSG00000132256, ENSG00000130303, ENSG00000111331, ENSG00000239713, ENSG00000055332, ENSG00000078081, ENSG00000130813, ENSG00000171855, ENSG00000178685, ENSG00000163565, ENSG00000128394, ENSG00000168961, ENSG00000142089, ENSG00000140464, ENSG00000149948, ENSG00000160710, ENSG00000181222, ENSG00000157601, ENSG00000148175, ENSG00000163661, ENSG0000…	2522	177	16650	1.67845	0.99135	0.00893942	0.957424
GOTERM_BP_FAT	GO:0070663~regulation of leukocyte proliferation	51	1.73469	0.000470788	ENSG00000072274, ENSG00000198805, ENSG00000197329, ENSG00000096996, ENSG00000120337, ENSG00000174564, ENSG00000090554, ENSG00000102524, ENSG00000125347, ENSG00000134352, ENSG00000168961, ENSG00000101017, ENSG00000196950, ENSG00000101096, ENSG00000115457, ENSG00000118503, ENSG00000159753, ENSG00000119927, ENSG00000114315, ENSG00000125657, ENSG00000160223, ENSG00000120217, ENSG00000176208, ENSG0000…	2522	208	16650	1.61874	0.991364	0.00892567	0.95775
GOTERM_BP_FAT	GO:0042306~regulation of protein import into nucleus	44	1.4966	0.000477367	ENSG00000100906, ENSG00000138798, ENSG00000135218, ENSG00000183087, ENSG00000119950, ENSG00000171033, ENSG00000184584, ENSG00000166949, ENSG00000196562, ENSG00000073756, ENSG00000176907, ENSG00000157782, ENSG00000173801, ENSG00000180353, ENSG00000178685, ENSG00000153162, ENSG00000168961, ENSG00000115604, ENSG00000137462, ENSG00000155760, ENSG00000128602, ENSG00000136244, ENSG00000115266, ENSG0000…	2522	172	16650	1.68886	0.991919	0.00903289	0.971071
GOTERM_BP_FAT	GO:0015908~fatty acid transport	26	0.884354	0.000485204	ENSG00000130304, ENSG00000168389, ENSG00000162409, ENSG00000205560, ENSG00000130203, ENSG00000185950, ENSG00000159640, ENSG00000135124, ENSG00000121769, ENSG00000137801, ENSG00000125538, ENSG00000123739, ENSG00000078401, ENSG00000110090, ENSG00000132170, ENSG00000108984, ENSG00000168398, ENSG00000174640, ENSG00000089041, ENSG00000101188, ENSG00000116711, ENSG00000178537, ENSG00000186951, ENSG0000…	2522	84	16650	2.04345	0.992534	0.00916335	0.986938
GOTERM_BP_FAT	GO:0050886~endocrine process	26	0.884354	0.000485204	ENSG00000071242, ENSG00000099139, ENSG00000179295, ENSG00000135744, ENSG00000173918, ENSG00000159640, ENSG00000144891, ENSG00000265107, ENSG00000145244, ENSG00000171388, ENSG00000180914, ENSG00000196549, ENSG00000153162, ENSG00000143839, ENSG00000164251, ENSG00000163751, ENSG00000051523, ENSG00000181104, ENSG00000183770, ENSG00000163083, ENSG00000121671, ENSG00000122641, ENSG00000170498, ENSG0000…	2522	84	16650	2.04345	0.992534	0.00916335	0.986938
GOTERM_BP_FAT	GO:0015718~monocarboxylic acid transport	37	1.2585	0.000493751	ENSG00000130304, ENSG00000168389, ENSG00000162409, ENSG00000205560, ENSG00000130203, ENSG00000185950, ENSG00000159640, ENSG00000135124, ENSG00000081923, ENSG00000121769, ENSG00000137801, ENSG00000108932, ENSG00000118596, ENSG00000125538, ENSG00000123739, ENSG00000174327, ENSG00000078401, ENSG00000110090, ENSG00000132170, ENSG00000108984, ENSG00000168398, ENSG00000174640, ENSG00000147100, ENSG0000…	2522	137	16650	1.783	0.993151	0.00930664	1.00424
GOTERM_BP_FAT	GO:0031032~actomyosin structure organization	39	1.32653	0.000495909	ENSG00000172159, ENSG00000095203, ENSG00000166949, ENSG00000154358, ENSG00000113721, ENSG00000163431, ENSG00000064042, ENSG00000130176, ENSG00000138347, ENSG00000137486, ENSG00000171877, ENSG00000143776, ENSG00000144339, ENSG00000092439, ENSG00000102760, ENSG00000088756, ENSG00000117519, ENSG00000137807, ENSG00000119699, ENSG00000078401, ENSG00000184292, ENSG00000112658, ENSG00000104332, ENSG0000…	2522	147	16650	1.75153	0.993299	0.00932972	1.00861
GOTERM_BP_FAT	GO:1904019~epithelial cell apoptotic process	27	0.918367	0.000519194	ENSG00000196139, ENSG00000183087, ENSG00000095752, ENSG00000197442, ENSG00000182871, ENSG00000026103, ENSG00000174807, ENSG00000124193, ENSG00000101017, ENSG00000109819, ENSG00000137801, ENSG00000102760, ENSG00000167772, ENSG00000171951, ENSG00000136244, ENSG00000169031, ENSG00000118503, ENSG00000112902, ENSG00000106366, ENSG00000173531, ENSG00000177119, ENSG00000164362, ENSG00000120156, ENSG0000…	2522	89	16650	2.00282	0.994703	0.00974759	1.05573
GOTERM_BP_FAT	GO:0072273~metanephric nephron morphogenesis	12	0.408163	0.000531252	ENSG00000125378, ENSG00000115415, ENSG00000128342, ENSG00000168621, ENSG00000113721, ENSG00000170577, ENSG00000125618, ENSG00000248905, ENSG00000128602, ENSG00000114315, ENSG00000162849, ENSG00000125398	2522	25	16650	3.16891	0.99531	0.0099544	1.08012
GOTERM_BP_FAT	GO:0061440~kidney vasculature development	12	0.408163	0.000531252	ENSG00000125378, ENSG00000261371, ENSG00000177464, ENSG00000113721, ENSG00000107796, ENSG00000134853, ENSG00000166396, ENSG00000074181, ENSG00000114315, ENSG00000120156, ENSG00000174059, ENSG00000120738	2522	25	16650	3.16891	0.99531	0.0099544	1.08012
GOTERM_BP_FAT	GO:2000191~regulation of fatty acid transport	12	0.408163	0.000531252	ENSG00000108984, ENSG00000137801, ENSG00000141655, ENSG00000153246, ENSG00000214022, ENSG00000185950, ENSG00000101188, ENSG00000089041, ENSG00000184381, ENSG00000125538, ENSG00000135124, ENSG00000078401	2522	25	16650	3.16891	0.99531	0.0099544	1.08012
GOTERM_BP_FAT	GO:0061437~renal system vasculature development	12	0.408163	0.000531252	ENSG00000125378, ENSG00000261371, ENSG00000177464, ENSG00000113721, ENSG00000107796, ENSG00000134853, ENSG00000166396, ENSG00000074181, ENSG00000114315, ENSG00000120156, ENSG00000174059, ENSG00000120738	2522	25	16650	3.16891	0.99531	0.0099544	1.08012
GOTERM_BP_FAT	GO:0071674~mononuclear cell migration	10	0.340136	0.000544791	ENSG00000174600, ENSG00000108691, ENSG00000197405, ENSG00000106538, ENSG00000137801, ENSG00000131981, ENSG00000271503, ENSG00000184371, ENSG00000120337, ENSG00000171860	2522	18	16650	3.66772	0.995909	0.0101879	1.1075
GOTERM_BP_FAT	GO:0060333~interferon-gamma-mediated signaling pathway	25	0.85034	0.000548699	ENSG00000111335, ENSG00000125148, ENSG00000132256, ENSG00000258659, ENSG00000111331, ENSG00000123609, ENSG00000067066, ENSG00000234745, ENSG00000132274, ENSG00000135114, ENSG00000166710, ENSG00000089127, ENSG00000125347, ENSG00000115415, ENSG00000131408, ENSG00000216490, ENSG00000090339, ENSG00000140464, ENSG00000213928, ENSG00000117228, ENSG00000185507, ENSG00000140853, ENSG00000112343, ENSG0000…	2522	80	16650	2.06309	0.996067	0.0102417	1.1154
GOTERM_BP_FAT	GO:0007610~behavior	114	3.87755	0.000548861	ENSG00000078725, ENSG00000135744, ENSG00000165646, ENSG00000128973, ENSG00000109255, ENSG00000104774, ENSG00000171132, ENSG00000112658, ENSG00000141458, ENSG00000107317, ENSG00000173786, ENSG00000128573, ENSG00000141510, ENSG00000168621, ENSG00000087258, ENSG00000125124, ENSG00000107562, ENSG00000128710, ENSG00000110881, ENSG00000165060, ENSG00000103942, ENSG00000171388, ENSG00000176928, ENSG0000…	2522	557	16650	1.3512	0.996074	0.0102258	1.11573
GOTERM_BP_FAT	GO:0032370~positive regulation of lipid transport	18	0.612245	0.000554579	ENSG00000108984, ENSG00000100906, ENSG00000101670, ENSG00000169230, ENSG00000130203, ENSG00000089041, ENSG00000101188, ENSG00000173918, ENSG00000135124, ENSG00000153162, ENSG00000131408, ENSG00000165029, ENSG00000100979, ENSG00000141655, ENSG00000153246, ENSG00000184381, ENSG00000125538, ENSG00000078401	2522	49	16650	2.42519	0.996294	0.0103128	1.12729
GOTERM_BP_FAT	GO:1903708~positive regulation of hemopoiesis	42	1.42857	0.000558517	ENSG00000183087, ENSG00000198805, ENSG00000128342, ENSG00000118260, ENSG00000096996, ENSG00000134470, ENSG00000090554, ENSG00000180353, ENSG00000151651, ENSG00000117335, ENSG00000168961, ENSG00000134954, ENSG00000131981, ENSG00000184371, ENSG00000143772, ENSG00000126804, ENSG00000157368, ENSG00000136244, ENSG00000122641, ENSG00000130584, ENSG00000101384, ENSG00000054598, ENSG00000159753, ENSG0000…	2522	163	16650	1.7011	0.996438	0.0103665	1.13525
GOTERM_BP_FAT	GO:2001056~positive regulation of cysteine-type endopeptidase activity	35	1.19048	0.00056517	ENSG00000112378, ENSG00000166949, ENSG00000197442, ENSG00000026103, ENSG00000165806, ENSG00000145335, ENSG00000185088, ENSG00000121858, ENSG00000147889, ENSG00000163565, ENSG00000168961, ENSG00000137486, ENSG00000110911, ENSG00000136305, ENSG00000140464, ENSG00000181104, ENSG00000158125, ENSG00000141682, ENSG00000169031, ENSG00000132170, ENSG00000030110, ENSG00000103811, ENSG00000091592, ENSG0000…	2522	128	16650	1.80521	0.99667	0.0104702	1.1487
GOTERM_BP_FAT	GO:0022408~negative regulation of cell-cell adhesion	36	1.22449	0.000569834	ENSG00000183044, ENSG00000107562, ENSG00000197329, ENSG00000128567, ENSG00000120337, ENSG00000130707, ENSG00000174564, ENSG00000173918, ENSG00000172216, ENSG00000146072, ENSG00000125347, ENSG00000171855, ENSG00000147889, ENSG00000168961, ENSG00000102760, ENSG00000128271, ENSG00000131981, ENSG00000076641, ENSG00000136826, ENSG00000185532, ENSG00000134242, ENSG00000157873, ENSG00000125378, ENSG0000…	2522	133	16650	1.78698	0.996823	0.0105368	1.15813
GOTERM_BP_FAT	GO:1904591~positive regulation of protein import	29	0.986395	0.000575414	ENSG00000138798, ENSG00000184584, ENSG00000166949, ENSG00000196562, ENSG00000073756, ENSG00000176907, ENSG00000173801, ENSG00000180353, ENSG00000153162, ENSG00000168961, ENSG00000115604, ENSG00000137462, ENSG00000128602, ENSG00000136244, ENSG00000125538, ENSG00000112902, ENSG00000119699, ENSG00000213533, ENSG00000164342, ENSG00000107201, ENSG00000134242, ENSG00000108342, ENSG00000125378, ENSG0000…	2522	99	16650	1.93389	0.996997	0.01062	1.16941
GOTERM_BP_FAT	GO:0010629~negative regulation of gene expression	270	9.18367	0.00058245	ENSG00000138386, ENSG00000171223, ENSG00000152804, ENSG00000115415, ENSG00000153162, ENSG00000081059, ENSG00000092607, ENSG00000140464, ENSG00000160877, ENSG00000177628, ENSG00000100968, ENSG00000198911, ENSG00000106785, ENSG00000183691, ENSG00000106366, ENSG00000164938, ENSG00000001084, ENSG00000142599, ENSG00000102471, ENSG00000141510, ENSG00000128573, ENSG00000187531, ENSG00000186350, ENSG0000…	2522	1485	16650	1.20035	0.997203	0.0107296	1.18363
GOTERM_BP_FAT	GO:0060322~head development	142	4.82993	0.000582471	ENSG00000168209, ENSG00000183023, ENSG00000187498, ENSG00000069667, ENSG00000152804, ENSG00000164930, ENSG00000150540, ENSG00000122641, ENSG00000125848, ENSG00000253368, ENSG00000054598, ENSG00000150347, ENSG00000119699, ENSG00000125845, ENSG00000158555, ENSG00000126458, ENSG00000112658, ENSG00000183691, ENSG00000134294, ENSG00000185008, ENSG00000039068, ENSG00000173786, ENSG00000142599, ENSG0000…	2522	720	16650	1.30204	0.997204	0.0107104	1.18367
GOTERM_BP_FAT	GO:0035987~endodermal cell differentiation	17	0.578231	0.000586815	ENSG00000142156, ENSG00000130635, ENSG00000204262, ENSG00000134871, ENSG00000111799, ENSG00000157227, ENSG00000102996, ENSG00000053747, ENSG00000087245, ENSG00000115414, ENSG00000107984, ENSG00000160255, ENSG00000139318, ENSG00000149948, ENSG00000144810, ENSG00000122641, ENSG00000060718	2522	45	16650	2.49405	0.997324	0.0107703	1.19245
GOTERM_BP_FAT	GO:0070542~response to fatty acid	17	0.578231	0.000586815	ENSG00000067992, ENSG00000135218, ENSG00000118260, ENSG00000125629, ENSG00000073756, ENSG00000239672, ENSG00000130707, ENSG00000072310, ENSG00000126262, ENSG00000175567, ENSG00000121769, ENSG00000137462, ENSG00000153823, ENSG00000109819, ENSG00000117318, ENSG00000110090, ENSG00000078401	2522	45	16650	2.49405	0.997324	0.0107703	1.19245
GOTERM_BP_FAT	GO:0030162~regulation of proteolysis	140	4.7619	0.000591735	ENSG00000071242, ENSG00000175899, ENSG00000161057, ENSG00000144228, ENSG00000135744, ENSG00000078081, ENSG00000175756, ENSG00000127241, ENSG00000126709, ENSG00000115414, ENSG00000140464, ENSG00000177628, ENSG00000128973, ENSG00000124116, ENSG00000106366, ENSG00000136560, ENSG00000105825, ENSG00000157227, ENSG00000133265, ENSG00000001084, ENSG00000131408, ENSG00000011422, ENSG00000183287, ENSG0000…	2522	708	16650	1.30546	0.997453	0.0108404	1.20239
GOTERM_BP_FAT	GO:0070228~regulation of lymphocyte apoptotic process	20	0.680272	0.000611609	ENSG00000169242, ENSG00000188976, ENSG00000169230, ENSG00000119927, ENSG00000185950, ENSG00000026103, ENSG00000089041, ENSG00000151651, ENSG00000125378, ENSG00000120217, ENSG00000168961, ENSG00000167604, ENSG00000090339, ENSG00000217128, ENSG00000141510, ENSG00000131981, ENSG00000196950, ENSG00000271503, ENSG00000131203, ENSG00000114251	2522	58	16650	2.27652	0.997916	0.0111822	1.24253
GOTERM_BP_FAT	GO:0044246~regulation of multicellular organismal metabolic process	15	0.510204	0.000623175	ENSG00000161544, ENSG00000108691, ENSG00000113721, ENSG00000125378, ENSG00000116285, ENSG00000078098, ENSG00000181104, ENSG00000102760, ENSG00000166396, ENSG00000101439, ENSG00000166482, ENSG00000136244, ENSG00000164171, ENSG00000119699, ENSG00000132170	2522	37	16650	2.67645	0.998146	0.011372	1.26588
GOTERM_BP_FAT	GO:0032964~collagen biosynthetic process	15	0.510204	0.000623175	ENSG00000161544, ENSG00000149257, ENSG00000108691, ENSG00000113721, ENSG00000130635, ENSG00000108821, ENSG00000125378, ENSG00000116285, ENSG00000181104, ENSG00000102760, ENSG00000166396, ENSG00000136244, ENSG00000164171, ENSG00000119699, ENSG00000132170	2522	37	16650	2.67645	0.998146	0.011372	1.26588
GOTERM_BP_FAT	GO:0002694~regulation of leukocyte activation	98	3.33333	0.000625848	ENSG00000072274, ENSG00000188313, ENSG00000160685, ENSG00000197329, ENSG00000069667, ENSG00000174564, ENSG00000090554, ENSG00000102524, ENSG00000125347, ENSG00000126804, ENSG00000076641, ENSG00000122641, ENSG00000115602, ENSG00000119927, ENSG00000164509, ENSG00000125657, ENSG00000157227, ENSG00000164327, ENSG00000117586, ENSG00000114251, ENSG00000167244, ENSG00000187741, ENSG00000113360, ENSG0000…	2522	468	16650	1.38245	0.998195	0.0113999	1.27128
GOTERM_BP_FAT	GO:0014812~muscle cell migration	22	0.748299	0.000629618	ENSG00000104368, ENSG00000106366, ENSG00000164362, ENSG00000122861, ENSG00000135679, ENSG00000113721, ENSG00000146674, ENSG00000135744, ENSG00000068024, ENSG00000173334, ENSG00000184481, ENSG00000172725, ENSG00000109819, ENSG00000170961, ENSG00000133110, ENSG00000084207, ENSG00000271503, ENSG00000259207, ENSG00000128602, ENSG00000164171, ENSG00000128512, ENSG00000137872	2522	67	16650	2.16779	0.998263	0.0114475	1.27889
GOTERM_BP_FAT	GO:0097530~granulocyte migration	32	1.08844	0.000631411	ENSG00000115008, ENSG00000115009, ENSG00000197405, ENSG00000172156, ENSG00000113448, ENSG00000035664, ENSG00000112715, ENSG00000120337, ENSG00000171860, ENSG00000163739, ENSG00000151651, ENSG00000196639, ENSG00000108688, ENSG00000160255, ENSG00000106538, ENSG00000137801, ENSG00000115594, ENSG00000131981, ENSG00000171951, ENSG00000184371, ENSG00000125538, ENSG00000078401, ENSG00000213949, ENSG0000…	2522	114	16650	1.85317	0.998294	0.0114593	1.28251
GOTERM_BP_FAT	GO:0002699~positive regulation of immune effector process	42	1.42857	0.000637697	ENSG00000135218, ENSG00000072274, ENSG00000096996, ENSG00000137628, ENSG00000234745, ENSG00000103241, ENSG00000166710, ENSG00000151422, ENSG00000119508, ENSG00000117335, ENSG00000168961, ENSG00000126262, ENSG00000101017, ENSG00000159674, ENSG00000170425, ENSG00000167191, ENSG00000126804, ENSG00000136244, ENSG00000073008, ENSG00000125538, ENSG00000108771, ENSG00000047621, ENSG00000108691, ENSG0000…	2522	164	16650	1.69073	0.998399	0.011552	1.2952
GOTERM_BP_FAT	GO:0050866~negative regulation of cell activation	41	1.39456	0.000645599	ENSG00000161544, ENSG00000183044, ENSG00000197329, ENSG00000130203, ENSG00000026103, ENSG00000120337, ENSG00000174564, ENSG00000173918, ENSG00000172216, ENSG00000103241, ENSG00000146072, ENSG00000151422, ENSG00000125347, ENSG00000171855, ENSG00000147889, ENSG00000168961, ENSG00000131981, ENSG00000128271, ENSG00000076641, ENSG00000122641, ENSG00000118503, ENSG00000104332, ENSG00000123496, ENSG0000…	2522	159	16650	1.70238	0.998522	0.0116734	1.31115
GOTERM_BP_FAT	GO:0097094~craniofacial suture morphogenesis	9	0.306122	0.000646147	ENSG00000125378, ENSG00000122691, ENSG00000156103, ENSG00000186480, ENSG00000125629, ENSG00000120149, ENSG00000053254, ENSG00000157227, ENSG00000119699	2522	15	16650	3.96114	0.99853	0.0116624	1.31226
GOTERM_BP_FAT	GO:0032305~positive regulation of icosanoid secretion	9	0.306122	0.000646147	ENSG00000108984, ENSG00000141655, ENSG00000153246, ENSG00000101188, ENSG00000089041, ENSG00000184381, ENSG00000125538, ENSG00000135124, ENSG00000078401	2522	15	16650	3.96114	0.99853	0.0116624	1.31226
GOTERM_BP_FAT	GO:0010878~cholesterol storage	9	0.306122	0.000646147	ENSG00000135218, ENSG00000186951, ENSG00000131408, ENSG00000165029, ENSG00000073060, ENSG00000038945, ENSG00000198911, ENSG00000164211, ENSG00000132170	2522	15	16650	3.96114	0.99853	0.0116624	1.31226
GOTERM_BP_FAT	GO:0072283~metanephric renal vesicle morphogenesis	9	0.306122	0.000646147	ENSG00000125378, ENSG00000115415, ENSG00000128342, ENSG00000168621, ENSG00000170577, ENSG00000125618, ENSG00000248905, ENSG00000128602, ENSG00000162849	2522	15	16650	3.96114	0.99853	0.0116624	1.31226
GOTERM_BP_FAT	GO:0048771~tissue remodeling	38	1.29252	0.000660416	ENSG00000115008, ENSG00000072274, ENSG00000128342, ENSG00000116678, ENSG00000020129, ENSG00000135744, ENSG00000163435, ENSG00000143387, ENSG00000159640, ENSG00000265107, ENSG00000151651, ENSG00000111424, ENSG00000102575, ENSG00000140464, ENSG00000181104, ENSG00000101265, ENSG00000164932, ENSG00000259207, ENSG00000101439, ENSG00000136244, ENSG00000101384, ENSG00000054598, ENSG00000118503, ENSG0000…	2522	144	16650	1.74217	0.998727	0.0118972	1.34105
GOTERM_BP_FAT	GO:0031214~biomineral tissue development	36	1.22449	0.000660914	ENSG00000105894, ENSG00000183087, ENSG00000122862, ENSG00000183023, ENSG00000162551, ENSG00000120149, ENSG00000166949, ENSG00000073756, ENSG00000108950, ENSG00000163815, ENSG00000153162, ENSG00000106819, ENSG00000111012, ENSG00000138829, ENSG00000119699, ENSG00000125845, ENSG00000169252, ENSG00000046653, ENSG00000122691, ENSG00000177119, ENSG00000107872, ENSG00000089041, ENSG00000187608, ENSG0000…	2522	134	16650	1.77365	0.998733	0.0118849	1.34205
GOTERM_BP_FAT	GO:0060425~lung morphogenesis	19	0.646259	0.00066786	ENSG00000103811, ENSG00000128342, ENSG00000183691, ENSG00000112658, ENSG00000136158, ENSG00000125398, ENSG00000103241, ENSG00000134245, ENSG00000152804, ENSG00000188064, ENSG00000125378, ENSG00000124193, ENSG00000121039, ENSG00000125968, ENSG00000128573, ENSG00000147862, ENSG00000149948, ENSG00000164056, ENSG00000164161	2522	54	16650	2.32289	0.998819	0.0119877	1.35607
GOTERM_BP_FAT	GO:1903037~regulation of leukocyte cell-cell adhesion	70	2.38095	0.000668023	ENSG00000072274, ENSG00000198805, ENSG00000160685, ENSG00000096996, ENSG00000197329, ENSG00000120337, ENSG00000174564, ENSG00000102524, ENSG00000134352, ENSG00000125347, ENSG00000171855, ENSG00000107968, ENSG00000168961, ENSG00000170961, ENSG00000126804, ENSG00000115457, ENSG00000076641, ENSG00000159753, ENSG00000179295, ENSG00000169230, ENSG00000197635, ENSG00000119927, ENSG00000114315, ENSG0000…	2522	313	16650	1.47646	0.998821	0.0119694	1.3564
GOTERM_BP_FAT	GO:0060341~regulation of cellular localization	161	5.47619	0.00067921	ENSG00000135643, ENSG00000183023, ENSG00000113448, ENSG00000136167, ENSG00000157782, ENSG00000176907, ENSG00000173801, ENSG00000126603, ENSG00000104081, ENSG00000153162, ENSG00000115604, ENSG00000150540, ENSG00000140464, ENSG00000198911, ENSG00000119699, ENSG00000183486, ENSG00000171132, ENSG00000213533, ENSG00000142794, ENSG00000186150, ENSG00000164342, ENSG00000152642, ENSG00000039068, ENSG0000…	2522	834	16650	1.27447	0.998947	0.0121471	1.37896
GOTERM_BP_FAT	GO:0031344~regulation of cell projection organization	116	3.94558	0.000691377	ENSG00000091129, ENSG00000075651, ENSG00000170381, ENSG00000171517, ENSG00000131374, ENSG00000115414, ENSG00000124782, ENSG00000100968, ENSG00000198910, ENSG00000119699, ENSG00000112658, ENSG00000136158, ENSG00000175745, ENSG00000112655, ENSG00000185008, ENSG00000132359, ENSG00000148677, ENSG00000004139, ENSG00000124126, ENSG00000069869, ENSG00000187688, ENSG00000114251, ENSG00000135622, ENSG0000…	2522	572	16650	1.33885	0.999069	0.0123415	1.4035
GOTERM_BP_FAT	GO:2001237~negative regulation of extrinsic apoptotic signaling pathway	30	1.02041	0.000708274	ENSG00000115008, ENSG00000233276, ENSG00000107731, ENSG00000026103, ENSG00000121858, ENSG00000126709, ENSG00000137801, ENSG00000023287, ENSG00000164400, ENSG00000131981, ENSG00000171951, ENSG00000125538, ENSG00000118503, ENSG00000157168, ENSG00000106366, ENSG00000164362, ENSG00000169083, ENSG00000196730, ENSG00000010810, ENSG00000012048, ENSG00000125378, ENSG00000001084, ENSG00000160789, ENSG0000…	2522	105	16650	1.88626	0.999215	0.012619	1.43756
GOTERM_BP_FAT	GO:1902593~single-organism nuclear import	64	2.17687	0.000709793	ENSG00000138798, ENSG00000196139, ENSG00000184584, ENSG00000204764, ENSG00000073756, ENSG00000196562, ENSG00000135744, ENSG00000176907, ENSG00000157782, ENSG00000173801, ENSG00000178685, ENSG00000153162, ENSG00000115604, ENSG00000168961, ENSG00000137462, ENSG00000140464, ENSG00000181104, ENSG00000128602, ENSG00000119699, ENSG00000196497, ENSG00000213533, ENSG00000164342, ENSG00000117408, ENSG0000…	2522	281	16650	1.50364	0.999227	0.0126237	1.44063
GOTERM_BP_FAT	GO:0050819~negative regulation of coagulation	18	0.612245	0.000723144	ENSG00000104368, ENSG00000183044, ENSG00000106366, ENSG00000122861, ENSG00000185532, ENSG00000130203, ENSG00000134853, ENSG00000173918, ENSG00000197632, ENSG00000174059, ENSG00000154127, ENSG00000011422, ENSG00000137801, ENSG00000101000, ENSG00000135919, ENSG00000184500, ENSG00000149131, ENSG00000078401	2522	50	16650	2.37669	0.999324	0.012837	1.46753
GOTERM_BP_FAT	GO:0043406~positive regulation of MAP kinase activity	52	1.76871	0.000724491	ENSG00000138193, ENSG00000135914, ENSG00000138798, ENSG00000174130, ENSG00000109458, ENSG00000171517, ENSG00000163235, ENSG00000188064, ENSG00000101017, ENSG00000170425, ENSG00000134070, ENSG00000119699, ENSG00000125845, ENSG00000213949, ENSG00000164086, ENSG00000179295, ENSG00000157168, ENSG00000141655, ENSG00000102755, ENSG00000114251, ENSG00000169242, ENSG00000197405, ENSG00000112715, ENSG0000…	2522	217	16650	1.58202	0.999334	0.0128382	1.47025
GOTERM_BP_FAT	GO:0032989~cellular component morphogenesis	242	8.23129	0.000734759	ENSG00000074527, ENSG00000091129, ENSG00000107731, ENSG00000170381, ENSG00000244187, ENSG00000171517, ENSG00000131374, ENSG00000115415, ENSG00000115414, ENSG00000160255, ENSG00000100473, ENSG00000100968, ENSG00000114841, ENSG00000198910, ENSG00000258947, ENSG00000119699, ENSG00000183691, ENSG00000126785, ENSG00000185008, ENSG00000196154, ENSG00000168140, ENSG00000120156, ENSG00000173786, ENSG0000…	2522	1321	16650	1.20943	0.999399	0.0129962	1.49094
GOTERM_BP_FAT	GO:0003205~cardiac chamber development	40	1.36054	0.000746387	ENSG00000099139, ENSG00000162496, ENSG00000049323, ENSG00000120149, ENSG00000169641, ENSG00000154734, ENSG00000265107, ENSG00000135766, ENSG00000197603, ENSG00000103241, ENSG00000124766, ENSG00000128602, ENSG00000060718, ENSG00000101384, ENSG00000054598, ENSG00000164442, ENSG00000128917, ENSG00000183691, ENSG00000112658, ENSG00000157168, ENSG00000141052, ENSG00000145362, ENSG00000135679, ENSG0000…	2522	155	16650	1.70372	0.999466	0.0131776	1.51436
GOTERM_BP_FAT	GO:0009890~negative regulation of biosynthetic process	272	9.2517	0.000753655	ENSG00000138386, ENSG00000171223, ENSG00000152804, ENSG00000115415, ENSG00000153162, ENSG00000081059, ENSG00000092607, ENSG00000140464, ENSG00000124212, ENSG00000160877, ENSG00000100968, ENSG00000198911, ENSG00000163083, ENSG00000119699, ENSG00000106785, ENSG00000183691, ENSG00000001084, ENSG00000142599, ENSG00000141510, ENSG00000128573, ENSG00000187531, ENSG00000186350, ENSG00000069869, ENSG0000…	2522	1504	16650	1.19396	0.999504	0.0132818	1.529
GOTERM_BP_FAT	GO:0007492~endoderm development	24	0.816327	0.000758346	ENSG00000183691, ENSG00000142156, ENSG00000166949, ENSG00000130635, ENSG00000204262, ENSG00000134871, ENSG00000111799, ENSG00000157227, ENSG00000158050, ENSG00000102996, ENSG00000053747, ENSG00000152804, ENSG00000087245, ENSG00000115414, ENSG00000138166, ENSG00000107984, ENSG00000160255, ENSG00000139318, ENSG00000149948, ENSG00000144810, ENSG00000122641, ENSG00000120875, ENSG00000060718, ENSG0000…	2522	77	16650	2.05774	0.999527	0.0133407	1.53844
GOTERM_BP_FAT	GO:0015711~organic anion transport	73	2.48299	0.000767674	ENSG00000080493, ENSG00000162409, ENSG00000167703, ENSG00000072041, ENSG00000196517, ENSG00000151012, ENSG00000159640, ENSG00000135124, ENSG00000092068, ENSG00000121769, ENSG00000149150, ENSG00000111371, ENSG00000118596, ENSG00000174327, ENSG00000132170, ENSG00000167995, ENSG00000168398, ENSG00000177542, ENSG00000134294, ENSG00000147100, ENSG00000101187, ENSG00000101188, ENSG00000187134, ENSG0000…	2522	331	16650	1.45601	0.999569	0.0134802	1.55723
GOTERM_BP_FAT	GO:0006936~muscle contraction	73	2.48299	0.000767674	ENSG00000135914, ENSG00000081181, ENSG00000138193, ENSG00000196465, ENSG00000113448, ENSG00000196562, ENSG00000073756, ENSG00000183023, ENSG00000163431, ENSG00000080709, ENSG00000156113, ENSG00000135744, ENSG00000134769, ENSG00000101335, ENSG00000173801, ENSG00000130176, ENSG00000265107, ENSG00000130005, ENSG00000148680, ENSG00000116741, ENSG00000135124, ENSG00000170425, ENSG00000181104, ENSG0000…	2522	331	16650	1.45601	0.999569	0.0134802	1.55723
GOTERM_BP_FAT	GO:0030195~negative regulation of blood coagulation	17	0.578231	0.00077476	ENSG00000104368, ENSG00000183044, ENSG00000106366, ENSG00000122861, ENSG00000185532, ENSG00000130203, ENSG00000134853, ENSG00000173918, ENSG00000197632, ENSG00000174059, ENSG00000154127, ENSG00000011422, ENSG00000137801, ENSG00000135919, ENSG00000184500, ENSG00000149131, ENSG00000078401	2522	46	16650	2.43983	0.999599	0.0135803	1.57149
GOTERM_BP_FAT	GO:1900047~negative regulation of hemostasis	17	0.578231	0.00077476	ENSG00000104368, ENSG00000183044, ENSG00000106366, ENSG00000122861, ENSG00000185532, ENSG00000130203, ENSG00000134853, ENSG00000173918, ENSG00000197632, ENSG00000174059, ENSG00000154127, ENSG00000011422, ENSG00000137801, ENSG00000135919, ENSG00000184500, ENSG00000149131, ENSG00000078401	2522	46	16650	2.43983	0.999599	0.0135803	1.57149
GOTERM_BP_FAT	GO:0060135~maternal process involved in female pregnancy	20	0.680272	0.000775758	ENSG00000085662, ENSG00000108691, ENSG00000128342, ENSG00000164733, ENSG00000073756, ENSG00000169083, ENSG00000171223, ENSG00000113739, ENSG00000111424, ENSG00000137673, ENSG00000168961, ENSG00000121281, ENSG00000111012, ENSG00000124212, ENSG00000184381, ENSG00000159167, ENSG00000128335, ENSG00000186350, ENSG00000145730, ENSG00000164442	2522	59	16650	2.23793	0.999603	0.0135741	1.5735
GOTERM_BP_FAT	GO:0001885~endothelial cell development	20	0.680272	0.000775758	ENSG00000092820, ENSG00000261371, ENSG00000233276, ENSG00000104365, ENSG00000130396, ENSG00000105976, ENSG00000113448, ENSG00000267534, ENSG00000134202, ENSG00000182871, ENSG00000188064, ENSG00000164251, ENSG00000090339, ENSG00000125968, ENSG00000198947, ENSG00000172936, ENSG00000159167, ENSG00000125538, ENSG00000169504, ENSG00000173706	2522	59	16650	2.23793	0.999603	0.0135741	1.5735
GOTERM_BP_FAT	GO:1903035~negative regulation of response to wounding	22	0.748299	0.000782803	ENSG00000104368, ENSG00000183044, ENSG00000106366, ENSG00000166949, ENSG00000122861, ENSG00000185532, ENSG00000130203, ENSG00000134853, ENSG00000116106, ENSG00000173918, ENSG00000197632, ENSG00000174059, ENSG00000154127, ENSG00000011422, ENSG00000113161, ENSG00000137801, ENSG00000156535, ENSG00000135919, ENSG00000184500, ENSG00000149131, ENSG00000103175, ENSG00000078401	2522	68	16650	2.13591	0.99963	0.0136728	1.58768
GOTERM_BP_FAT	GO:0045934~negative regulation of nucleobase-containing compound metabolic process	250	8.5034	0.000787113	ENSG00000138386, ENSG00000239713, ENSG00000171223, ENSG00000166439, ENSG00000152804, ENSG00000115415, ENSG00000153162, ENSG00000081059, ENSG00000092607, ENSG00000140464, ENSG00000160877, ENSG00000100968, ENSG00000198911, ENSG00000119699, ENSG00000106785, ENSG00000183691, ENSG00000001084, ENSG00000142599, ENSG00000141510, ENSG00000128573, ENSG00000187531, ENSG00000186350, ENSG00000147421, ENSG0000…	2522	1371	16650	1.20385	0.999646	0.0137239	1.59636
GOTERM_BP_FAT	GO:0009636~response to toxic substance	49	1.66667	0.000791891	ENSG00000161544, ENSG00000104687, ENSG00000021826, ENSG00000073756, ENSG00000026103, ENSG00000100867, ENSG00000151012, ENSG00000100577, ENSG00000165646, ENSG00000092068, ENSG00000169432, ENSG00000137462, ENSG00000122378, ENSG00000128309, ENSG00000101439, ENSG00000117592, ENSG00000143819, ENSG00000271303, ENSG00000130508, ENSG00000112658, ENSG00000164938, ENSG00000181195, ENSG00000070669, ENSG0000…	2522	202	16650	1.60145	0.999663	0.0137828	1.60597
GOTERM_BP_FAT	GO:0061217~regulation of mesonephros development	12	0.408163	0.000795707	ENSG00000179222, ENSG00000125378, ENSG00000184292, ENSG00000183691, ENSG00000112715, ENSG00000168621, ENSG00000170577, ENSG00000125618, ENSG00000135744, ENSG00000128602, ENSG00000125398, ENSG00000134245	2522	26	16650	3.04703	0.999675	0.013825	1.61365
GOTERM_BP_FAT	GO:1901653~cellular response to peptide	70	2.38095	0.000801417	ENSG00000163884, ENSG00000168243, ENSG00000021826, ENSG00000118260, ENSG00000109458, ENSG00000105835, ENSG00000135744, ENSG00000278139, ENSG00000184481, ENSG00000102554, ENSG00000115415, ENSG00000127920, ENSG00000106538, ENSG00000137463, ENSG00000089159, ENSG00000163083, ENSG00000109787, ENSG00000196954, ENSG00000005249, ENSG00000132170, ENSG00000166147, ENSG00000005882, ENSG00000179295, ENSG0000…	2522	315	16650	1.46709	0.999694	0.0138996	1.62514
GOTERM_BP_FAT	GO:1903531~negative regulation of secretion by cell	43	1.46259	0.000811473	ENSG00000183087, ENSG00000049249, ENSG00000167470, ENSG00000128342, ENSG00000183044, ENSG00000095752, ENSG00000122862, ENSG00000110881, ENSG00000145335, ENSG00000103241, ENSG00000146072, ENSG00000176194, ENSG00000168961, ENSG00000115414, ENSG00000113161, ENSG00000140464, ENSG00000181104, ENSG00000102760, ENSG00000163083, ENSG00000136244, ENSG00000122641, ENSG00000125538, ENSG00000198355, ENSG0000…	2522	171	16650	1.66013	0.999723	0.0140487	1.64538
GOTERM_BP_FAT	GO:0010811~positive regulation of cell-substrate adhesion	30	1.02041	0.00083632	ENSG00000135218, ENSG00000105894, ENSG00000179218, ENSG00000166949, ENSG00000112715, ENSG00000205221, ENSG00000091986, ENSG00000154175, ENSG00000103241, ENSG00000115414, ENSG00000124782, ENSG00000170961, ENSG00000144810, ENSG00000163520, ENSG00000184371, ENSG00000198759, ENSG00000131669, ENSG00000171132, ENSG00000104332, ENSG00000164176, ENSG00000120156, ENSG00000108561, ENSG00000105810, ENSG0000…	2522	106	16650	1.86846	0.999785	0.0144512	1.69535
GOTERM_BP_FAT	GO:1901615~organic hydroxy compound metabolic process	87	2.95918	0.000845621	ENSG00000152904, ENSG00000064692, ENSG00000138193, ENSG00000196139, ENSG00000162496, ENSG00000162409, ENSG00000108786, ENSG00000116678, ENSG00000184154, ENSG00000141401, ENSG00000132423, ENSG00000160211, ENSG00000133935, ENSG00000172893, ENSG00000109452, ENSG00000153162, ENSG00000135069, ENSG00000137869, ENSG00000184254, ENSG00000062282, ENSG00000113161, ENSG00000177628, ENSG00000128973, ENSG0000…	2522	410	16650	1.40089	0.999804	0.0145858	1.71405
GOTERM_BP_FAT	GO:0071622~regulation of granulocyte chemotaxis	15	0.510204	0.000850612	ENSG00000174600, ENSG00000108691, ENSG00000197405, ENSG00000035664, ENSG00000120337, ENSG00000171860, ENSG00000163739, ENSG00000108561, ENSG00000106538, ENSG00000163734, ENSG00000137801, ENSG00000184371, ENSG00000271503, ENSG00000081041, ENSG00000169429	2522	38	16650	2.60601	0.999814	0.0146463	1.72408
GOTERM_BP_FAT	GO:0031638~zymogen activation	15	0.510204	0.000850612	ENSG00000030110, ENSG00000104368, ENSG00000103811, ENSG00000106366, ENSG00000112378, ENSG00000157227, ENSG00000163815, ENSG00000163565, ENSG00000010438, ENSG00000138161, ENSG00000137801, ENSG00000164099, ENSG00000136305, ENSG00000116133, ENSG00000135919	2522	38	16650	2.60601	0.999814	0.0146463	1.72408
GOTERM_BP_FAT	GO:0072009~nephron epithelium development	31	1.05442	0.00085407	ENSG00000163884, ENSG00000128342, ENSG00000112715, ENSG00000128567, ENSG00000135744, ENSG00000188064, ENSG00000115415, ENSG00000128602, ENSG00000101384, ENSG00000125845, ENSG00000179222, ENSG00000187391, ENSG00000113578, ENSG00000261371, ENSG00000183691, ENSG00000184292, ENSG00000170873, ENSG00000125618, ENSG00000126562, ENSG00000114315, ENSG00000162849, ENSG00000125398, ENSG00000174059, ENSG0000…	2522	111	16650	1.84377	0.99982	0.0146804	1.73103
GOTERM_BP_FAT	GO:0045428~regulation of nitric oxide biosynthetic process	19	0.646259	0.000854083	ENSG00000136826, ENSG00000102393, ENSG00000166949, ENSG00000073756, ENSG00000135744, ENSG00000130707, ENSG00000174059, ENSG00000135124, ENSG00000127528, ENSG00000102575, ENSG00000090339, ENSG00000100300, ENSG00000160255, ENSG00000124212, ENSG00000136869, ENSG00000136244, ENSG00000163661, ENSG00000125538, ENSG00000078401	2522	55	16650	2.28066	0.99982	0.0146556	1.73106
GOTERM_BP_FAT	GO:0042129~regulation of T cell proliferation	39	1.32653	0.000863069	ENSG00000167244, ENSG00000072274, ENSG00000198805, ENSG00000096996, ENSG00000197329, ENSG00000120337, ENSG00000174564, ENSG00000172216, ENSG00000102524, ENSG00000146072, ENSG00000125347, ENSG00000134352, ENSG00000147889, ENSG00000117335, ENSG00000168961, ENSG00000131981, ENSG00000115457, ENSG00000136244, ENSG00000090776, ENSG00000125538, ENSG00000196352, ENSG00000159753, ENSG00000119927, ENSG0000…	2522	151	16650	1.70513	0.999836	0.0147836	1.74912
GOTERM_BP_FAT	GO:0031670~cellular response to nutrient	14	0.47619	0.000863084	ENSG00000105894, ENSG00000183087, ENSG00000005882, ENSG00000112658, ENSG00000104332, ENSG00000135679, ENSG00000108821, ENSG00000181195, ENSG00000111424, ENSG00000137193, ENSG00000111012, ENSG00000133110, ENSG00000070961, ENSG00000132170	2522	34	16650	2.71843	0.999836	0.0147588	1.74915
GOTERM_BP_FAT	GO:0043086~negative regulation of catalytic activity	161	5.47619	0.0008743	ENSG00000119698, ENSG00000167470, ENSG00000176658, ENSG00000167264, ENSG00000175899, ENSG00000161057, ENSG00000135744, ENSG00000078081, ENSG00000157782, ENSG00000152804, ENSG00000116741, ENSG00000126709, ENSG00000131370, ENSG00000140464, ENSG00000177628, ENSG00000167772, ENSG00000117519, ENSG00000125848, ENSG00000124116, ENSG00000164086, ENSG00000106366, ENSG00000073910, ENSG00000105825, ENSG0000…	2522	839	16650	1.26687	0.999853	0.014924	1.77169
GOTERM_BP_FAT	GO:0045893~positive regulation of transcription, DNA-templated	246	8.36735	0.000889146	ENSG00000163884, ENSG00000115008, ENSG00000198715, ENSG00000188313, ENSG00000164330, ENSG00000161057, ENSG00000183684, ENSG00000171223, ENSG00000152804, ENSG00000115415, ENSG00000153162, ENSG00000170485, ENSG00000140464, ENSG00000100968, ENSG00000198911, ENSG00000054598, ENSG00000119699, ENSG00000106366, ENSG00000183691, ENSG00000164342, ENSG00000164938, ENSG00000106952, ENSG00000067082, ENSG0000…	2522	1349	16650	1.20391	0.999874	0.01515	1.80151
GOTERM_BP_FAT	GO:1903508~positive regulation of nucleic acid-templated transcription	246	8.36735	0.000889146	ENSG00000163884, ENSG00000115008, ENSG00000198715, ENSG00000188313, ENSG00000164330, ENSG00000161057, ENSG00000183684, ENSG00000171223, ENSG00000152804, ENSG00000115415, ENSG00000153162, ENSG00000170485, ENSG00000140464, ENSG00000100968, ENSG00000198911, ENSG00000054598, ENSG00000119699, ENSG00000106366, ENSG00000183691, ENSG00000164342, ENSG00000164938, ENSG00000106952, ENSG00000067082, ENSG0000…	2522	1349	16650	1.20391	0.999874	0.01515	1.80151
GOTERM_BP_FAT	GO:0007050~cell cycle arrest	55	1.87075	0.000905539	ENSG00000179218, ENSG00000071246, ENSG00000162409, ENSG00000078725, ENSG00000138035, ENSG00000083750, ENSG00000165891, ENSG00000165478, ENSG00000132275, ENSG00000184481, ENSG00000185340, ENSG00000125347, ENSG00000140464, ENSG00000175197, ENSG00000102760, ENSG00000103479, ENSG00000122641, ENSG00000120129, ENSG00000164938, ENSG00000106992, ENSG00000185499, ENSG00000078098, ENSG00000141510, ENSG0000…	2522	235	16650	1.54513	0.999893	0.0154013	1.83443
GOTERM_BP_FAT	GO:0051345~positive regulation of hydrolase activity	174	5.91837	0.000912676	ENSG00000138193, ENSG00000205593, ENSG00000115009, ENSG00000188313, ENSG00000113319, ENSG00000175899, ENSG00000135744, ENSG00000124198, ENSG00000116741, ENSG00000131374, ENSG00000115414, ENSG00000140464, ENSG00000125845, ENSG00000213949, ENSG00000172650, ENSG00000171132, ENSG00000167994, ENSG00000107521, ENSG00000136560, ENSG00000145348, ENSG00000165092, ENSG00000157227, ENSG00000120156, ENSG0000…	2522	917	16650	1.25271	0.9999	0.0154957	1.84876
GOTERM_BP_FAT	GO:0045596~negative regulation of cell differentiation	127	4.31973	0.000914458	ENSG00000078725, ENSG00000130635, ENSG00000170381, ENSG00000204262, ENSG00000069667, ENSG00000115380, ENSG00000185340, ENSG00000125347, ENSG00000115415, ENSG00000124193, ENSG00000175197, ENSG00000117318, ENSG00000100968, ENSG00000122641, ENSG00000125845, ENSG00000099953, ENSG00000166147, ENSG00000138660, ENSG00000183691, ENSG00000164342, ENSG00000175745, ENSG00000164938, ENSG00000168140, ENSG0000…	2522	640	16650	1.31007	0.999902	0.0154996	1.85234
GOTERM_BP_FAT	GO:0006790~sulfur compound metabolic process	80	2.72109	0.000925763	ENSG00000099194, ENSG00000097021, ENSG00000064225, ENSG00000104687, ENSG00000021826, ENSG00000196562, ENSG00000197142, ENSG00000168765, ENSG00000169902, ENSG00000173083, ENSG00000170340, ENSG00000123989, ENSG00000100577, ENSG00000160211, ENSG00000130005, ENSG00000139329, ENSG00000132840, ENSG00000128294, ENSG00000104381, ENSG00000062282, ENSG00000127415, ENSG00000152256, ENSG00000128309, ENSG0000…	2522	372	16650	1.41976	0.999913	0.0156635	1.87504
GOTERM_BP_FAT	GO:0001657~ureteric bud development	28	0.952381	0.000934587	ENSG00000081181, ENSG00000166949, ENSG00000112715, ENSG00000135744, ENSG00000170365, ENSG00000112246, ENSG00000128602, ENSG00000054598, ENSG00000120693, ENSG00000125845, ENSG00000179222, ENSG00000113578, ENSG00000183691, ENSG00000184292, ENSG00000104332, ENSG00000077092, ENSG00000125618, ENSG00000185008, ENSG00000114315, ENSG00000162849, ENSG00000125398, ENSG00000166341, ENSG00000134245, ENSG0000…	2522	97	16650	1.9057	0.99992	0.0157853	1.89275
GOTERM_BP_FAT	GO:0003007~heart morphogenesis	54	1.83673	0.000938333	ENSG00000135914, ENSG00000162496, ENSG00000130635, ENSG00000265107, ENSG00000170961, ENSG00000128602, ENSG00000054598, ENSG00000119699, ENSG00000125845, ENSG00000183691, ENSG00000112658, ENSG00000157168, ENSG00000049883, ENSG00000180340, ENSG00000114315, ENSG00000120156, ENSG00000125398, ENSG00000166341, ENSG00000185070, ENSG00000170989, ENSG00000069702, ENSG00000148677, ENSG00000167131, ENSG0000…	2522	230	16650	1.55001	0.999923	0.0158216	1.90026
GOTERM_BP_FAT	GO:0009891~positive regulation of biosynthetic process	313	10.6463	0.000939249	ENSG00000163884, ENSG00000115008, ENSG00000115009, ENSG00000198715, ENSG00000188313, ENSG00000164330, ENSG00000161057, ENSG00000183684, ENSG00000171223, ENSG00000152804, ENSG00000184838, ENSG00000115415, ENSG00000153162, ENSG00000170485, ENSG00000160255, ENSG00000140464, ENSG00000177628, ENSG00000100968, ENSG00000198911, ENSG00000054598, ENSG00000119699, ENSG00000219607, ENSG00000183691, ENSG0000…	2522	1760	16650	1.17409	0.999924	0.0158105	1.9021
GOTERM_BP_FAT	GO:0048568~embryonic organ development	88	2.9932	0.000941319	ENSG00000142731, ENSG00000169071, ENSG00000144749, ENSG00000128342, ENSG00000071246, ENSG00000108784, ENSG00000109458, ENSG00000165891, ENSG00000115380, ENSG00000011143, ENSG00000171223, ENSG00000090554, ENSG00000265107, ENSG00000152804, ENSG00000188064, ENSG00000164930, ENSG00000081059, ENSG00000092607, ENSG00000184254, ENSG00000106538, ENSG00000138829, ENSG00000164932, ENSG00000129173, ENSG0000…	2522	417	16650	1.39321	0.999925	0.0158187	1.90626
GOTERM_BP_FAT	GO:0048666~neuron development	182	6.19048	0.000945388	ENSG00000074527, ENSG00000091129, ENSG00000107731, ENSG00000170381, ENSG00000184154, ENSG00000020129, ENSG00000171517, ENSG00000115414, ENSG00000132561, ENSG00000177628, ENSG00000164932, ENSG00000100968, ENSG00000125848, ENSG00000198910, ENSG00000258947, ENSG00000213949, ENSG00000145050, ENSG00000158555, ENSG00000112658, ENSG00000183691, ENSG00000073910, ENSG00000175745, ENSG00000112655, ENSG0000…	2522	965	16650	1.24513	0.999928	0.0158602	1.91442
GOTERM_BP_FAT	GO:0001938~positive regulation of endothelial cell proliferation	22	0.748299	0.000967097	ENSG00000135914, ENSG00000123358, ENSG00000108691, ENSG00000107562, ENSG00000172156, ENSG00000112715, ENSG00000172889, ENSG00000126561, ENSG00000105287, ENSG00000117525, ENSG00000164327, ENSG00000120156, ENSG00000125378, ENSG00000153162, ENSG00000051523, ENSG00000115539, ENSG00000171951, ENSG00000259207, ENSG00000213015, ENSG00000112902, ENSG00000114251, ENSG00000125845	2522	69	16650	2.10495	0.999942	0.0161947	1.95797
GOTERM_BP_FAT	GO:0014074~response to purine-containing compound	39	1.32653	0.000985876	ENSG00000145214, ENSG00000021826, ENSG00000183023, ENSG00000113448, ENSG00000073756, ENSG00000113140, ENSG00000239672, ENSG00000130707, ENSG00000171223, ENSG00000054356, ENSG00000135124, ENSG00000115415, ENSG00000143839, ENSG00000134333, ENSG00000123104, ENSG00000110330, ENSG00000109819, ENSG00000099822, ENSG00000128271, ENSG00000130522, ENSG00000159167, ENSG00000136244, ENSG00000112972, ENSG0000…	2522	152	16650	1.69391	0.999952	0.0164794	1.99562
GOTERM_BP_FAT	GO:0050776~regulation of immune response	173	5.88435	0.000986776	ENSG00000072274, ENSG00000188313, ENSG00000197329, ENSG00000137628, ENSG00000113448, ENSG00000175899, ENSG00000263528, ENSG00000161057, ENSG00000174564, ENSG00000127241, ENSG00000102524, ENSG00000125347, ENSG00000115415, ENSG00000126262, ENSG00000170581, ENSG00000154589, ENSG00000100473, ENSG00000160255, ENSG00000159403, ENSG00000126804, ENSG00000076641, ENSG00000073008, ENSG00000115602, ENSG0000…	2522	912	16650	1.25233	0.999953	0.016467	1.99743
GOTERM_BP_FAT	GO:0003044~regulation of systemic arterial blood pressure mediated by a chemical signal	17	0.578231	0.00101157	ENSG00000071242, ENSG00000099139, ENSG00000169252, ENSG00000113448, ENSG00000135744, ENSG00000159640, ENSG00000144891, ENSG00000145244, ENSG00000180914, ENSG00000171873, ENSG00000196549, ENSG00000143839, ENSG00000164251, ENSG00000051523, ENSG00000163751, ENSG00000181104, ENSG00000078401	2522	47	16650	2.38792	0.999963	0.0168497	2.04713
GOTERM_BP_FAT	GO:0048008~platelet-derived growth factor receptor signaling pathway	17	0.578231	0.00101157	ENSG00000104368, ENSG00000179295, ENSG00000169220, ENSG00000130787, ENSG00000112715, ENSG00000113721, ENSG00000134853, ENSG00000109458, ENSG00000145335, ENSG00000117525, ENSG00000151422, ENSG00000166224, ENSG00000189058, ENSG00000265972, ENSG00000196396, ENSG00000107372, ENSG00000150347	2522	47	16650	2.38792	0.999963	0.0168497	2.04713
GOTERM_BP_FAT	GO:0050729~positive regulation of inflammatory response	32	1.08844	0.00101183	ENSG00000172156, ENSG00000073756, ENSG00000120337, ENSG00000135744, ENSG00000156711, ENSG00000151651, ENSG00000134352, ENSG00000155111, ENSG00000126262, ENSG00000132965, ENSG00000170425, ENSG00000137462, ENSG00000134954, ENSG00000108688, ENSG00000145623, ENSG00000167191, ENSG00000136244, ENSG00000125538, ENSG00000115602, ENSG00000108691, ENSG00000106366, ENSG00000164342, ENSG00000144891, ENSG0000…	2522	117	16650	1.80565	0.999963	0.0168262	2.04765
GOTERM_BP_FAT	GO:0035051~cardiocyte differentiation	33	1.12245	0.0010186	ENSG00000179218, ENSG00000183023, ENSG00000112715, ENSG00000125266, ENSG00000113721, ENSG00000135744, ENSG00000160211, ENSG00000139174, ENSG00000107984, ENSG00000163110, ENSG00000101384, ENSG00000078401, ENSG00000164442, ENSG00000125845, ENSG00000149256, ENSG00000162614, ENSG00000122691, ENSG00000112658, ENSG00000157168, ENSG00000124006, ENSG00000141052, ENSG00000077092, ENSG00000159251, ENSG0000…	2522	122	16650	1.78576	0.999966	0.01691	2.06121
GOTERM_BP_FAT	GO:2000021~regulation of ion homeostasis	48	1.63265	0.00102422	ENSG00000135914, ENSG00000134548, ENSG00000183023, ENSG00000113448, ENSG00000104369, ENSG00000125648, ENSG00000197930, ENSG00000135744, ENSG00000145335, ENSG00000265107, ENSG00000186815, ENSG00000135124, ENSG00000166710, ENSG00000105711, ENSG00000123104, ENSG00000126709, ENSG00000051523, ENSG00000155962, ENSG00000096433, ENSG00000140464, ENSG00000181104, ENSG00000175197, ENSG00000104321, ENSG0000…	2522	199	16650	1.59242	0.999968	0.0169747	2.07247
GOTERM_BP_FAT	GO:2001234~negative regulation of apoptotic signaling pathway	50	1.70068	0.00107526	ENSG00000115008, ENSG00000233276, ENSG00000188976, ENSG00000107731, ENSG00000107562, ENSG00000148985, ENSG00000026103, ENSG00000165060, ENSG00000121858, ENSG00000126602, ENSG00000126709, ENSG00000064545, ENSG00000144476, ENSG00000137801, ENSG00000023287, ENSG00000171951, ENSG00000164400, ENSG00000131981, ENSG00000196396, ENSG00000125538, ENSG00000116761, ENSG00000118503, ENSG00000135472, ENSG0000…	2522	210	16650	1.57188	0.999981	0.0177842	2.17467
GOTERM_BP_FAT	GO:0044744~protein targeting to nucleus	63	2.14286	0.00108249	ENSG00000138798, ENSG00000196139, ENSG00000184584, ENSG00000204764, ENSG00000073756, ENSG00000196562, ENSG00000135744, ENSG00000176907, ENSG00000157782, ENSG00000173801, ENSG00000178685, ENSG00000153162, ENSG00000115604, ENSG00000168961, ENSG00000137462, ENSG00000140464, ENSG00000181104, ENSG00000128602, ENSG00000119699, ENSG00000196497, ENSG00000213533, ENSG00000164342, ENSG00000117408, ENSG0000…	2522	280	16650	1.48543	0.999982	0.0178735	2.18914
GOTERM_BP_FAT	GO:0006606~protein import into nucleus	63	2.14286	0.00108249	ENSG00000138798, ENSG00000196139, ENSG00000184584, ENSG00000204764, ENSG00000073756, ENSG00000196562, ENSG00000135744, ENSG00000176907, ENSG00000157782, ENSG00000173801, ENSG00000178685, ENSG00000153162, ENSG00000115604, ENSG00000168961, ENSG00000137462, ENSG00000140464, ENSG00000181104, ENSG00000128602, ENSG00000119699, ENSG00000196497, ENSG00000213533, ENSG00000164342, ENSG00000117408, ENSG0000…	2522	280	16650	1.48543	0.999982	0.0178735	2.18914
GOTERM_BP_FAT	GO:0006940~regulation of smooth muscle contraction	19	0.646259	0.00108296	ENSG00000138193, ENSG00000169252, ENSG00000183044, ENSG00000112658, ENSG00000141052, ENSG00000073756, ENSG00000185532, ENSG00000130176, ENSG00000180914, ENSG00000171873, ENSG00000116741, ENSG00000170425, ENSG00000133019, ENSG00000181072, ENSG00000181104, ENSG00000109255, ENSG00000164171, ENSG00000128512, ENSG00000078401	2522	56	16650	2.23993	0.999982	0.0178521	2.19009
GOTERM_BP_FAT	GO:0007595~lactation	16	0.544218	0.00108371	ENSG00000198712, ENSG00000118260, ENSG00000112715, ENSG00000126561, ENSG00000102967, ENSG00000159399, ENSG00000180914, ENSG00000171388, ENSG00000111424, ENSG00000198931, ENSG00000129596, ENSG00000110092, ENSG00000158125, ENSG00000113494, ENSG00000112759, ENSG00000145730	2522	43	16650	2.45652	0.999982	0.0178351	2.19158
GOTERM_BP_FAT	GO:0034504~protein localization to nucleus	78	2.65306	0.00110317	ENSG00000138798, ENSG00000196139, ENSG00000128342, ENSG00000179218, ENSG00000184584, ENSG00000204764, ENSG00000073756, ENSG00000196562, ENSG00000135744, ENSG00000176907, ENSG00000157782, ENSG00000173801, ENSG00000126603, ENSG00000152804, ENSG00000178685, ENSG00000153162, ENSG00000115604, ENSG00000168961, ENSG00000137462, ENSG00000140464, ENSG00000181104, ENSG00000128602, ENSG00000119699, ENSG0000…	2522	363	16650	1.41859	0.999985	0.0181232	2.23052
GOTERM_BP_FAT	GO:0031328~positive regulation of cellular biosynthetic process	307	10.4422	0.00110693	ENSG00000163884, ENSG00000115008, ENSG00000115009, ENSG00000198715, ENSG00000188313, ENSG00000164330, ENSG00000161057, ENSG00000183684, ENSG00000171223, ENSG00000152804, ENSG00000184838, ENSG00000115415, ENSG00000153162, ENSG00000170485, ENSG00000160255, ENSG00000140464, ENSG00000177628, ENSG00000100968, ENSG00000198911, ENSG00000054598, ENSG00000119699, ENSG00000219607, ENSG00000183691, ENSG0000…	2522	1729	16650	1.17223	0.999986	0.0181548	2.23804
GOTERM_BP_FAT	GO:0072164~mesonephric tubule development	28	0.952381	0.00110704	ENSG00000081181, ENSG00000166949, ENSG00000112715, ENSG00000135744, ENSG00000170365, ENSG00000112246, ENSG00000128602, ENSG00000054598, ENSG00000120693, ENSG00000125845, ENSG00000179222, ENSG00000113578, ENSG00000183691, ENSG00000184292, ENSG00000104332, ENSG00000077092, ENSG00000125618, ENSG00000185008, ENSG00000114315, ENSG00000162849, ENSG00000125398, ENSG00000166341, ENSG00000134245, ENSG0000…	2522	98	16650	1.88626	0.999986	0.0181272	2.23826
GOTERM_BP_FAT	GO:0072163~mesonephric epithelium development	28	0.952381	0.00110704	ENSG00000081181, ENSG00000166949, ENSG00000112715, ENSG00000135744, ENSG00000170365, ENSG00000112246, ENSG00000128602, ENSG00000054598, ENSG00000120693, ENSG00000125845, ENSG00000179222, ENSG00000113578, ENSG00000183691, ENSG00000184292, ENSG00000104332, ENSG00000077092, ENSG00000125618, ENSG00000185008, ENSG00000114315, ENSG00000162849, ENSG00000125398, ENSG00000166341, ENSG00000134245, ENSG0000…	2522	98	16650	1.88626	0.999986	0.0181272	2.23826
GOTERM_BP_FAT	GO:0060560~developmental growth involved in morphogenesis	49	1.66667	0.00111057	ENSG00000170381, ENSG00000131711, ENSG00000171517, ENSG00000188064, ENSG00000115414, ENSG00000125848, ENSG00000198910, ENSG00000112658, ENSG00000157168, ENSG00000173531, ENSG00000104332, ENSG00000164885, ENSG00000136158, ENSG00000112655, ENSG00000162849, ENSG00000125398, ENSG00000138623, ENSG00000170989, ENSG00000049759, ENSG00000248905, ENSG00000122176, ENSG00000187688, ENSG00000087586, ENSG0000…	2522	205	16650	1.57802	0.999987	0.0181551	2.24532
GOTERM_BP_FAT	GO:0050778~positive regulation of immune response	134	4.55782	0.0011112	ENSG00000072274, ENSG00000188313, ENSG00000197329, ENSG00000137628, ENSG00000113448, ENSG00000175899, ENSG00000263528, ENSG00000161057, ENSG00000127241, ENSG00000102524, ENSG00000125347, ENSG00000126262, ENSG00000154589, ENSG00000100473, ENSG00000160255, ENSG00000159403, ENSG00000126804, ENSG00000076641, ENSG00000073008, ENSG00000131378, ENSG00000171132, ENSG00000182261, ENSG00000136560, ENSG0000…	2522	684	16650	1.29336	0.999987	0.0181359	2.24658
GOTERM_BP_FAT	GO:0050803~regulation of synapse structure or activity	55	1.87075	0.00111335	ENSG00000134569, ENSG00000118260, ENSG00000169220, ENSG00000073756, ENSG00000020129, ENSG00000135744, ENSG00000101463, ENSG00000157680, ENSG00000174791, ENSG00000146242, ENSG00000100968, ENSG00000183454, ENSG00000125848, ENSG00000021645, ENSG00000112658, ENSG00000122877, ENSG00000155511, ENSG00000164885, ENSG00000185008, ENSG00000185070, ENSG00000104936, ENSG00000177380, ENSG00000145632, ENSG0000…	2522	237	16650	1.53209	0.999987	0.0181414	2.25088
GOTERM_BP_FAT	GO:2000193~positive regulation of fatty acid transport	9	0.306122	0.0011213	ENSG00000108984, ENSG00000141655, ENSG00000153246, ENSG00000101188, ENSG00000089041, ENSG00000184381, ENSG00000125538, ENSG00000135124, ENSG00000078401	2522	16	16650	3.71357	0.999988	0.0182404	2.26678
GOTERM_BP_FAT	GO:0072077~renal vesicle morphogenesis	9	0.306122	0.0011213	ENSG00000125378, ENSG00000115415, ENSG00000128342, ENSG00000168621, ENSG00000170577, ENSG00000125618, ENSG00000248905, ENSG00000128602, ENSG00000162849	2522	16	16650	3.71357	0.999988	0.0182404	2.26678
GOTERM_BP_FAT	GO:0071636~positive regulation of transforming growth factor beta production	9	0.306122	0.0011213	ENSG00000139329, ENSG00000117335, ENSG00000168961, ENSG00000118260, ENSG00000137801, ENSG00000166949, ENSG00000073756, ENSG00000166396, ENSG00000174059	2522	16	16650	3.71357	0.999988	0.0182404	2.26678
GOTERM_BP_FAT	GO:0002244~hematopoietic progenitor cell differentiation	29	0.986395	0.00113391	ENSG00000155189, ENSG00000055332, ENSG00000159640, ENSG00000139304, ENSG00000217128, ENSG00000179041, ENSG00000124766, ENSG00000105738, ENSG00000171320, ENSG00000126804, ENSG00000160710, ENSG00000122641, ENSG00000069424, ENSG00000160818, ENSG00000054598, ENSG00000164442, ENSG00000120093, ENSG00000112658, ENSG00000104332, ENSG00000221869, ENSG00000114315, ENSG00000125378, ENSG00000138642, ENSG0000…	2522	103	16650	1.85879	0.999989	0.018414	2.29199
GOTERM_BP_FAT	GO:0071621~granulocyte chemotaxis	29	0.986395	0.00113391	ENSG00000115009, ENSG00000197405, ENSG00000172156, ENSG00000113448, ENSG00000035664, ENSG00000112715, ENSG00000120337, ENSG00000171860, ENSG00000163739, ENSG00000196639, ENSG00000108688, ENSG00000160255, ENSG00000106538, ENSG00000137801, ENSG00000131981, ENSG00000171951, ENSG00000184371, ENSG00000125538, ENSG00000078401, ENSG00000213949, ENSG00000108691, ENSG00000174600, ENSG00000108561, ENSG0000…	2522	103	16650	1.85879	0.999989	0.018414	2.29199
GOTERM_BP_FAT	GO:0090184~positive regulation of kidney development	15	0.510204	0.00114414	ENSG00000179222, ENSG00000128342, ENSG00000183691, ENSG00000112715, ENSG00000113721, ENSG00000125618, ENSG00000135744, ENSG00000125398, ENSG00000134245, ENSG00000125378, ENSG00000168621, ENSG00000166396, ENSG00000128602, ENSG00000272398, ENSG00000120738	2522	39	16650	2.53919	0.99999	0.0185489	2.31244
GOTERM_BP_FAT	GO:1903555~regulation of tumor necrosis factor superfamily cytokine production	30	1.02041	0.00115415	ENSG00000135218, ENSG00000183087, ENSG00000124198, ENSG00000170458, ENSG00000151651, ENSG00000176194, ENSG00000168961, ENSG00000116285, ENSG00000102575, ENSG00000154589, ENSG00000159674, ENSG00000051523, ENSG00000137462, ENSG00000137801, ENSG00000172936, ENSG00000100968, ENSG00000118503, ENSG00000108691, ENSG00000122691, ENSG00000164342, ENSG00000134242, ENSG00000106211, ENSG00000174059, ENSG0000…	2522	108	16650	1.83386	0.999991	0.0186797	2.33244
GOTERM_BP_FAT	GO:0050730~regulation of peptidyl-tyrosine phosphorylation	51	1.73469	0.00115855	ENSG00000138798, ENSG00000134569, ENSG00000128342, ENSG00000162407, ENSG00000120337, ENSG00000135744, ENSG00000159640, ENSG00000163235, ENSG00000134352, ENSG00000101017, ENSG00000131370, ENSG00000160255, ENSG00000150281, ENSG00000181284, ENSG00000171132, ENSG00000261371, ENSG00000157168, ENSG00000104332, ENSG00000164509, ENSG00000114315, ENSG00000164327, ENSG00000162892, ENSG00000010810, ENSG0000…	2522	216	16650	1.55878	0.999992	0.0187203	2.34124
GOTERM_BP_FAT	GO:1902893~regulation of pri-miRNA transcription from RNA polymerase II promoter	12	0.408163	0.00116056	ENSG00000125378, ENSG00000127616, ENSG00000186951, ENSG00000112658, ENSG00000164362, ENSG00000166949, ENSG00000147862, ENSG00000100968, ENSG00000187079, ENSG00000170365, ENSG00000125398, ENSG00000125845	2522	27	16650	2.93418	0.999992	0.0187225	2.34525
GOTERM_BP_FAT	GO:0002064~epithelial cell development	50	1.70068	0.00119875	ENSG00000130396, ENSG00000104365, ENSG00000233276, ENSG00000128342, ENSG00000105976, ENSG00000113448, ENSG00000128567, ENSG00000267534, ENSG00000182871, ENSG00000184154, ENSG00000111186, ENSG00000129116, ENSG00000188064, ENSG00000102554, ENSG00000115415, ENSG00000153162, ENSG00000155760, ENSG00000136068, ENSG00000125968, ENSG00000172936, ENSG00000107796, ENSG00000138771, ENSG00000105738, ENSG0000…	2522	211	16650	1.56443	0.999994	0.0193022	2.42153
GOTERM_BP_FAT	GO:1902680~positive regulation of RNA biosynthetic process	248	8.43537	0.0012117	ENSG00000163884, ENSG00000115008, ENSG00000198715, ENSG00000188313, ENSG00000164330, ENSG00000161057, ENSG00000183684, ENSG00000171223, ENSG00000152804, ENSG00000115415, ENSG00000153162, ENSG00000170485, ENSG00000140464, ENSG00000100968, ENSG00000198911, ENSG00000054598, ENSG00000119699, ENSG00000106366, ENSG00000183691, ENSG00000164342, ENSG00000164938, ENSG00000106952, ENSG00000067082, ENSG0000…	2522	1369	16650	1.19596	0.999995	0.0194777	2.44737
GOTERM_BP_FAT	GO:0051726~regulation of cell cycle	183	6.22449	0.00121211	ENSG00000071242, ENSG00000109971, ENSG00000115008, ENSG00000160683, ENSG00000071246, ENSG00000078725, ENSG00000161057, ENSG00000138035, ENSG00000053254, ENSG00000165478, ENSG00000175756, ENSG00000176907, ENSG00000090554, ENSG00000171223, ENSG00000185340, ENSG00000140525, ENSG00000152804, ENSG00000125347, ENSG00000117266, ENSG00000140464, ENSG00000175197, ENSG00000117318, ENSG00000197299, ENSG0000…	2522	976	16650	1.23786	0.999995	0.0194533	2.44821
GOTERM_BP_FAT	GO:0072511~divalent inorganic cation transport	88	2.9932	0.00126355	ENSG00000138798, ENSG00000138449, ENSG00000135914, ENSG00000113448, ENSG00000073756, ENSG00000183023, ENSG00000125648, ENSG00000132329, ENSG00000160211, ENSG00000171517, ENSG00000135124, ENSG00000137672, ENSG00000140464, ENSG00000106537, ENSG00000181104, ENSG00000175197, ENSG00000196950, ENSG00000183454, ENSG00000159167, ENSG00000175938, ENSG00000138821, ENSG00000171132, ENSG00000213533, ENSG0000…	2522	421	16650	1.37997	0.999997	0.0202388	2.55082
GOTERM_BP_FAT	GO:0060907~positive regulation of macrophage cytokine production	6	0.204082	0.0012731	ENSG00000135218, ENSG00000138623, ENSG00000159674, ENSG00000167191, ENSG00000136869, ENSG00000114251	2522	7	16650	5.65877	0.999997	0.020358	2.56987
GOTERM_BP_FAT	GO:0010557~positive regulation of macromolecule biosynthetic process	285	9.69388	0.0012823	ENSG00000163884, ENSG00000115008, ENSG00000115009, ENSG00000198715, ENSG00000188313, ENSG00000164330, ENSG00000161057, ENSG00000183684, ENSG00000171223, ENSG00000152804, ENSG00000184838, ENSG00000115415, ENSG00000153162, ENSG00000170485, ENSG00000140464, ENSG00000177628, ENSG00000100968, ENSG00000198911, ENSG00000054598, ENSG00000119699, ENSG00000219607, ENSG00000106366, ENSG00000183691, ENSG0000…	2522	1597	16650	1.17817	0.999998	0.0204713	2.58821
GOTERM_BP_FAT	GO:0030036~actin cytoskeleton organization	111	3.77551	0.00129614	ENSG00000196923, ENSG00000205542, ENSG00000163995, ENSG00000170381, ENSG00000136167, ENSG00000064042, ENSG00000170955, ENSG00000130176, ENSG00000144339, ENSG00000117519, ENSG00000119699, ENSG00000171132, ENSG00000138660, ENSG00000112658, ENSG00000073910, ENSG00000126785, ENSG00000112655, ENSG00000120156, ENSG00000164327, ENSG00000148677, ENSG00000177791, ENSG00000134516, ENSG00000124126, ENSG0000…	2522	553	16650	1.32516	0.999998	0.0206573	2.61578
GOTERM_BP_FAT	GO:1904892~regulation of STAT cascade	38	1.29252	0.00130007	ENSG00000104365, ENSG00000128342, ENSG00000112715, ENSG00000120337, ENSG00000135744, ENSG00000180353, ENSG00000134352, ENSG00000171855, ENSG00000174348, ENSG00000101017, ENSG00000106819, ENSG00000181104, ENSG00000150281, ENSG00000164400, ENSG00000149948, ENSG00000136244, ENSG00000184995, ENSG00000125848, ENSG00000172061, ENSG00000085662, ENSG00000261371, ENSG00000173531, ENSG00000186907, ENSG0000…	2522	149	16650	1.68371	0.999998	0.0206867	2.62362
GOTERM_BP_FAT	GO:0046425~regulation of JAK-STAT cascade	38	1.29252	0.00130007	ENSG00000104365, ENSG00000128342, ENSG00000112715, ENSG00000120337, ENSG00000135744, ENSG00000180353, ENSG00000134352, ENSG00000171855, ENSG00000174348, ENSG00000101017, ENSG00000106819, ENSG00000181104, ENSG00000150281, ENSG00000164400, ENSG00000149948, ENSG00000136244, ENSG00000184995, ENSG00000125848, ENSG00000172061, ENSG00000085662, ENSG00000261371, ENSG00000173531, ENSG00000186907, ENSG0000…	2522	149	16650	1.68371	0.999998	0.0206867	2.62362
GOTERM_BP_FAT	GO:0050710~negative regulation of cytokine secretion	17	0.578231	0.00130691	ENSG00000092820, ENSG00000183087, ENSG00000049249, ENSG00000122862, ENSG00000134242, ENSG00000174059, ENSG00000146072, ENSG00000162711, ENSG00000176194, ENSG00000115414, ENSG00000164251, ENSG00000140464, ENSG00000102760, ENSG00000117228, ENSG00000136244, ENSG00000117586, ENSG00000137507	2522	48	16650	2.33817	0.999998	0.0207618	2.63725
GOTERM_BP_FAT	GO:0051353~positive regulation of oxidoreductase activity	17	0.578231	0.00130691	ENSG00000135914, ENSG00000073060, ENSG00000164362, ENSG00000130203, ENSG00000135744, ENSG00000145335, ENSG00000165060, ENSG00000144891, ENSG00000143322, ENSG00000111424, ENSG00000051523, ENSG00000111012, ENSG00000168621, ENSG00000125538, ENSG00000131979, ENSG00000113389, ENSG00000078401	2522	48	16650	2.33817	0.999998	0.0207618	2.63725
GOTERM_BP_FAT	GO:0098609~cell-cell adhesion	214	7.27891	0.00131048	ENSG00000091129, ENSG00000160685, ENSG00000107738, ENSG00000197329, ENSG00000136167, ENSG00000174564, ENSG00000101335, ENSG00000197467, ENSG00000115415, ENSG00000081059, ENSG00000160255, ENSG00000171812, ENSG00000076641, ENSG00000073008, ENSG00000117519, ENSG00000114631, ENSG00000185008, ENSG00000168140, ENSG00000164327, ENSG00000106952, ENSG00000166341, ENSG00000145901, ENSG00000165323, ENSG0000…	2522	1164	16650	1.21375	0.999998	0.0207853	2.64436
GOTERM_BP_FAT	GO:0007423~sensory organ development	103	3.5034	0.00131534	ENSG00000169071, ENSG00000144749, ENSG00000130635, ENSG00000204262, ENSG00000184154, ENSG00000187498, ENSG00000115380, ENSG00000153162, ENSG00000164930, ENSG00000164932, ENSG00000171812, ENSG00000117122, ENSG00000122641, ENSG00000054598, ENSG00000119699, ENSG00000125845, ENSG00000166147, ENSG00000178573, ENSG00000183691, ENSG00000112658, ENSG00000126785, ENSG00000136158, ENSG00000112655, ENSG0000…	2522	507	16650	1.34122	0.999998	0.0208288	2.65404
GOTERM_BP_FAT	GO:0016051~carbohydrate biosynthetic process	47	1.59864	0.00132215	ENSG00000138798, ENSG00000167244, ENSG00000111669, ENSG00000056998, ENSG00000116678, ENSG00000183048, ENSG00000154330, ENSG00000185950, ENSG00000105679, ENSG00000169826, ENSG00000145335, ENSG00000141401, ENSG00000170340, ENSG00000163931, ENSG00000160211, ENSG00000100889, ENSG00000126368, ENSG00000196639, ENSG00000114480, ENSG00000109819, ENSG00000062282, ENSG00000102144, ENSG00000170961, ENSG0000…	2522	196	16650	1.58311	0.999998	0.0209029	2.66761
GOTERM_BP_FAT	GO:0030099~myeloid cell differentiation	74	2.51701	0.00133106	ENSG00000072274, ENSG00000128342, ENSG00000118260, ENSG00000100867, ENSG00000150867, ENSG00000171223, ENSG00000160211, ENSG00000153879, ENSG00000185340, ENSG00000152804, ENSG00000168961, ENSG00000087842, ENSG00000122378, ENSG00000140464, ENSG00000101265, ENSG00000128606, ENSG00000157368, ENSG00000122641, ENSG00000132170, ENSG00000166147, ENSG00000112658, ENSG00000179295, ENSG00000104332, ENSG0000…	2522	343	16650	1.42432	0.999999	0.0210094	2.68535
GOTERM_BP_FAT	GO:0010885~regulation of cholesterol storage	8	0.272109	0.00133531	ENSG00000135218, ENSG00000186951, ENSG00000131408, ENSG00000165029, ENSG00000073060, ENSG00000038945, ENSG00000198911, ENSG00000132170	2522	13	16650	4.06271	0.999999	0.021043	2.69382
GOTERM_BP_FAT	GO:0070665~positive regulation of leukocyte proliferation	36	1.22449	0.00133607	ENSG00000167244, ENSG00000072274, ENSG00000198805, ENSG00000096996, ENSG00000197329, ENSG00000185950, ENSG00000090554, ENSG00000102524, ENSG00000134352, ENSG00000117335, ENSG00000168961, ENSG00000101017, ENSG00000172936, ENSG00000196950, ENSG00000184371, ENSG00000101096, ENSG00000115457, ENSG00000136244, ENSG00000090776, ENSG00000125538, ENSG00000196352, ENSG00000159753, ENSG00000049130, ENSG0000…	2522	139	16650	1.70985	0.999999	0.0210221	2.69534
GOTERM_BP_FAT	GO:1904035~regulation of epithelial cell apoptotic process	21	0.714286	0.00134212	ENSG00000196139, ENSG00000183087, ENSG00000106366, ENSG00000173531, ENSG00000095752, ENSG00000164362, ENSG00000177119, ENSG00000182871, ENSG00000174807, ENSG00000120156, ENSG00000124193, ENSG00000101017, ENSG00000090339, ENSG00000109819, ENSG00000137801, ENSG00000167772, ENSG00000171951, ENSG00000102760, ENSG00000136244, ENSG00000112902, ENSG00000118503	2522	66	16650	2.10061	0.999999	0.0210835	2.70738
GOTERM_BP_FAT	GO:1901654~response to ketone	42	1.42857	0.00135675	ENSG00000105894, ENSG00000168209, ENSG00000183087, ENSG00000162409, ENSG00000179218, ENSG00000021826, ENSG00000239672, ENSG00000130707, ENSG00000180914, ENSG00000100889, ENSG00000107159, ENSG00000171855, ENSG00000116285, ENSG00000156804, ENSG00000137462, ENSG00000051523, ENSG00000137801, ENSG00000177628, ENSG00000110092, ENSG00000136244, ENSG00000132386, ENSG00000119699, ENSG00000078401, ENSG0000…	2522	170	16650	1.63106	0.999999	0.0212778	2.7365
GOTERM_BP_FAT	GO:2000756~regulation of peptidyl-lysine acetylation	19	0.646259	0.00136204	ENSG00000163884, ENSG00000188976, ENSG00000122691, ENSG00000128342, ENSG00000141052, ENSG00000162302, ENSG00000145335, ENSG00000185499, ENSG00000142082, ENSG00000012048, ENSG00000183207, ENSG00000016082, ENSG00000137486, ENSG00000108840, ENSG00000109819, ENSG00000158321, ENSG00000100784, ENSG00000124766, ENSG00000125538	2522	57	16650	2.20063	0.999999	0.0213268	2.74703
GOTERM_BP_FAT	GO:0048844~artery morphogenesis	19	0.646259	0.00136204	ENSG00000128917, ENSG00000183691, ENSG00000112658, ENSG00000141052, ENSG00000112715, ENSG00000065534, ENSG00000125266, ENSG00000113721, ENSG00000130203, ENSG00000074181, ENSG00000114315, ENSG00000265107, ENSG00000108175, ENSG00000103241, ENSG00000125378, ENSG00000124766, ENSG00000101384, ENSG00000054598, ENSG00000164442	2522	57	16650	2.20063	0.999999	0.0213268	2.74703
GOTERM_BP_FAT	GO:0043280~positive regulation of cysteine-type endopeptidase activity involved in apoptotic process	32	1.08844	0.00136493	ENSG00000166949, ENSG00000197442, ENSG00000026103, ENSG00000165806, ENSG00000145335, ENSG00000185088, ENSG00000121858, ENSG00000147889, ENSG00000168961, ENSG00000137486, ENSG00000110911, ENSG00000140464, ENSG00000181104, ENSG00000158125, ENSG00000141682, ENSG00000169031, ENSG00000132170, ENSG00000030110, ENSG00000103811, ENSG00000091592, ENSG00000137752, ENSG00000130787, ENSG00000164305, ENSG0000…	2522	119	16650	1.7753	0.999999	0.0213386	2.75279
GOTERM_BP_FAT	GO:0051170~nuclear import	66	2.2449	0.00136634	ENSG00000138798, ENSG00000196139, ENSG00000184584, ENSG00000204764, ENSG00000073756, ENSG00000196562, ENSG00000135744, ENSG00000176907, ENSG00000157782, ENSG00000173801, ENSG00000178685, ENSG00000153162, ENSG00000115604, ENSG00000168961, ENSG00000137462, ENSG00000140464, ENSG00000181104, ENSG00000128602, ENSG00000119699, ENSG00000196497, ENSG00000213533, ENSG00000164342, ENSG00000117408, ENSG0000…	2522	299	16650	1.45728	0.999999	0.0213274	2.75559
GOTERM_BP_FAT	GO:0051146~striated muscle cell differentiation	57	1.93878	0.00138794	ENSG00000179218, ENSG00000183023, ENSG00000154358, ENSG00000183644, ENSG00000163431, ENSG00000135744, ENSG00000090554, ENSG00000160211, ENSG00000138347, ENSG00000162909, ENSG00000101096, ENSG00000128602, ENSG00000125845, ENSG00000162614, ENSG00000157168, ENSG00000112658, ENSG00000141052, ENSG00000049883, ENSG00000134853, ENSG00000157227, ENSG00000136842, ENSG00000104936, ENSG00000148677, ENSG0000…	2522	250	16650	1.50523	0.999999	0.0216277	2.79857
GOTERM_BP_FAT	GO:0048738~cardiac muscle tissue development	45	1.53061	0.00140551	ENSG00000179218, ENSG00000118260, ENSG00000183023, ENSG00000112715, ENSG00000125266, ENSG00000113721, ENSG00000135744, ENSG00000170365, ENSG00000265107, ENSG00000160211, ENSG00000135766, ENSG00000107984, ENSG00000163110, ENSG00000060718, ENSG00000054598, ENSG00000125845, ENSG00000078401, ENSG00000149256, ENSG00000128917, ENSG00000162614, ENSG00000183691, ENSG00000112658, ENSG00000157168, ENSG0000…	2522	186	16650	1.59723	0.999999	0.0218649	2.83351
GOTERM_BP_FAT	GO:0030522~intracellular receptor signaling pathway	59	2.0068	0.00140688	ENSG00000127616, ENSG00000198715, ENSG00000057019, ENSG00000162496, ENSG00000179218, ENSG00000137628, ENSG00000069667, ENSG00000126368, ENSG00000124212, ENSG00000140464, ENSG00000134070, ENSG00000118503, ENSG00000132170, ENSG00000108771, ENSG00000104332, ENSG00000175745, ENSG00000012822, ENSG00000108561, ENSG00000105939, ENSG00000131408, ENSG00000149476, ENSG00000180530, ENSG00000185507, ENSG0000…	2522	261	16650	1.49238	0.999999	0.0218524	2.83624
GOTERM_BP_FAT	GO:0061377~mammary gland lobule development	10	0.340136	0.00141252	ENSG00000163235, ENSG00000138798, ENSG00000112715, ENSG00000169083, ENSG00000141655, ENSG00000110092, ENSG00000115738, ENSG00000109321, ENSG00000113494, ENSG00000103241	2522	20	16650	3.30095	0.999999	0.0219054	2.84746
GOTERM_BP_FAT	GO:0060749~mammary gland alveolus development	10	0.340136	0.00141252	ENSG00000163235, ENSG00000138798, ENSG00000112715, ENSG00000169083, ENSG00000141655, ENSG00000110092, ENSG00000115738, ENSG00000109321, ENSG00000113494, ENSG00000103241	2522	20	16650	3.30095	0.999999	0.0219054	2.84746
GOTERM_BP_FAT	GO:0046697~decidualization	10	0.340136	0.00141252	ENSG00000111424, ENSG00000128342, ENSG00000164733, ENSG00000124212, ENSG00000111012, ENSG00000073756, ENSG00000159167, ENSG00000171223, ENSG00000113739, ENSG00000164442	2522	20	16650	3.30095	0.999999	0.0219054	2.84746
GOTERM_BP_FAT	GO:0045664~regulation of neuron differentiation	112	3.80952	0.00141376	ENSG00000091129, ENSG00000078725, ENSG00000170381, ENSG00000171517, ENSG00000153162, ENSG00000115414, ENSG00000100968, ENSG00000198910, ENSG00000125845, ENSG00000158555, ENSG00000112658, ENSG00000175745, ENSG00000112655, ENSG00000185008, ENSG00000132359, ENSG00000148677, ENSG00000004139, ENSG00000124126, ENSG00000069869, ENSG00000187688, ENSG00000114251, ENSG00000135622, ENSG00000107562, ENSG0000…	2522	560	16650	1.32038	0.999999	0.0218907	2.84992
GOTERM_BP_FAT	GO:0070206~protein trimerization	16	0.544218	0.00141704	ENSG00000049249, ENSG00000132256, ENSG00000142156, ENSG00000258659, ENSG00000142173, ENSG00000138035, ENSG00000110881, ENSG00000173918, ENSG00000132274, ENSG00000144481, ENSG00000108821, ENSG00000132965, ENSG00000011451, ENSG00000164692, ENSG00000132109, ENSG00000223953	2522	44	16650	2.40069	0.999999	0.0219074	2.85644
GOTERM_BP_FAT	GO:0090199~regulation of release of cytochrome c from mitochondria	16	0.544218	0.00141704	ENSG00000030110, ENSG00000233276, ENSG00000169230, ENSG00000165060, ENSG00000121858, ENSG00000104081, ENSG00000114023, ENSG00000160789, ENSG00000165943, ENSG00000011422, ENSG00000141510, ENSG00000136305, ENSG00000184381, ENSG00000176171, ENSG00000141682, ENSG00000015475	2522	44	16650	2.40069	0.999999	0.0219074	2.85644
GOTERM_BP_FAT	GO:0006820~anion transport	96	3.26531	0.0014188	ENSG00000080493, ENSG00000102287, ENSG00000162409, ENSG00000167703, ENSG00000109738, ENSG00000072041, ENSG00000196517, ENSG00000151012, ENSG00000159640, ENSG00000135124, ENSG00000171365, ENSG00000092068, ENSG00000121769, ENSG00000149150, ENSG00000111371, ENSG00000118596, ENSG00000174327, ENSG00000132170, ENSG00000167995, ENSG00000168398, ENSG00000177542, ENSG00000134294, ENSG00000136802, ENSG0000…	2522	468	16650	1.35424	0.999999	0.0219008	2.85994
GOTERM_BP_FAT	GO:0051173~positive regulation of nitrogen compound metabolic process	312	10.6122	0.00142873	ENSG00000163884, ENSG00000115008, ENSG00000198715, ENSG00000188313, ENSG00000164330, ENSG00000161057, ENSG00000183684, ENSG00000171223, ENSG00000152804, ENSG00000184838, ENSG00000115415, ENSG00000153162, ENSG00000170485, ENSG00000160255, ENSG00000140464, ENSG00000100968, ENSG00000198911, ENSG00000054598, ENSG00000119699, ENSG00000183691, ENSG00000106366, ENSG00000164342, ENSG00000136982, ENSG0000…	2522	1767	16650	1.1657	0.999999	0.0220188	2.87967
GOTERM_BP_FAT	GO:0003006~developmental process involved in reproduction	125	4.2517	0.00145736	ENSG00000115008, ENSG00000071242, ENSG00000196139, ENSG00000169071, ENSG00000071246, ENSG00000162551, ENSG00000071539, ENSG00000109458, ENSG00000171223, ENSG00000153162, ENSG00000081059, ENSG00000124212, ENSG00000163083, ENSG00000121621, ENSG00000122641, ENSG00000054598, ENSG00000150347, ENSG00000120306, ENSG00000183691, ENSG00000164342, ENSG00000146374, ENSG00000185008, ENSG00000157227, ENSG0000…	2522	636	16650	1.29754	1	0.0224212	2.93657
GOTERM_BP_FAT	GO:0061326~renal tubule development	27	0.918367	0.00150498	ENSG00000128342, ENSG00000112715, ENSG00000135744, ENSG00000187498, ENSG00000188064, ENSG00000115415, ENSG00000139292, ENSG00000128602, ENSG00000101384, ENSG00000125845, ENSG00000179222, ENSG00000113578, ENSG00000183691, ENSG00000184292, ENSG00000170873, ENSG00000125618, ENSG00000126562, ENSG00000114315, ENSG00000162849, ENSG00000125398, ENSG00000166341, ENSG00000134245, ENSG00000125378, ENSG0000…	2522	95	16650	1.87633	1	0.0231106	3.03113
GOTERM_BP_FAT	GO:0072210~metanephric nephron development	15	0.510204	0.00151799	ENSG00000128342, ENSG00000113721, ENSG00000125618, ENSG00000134853, ENSG00000114315, ENSG00000162849, ENSG00000174059, ENSG00000125398, ENSG00000125378, ENSG00000115415, ENSG00000168621, ENSG00000170577, ENSG00000248905, ENSG00000128602, ENSG00000120738	2522	40	16650	2.47571	1	0.0232728	3.05694
GOTERM_BP_FAT	GO:0035924~cellular response to vascular endothelial growth factor stimulus	15	0.510204	0.00151799	ENSG00000128917, ENSG00000123358, ENSG00000178607, ENSG00000112715, ENSG00000113721, ENSG00000180447, ENSG00000134853, ENSG00000105287, ENSG00000106211, ENSG00000020181, ENSG00000183287, ENSG00000158125, ENSG00000102755, ENSG00000054598, ENSG00000011465	2522	40	16650	2.47571	1	0.0232728	3.05694
GOTERM_BP_FAT	GO:0031100~organ regeneration	23	0.782313	0.00154178	ENSG00000100906, ENSG00000111087, ENSG00000030110, ENSG00000183087, ENSG00000108691, ENSG00000197405, ENSG00000107562, ENSG00000060656, ENSG00000196562, ENSG00000166741, ENSG00000136167, ENSG00000100650, ENSG00000172216, ENSG00000148773, ENSG00000119508, ENSG00000175567, ENSG00000069702, ENSG00000100462, ENSG00000110092, ENSG00000138772, ENSG00000084207, ENSG00000087586, ENSG00000132170	2522	76	16650	1.99794	1	0.0235976	3.10413
GOTERM_BP_FAT	GO:0005975~carbohydrate metabolic process	149	5.06803	0.00154188	ENSG00000168209, ENSG00000067177, ENSG00000114268, ENSG00000064225, ENSG00000167470, ENSG00000111335, ENSG00000181830, ENSG00000069667, ENSG00000138030, ENSG00000132423, ENSG00000160584, ENSG00000062282, ENSG00000152256, ENSG00000177628, ENSG00000170961, ENSG00000119227, ENSG00000104774, ENSG00000171132, ENSG00000111885, ENSG00000166147, ENSG00000130383, ENSG00000219607, ENSG00000158008, ENSG0000…	2522	778	16650	1.26437	1	0.0235635	3.10434
GOTERM_BP_FAT	GO:0070838~divalent metal ion transport	87	2.95918	0.00154432	ENSG00000138798, ENSG00000138449, ENSG00000135914, ENSG00000113448, ENSG00000073756, ENSG00000183023, ENSG00000125648, ENSG00000132329, ENSG00000160211, ENSG00000171517, ENSG00000135124, ENSG00000137672, ENSG00000140464, ENSG00000106537, ENSG00000181104, ENSG00000175197, ENSG00000196950, ENSG00000183454, ENSG00000159167, ENSG00000175938, ENSG00000138821, ENSG00000171132, ENSG00000213533, ENSG0000…	2522	418	16650	1.37408	1	0.0235646	3.10917
GOTERM_BP_FAT	GO:0042476~odontogenesis	31	1.05442	0.00157848	ENSG00000134569, ENSG00000112378, ENSG00000162551, ENSG00000120149, ENSG00000154736, ENSG00000108950, ENSG00000106819, ENSG00000117318, ENSG00000184371, ENSG00000128602, ENSG00000164692, ENSG00000122641, ENSG00000144355, ENSG00000054598, ENSG00000119699, ENSG00000078401, ENSG00000125845, ENSG00000122691, ENSG00000174059, ENSG00000108821, ENSG00000125378, ENSG00000132470, ENSG00000186951, ENSG0000…	2522	115	16650	1.77964	1	0.0240437	3.17689
GOTERM_BP_FAT	GO:0009267~cellular response to starvation	31	1.05442	0.00157848	ENSG00000196139, ENSG00000109971, ENSG00000183087, ENSG00000133056, ENSG00000162409, ENSG00000055332, ENSG00000083750, ENSG00000132275, ENSG00000185340, ENSG00000163565, ENSG00000217128, ENSG00000023287, ENSG00000177628, ENSG00000081803, ENSG00000198911, ENSG00000163083, ENSG00000141682, ENSG00000132382, ENSG00000134294, ENSG00000104332, ENSG00000162772, ENSG00000165861, ENSG00000176641, ENSG0000…	2522	115	16650	1.77964	1	0.0240437	3.17689
GOTERM_BP_FAT	GO:0003081~regulation of systemic arterial blood pressure by renin-angiotensin	11	0.37415	0.0015818	ENSG00000196549, ENSG00000071242, ENSG00000143839, ENSG00000099139, ENSG00000164251, ENSG00000051523, ENSG00000163751, ENSG00000181104, ENSG00000135744, ENSG00000159640, ENSG00000144891	2522	24	16650	3.02587	1	0.0240574	3.18348
GOTERM_BP_FAT	GO:0001659~temperature homeostasis	14	0.47619	0.00160039	ENSG00000115008, ENSG00000169252, ENSG00000130304, ENSG00000233276, ENSG00000183044, ENSG00000073756, ENSG00000101188, ENSG00000171388, ENSG00000126368, ENSG00000176194, ENSG00000150907, ENSG00000109819, ENSG00000141655, ENSG00000125538	2522	36	16650	2.56741	1	0.0243003	3.22031
GOTERM_BP_FAT	GO:0043123~positive regulation of I-kappaB kinase/NF-kappaB signaling	44	1.4966	0.0016227	ENSG00000115008, ENSG00000135218, ENSG00000135914, ENSG00000129353, ENSG00000104365, ENSG00000132256, ENSG00000130303, ENSG00000073756, ENSG00000197329, ENSG00000263528, ENSG00000174130, ENSG00000139946, ENSG00000176907, ENSG00000132274, ENSG00000121858, ENSG00000023445, ENSG00000115604, ENSG00000168961, ENSG00000101017, ENSG00000110330, ENSG00000137462, ENSG00000181104, ENSG00000172936, ENSG0000…	2522	182	16650	1.59606	1	0.0245982	3.2645
GOTERM_BP_FAT	GO:0045860~positive regulation of protein kinase activity	96	3.26531	0.00162662	ENSG00000138798, ENSG00000135914, ENSG00000138193, ENSG00000100726, ENSG00000174130, ENSG00000109458, ENSG00000135744, ENSG00000159640, ENSG00000108950, ENSG00000171517, ENSG00000163235, ENSG00000188064, ENSG00000107968, ENSG00000101017, ENSG00000170425, ENSG00000181104, ENSG00000101265, ENSG00000134070, ENSG00000102760, ENSG00000005249, ENSG00000119699, ENSG00000164086, ENSG00000213949, ENSG0000…	2522	470	16650	1.34847	1	0.02462	3.27226
GOTERM_BP_FAT	GO:0090257~regulation of muscle system process	47	1.59864	0.00164727	ENSG00000138193, ENSG00000105048, ENSG00000183044, ENSG00000071282, ENSG00000183023, ENSG00000113448, ENSG00000073756, ENSG00000135744, ENSG00000101335, ENSG00000130176, ENSG00000173801, ENSG00000265107, ENSG00000180914, ENSG00000160211, ENSG00000135124, ENSG00000116741, ENSG00000134352, ENSG00000119508, ENSG00000116285, ENSG00000156804, ENSG00000215375, ENSG00000155962, ENSG00000170425, ENSG0000…	2522	198	16650	1.56712	1	0.0248915	3.31314
GOTERM_BP_FAT	GO:0003338~metanephros morphogenesis	13	0.442177	0.00165115	ENSG00000128342, ENSG00000113721, ENSG00000125618, ENSG00000114315, ENSG00000162849, ENSG00000125398, ENSG00000125378, ENSG00000188064, ENSG00000115415, ENSG00000168621, ENSG00000170577, ENSG00000248905, ENSG00000128602	2522	32	16650	2.68202	1	0.0249121	3.32081
GOTERM_BP_FAT	GO:0090200~positive regulation of release of cytochrome c from mitochondria	12	0.408163	0.00165254	ENSG00000104081, ENSG00000114023, ENSG00000030110, ENSG00000165943, ENSG00000011422, ENSG00000141510, ENSG00000136305, ENSG00000184381, ENSG00000176171, ENSG00000121858, ENSG00000141682, ENSG00000015475	2522	28	16650	2.82939	1	0.0248956	3.32356
GOTERM_BP_FAT	GO:0044723~single-organism carbohydrate metabolic process	128	4.35374	0.00166186	ENSG00000168209, ENSG00000067177, ENSG00000114268, ENSG00000064225, ENSG00000167470, ENSG00000111335, ENSG00000181830, ENSG00000138030, ENSG00000132423, ENSG00000062282, ENSG00000152256, ENSG00000170961, ENSG00000119227, ENSG00000104774, ENSG00000111885, ENSG00000166147, ENSG00000130383, ENSG00000219607, ENSG00000158008, ENSG00000141458, ENSG00000128228, ENSG00000139629, ENSG00000165092, ENSG0000…	2522	656	16650	1.28818	1	0.0249971	3.34201
GOTERM_BP_FAT	GO:0061383~trabecula morphogenesis	17	0.578231	0.00167168	ENSG00000138449, ENSG00000128917, ENSG00000183691, ENSG00000112658, ENSG00000157168, ENSG00000104332, ENSG00000164050, ENSG00000120149, ENSG00000120156, ENSG00000154734, ENSG00000108821, ENSG00000135766, ENSG00000087245, ENSG00000170989, ENSG00000069702, ENSG00000138829, ENSG00000173706	2522	49	16650	2.29046	1	0.0251057	3.36144
GOTERM_BP_FAT	GO:0000187~activation of MAPK activity	37	1.2585	0.00171141	ENSG00000138798, ENSG00000138193, ENSG00000169242, ENSG00000197405, ENSG00000197442, ENSG00000267534, ENSG00000109458, ENSG00000171517, ENSG00000151651, ENSG00000163235, ENSG00000157625, ENSG00000188064, ENSG00000138166, ENSG00000137486, ENSG00000170425, ENSG00000137801, ENSG00000134070, ENSG00000091436, ENSG00000196396, ENSG00000125538, ENSG00000119699, ENSG00000125845, ENSG00000164086, ENSG0000…	2522	146	16650	1.67309	1	0.025657	3.44
GOTERM_BP_FAT	GO:0009266~response to temperature stimulus	37	1.2585	0.00171141	ENSG00000100906, ENSG00000135914, ENSG00000115008, ENSG00000130304, ENSG00000198712, ENSG00000107562, ENSG00000140403, ENSG00000197930, ENSG00000176907, ENSG00000154928, ENSG00000170458, ENSG00000148773, ENSG00000145287, ENSG00000109819, ENSG00000137801, ENSG00000104321, ENSG00000136244, ENSG00000162616, ENSG00000169245, ENSG00000132170, ENSG00000138119, ENSG00000120256, ENSG00000169252, ENSG0000…	2522	146	16650	1.67309	1	0.025657	3.44
GOTERM_BP_FAT	GO:0070227~lymphocyte apoptotic process	22	0.748299	0.00175927	ENSG00000030110, ENSG00000169242, ENSG00000188976, ENSG00000169230, ENSG00000119927, ENSG00000026103, ENSG00000185950, ENSG00000089041, ENSG00000146072, ENSG00000151651, ENSG00000125378, ENSG00000120217, ENSG00000168961, ENSG00000167604, ENSG00000090339, ENSG00000217128, ENSG00000141510, ENSG00000131981, ENSG00000196950, ENSG00000271503, ENSG00000131203, ENSG00000114251	2522	72	16650	2.01725	1	0.0263266	3.53457
GOTERM_BP_FAT	GO:0006687~glycosphingolipid metabolic process	22	0.748299	0.00175927	ENSG00000064225, ENSG00000133424, ENSG00000008513, ENSG00000204386, ENSG00000102393, ENSG00000184005, ENSG00000213614, ENSG00000049860, ENSG00000160408, ENSG00000105855, ENSG00000141337, ENSG00000166311, ENSG00000135587, ENSG00000112294, ENSG00000100299, ENSG00000164291, ENSG00000177628, ENSG00000064601, ENSG00000128973, ENSG00000157404, ENSG00000128274, ENSG00000100422	2522	72	16650	2.01725	1	0.0263266	3.53457
GOTERM_BP_FAT	GO:0051254~positive regulation of RNA metabolic process	254	8.63946	0.00176273	ENSG00000163884, ENSG00000115008, ENSG00000198715, ENSG00000188313, ENSG00000164330, ENSG00000161057, ENSG00000183684, ENSG00000171223, ENSG00000152804, ENSG00000115415, ENSG00000153162, ENSG00000170485, ENSG00000140464, ENSG00000100968, ENSG00000198911, ENSG00000054598, ENSG00000119699, ENSG00000106366, ENSG00000183691, ENSG00000164342, ENSG00000164938, ENSG00000106952, ENSG00000067082, ENSG0000…	2522	1415	16650	1.18508	1	0.0263387	3.54141
GOTERM_BP_FAT	GO:0002440~production of molecular mediator of immune response	41	1.39456	0.00176688	ENSG00000135218, ENSG00000028277, ENSG00000183087, ENSG00000072274, ENSG00000051341, ENSG00000104998, ENSG00000130303, ENSG00000026103, ENSG00000153029, ENSG00000102524, ENSG00000166710, ENSG00000119508, ENSG00000171855, ENSG00000126262, ENSG00000101017, ENSG00000137462, ENSG00000159674, ENSG00000167191, ENSG00000174371, ENSG00000136244, ENSG00000196352, ENSG00000119699, ENSG00000164342, ENSG0000…	2522	167	16650	1.62083	1	0.026361	3.5496
GOTERM_BP_FAT	GO:0043583~ear development	48	1.63265	0.00177102	ENSG00000144749, ENSG00000169071, ENSG00000108784, ENSG00000125629, ENSG00000113721, ENSG00000184154, ENSG00000117600, ENSG00000113140, ENSG00000011143, ENSG00000133216, ENSG00000119508, ENSG00000081923, ENSG00000139304, ENSG00000164930, ENSG00000139292, ENSG00000186480, ENSG00000184254, ENSG00000164932, ENSG00000060718, ENSG00000101384, ENSG00000223953, ENSG00000119699, ENSG00000125845, ENSG0000…	2522	204	16650	1.55339	1	0.0263829	3.55776
GOTERM_BP_FAT	GO:1903038~negative regulation of leukocyte cell-cell adhesion	27	0.918367	0.00177205	ENSG00000107562, ENSG00000197329, ENSG00000120337, ENSG00000130707, ENSG00000174564, ENSG00000172216, ENSG00000146072, ENSG00000171855, ENSG00000125347, ENSG00000147889, ENSG00000168961, ENSG00000131981, ENSG00000128271, ENSG00000076641, ENSG00000136826, ENSG00000134242, ENSG00000157873, ENSG00000125378, ENSG00000120217, ENSG00000186951, ENSG00000167604, ENSG00000124145, ENSG00000136235, ENSG0000…	2522	96	16650	1.85679	1	0.0263592	3.5598
GOTERM_BP_FAT	GO:0003279~cardiac septum development	27	0.918367	0.00177205	ENSG00000099139, ENSG00000162496, ENSG00000049323, ENSG00000183691, ENSG00000120149, ENSG00000077092, ENSG00000135679, ENSG00000145362, ENSG00000112655, ENSG00000180340, ENSG00000114315, ENSG00000169641, ENSG00000265107, ENSG00000135766, ENSG00000197603, ENSG00000125378, ENSG00000069702, ENSG00000143013, ENSG00000016082, ENSG00000049192, ENSG00000124766, ENSG00000115738, ENSG00000128602, ENSG0000…	2522	96	16650	1.85679	1	0.0263592	3.5598
GOTERM_BP_FAT	GO:0072524~pyridine-containing compound metabolic process	34	1.15646	0.00179006	ENSG00000168209, ENSG00000198805, ENSG00000114268, ENSG00000111669, ENSG00000162409, ENSG00000108439, ENSG00000073756, ENSG00000115129, ENSG00000105679, ENSG00000105835, ENSG00000163931, ENSG00000160211, ENSG00000100889, ENSG00000134333, ENSG00000135069, ENSG00000109819, ENSG00000102144, ENSG00000124212, ENSG00000069424, ENSG00000115919, ENSG00000103485, ENSG00000197417, ENSG00000161513, ENSG0000…	2522	131	16650	1.71347	1	0.0265846	3.59536
GOTERM_BP_FAT	GO:1902107~positive regulation of leukocyte differentiation	34	1.15646	0.00179006	ENSG00000183087, ENSG00000198805, ENSG00000128342, ENSG00000118260, ENSG00000096996, ENSG00000134470, ENSG00000090554, ENSG00000180353, ENSG00000151651, ENSG00000117335, ENSG00000168961, ENSG00000131981, ENSG00000184371, ENSG00000143772, ENSG00000126804, ENSG00000157368, ENSG00000136244, ENSG00000130584, ENSG00000159753, ENSG00000147162, ENSG00000049130, ENSG00000101974, ENSG00000157227, ENSG0000…	2522	131	16650	1.71347	1	0.0265846	3.59536
GOTERM_BP_FAT	GO:0032640~tumor necrosis factor production	28	0.952381	0.00179957	ENSG00000135218, ENSG00000183087, ENSG00000124198, ENSG00000170458, ENSG00000176194, ENSG00000168961, ENSG00000116285, ENSG00000154589, ENSG00000102575, ENSG00000159674, ENSG00000051523, ENSG00000137462, ENSG00000137801, ENSG00000172936, ENSG00000100968, ENSG00000118503, ENSG00000108691, ENSG00000122691, ENSG00000164342, ENSG00000134242, ENSG00000106211, ENSG00000174059, ENSG00000016082, ENSG0000…	2522	101	16650	1.83023	1	0.0266848	3.61412
GOTERM_BP_FAT	GO:0050709~negative regulation of protein secretion	29	0.986395	0.00181715	ENSG00000183087, ENSG00000049249, ENSG00000167470, ENSG00000122862, ENSG00000146072, ENSG00000176194, ENSG00000115414, ENSG00000113161, ENSG00000140464, ENSG00000181104, ENSG00000102760, ENSG00000163083, ENSG00000136244, ENSG00000125538, ENSG00000198355, ENSG00000092820, ENSG00000179295, ENSG00000104332, ENSG00000134242, ENSG00000174059, ENSG00000162711, ENSG00000072310, ENSG00000175567, ENSG0000…	2522	106	16650	1.80618	1	0.0269027	3.64881
GOTERM_BP_FAT	GO:0071706~tumor necrosis factor superfamily cytokine production	30	1.02041	0.00182582	ENSG00000135218, ENSG00000183087, ENSG00000124198, ENSG00000170458, ENSG00000151651, ENSG00000176194, ENSG00000168961, ENSG00000116285, ENSG00000102575, ENSG00000154589, ENSG00000159674, ENSG00000051523, ENSG00000137462, ENSG00000137801, ENSG00000172936, ENSG00000100968, ENSG00000118503, ENSG00000108691, ENSG00000122691, ENSG00000164342, ENSG00000134242, ENSG00000106211, ENSG00000174059, ENSG0000…	2522	111	16650	1.7843	1	0.0269899	3.66592
GOTERM_BP_FAT	GO:0032944~regulation of mononuclear cell proliferation	47	1.59864	0.00183459	ENSG00000167244, ENSG00000072274, ENSG00000198805, ENSG00000096996, ENSG00000197329, ENSG00000185950, ENSG00000120337, ENSG00000174564, ENSG00000172216, ENSG00000102524, ENSG00000146072, ENSG00000125347, ENSG00000134352, ENSG00000147889, ENSG00000117335, ENSG00000168961, ENSG00000101017, ENSG00000172936, ENSG00000131981, ENSG00000196950, ENSG00000101096, ENSG00000184371, ENSG00000115457, ENSG0000…	2522	199	16650	1.55924	1	0.0270783	3.68322
GOTERM_BP_FAT	GO:0070234~positive regulation of T cell apoptotic process	9	0.306122	0.00183841	ENSG00000168961, ENSG00000167604, ENSG00000090339, ENSG00000169230, ENSG00000141510, ENSG00000271503, ENSG00000131203, ENSG00000114251, ENSG00000151651	2522	17	16650	3.49513	1	0.0270943	3.69074
GOTERM_BP_FAT	GO:0072087~renal vesicle development	9	0.306122	0.00183841	ENSG00000125378, ENSG00000115415, ENSG00000128342, ENSG00000168621, ENSG00000170577, ENSG00000125618, ENSG00000248905, ENSG00000128602, ENSG00000162849	2522	17	16650	3.49513	1	0.0270943	3.69074
GOTERM_BP_FAT	GO:0032652~regulation of interleukin-1 production	20	0.680272	0.0018636	ENSG00000115009, ENSG00000183087, ENSG00000091592, ENSG00000137752, ENSG00000166949, ENSG00000089041, ENSG00000106211, ENSG00000162711, ENSG00000163565, ENSG00000168961, ENSG00000116285, ENSG00000102575, ENSG00000016082, ENSG00000140464, ENSG00000181104, ENSG00000136869, ENSG00000084207, ENSG00000118503, ENSG00000114251, ENSG00000120738	2522	63	16650	2.09584	1	0.0274208	3.7404
GOTERM_BP_FAT	GO:0090183~regulation of kidney development	18	0.612245	0.00190211	ENSG00000179222, ENSG00000184292, ENSG00000128342, ENSG00000183691, ENSG00000112715, ENSG00000113721, ENSG00000125618, ENSG00000135744, ENSG00000125398, ENSG00000134245, ENSG00000125378, ENSG00000115415, ENSG00000168621, ENSG00000170577, ENSG00000166396, ENSG00000128602, ENSG00000272398, ENSG00000120738	2522	54	16650	2.20063	1	0.0279392	3.81627
GOTERM_BP_FAT	GO:0002753~cytoplasmic pattern recognition receptor signaling pathway	18	0.612245	0.00190211	ENSG00000108984, ENSG00000100906, ENSG00000108771, ENSG00000104365, ENSG00000137628, ENSG00000107201, ENSG00000134242, ENSG00000157625, ENSG00000023445, ENSG00000108561, ENSG00000105939, ENSG00000110330, ENSG00000149476, ENSG00000134070, ENSG00000136869, ENSG00000185507, ENSG00000115267, ENSG00000118503	2522	54	16650	2.20063	1	0.0279392	3.81627
GOTERM_BP_FAT	GO:0016126~sterol biosynthetic process	18	0.612245	0.00190211	ENSG00000152904, ENSG00000113578, ENSG00000162409, ENSG00000125629, ENSG00000170271, ENSG00000130203, ENSG00000167508, ENSG00000138135, ENSG00000052802, ENSG00000160211, ENSG00000133935, ENSG00000172893, ENSG00000072310, ENSG00000186480, ENSG00000113161, ENSG00000149809, ENSG00000116133, ENSG00000112972	2522	54	16650	2.20063	1	0.0279392	3.81627
GOTERM_BP_FAT	GO:0010558~negative regulation of macromolecule biosynthetic process	254	8.63946	0.0019213	ENSG00000138386, ENSG00000171223, ENSG00000152804, ENSG00000115415, ENSG00000153162, ENSG00000081059, ENSG00000092607, ENSG00000140464, ENSG00000160877, ENSG00000100968, ENSG00000198911, ENSG00000163083, ENSG00000119699, ENSG00000106785, ENSG00000183691, ENSG00000001084, ENSG00000142599, ENSG00000141510, ENSG00000128573, ENSG00000187531, ENSG00000186350, ENSG00000069869, ENSG00000147421, ENSG0000…	2522	1418	16650	1.18257	1	0.0281764	3.85405
GOTERM_BP_FAT	GO:0050769~positive regulation of neurogenesis	81	2.7551	0.00192834	ENSG00000091129, ENSG00000128342, ENSG00000078725, ENSG00000169220, ENSG00000131711, ENSG00000103260, ENSG00000171517, ENSG00000137672, ENSG00000134352, ENSG00000153162, ENSG00000115414, ENSG00000137462, ENSG00000128602, ENSG00000099864, ENSG00000198910, ENSG00000132170, ENSG00000125845, ENSG00000158555, ENSG00000112367, ENSG00000157168, ENSG00000112658, ENSG00000112655, ENSG00000185008, ENSG0000…	2522	387	16650	1.38179	1	0.0282374	3.86793
GOTERM_BP_FAT	GO:0031327~negative regulation of cellular biosynthetic process	264	8.97959	0.00195781	ENSG00000138386, ENSG00000171223, ENSG00000152804, ENSG00000115415, ENSG00000153162, ENSG00000081059, ENSG00000092607, ENSG00000140464, ENSG00000124212, ENSG00000160877, ENSG00000100968, ENSG00000198911, ENSG00000163083, ENSG00000119699, ENSG00000106785, ENSG00000183691, ENSG00000001084, ENSG00000142599, ENSG00000141510, ENSG00000128573, ENSG00000187531, ENSG00000186350, ENSG00000069869, ENSG0000…	2522	1480	16650	1.17764	1	0.0286215	3.92591
GOTERM_BP_FAT	GO:0048667~cell morphogenesis involved in neuron differentiation	100	3.40136	0.00199787	ENSG00000074527, ENSG00000091129, ENSG00000107731, ENSG00000170381, ENSG00000171517, ENSG00000115414, ENSG00000132561, ENSG00000100968, ENSG00000125848, ENSG00000258947, ENSG00000198910, ENSG00000183691, ENSG00000112658, ENSG00000078018, ENSG00000185008, ENSG00000162849, ENSG00000171533, ENSG00000173786, ENSG00000142599, ENSG00000143355, ENSG00000187688, ENSG00000114251, ENSG00000173482, ENSG0000…	2522	496	16650	1.33103	1	0.0291569	4.00469
GOTERM_BP_FAT	GO:0002062~chondrocyte differentiation	26	0.884354	0.00204433	ENSG00000134013, ENSG00000136378, ENSG00000196562, ENSG00000166949, ENSG00000120149, ENSG00000115380, ENSG00000111186, ENSG00000153162, ENSG00000147862, ENSG00000125965, ENSG00000149948, ENSG00000156466, ENSG00000060718, ENSG00000125845, ENSG00000149257, ENSG00000077092, ENSG00000125398, ENSG00000134245, ENSG00000176624, ENSG00000125378, ENSG00000120708, ENSG00000170577, ENSG00000168779, ENSG0000…	2522	92	16650	1.86576	1	0.0297823	4.09597
GOTERM_BP_FAT	GO:0002718~regulation of cytokine production involved in immune response	19	0.646259	0.00210538	ENSG00000135218, ENSG00000130303, ENSG00000164342, ENSG00000157873, ENSG00000162711, ENSG00000166710, ENSG00000171855, ENSG00000119508, ENSG00000138623, ENSG00000126262, ENSG00000164251, ENSG00000159674, ENSG00000167191, ENSG00000136869, ENSG00000134321, ENSG00000136244, ENSG00000117586, ENSG00000119699, ENSG00000114251	2522	59	16650	2.12604	1	0.0306148	4.2158
GOTERM_BP_FAT	GO:0042993~positive regulation of transcription factor import into nucleus	17	0.578231	0.00211805	ENSG00000213533, ENSG00000184584, ENSG00000166949, ENSG00000073756, ENSG00000164342, ENSG00000107201, ENSG00000134242, ENSG00000176907, ENSG00000108342, ENSG00000180353, ENSG00000039068, ENSG00000115604, ENSG00000168961, ENSG00000137462, ENSG00000136869, ENSG00000196924, ENSG00000125538	2522	50	16650	2.24465	1	0.0307521	4.24066
GOTERM_BP_FAT	GO:0032651~regulation of interleukin-1 beta production	17	0.578231	0.00211805	ENSG00000091592, ENSG00000137752, ENSG00000166949, ENSG00000089041, ENSG00000106211, ENSG00000162711, ENSG00000163565, ENSG00000116285, ENSG00000168961, ENSG00000102575, ENSG00000016082, ENSG00000140464, ENSG00000181104, ENSG00000084207, ENSG00000118503, ENSG00000114251, ENSG00000120738	2522	50	16650	2.24465	1	0.0307521	4.24066
GOTERM_BP_FAT	GO:0061005~cell differentiation involved in kidney development	17	0.578231	0.00211805	ENSG00000187391, ENSG00000163884, ENSG00000177464, ENSG00000128342, ENSG00000170873, ENSG00000128567, ENSG00000125618, ENSG00000114315, ENSG00000174059, ENSG00000126603, ENSG00000106415, ENSG00000125378, ENSG00000115415, ENSG00000107796, ENSG00000170577, ENSG00000101384, ENSG00000272398	2522	50	16650	2.24465	1	0.0307521	4.24066
GOTERM_BP_FAT	GO:0001990~regulation of systemic arterial blood pressure by hormone	14	0.47619	0.00212972	ENSG00000071242, ENSG00000099139, ENSG00000135744, ENSG00000159640, ENSG00000145244, ENSG00000144891, ENSG00000180914, ENSG00000196549, ENSG00000143839, ENSG00000164251, ENSG00000051523, ENSG00000163751, ENSG00000181104, ENSG00000078401	2522	37	16650	2.49802	1	0.0308747	4.26354
GOTERM_BP_FAT	GO:0070232~regulation of T cell apoptotic process	14	0.47619	0.00212972	ENSG00000169242, ENSG00000169230, ENSG00000119927, ENSG00000151651, ENSG00000125378, ENSG00000120217, ENSG00000168961, ENSG00000167604, ENSG00000090339, ENSG00000141510, ENSG00000131981, ENSG00000271503, ENSG00000131203, ENSG00000114251	2522	37	16650	2.49802	1	0.0308747	4.26354
GOTERM_BP_FAT	GO:0030501~positive regulation of bone mineralization	14	0.47619	0.00212972	ENSG00000169252, ENSG00000046653, ENSG00000177119, ENSG00000166949, ENSG00000183023, ENSG00000089041, ENSG00000187608, ENSG00000125378, ENSG00000153162, ENSG00000138829, ENSG00000183160, ENSG00000119699, ENSG00000164920, ENSG00000125845	2522	37	16650	2.49802	1	0.0308747	4.26354
GOTERM_BP_FAT	GO:0071526~semaphorin-plexin signaling pathway	14	0.47619	0.00212972	ENSG00000135622, ENSG00000105976, ENSG00000164050, ENSG00000170381, ENSG00000136040, ENSG00000138623, ENSG00000076356, ENSG00000114554, ENSG00000141522, ENSG00000075213, ENSG00000196924, ENSG00000112902, ENSG00000153993, ENSG00000137872	2522	37	16650	2.49802	1	0.0308747	4.26354
GOTERM_BP_FAT	GO:0039528~cytoplasmic pattern recognition receptor signaling pathway in response to virus	10	0.340136	0.00214249	ENSG00000108561, ENSG00000023445, ENSG00000108771, ENSG00000105939, ENSG00000110330, ENSG00000149476, ENSG00000137628, ENSG00000107201, ENSG00000185507, ENSG00000115267	2522	21	16650	3.14376	1	0.0310127	4.28858
GOTERM_BP_FAT	GO:0007420~brain development	132	4.4898	0.00215936	ENSG00000168209, ENSG00000183023, ENSG00000187498, ENSG00000069667, ENSG00000152804, ENSG00000164930, ENSG00000150540, ENSG00000122641, ENSG00000253368, ENSG00000054598, ENSG00000125845, ENSG00000158555, ENSG00000112658, ENSG00000183691, ENSG00000134294, ENSG00000185008, ENSG00000039068, ENSG00000173786, ENSG00000142599, ENSG00000184226, ENSG00000083720, ENSG00000134198, ENSG00000128573, ENSG0000…	2522	684	16650	1.27405	1	0.0312086	4.32165
GOTERM_BP_FAT	GO:0030098~lymphocyte differentiation	67	2.27891	0.00217951	ENSG00000028277, ENSG00000198805, ENSG00000160685, ENSG00000096996, ENSG00000116678, ENSG00000026103, ENSG00000120337, ENSG00000069667, ENSG00000090554, ENSG00000153879, ENSG00000152804, ENSG00000125347, ENSG00000171855, ENSG00000115604, ENSG00000168961, ENSG00000081059, ENSG00000126804, ENSG00000122641, ENSG00000159753, ENSG00000112658, ENSG00000104332, ENSG00000136802, ENSG00000169230, ENSG0000…	2522	310	16650	1.42686	1	0.0314504	4.36112
GOTERM_BP_FAT	GO:0034599~cellular response to oxidative stress	52	1.76871	0.00227732	ENSG00000196139, ENSG00000105976, ENSG00000183023, ENSG00000138035, ENSG00000100867, ENSG00000160211, ENSG00000126602, ENSG00000137672, ENSG00000140464, ENSG00000152256, ENSG00000177628, ENSG00000089159, ENSG00000101439, ENSG00000176171, ENSG00000213015, ENSG00000149968, ENSG00000118503, ENSG00000104221, ENSG00000271303, ENSG00000005882, ENSG00000134853, ENSG00000164938, ENSG00000143878, ENSG0000…	2522	228	16650	1.5057	1	0.0327932	4.55252
GOTERM_BP_FAT	GO:0061035~regulation of cartilage development	20	0.680272	0.00228059	ENSG00000178573, ENSG00000134013, ENSG00000144320, ENSG00000183691, ENSG00000166949, ENSG00000077092, ENSG00000136378, ENSG00000170365, ENSG00000115380, ENSG00000125398, ENSG00000125378, ENSG00000153162, ENSG00000162998, ENSG00000170577, ENSG00000125965, ENSG00000156466, ENSG00000168779, ENSG00000168646, ENSG00000114251, ENSG00000125845	2522	64	16650	2.06309	1	0.0327929	4.55893
GOTERM_BP_FAT	GO:0060343~trabecula formation	11	0.37415	0.00228217	ENSG00000138449, ENSG00000087245, ENSG00000069702, ENSG00000112658, ENSG00000104332, ENSG00000120149, ENSG00000138829, ENSG00000120156, ENSG00000154734, ENSG00000108821, ENSG00000135766	2522	25	16650	2.90484	1	0.0327685	4.56201
GOTERM_BP_FAT	GO:1902624~positive regulation of neutrophil migration	11	0.37415	0.00228217	ENSG00000115008, ENSG00000108561, ENSG00000197405, ENSG00000163734, ENSG00000035664, ENSG00000115594, ENSG00000171860, ENSG00000081041, ENSG00000163739, ENSG00000169429, ENSG00000151651	2522	25	16650	2.90484	1	0.0327685	4.56201
GOTERM_BP_FAT	GO:2000758~positive regulation of peptidyl-lysine acetylation	12	0.408163	0.00230227	ENSG00000012048, ENSG00000183207, ENSG00000016082, ENSG00000128342, ENSG00000137486, ENSG00000109819, ENSG00000100784, ENSG00000158321, ENSG00000162302, ENSG00000124766, ENSG00000125538, ENSG00000185499	2522	29	16650	2.73182	1	0.0330057	4.60129
GOTERM_BP_FAT	GO:0010934~macrophage cytokine production	8	0.272109	0.00232299	ENSG00000135218, ENSG00000138623, ENSG00000183087, ENSG00000159674, ENSG00000167191, ENSG00000136869, ENSG00000119699, ENSG00000114251	2522	14	16650	3.77252	1	0.033251	4.64178
GOTERM_BP_FAT	GO:0032946~positive regulation of mononuclear cell proliferation	34	1.15646	0.00233447	ENSG00000167244, ENSG00000072274, ENSG00000198805, ENSG00000096996, ENSG00000197329, ENSG00000185950, ENSG00000102524, ENSG00000134352, ENSG00000117335, ENSG00000168961, ENSG00000101017, ENSG00000172936, ENSG00000196950, ENSG00000184371, ENSG00000101096, ENSG00000115457, ENSG00000136244, ENSG00000090776, ENSG00000125538, ENSG00000196352, ENSG00000159753, ENSG00000119927, ENSG00000134242, ENSG0000…	2522	133	16650	1.6877	1	0.0333655	4.66421
GOTERM_BP_FAT	GO:0010463~mesenchymal cell proliferation	16	0.544218	0.0023438	ENSG00000105894, ENSG00000112715, ENSG00000185950, ENSG00000125398, ENSG00000166341, ENSG00000103241, ENSG00000125378, ENSG00000115415, ENSG00000160789, ENSG00000128573, ENSG00000147862, ENSG00000170577, ENSG00000128602, ENSG00000168779, ENSG00000114251, ENSG00000125845	2522	46	16650	2.29631	1	0.0334494	4.68243
GOTERM_BP_FAT	GO:0046890~regulation of lipid biosynthetic process	33	1.12245	0.00237056	ENSG00000151468, ENSG00000135914, ENSG00000196139, ENSG00000130304, ENSG00000162409, ENSG00000073060, ENSG00000118260, ENSG00000125629, ENSG00000073756, ENSG00000130203, ENSG00000126368, ENSG00000172893, ENSG00000111424, ENSG00000153162, ENSG00000121769, ENSG00000109819, ENSG00000186480, ENSG00000062282, ENSG00000111012, ENSG00000125538, ENSG00000197296, ENSG00000120738, ENSG00000125845, ENSG0000…	2522	128	16650	1.70205	1	0.0337776	4.73467
GOTERM_BP_FAT	GO:0071902~positive regulation of protein serine/threonine kinase activity	65	2.21088	0.00239378	ENSG00000138798, ENSG00000138193, ENSG00000135914, ENSG00000100726, ENSG00000174130, ENSG00000109458, ENSG00000108950, ENSG00000171517, ENSG00000163235, ENSG00000188064, ENSG00000101017, ENSG00000170425, ENSG00000134070, ENSG00000102760, ENSG00000119699, ENSG00000125845, ENSG00000213949, ENSG00000164086, ENSG00000179295, ENSG00000157168, ENSG00000164342, ENSG00000136158, ENSG00000141655, ENSG0000…	2522	300	16650	1.43041	1	0.034055	4.77995
GOTERM_BP_FAT	GO:0043534~blood vessel endothelial cell migration	21	0.714286	0.00242821	ENSG00000128917, ENSG00000123358, ENSG00000233276, ENSG00000136826, ENSG00000071246, ENSG00000112658, ENSG00000073060, ENSG00000102359, ENSG00000073756, ENSG00000112715, ENSG00000125266, ENSG00000126561, ENSG00000130203, ENSG00000105287, ENSG00000106211, ENSG00000048052, ENSG00000108840, ENSG00000125968, ENSG00000137801, ENSG00000102760, ENSG00000196411	2522	69	16650	2.00927	1	0.0344883	4.8471
[truncated: 1,210 more rows]

## Sheet: BJ up
Annotation Cluster 1	Enrichment Score: 5.440769039499549
[truncated: 2,137 more rows]

## Sheet: BJ Down
Annotation Cluster 1	Enrichment Score: 6.11778149859766
[truncated: 2,684 more rows]

[truncated: 6 more sheets:  BJ hTERT+ Up, BJ hTERT+ Down, BJ hTERT+ SV40+ Up, BJ hTERT+ SV40+ Down, BJ hTERT+ SV40+ RasG12V Up, BJ hTERT+ SV40+ RasG12V Down]
