# Supplementary material for: Transcriptome profiling of the interconnection of pathways involved in malignant transformation and response to hypoxia
Source: Oncotarget. 2018 Apr 13;9(28):19730–44. doi: 10.18632/oncotarget.24808 (PMC5929421; doi:10.18632/oncotarget.24808)
Supplement: Supplementary file 4 [file oncotarget-09-19730-s004.xlsx]

## Sheet: Info
Supplementary Table 3: containing results from subnetwork analysis of hDEGs in each cell line of the model respectively, presented in different sheets.

## Sheet: BJ
Name	Total # of Neighbors	Gene Set Seed	Overlap	Percent Overlap	Overlapping Entities	p-value	Jaccard similarity	Hit type
Expression Targets of TGFB1	2054	TGFB1	201	9	MYLK;LAMC2;GDNF;CSF1;FST;HRH1;LDLR;AGT;JAG1;HSPB1;SLC9A3;KLF4;PKIG;ABI3BP;GCLC;LMCD1;ALDH2;CSRP2;ALDH1A1;TRIB3;PLAT;PLAUR;TP53;SLC20A1;CTF1;SLC4A4;F10;TPD52;PLOD2;TPM2;ANKRD1;SERPINH1;SMO;PLS3;PMAIP1;WFDC1;CTSK;FOXQ1;ADGRA2;FBLN2;LUM;ANPEP;BBC3;NFATC2;PODXL;ADAM19;TM4SF1;MAF;TRPC6;MXD4;FERMT1;SMAD3;TXNIP;BIRC2;CYP27A1;APOE;PPARG;APOD;ACKR3;IGF2;RORA;NNMT;CDC25A;LBH;LIMS2;GPX1;DCN;TWIST1;TNFSF4;FO…	9.01708e-32	0.0791962	Expression Targets
Expression Targets of TNF	2271	TNF	205	9	MYLK;GDNF;CSF1;FST;LCP1;ARID5B;LDLR;GJA5;AGT;JAG1;BTG2;XAF1;PSAT1;HSPB1;RBL1;TNFAIP3;NREP;SLC9A3;KLF4;GCLC;ALDH1A1;TRIB3;PLAT;CDCP1;LMNA;PLAUR;RELB;TP53;TPD52;PLOD2;CTSH;ANKRD1;SMO;FANCA;RGS2;CTSK;CLMP;IFITM2;LIPG;TFPI2;ANPEP;BBC3;IFIT1;PRKCDBP;HDAC5;TRPC6;MAF;NR4A3;TXNIP;BIRC2;CYP27A1;NINJ1;APOE;PPARG;ACKR3;IGF2;TXNDC5;RORA;NNMT;CDC25A;GPX4;GPX1;MAPK8IP1;TWIST1;DCN;TNFSF4;PDCD4;PNPLA2;MCAM;FOXO1…	1.24651e-27	0.0745184	Expression Targets
Expression Targets of growth factor	924	growth factor	114	12	GDNF;CSF1;PRDX6;LDLR;GJA5;JAG1;BTG2;INHBA;MKI67;VDR;HSPB1;KLF4;ITGA6;GCLC;MMP11;MMP2;PLAT;FBXO32;PLAUR;OXTR;ITGA2;RELB;TP53;CTF1;HAS2;TPD52;CTSH;SERPINE1;WNT5A;SERPINH1;SAT1;HBEGF;ADGRL4;DUSP4;SERPINB2;ERRFI1;CTSK;XDH;FRZB;LUM;NRG1;JUND;ANPEP;BBC3;PALLD;FTH1;HK2;CCL2;FTL;CNN3;MAF;TRPC6;CNN1;NR4A3;BMP6;TXNIP;BIRC2;KCNMA1;BMP4;PTGS2;BNIP3;APOE;PPARG;HDAC4;GREM2;IGF2;EFNB2;BRCA1;EGR1;SEMA3A;EGR2;CDC…	1.81586e-25	0.0762542	Expression Targets
Expression Targets of TP53	1251	TP53	135	10	PHGDH;CSF1;TLR3;LDLR;CEMIP;UNC5B;AGT;JAG1;OPCML;E2F8;BTG2;CHI3L1;XAF1;MKI67;VDR;GK;HSPB1;KLF4;ITGA6;HSPA8;ABI3BP;GCLC;ISG15;MMP2;TRIB3;PLAT;ALDH3B1;FBXO32;LMNA;PLAUR;DDIAS;TP53;CTF1;DDIT4L;SATB1;NUPR1;SERPINE1;ANKRD1;HBEGF;DIRAS1;SMO;SESN2;FANCA;C10orf54;PMAIP1;HTT;DUSP4;SERPINB2;CTSK;PTCHD4;DUSP7;FRZB;SULF2;E2F7;SLC7A11;BBC3;FTH1;HK2;PODXL;NFATC2;CCL2;HDAC5;TRPC6;MAF;S1PR1;CXCR5;SMAD3;POLH;PTGS2…	1.51298e-24	0.0749584	Expression Targets
Expression Targets of JUN	735	JUN	98	13	GDNF;CSF1;FST;LDLR;AGT;JAG1;MAPK13;INHBA;RRM2;MKI67;VDR;HSPB1;KLF4;ITGA6;GCLC;ALDH1A1;MMP11;MMP2;TRIB3;LMNA;PLAUR;TP53;RELB;TPI1;RCAN1;SERPINE1;HBEGF;SESN2;SERPINB2;DUSP4;CTSK;ADGRA2;XYLT1;JUND;BBC3;FTH1;GLIS1;CCL2;TRPC6;WNK4;MAF;FERMT1;SMAD3;NR4A3;TXNIP;CYP27A1;PTGS2;BMP4;NINJ1;APOE;PTN;PPARG;IGF2;EFNB2;EGR1;EGR2;KLF6;B3GNT8;PDGFRB;ACTA2;CITED2;CD274;ENPP2;NR4A1;KLF9;KISS1;TWIST1;DCN;ACTG2;FOXO1…	2.13624e-24	0.0741301	Expression Targets
Expression Targets of FGF2	779	FGF2	100	12	GDNF;FST;CSF1;LDLR;JAG1;ADGRG6;INHBA;MKI67;VDR;HSPB1;FZD8;KLF4;SLC9A3;ITGA6;GCLC;ALDH2;MMP11;MMP2;ANGPTL4;PLAT;OXTR;PLAUR;ITGA2;TP53;HAS2;SERPINE1;HBEGF;SMO;ADGRL4;HTT;SERPINB2;CTSK;FOXQ1;ADGRA2;LUM;ANPEP;TFPI2;SLC7A11;BBC3;HK2;PODXL;CCL2;TRPC6;MAF;S1PR1;TXNIP;BIRC2;PTGS2;BMP4;PTN;PPARG;IGF2;EFNB2;MAP2;EGR1;SEMA3A;KLF6;EGR2;PDGFRB;COL15A1;ACTA2;CITED2;CD274;ENPP2;NR4A1;TWIST1;DCN;MAP3K8;TEK;ACTG2…	1.27975e-23	0.0733138	Expression Targets
Expression Targets of SP1	1746	SP1	164	9	MYLK;LAMC2;GDNF;PHGDH;FST;CSF1;STX1A;TLR3;DMPK;OLR1;LDLR;PRDX6;GJA5;AGT;BTG2;CHI3L1;MKI67;VDR;HSPB1;RRM1;TNFAIP3;SLC9A3;KLF4;ITGA6;HSPA8;GCLC;CSRP2;MMP11;MMP2;ANGPTL4;DPP4;PLAT;PROS1;MGARP;LMNA;PLAUR;OXTR;ITGA2;ALDOC;TP53;TPI1;SLC4A4;HAS2;F10;SATB1;PLOD2;SERPINE1;CBS;WNT5A;SERPINH1;SAT1;HBEGF;RGS2;PMAIP1;HTT;NEDD4;SERPINB2;XDH;CLMP;XYLT1;TNK1;IFIH1;LUM;NRG1;JUND;TFPI2;ANPEP;HCN2;BBC3;TACSTD2;HK2;…	2.21922e-23	0.0723423	Expression Targets
Expression Targets of IFNG	1479	IFNG	147	9	MYLK;GDNF;CSF1;FST;TLR3;LCP1;LDLR;PRDX6;OLR1;AGT;JAG1;CHI3L1;XAF1;INHBA;VDR;CHRM2;HSPB1;TNFAIP3;SLC9A3;KLF4;HSPA8;ITGA6;ISG15;ALDH1A1;MMP2;PLAT;DPP4;ANGPTL4;FBXO32;LMNA;PLAUR;SPSB2;ITGA2;MASP1;RELB;TP53;HAS2;HTRA1;TAP2;F10;CTSH;SERPINE1;WNT5A;PARP9;SERPINH1;SAT1;SMO;PMAIP1;DUSP4;SERPINB2;CTSK;XDH;IFIH1;NRG1;JUND;ANPEP;SLC7A11;BBC3;FTH1;IFIT1;PSME1;CCL2;GLIS1;IFI35;SLC43A3;SMAD3;CXCR5;BMP6;TXNIP;B…	3.3962e-23	0.0728805	Expression Targets
Expression Targets of PDGF	610	PDGF	85	13	NR4A3;CSF1;HRH1;BMP6;TXNIP;LDLR;BMP4;PTGS2;GJA5;BTG2;PTN;INHBA;PPARG;MKI67;APOD;IGF2;VDR;CHRM2;EGR1;ROBO2;KLF4;CDC25A;GCLC;COMP;PDGFRB;CSRP2;ACTA2;CITED2;MMP11;MMP2;NR4A1;PLAT;DCN;TWIST1;ACTG2;PLAUR;ITGA2;PDCD4;SLC20A1;TP53;HAS2;MCAM;FOXO1;NPR3;RCAN1;CDK6;SERPINE1;TPM2;SERPINH1;HBEGF;CDKN2A;GAS1;CD248;RGS2;CXCL1;DUSP4;THBS1;ADGRA2;CREB1;CEBPD;FMOD;SPRY4;SMURF2;MYB;JUND;CXCL8;ANPEP;BBC3;MET;TIMP1;…	1.82842e-22	0.0702479	Expression Targets
Expression Targets of IL1B	1448	IL1B	143	9	MYLK;LAMC2;GDNF;PHGDH;FST;CSF1;LDLR;OLR1;AGT;CHI3L1;INHBA;MKI67;CHRM2;HSPB1;FZD8;HSPA8;GCLC;ISG15;MMP11;MMP2;ANGPTL4;PLAT;C1QTNF1;FBXO32;PLAUR;OXTR;MMP16;TP53;HAS2;ARID5A;SATB1;PLOD2;CTSH;RCAN1;NUPR1;CBS;SERPINE1;WNT5A;ANKRD1;SERPINH1;HBEGF;RGS2;HTT;SERPINB2;CTSK;XDH;XYLT1;NRG1;LUM;FRZB;PLA2G6;IFITM2;LIPG;TFPI2;ANPEP;SLC7A11;BBC3;HK2;FTH1;NFATC2;CCL2;FTL;HDAC5;PTGDS;FUT5;PTGIS;BIRC2;CYP27A1;KCNJ1…	2.9176e-22	0.0718593	Expression Targets
Expression Targets of PI3K	1147	PI3K	121	10	LAMC2;MYLK;GDNF;CSF1;FST;DMPK;OLR1;LDLR;GJA5;AGT;JAG1;BTG2;RRM2;MKI67;FBXO5;HSPB1;KLF4;GCLC;ISG15;ALDH2;ALDH1A1;MMP2;RCAN2;TRIB3;PLAT;FBXO32;PLAUR;TP53;TPI1;HAS2;TPD52;RCAN1;NUPR1;SERPINE1;WNT5A;SMO;RGS2;NEDD4;SERPINB2;XDH;JUND;ANPEP;BBC3;PALLD;HK2;PODXL;NFATC2;IFIT1;CCL2;MAF;TRPC6;CNN1;SMAD3;BMP6;ABCA3;TXNIP;BIRC2;KCNMA1;PTGS2;TNS2;BNIP3;MT2A;PTN;PPARG;ACKR3;IGF2;BRCA1;EGR1;EGR2;KLF6;CDC25A;ACTA…	4.36954e-21	0.0707189	Expression Targets
Expression Targets of cytokine	1461	cytokine	141	9	MYLK;LAMC2;GDNF;FST;CSF1;OLR1;LDLR;AGT;CHI3L1;INHBA;VDR;CHRM2;HSPB1;FZD8;KLF4;ITGA6;GCLC;CLDN11;ALDH1A1;MMP2;PLAT;ANGPTL4;PROS1;FBXO32;OXTR;PLAUR;ITGA2;TNFSF18;TP53;HAS2;TAP2;PLOD2;RCAN1;CTSH;SERPINE1;SERPINH1;PARP9;ANKRD1;SAT1;HBEGF;RGS2;SERPINB2;CTSK;XDH;XYLT1;AHRR;IFITM2;LIPG;ANPEP;SCN9A;FTH1;HK2;PSME1;IFIT1;CCL2;FTL;TRPC6;MXD4;CNN1;NR4A3;PTGDS;PTGIS;TXNIP;BIRC2;ADAM33;KCNN2;CYP27A1;PTGS2;BMP4…	5.38866e-21	0.0703242	Expression Targets
Expression Targets of HIF1A	873	HIF1A	101	11	MYLK;GDNF;CSF1;UNC5B;GJA5;AGT;JAG1;BTG2;MKI67;HSPB1;KLF4;ITGA6;ALDH1A1;MMP2;ANGPTL4;DPP4;FBXO32;PLAUR;TP53;CTF1;TPI1;DDIT4L;PLOD2;SERPINE1;CBS;WNT5A;HBEGF;SMO;SESN2;EGFL7;PMAIP1;ERRFI1;SULF2;SLC7A11;HK2;FTH1;CCL2;TRPC6;NR4A3;ABCA3;PTGS2;BMP4;BNIP3;APOE;PPARG;ACKR3;IGF2;PDK1;EGR1;RORA;KLF6;CDC25A;TNFRSF10D;FHL1;PDGFRB;SEMA7A;ACTA2;CITED2;CD274;ENPP2;PDK3;NR4A1;DCK;PDK2;PPFIA4;GPX1;TWIST1;TEK;ACTG2…	1.90022e-20	0.0693205	Expression Targets
Expression Targets of PKC	940	PKC	102	10	LAMC2;GDNF;PHGDH;FST;CSF1;HRH1;LDLR;OLR1;AGT;BTG2;INHBA;VDR;SLC6A9;CHRM2;RRM1;TNFAIP3;KLF4;GCLC;ISG15;MMP11;MMP2;TRIB3;PLAT;ANGPTL4;FBXO32;PLAUR;OXTR;ITGA2;SLC20A1;RELB;TP53;HAS2;F10;RCAN1;SERPINE1;ANKRD1;SAT1;HBEGF;RGS2;PMAIP1;DUSP4;SERPINB2;CTSK;ERRFI1;IFIH1;NRG1;JUND;ANPEP;BBC3;SCN9A;FTH1;CCL2;TRPC6;SMAD3;NR4A3;PTGDS;BMP6;KCNMA1;KCNN2;BMP4;PTGS2;PPARG;BRCA1;EGR1;TRIM22;EGR2;PDGFRB;ACTA2;CD274;…	1.26234e-18	0.0669731	Expression Targets
Expression Targets of Jun/Fos	1094	Jun/Fos	112	10	MYLK;LAMC2;GDNF;FST;CSF1;HRH1;OLR1;LDLR;CEMIP;GJA5;AGT;JAG1;MAPK13;CHI3L1;INHBA;TRDMT1;VDR;HSPB1;KLF4;ITGA6;GCLC;ALDH1A1;MMP11;MMP2;PLAT;DPP4;ANGPTL4;FBXO32;OXTR;PLAUR;ITGA2;RELB;TP53;TPI1;RCAN1;CBS;SERPINE1;ANKRD1;HBEGF;SESN2;SERPINB2;ERRFI1;CTSK;XYLT1;JUND;TFPI2;SLC7A11;BBC3;HK2;GLIS1;CCL2;TRPC6;WNK4;MAF;SMAD3;PTGDS;DOCK4;PTGIS;TXNIP;KCNMA1;CYP27A1;BMP4;PTGS2;MT2A;APOE;PTN;PPARG;APOD;BRCA1;EGR1…	1.68619e-18	0.0671866	Expression Targets
Expression Targets of HIF-1	458	HIF-1	66	14	NR4A3;TLR3;UNC5B;PTGS2;AGT;BNIP3;PPARG;ACKR3;IGF2;HSPB1;EGR1;PDK1;RORA;KLF4;ITGA6;TNFRSF10D;SEMA7A;CITED2;CD274;MMP2;MKNK2;PDK3;NR4A1;TRIB3;PDK2;ANGPTL4;DPP4;GPX1;TWIST1;SERPINF1;TEK;ACTG2;PLAUR;CTF1;NPC1;DDIT4;DDIT4L;FOXO1;GDF15;PLOD2;CBS;SERPINE1;NR2F1;ADAMTS1;SESN2;CD248;TGFA;PMAIP1;CXCL1;THBS1;SLC29A1;NT5E;PGK1;CXCL8;SLC7A11;BBC3;MET;TIMP1;HK2;TIMP3;CCL2;ESM1;POLM;TRPC6;CYGB;TKT	2.39608e-18	0.0612813	Expression Targets
Expression Targets of MAPK8	807	MAPK8	92	11	PTGDS;LAMC2;GDNF;FST;PTGIS;BIRC2;CYP27A1;LDLR;OLR1;PRDX6;PTGS2;BMP4;AGT;JAG1;BNIP3;ADGRG6;APOE;PTN;XAF1;INHBA;PPARG;MKI67;APOD;VDR;IGF2;HSPB1;EGF;EGR1;KLF6;GCLC;TNFRSF10D;ISG15;ALDH1A1;ACTA2;MMP2;NR4A1;ANGPTL4;PLAT;DCN;TWIST1;FBXO32;ACTG2;PLAUR;ITGA2;TP53;GDF15;RCAN1;DDIT3;UBA7;SERPINE1;WNT5A;ANKRD1;SERPINH1;GAS6;SAT1;HBEGF;CDKN2A;SESN2;CXCL1;DUSP4;MDM2;FLNA;CTSK;CXCL3;THBS1;SLC29A1;NRIP1;CLMP;XY…	3.19967e-18	0.0657143	Expression Targets
Expression Targets of ESR1	684	ESR1	83	12	PTGDS;HRH1;PTGIS;BMP6;TLR3;KCNMA1;CYP27A1;LDLR;ZNF398;PTGS2;BMP4;RAD51AP1;AGT;BNIP3;FOXL2;MT2A;BTG2;APOE;INHBA;PPARG;APOD;ACKR3;MKI67;IGF2;HSPB1;BRCA1;EGR1;RORA;ARNT2;SLC9A3;CDC25A;ACTA2;ALDH1A1;MMP2;NR4A1;PLAT;PROS1;KISS1;DCN;MGARP;TEK;PLAUR;OXTR;CXXC5;ITGA2;TP53;RELB;PNPLA2;FOXO1;DDIT3;SERPINE1;ANKRD1;GAS6;IKBKB;TGFA;PMAIP1;CXCL1;SERPINB2;SST;MDM2;KRT15;MDK;THBS1;NRIP1;THBS2;MYB;LUM;EFEMP1;CXCL…	4.02369e-18	0.0645412	Expression Targets
Expression Targets of NF-kB	1708	NF-kB	146	8	MYLK;GDNF;CSF1;DMPK;OLR1;LDLR;PRDX6;CEMIP;UNC5B;AGT;JAG1;BTG2;CHI3L1;INHBA;CLSPN;TNFAIP3;KLF4;ITGA6;GCLC;ISG15;MMP2;IER3IP1;TRIB3;ANGPTL4;PLAT;DPP4;PROS1;FBXO32;PLAUR;OXTR;ITGA2;RELB;TP53;MMP15;HTR2B;HAS2;ARID5A;KCNIP3;RCAN1;CBS;SERPINE1;WNT5A;ANKRD1;ZNF580;SERPINH1;SAT1;HBEGF;SESN2;PMAIP1;SERPINB2;CTSK;TBX15;XYLT1;AHRR;PLA2G6;JUND;LIPG;EFEMP1;TFPI2;SLC7A11;BBC3;SCN9A;FTH1;NFATC2;IFIT1;CCL2;TRPC6…	6.57325e-17	0.0649755	Expression Targets
Expression Targets of MAPK14	862	MAPK14	93	10	PTGDS;NR4A3;MYLK;FST;TXNIP;BIRC2;DMPK;OLR1;LDLR;PTGS2;AGT;APOE;INHBA;PPARG;HDAC4;IGF2;VDR;HSPB1;EGR1;KLF4;EGR2;CDC25A;GCLC;ISG15;LMCD1;ACTA2;MMP2;CD274;TRIB3;NR4A1;PLAT;TWIST1;DCN;TNFSF4;FBXO32;ACTG2;PLAUR;ITGA2;MASP1;CTF1;TP53;PNPLA2;HAS2;DDIT4;F10;GDF15;RCAN1;DDIT3;CDK6;SERPINE1;CDKN1C;WNT5A;ADAMTS1;ANKRD1;ZNF580;SERPINH1;HBEGF;CDKN2A;TGFA;RGS2;CXCL1;SERPINB2;FLNA;MDM2;CTSK;CXCL3;THBS1;GBP1;CRE…	7.60711e-17	0.0639615	Expression Targets
Expression Targets of IL1 family	559	IL1 family	71	12	PTGDS;MYLK;GDNF;CSF1;BMP6;BIRC2;CYP27A1;OLR1;LDLR;PTGS2;AGT;MT2A;APOE;CHI3L1;INHBA;PPARG;TNFAIP3;EGR1;RORA;ALDH1A1;ACTA2;MMP2;ENPP2;CD274;NR4A1;DPP4;PLAT;PROS1;DCN;FBXO32;ACTG2;OXTR;PLAUR;MMP16;TP53;HAS2;GDF15;SERPINE1;WNT5A;SERPINH1;ADAMTS1;ANKRD1;SAT1;HBEGF;CDKN2A;CXCL1;SERPINB2;SST;CTSK;CXCL3;XDH;ADGRA2;GBP1;ST6GAL1;CEBPD;NRG1;JUND;SLC27A1;CXCL8;SLC7A11;MET;VASH1;TIMP1;FTH1;NFATC2;ADRB2;TIMP3;…	1.19263e-16	0.0605286	Expression Targets
Expression Targets of oxidized LDL	556	oxidized LDL	70	12	NR4A3;MYLK;CSF1;PTGIS;HDAC9;BIRC2;OLR1;LDLR;PTGS2;UNC5B;GJA5;AGT;JAG1;APOE;CHI3L1;PPARG;VDR;EGR1;KLF4;KLF6;GCLC;TNFRSF10D;ACTA2;MMP2;CD274;TRIB3;NR4A1;KLF9;ANGPTL4;PLAT;MAPK8IP1;C1QTNF1;DCN;TNFSF4;SERPINF1;PLAUR;MMP16;NPC1;TP53;PDCD4;MCAM;DDIT4L;NPR3;GDF15;NUPR1;DDIT3;SERPINE1;WNT5A;ANKRD1;SERPINH1;HBEGF;SESN2;NR2C2;CXCL1;MDM2;NRIP1;CREB1;XYLT1;DHCR7;NRG1;PLA2G6;LIPG;SLC27A1;CXCL8;TIMP1;FTH1;CCL2…	3.16962e-16	0.059778	Expression Targets
Expression Targets of INS	1275	INS	118	9	MYLK;PHGDH;CSF1;HRH1;ARID5B;PRDX6;LDLR;AGT;INHBA;MKI67;VDR;PSAT1;HSPA8;GCLC;ALDH1A1;MMP2;TRIB3;ANGPTL4;ERO1A;PLAT;FBXO32;ITGA2;CTF1;TP53;HAS2;F10;SERPINE1;CBS;WNT5A;HBEGF;PMAIP1;SERPINB2;DUSP4;ERRFI1;CTSK;NRG1;LIPG;SULF2;SCN9A;HK2;FTH1;TSKU;PSME1;CCL2;FTL;TRPC6;WNK4;NR4A3;TXNIP;ADAM33;KCNMA1;CYP27A1;PTGS2;TNS2;GABARAPL1;MT2A;APOE;PTN;PPARG;HDAC4;IGF2;EGF;TRIM22;EGR1;RORA;EGR2;PDGFRB;ACTA2;CITED2;…	4.13794e-16	0.0640608	Expression Targets
Expression Targets of EGF	977	EGF	99	10	LAMC2;CSF1;FST;LDLR;CEMIP;CHI3L1;INHBA;MKI67;VDR;FZD8;KLF4;ITGA6;GCLC;MMP11;MMP2;PLAT;ANGPTL4;DPP4;CDCP1;PLAUR;ITGA2;DDIAS;TP53;HAS2;TPD52;SERPINE1;CBS;WNT5A;HBEGF;RGS2;SERPINB2;DUSP4;ERRFI1;JUND;TFPI2;ANPEP;BBC3;SCN9A;CCL2;FERMT1;S1PR1;SMAD3;NR4A3;BMP6;TXNIP;BIRC2;BMP4;PTGS2;PTN;PPARG;HDAC4;IGF2;EGF;BRCA1;EGR1;PDK1;SEMA3A;PDGFRB;ACTA2;CD274;ENPP2;NR4A1;TWIST1;DCN;ACTG2;TEK;SERPINF1;AKR1C1;PDCD4;…	4.49996e-16	0.0633397	Expression Targets
Expression Targets of NOTCH1	713	NOTCH1	81	11	PTGDS;MYLK;GDNF;MYL5;CSF1;BMP6;ABCA3;HDAC9;PTGS2;BMP4;UNC5B;GJA5;AGT;JAG1;FOXL2;CHI3L1;INHBA;PPARG;MKI67;FZD7;EFNB2;MAP2;EGF;TAGLN3;RORA;ROBO2;KLF4;EGR2;PDGFRB;ACTA2;ALDH1A1;MMP2;CD274;PLAT;KISS1;SFRP1;TWIST1;TNFSF4;TEK;ACTG2;MMP16;TP53;RELB;F10;FOXO1;RCAN1;CDK6;CDKN1C;SERPINE1;NR2F1;WNT5A;ANKRD1;HBEGF;CDKN2A;SMO;IKBKB;PMAIP1;CXCL1;SST;KRT15;CREB1;SPRY4;NRG1;ENO2;CXCL8;E2F7;BBC3;MET;TIMP1;NFATC2;…	5.12405e-16	0.0615034	Expression Targets
Expression Targets of mitogen-activated protein kinase	1217	mitogen-activated protein kinase	114	9	LAMC2;GDNF;FST;HRH1;OLR1;LDLR;AGT;JAG1;ADGRG6;BTG2;XAF1;INHBA;MKI67;VDR;FZD7;FBXO5;KLF4;ITGA6;GCLC;MMP2;PLAT;ANGPTL4;FBXO32;PLAUR;ITGA2;TP53;HAS2;ARID5A;SERPINE1;WNT5A;ANKRD1;SERPINH1;SAT1;HBEGF;NR2C2;PMAIP1;ATXN1;DUSP4;SERPINB2;CTSK;ERRFI1;XDH;XYLT1;JUND;LIPG;TFPI2;ANPEP;BBC3;PALLD;HK2;CCL2;FTL;TRPC6;CNN1;CXCR5;SMAD3;NR4A3;POLR2A;TXNIP;PTGS2;BNIP3;APOE;PPARG;ACKR3;IGF2;MAP2;EGF;BRCA1;EGR1;KLF6;E…	6.07889e-16	0.0637584	Expression Targets
Expression Targets of TGFB2	295	TGFB2	48	16	FST;TXNIP;ADAM33;PTGS2;JAG1;PPARG;MKI67;HSPB1;TNFAIP3;SEMA3A;PKIG;HSPA8;COMP;ACTA2;CITED2;MMP2;PLAT;DPP4;ANGPTL4;TWIST1;ACTG2;PLAUR;FOXC1;HAS2;GDF15;SERPINE1;CDKN1C;ADAMTS1;SERPINH1;HBEGF;CDKN2A;TGFA;CXCL1;SST;THBS1;FMOD;CEBPD;THBS2;SMURF2;LUM;EFEMP1;CXCL8;MET;TIMP1;NOG;CCL2;CNN1;NR1D1	1.0996e-15	0.0515021	Expression Targets
Expression Targets of MAPK3	711	MAPK3	80	11	NR4A3;MYLK;GDNF;TXNIP;TLR3;ADAM33;LDLR;PTGS2;GJA5;AGT;JAG1;MT2A;XAF1;PPARG;MKI67;ACKR3;VDR;HSPB1;BRCA1;EGR1;GCLC;CDC25A;FHL1;CLDN11;ACTA2;CITED2;MMP11;MMP2;CD274;NR4A1;GPX1;TWIST1;DCN;CDCP1;FBXO32;LMNA;PLAUR;ITGA2;FOXC1;DDIAS;TP53;PDCD4;HAS2;GDF15;DDIT3;CDK6;SERPINE1;SERPINH1;ZNF580;ADAMTS1;HBEGF;CDKN2A;PMAIP1;DUSP4;FLNA;CTSK;THBS1;DUSP7;CREB1;CEBPD;SPRY4;MYB;JUND;ENO2;CXCL8;TFPI2;BBC3;TIMP1;SCN9…	1.36788e-15	0.0607903	Expression Targets
Expression Targets of MAPK1	1207	MAPK1	112	9	LAMC2;MYLK;GDNF;MAP3K12;CSF1;FST;HRH1;LDLR;OLR1;GJA5;AGT;JAG1;BTG2;E2F8;XAF1;INHBA;MKI67;VDR;HSPB1;KLF4;ITGA6;GCLC;CLDN11;ALDH1A1;MMP11;MMP2;ANGPTL4;CDCP1;FBXO32;PLAUR;ITGA2;DDIAS;TP53;HAS2;SERPINE1;ZNF580;SERPINH1;HBEGF;PMAIP1;SERPINB2;DUSP4;ERRFI1;CTSK;DUSP7;JUND;TFPI2;BBC3;SCN9A;PALLD;HK2;PODXL;CCL2;MAF;SMAD3;NR4A3;ABCA3;TXNIP;BIRC2;ADAM33;PTGS2;BNIP3;MT2A;APOE;PPARG;EGR1;KLF6;EGR2;CDC25A;ACTA…	2.25128e-15	0.0629213	Expression Targets
Expression Targets of transforming growth factor	487	transforming growth factor	63	12	LAMC2;DOCK4;ADAM33;OLR1;PTGS2;JAG1;APOE;PPARG;IGF2;VDR;EGF;EGR1;RORA;FZD8;NNMT;KLF4;GCLC;CDC25A;COMP;PDGFRB;ACTA2;CITED2;MMP2;TRIB3;PLAT;ANGPTL4;DPP4;TWIST1;ACTG2;PDCD4;HAS2;TSPAN2;GDF15;NUPR1;SERPINE1;CDKN1C;WNT5A;SERPINH1;ANKRD1;ADAMTS1;HBEGF;CDKN2A;TGFA;CXCL1;MDM2;SLC29A1;FOXQ1;XYLT1;SMURF2;NT5E;MYB;NRG1;CXCL8;BBC3;MET;TIMP1;VASH1;NQO1;PODXL;TIMP3;CCL2;CNN1;SMAD3	2.98862e-15	0.0568079	Expression Targets
Expression Targets of IGF1	828	IGF1	87	10	GDNF;MAP3K12;FST;BMP6;TXNIP;BIRC2;CYP27A1;LDLR;PTGS2;BMP4;AGT;BNIP3;ADGRG6;APOE;CHI3L1;INHBA;PPARG;MKI67;VDR;IGF2;BRCA1;TNFAIP3;EGR1;KLF4;EGR2;KLF6;ITGA6;HSPA8;CDC25A;COMP;GCLC;ACTA2;MMP2;IER3IP1;TRIB3;KLF9;GPX1;PLAT;KISS1;DCN;TWIST1;FBXO32;ACTG2;PLAUR;SLC20A1;TP53;MCAM;HAS2;DDIT4;SLC12A7;DDIT4L;FOXO1;TAP2;RCAN1;DDIT3;CDK6;CDKN1C;SERPINE1;NPTX1;SERPINH1;GAS6;SAT1;HBEGF;TGFA;CXCL1;SERPINB2;MDM2;MD…	4.1824e-15	0.0610098	Expression Targets
Expression Targets of F2	427	F2	58	13	GDNF;CSF1;TXNIP;TLR3;OLR1;PTGS2;BMP4;APOE;CHI3L1;INHBA;HSPB1;EGR1;KLF4;GCLC;ACTA2;CITED2;CD274;MMP2;NR4A1;ERO1A;ANGPTL4;PLAT;TWIST1;CDCP1;ACTG2;SERPINF1;TEK;PLAUR;TP53;HAS2;HTRA1;RCAN1;DDIT3;CDK6;CDKN1C;CBS;SERPINE1;HBEGF;CDKN2A;TGFA;CD248;RGS2;ANGPTL2;CXCL1;SERPINB2;CXCL3;THBS1;THBS2;PGK1;CXCL8;TFPI2;SLC7A11;TIMP1;CCL2;CNN1;S1PR1;CXCR5;SMAD3	4.63308e-15	0.0550285	Expression Targets
Expression Targets of SMAD3	490	SMAD3	62	12	LAMC2;POLR2A;FST;BNC1;PRDX6;PTGS2;AGT;JAG1;PPARG;VDR;HSPB1;EGR1;TMEM119;SEMA3A;EGR2;GCLC;CDC25A;PDGFRB;CSRP2;ALDH1A1;ACTA2;MMP2;TRIB3;NR4A1;ANGPTL4;DCN;TWIST1;FBXO32;ACTG2;PNPLA2;HAS2;FOXO1;PLOD2;SERPINE1;WNT5A;SERPINH1;ANKRD1;CDKN2A;RGS2;CXCL1;DUSP4;MDM2;ARL4C;THBS1;CREB1;FMOD;THBS2;CEBPD;XYLT1;LUM;EPHB1;MET;TIMP1;HK2;PALLD;NOG;RAD51;TIMP3;CGA;CCL2;OSR2;SMAD3	1.41928e-14	0.0557053	Expression Targets
Expression Targets of PKA	732	PKA	79	10	NR4A3;GDNF;FST;PTGIS;BMP6;STX1A;TXNIP;KCNN2;LDLR;PTGS2;BMP4;AGT;BTG2;APOE;XAF1;INHBA;PPARG;VDR;EFNB2;CHRM2;BRCA1;EGR1;TMEM119;KLF4;SLC9A3;HSPA8;EGR2;KLF6;CLDN11;ACTA2;CITED2;MMP2;CD274;NR4A1;PLAT;ANGPTL4;KISS1;DCN;FBXO32;ACTG2;OXTR;NPC1;MCAM;HAS2;DDIT4;RCAN1;DDIT3;SERPINE1;ADAMTS1;HBEGF;TGFA;NR2C2;RGS2;HTT;CXCL1;DUSP4;SST;CREB1;CLMP;THBS2;CEBPD;NRG1;ENO2;CXCL8;TFPI2;HCN2;BBC3;SCN9A;TIMP1;MEST;HK2…	2.09069e-14	0.0590433	Expression Targets
Expression Targets of PPARG	891	PPARG	89	9	PTGDS;MAP3K12;FST;CSF1;BMP6;TXNIP;HDAC9;MYOZ1;TLR3;CYP27A1;OLR1;LDLR;PTGS2;AGT;BNIP3;JAG1;APOE;PPARG;MKI67;ACKR3;GK;MAP2;HSPB1;BRCA1;EGR1;KLF4;HSPA8;GCLC;FHL1;PDGFRB;ACTA2;CD274;MMP2;PDK2;GPX1;SARM1;PLAT;ERO1A;ANGPTL4;DCN;C1QTNF1;TWIST1;TNFSF4;ACTG2;PLAUR;C17orf97;LRRC8C;PDCD4;TP53;NPC1;PNPLA2;HAS2;GDF15;DDIT3;CBS;CDKN1C;SERPINE1;ADAMTS1;SAT1;HBEGF;CDKN2A;PFKFB4;ANGPTL2;HTT;CXCL1;CPM;CXCL3;ADTRP;…	3.93645e-14	0.0598521	Expression Targets
Expression Targets of chorionic gonadotropin	534	chorionic gonadotropin	64	11	PTGDS;GDNF;FST;BMP6;LRP8;LDLR;BMP4;PTGS2;FZD2;FOXL2;BTG2;APOE;INHBA;PPARG;MKI67;IGF2;EGR1;ROBO2;KIF26B;SEMA3A;EGR2;HSPA8;COMP;GCLC;ACTA2;ALDH1A1;MMP11;MMP2;NR4A1;PLAT;KISS1;DCN;SERPINF1;AKR1C1;MMP16;TP53;HAS2;MCAM;FOXO1;SLIT3;SERPINE1;NR2F1;ADAMTS1;GAS1;TGFA;RGS2;DUSP4;MDK;NRIP1;CREB1;CLMP;ST6GAL1;CEBPD;NT5E;AHRR;NRG1;JUND;CXCL8;ANPEP;MET;TIMP1;TIMP3;CCL2;PCSK5	6.71887e-14	0.0554113	Expression Targets
Expression Targets of gonadotropins	340	gonadotropins	49	14	GDNF;FST;CSF1;BIRC2;LDLR;OLR1;PTGS2;BMP4;CHI3L1;INHBA;GREM2;IGF2;EGF;EGR1;EGR2;GCLC;CLDN11;MMP2;GPX4;NR4A1;PLAT;KISS1;OXTR;PLAUR;AKR1C1;TP53;HAS2;FOXO1;SERPINE1;NR2F1;IFITM1;ADAMTS1;SMO;MSMO1;TGFA;RGS2;SERPINB2;MDK;THBS1;NRIP1;THBS2;NRG1;ENO2;CXCL8;TIMP1;TIMP3;CGA;CCL2;PCSK5	7.03399e-14	0.0502049	Expression Targets
Expression Targets of EDN1	384	EDN1	52	13	GDNF;FST;OLR1;PTGS2;BMP4;GJA5;AGT;JAG1;MT2A;PRRX2;INHBA;PPARG;GREM2;MKI67;HSPB1;EGR1;KLF4;KLF6;PDGFRB;ACTA2;MMP2;PROS1;TWIST1;FBXO32;ACTG2;PLAUR;TP53;MMP15;MCAM;SLC4A4;NPR3;GDF15;RCAN1;SERPINE1;ANKRD1;HBEGF;CDKN2A;RAMP1;RGS2;CXCL1;SERPINB2;ITPR3;THBS1;NRG1;CXCL8;HCN2;TIMP1;TIMP3;ADRB2;IFIT1;CCL2;TRPC6	1.4734e-13	0.0511308	Expression Targets
Expression Targets of AKT1	983	AKT1	93	9	FST;CSF1;ABCA3;STX1A;TXNIP;HDAC9;BIRC2;CYP27A1;OLR1;LDLR;PTGS2;GJA5;GABARAPL1;BNIP3;JAG1;MT2A;RRM2;PPARG;MKI67;IGF2;HSPB1;RBL1;BRCA1;EGR1;NNMT;KLF4;KLF6;EGR2;GCLC;ISG15;ALDH1A1;ACTA2;MMP2;CD274;TRIB3;RCAN2;NR4A1;ANGPTL4;PLAT;KISS1;TWIST1;FBXO32;ACTG2;LMNA;FOXC1;NPC1;PDCD4;TP53;PNPLA2;OPN3;TPI1;MCAM;HAS2;DDIT4;FOXO1;GDF15;CDK6;DDIT3;SERPINE1;CDKN1C;CDKN2A;BMF;PMAIP1;MDM2;CTSK;THBS1;SLC29A1;CREB1;T…	2.51659e-13	0.0590476	Expression Targets
Expression Targets of IL1A	406	IL1A	53	13	LAMC2;CSF1;FST;PTGIS;OLR1;PTGS2;MT2A;APOE;INHBA;PPARG;APOD;EGR1;COMP;ACTA2;MMP11;CITED2;CD274;MMP2;PLAT;DPP4;PROS1;DCN;MAP3K8;FBXO32;ACTG2;OXTR;PLAUR;MMP16;CTF1;HAS2;MCAM;C1R;DDIT3;SERPINE1;WNT5A;ADAMTS1;SERPINH1;ANKRD1;PVR;TGFA;CXCL1;SERPINB2;CTSK;CXCL3;KRT15;GBP1;CXCL8;ANPEP;TIMP1;FTH1;ADRB2;TIMP3;CCL2	3.76046e-13	0.0510597	Expression Targets
Expression Targets of IL6	1074	IL6	97	9	MYLK;FST;OLR1;LDLR;CEMIP;AGT;JAG1;CHI3L1;ITGA6;ALDH1A1;MMP2;TRIB3;PLAT;PROS1;C1QTNF1;FBXO32;PLAUR;OXTR;ITGA2;MASP1;HAS2;TPD52;CTSH;SERPINE1;CBS;WNT5A;PARP9;SERPINB2;CTSK;XDH;IFITM2;FRZB;LIPG;TFPI2;HK2;FTH1;NFATC2;ADAM19;CCL2;FTL;MAF;SMAD3;CXCR5;POLR2A;ABCA3;PTGIS;PTGS2;BMP4;GABARAPL1;BNIP3;MRVI1;MT2A;APOE;PPARG;IGF2;TXNDC5;EGR1;RORA;NNMT;CDC25A;ACTA2;CITED2;CD274;ENPP2;GPX1;KISS1;TWIST1;DCN;ACTG2…	1.16922e-12	0.0583634	Expression Targets
Expression Targets of EGR1	446	EGR1	55	12	GDNF;FST;CSF1;LDLR;OLR1;PTGS2;BNIP3;JAG1;PPARG;IGF2;BRCA1;EGR1;KLF4;SLC9A3;EGR2;ITGA6;GCLC;ACTA2;MMP2;NR4A1;KISS1;ACTG2;OXTR;PLAUR;TP53;PNPLA2;HAS2;GDF15;RCAN1;SERPINE1;CBS;CDKN1C;ADAMTS1;CDKN2A;SPON2;TGFA;RGS2;PMAIP1;CXCL1;DUSP4;SST;CXCL3;THBS1;MYB;JUND;CXCL8;TFPI2;MET;SCN9A;TIMP1;RAD51;TIMP3;CCL2;CNN1;SMAD3	1.37343e-12	0.0511152	Expression Targets
Expression Targets of interferon	557	interferon	62	11	ABAT;MYLK;FST;OLR1;PTGS2;MT2A;XAF1;INHBA;PPARG;IGF2;CHRM2;TRIM22;SECTM1;TNFRSF10D;ISG15;ACTA2;MMP2;CD274;DPP4;FBXO32;OXTR;PLAUR;ITGA2;TNFSF18;PRSS3;TP53;TAP2;DDIT3;UBA7;SERPINE1;SHCBP1;IFITM1;WNT5A;ADAMTS1;SAT1;PVR;IFITM3;CDKN2A;TGFA;CXCL1;SERPINB2;MDM2;SST;CTSK;CXCL3;THBS1;XDH;GBP1;CEBPD;NT5E;IFITM2;CXCL8;MET;TIMP1;OAS2;IFIT1;PSME1;CCL2;C19orf66;ESM1;IFI35;UBE2L6	4.45968e-12	0.0525424	Expression Targets
Expression Targets of PTHLH	169	PTHLH	31	18	CSF1;BMP6;CDK6;CDKN1C;SERPINE1;ADAMTS1;CYP27A1;CDKN2A;BMP4;PTGS2;AGT;JAG1;RGS2;THBS1;EFNB2;HSPB1;FRZB;ITGA6;JUND;CXCL8;ACTA2;MMP2;KISS1;TIMP3;SEMA3D;OXTR;PLAUR;ITGA2;CCL2;SLC20A1;TP53	6.15674e-12	0.0376671	Expression Targets
Expression Targets of proteasome endopeptidase complex	1362	proteasome endopeptidase complex	112	8	LCP1;TLR3;LDLR;GJA5;CDC45;CHI3L1;MKI67;VDR;HSPB1;RBL1;CLSPN;SNCAIP;KLF4;GCLC;GLTSCR2;MMP2;FIGNL1;TRIB3;PLAT;FBXO32;TP53;RELB;HAS2;KCNIP3;HTRA1;TAP2;SATB1;NUPR1;RCAN1;CLCN5;SERPINH1;ANKRD1;SAT1;HBEGF;FANCA;RGS2;PMAIP1;HTT;DUSP4;ERRFI1;IFIH1;NRG1;SULF2;SLC7A11;BBC3;HK2;NFATC2;CCL2;IFI35;CNN1;S1PR1;BLM;SMAD3;POLR2A;ABCA3;TXNIP;BIRC2;MARCH10;PTGS2;GABARAPL1;NMNAT2;BNIP3;SORBS2;PPARG;HDAC4;MAP2;EGF;BR…	7.41368e-12	0.0578811	Expression Targets
Expression Targets of NR3C1	608	NR3C1	65	10	PTGDS;NR4A3;MYLK;GDNF;HRH1;ABCA3;TXNIP;TLR3;CYP27A1;KCNN2;PTGS2;AGT;BNIP3;MT2A;PPARG;IGF2;BRCA1;TNFAIP3;ROBO2;SLC9A3;KLF4;EGR2;GCLC;ACTA2;MMP2;CD274;TRIB3;KLF9;PLAT;ANGPTL4;KISS1;SFRP1;DCN;FBXO32;TP53;CTF1;PNPLA2;DDIT4;FOXO1;SLIT3;SERPINE1;CDKN1C;ANKRD1;TGFA;PMAIP1;RGS2;NEDD4;SST;ERRFI1;MDK;THBS1;CREB1;CEBPD;CXCL8;TIMP1;ADRB2;TIMP3;CGA;NLRP1;CCL2;PRKAR2B;IL13RA2;SLC1A1;WNK4;NR1D1	7.91607e-12	0.0529316	Expression Targets
Expression Targets of SMARCA4	214	SMARCA4	35	16	MCAM;MYLK;CSF1;CDKN1C;IFITM1;ADAMTS1;CDKN2A;IFITM3;PTGS2;GJA5;FZD2;PPARG;FZD7;VDR;IGF2;BRCA1;CEBPD;FMOD;EGR1;ZNF185;TRIM22;FZD8;NRG1;IFITM2;EGR2;CSRP2;ACTA2;MMP2;NQO1;TIMP3;TWIST1;CCL2;AKR1C1;MMP16;TP53	7.97312e-12	0.0405093	Expression Targets
Expression Targets of EGFR	523	EGFR	59	11	GDNF;CSF1;BMP6;BIRC2;TLR3;LDLR;OLR1;PRDX6;PTGS2;TNS2;JAG1;MT2A;E2F8;CHI3L1;VDR;HSPB1;EGR1;KLF4;EGR2;KLF6;ITGA6;CDC25A;PDGFRB;CLDN11;ACTA2;MMP11;CITED2;CD274;MMP2;ANGPTL4;CDCP1;TWIST1;SERPINF1;PLAUR;ITGA2;DDIAS;HAS2;MCAM;CDK6;SERPINE1;GAS6;HBEGF;CDKN2A;TGFA;EGFL7;RGS2;PMAIP1;CXCL1;ERRFI1;GBP1;CTSF;CXCL8;MET;SCN9A;HK2;RAD51;IFIT1;CCL2;CNN1	8.77221e-12	0.051349	Expression Targets
Expression Targets of APP	568	APP	62	10	GDNF;CSF1;BMP6;HRH1;TXNIP;TLR3;LDLR;PTGS2;BMP4;BNIP3;MT2A;APOE;APOD;IGF2;VDR;EFNB2;MAP2;BRCA1;EGR1;KLF4;CDC25A;ACTA2;MMP2;TRIB3;GPX1;PLAT;FBXO32;SERPINF1;PLAUR;TP53;DDIT4;HTRA1;RCAN1;DDIT3;SERPINE1;CBS;NPTX1;SESN2;IKBKB;MSMO1;PRMT5;SH3GL2;MDM2;SST;CTSK;THBS1;CREB1;ST6GAL1;CEBPD;CXCL8;SLC7A11;BBC3;TIMP1;FTH1;NOG;ADRB2;ASS1;EPHX1;CCL2;UBE2L6;KCNC4;S1PR1	1.03286e-11	0.0520571	Expression Targets
Expression Targets of histone	612	histone	65	10	CCBE1;NR4A3;LAMC2;GDNF;PTGIS;HRH1;TXNIP;ADAM33;BNC1;PTGS2;GABARAPL1;BNIP3;XAF1;INHBA;PPARG;IGF2;HSPB1;MAP2;BRCA1;EGR1;KLF4;ACTA2;ALDH1A1;CITED2;NR4A1;KLF9;PLAT;KISS1;SFRP1;OXTR;NPC1;TP53;PNPLA2;PLOD2;CDK6;DDIT3;CDKN1C;WNT5A;GAS1;CDKN2A;BMF;PMAIP1;CXCL1;ERRFI1;KRT15;THBS1;EPGN;ENO2;CXCL8;TIMP1;HK2;MEST;NFATC2;ADRB2;RAD51;TIMP3;ADAM19;DIO2;CGA;CCL2;IL13RA2;PCDH9;WNK4;TRPC6;PRR5	1.05716e-11	0.0527597	Expression Targets
Expression Targets of CREB1	937	CREB1	86	9	NR4A3;GDNF;FST;CSF1;HRH1;BIRC2;PRDX6;OLR1;LDLR;PTGS2;NMNAT2;GABARAPL1;AGT;BTG2;APOE;INHBA;RRM2;PPARG;VDR;BRCA1;EGR1;KLF4;EGR2;ITGA6;CDC25A;GCLC;CLDN11;COL15A1;ALDH1A1;MMP2;GPX4;LZTS2;TRIB3;NR4A1;PLAT;KISS1;MAPK8IP1;PROS1;C1QTNF5;DCN;TEK;EXO1;TP53;NPC1;MCAM;HAS2;DDIT4;FOXO1;RCAN1;DDIT3;SERPINE1;HBEGF;PFKFB4;SYTL2;NR2C2;TGFA;PMAIP1;RGS2;DUSP4;SERPINB2;SST;MDM2;ITPR3;THBS1;CREB1;CEBPD;NT5E;JUND;PGK1…	1.14529e-11	0.0559896	Expression Targets
Expression Targets of DCN	88	DCN	22	24	FMOD;MYLK;THBS2;LUM;SEMA3A;FST;CDKN1C;CXCL8;ACTA2;MMP2;MET;TIMP1;BMP4;DCN;TIMP3;ACTG2;CCL2;PDCD4;THBS1;TP53;TPI1;SMAD3	1.46509e-11	0.0292943	Expression Targets
Expression Targets of STAT3	897	STAT3	83	9	NR4A3;GDNF;ABCA3;HDAC9;BIRC2;PTGS2;AGT;BNIP3;JAG1;FOXL2;E2F8;APOE;PTN;CHI3L1;XAF1;PPARG;IGF2;MAP2;HSPB1;BRCA1;EGR1;RORA;KLF4;SLC9A3;NNMT;SECTM1;PAG1;CDC25A;ALDH1A1;ACTA2;CD274;ENPP2;MMP2;PNP;ANGPTL4;GPX1;PLAT;PROS1;TWIST1;FBXO32;ACTG2;ALDOC;TP53;PDCD4;PNPLA2;HAS2;DDIT4;FOXO1;PLOD2;CDK6;DDIT3;SERPINE1;WNT5A;SERPINH1;CDKN2A;CXCL1;PXN;MDM2;THBS1;DUSP7;CEBPD;ERI1;NT5E;ENO2;CXCL8;TFPI2;ROR2;SLC7A11;ME…	1.81132e-11	0.0553702	Expression Targets
Expression Targets of DDIT3	156	DDIT3	29	18	DDIT4;GDF15;NUPR1;DDIT3;SERPINE1;ANKRD1;PTGS2;AGT;BNIP3;PMAIP1;SST;MDM2;PPARG;SLC29A1;EGR1;ASNS;RORA;KLF4;JUND;CXCL8;CHAC1;BBC3;TRIB3;GPX1;ERO1A;KISS1;ACTG2;CCL2;TP53	2.1417e-11	0.0357143	Expression Targets
Expression Targets of MAP2K1	282	MAP2K1	40	14	DDIT4;LAMC2;GDNF;SERPINE1;WNT5A;HBEGF;LDLR;OLR1;CDKN2A;PTGS2;MAPK13;CXCL1;APOE;XAF1;ERRFI1;PPARG;MKI67;EGR1;SPRY4;KLF4;EGR2;ITGA6;JUND;PDGFRB;CXCL8;TFPI2;ACTA2;ALDH1A1;MMP2;NR4A1;ANGPTL4;DCN;RAD51;FBXO32;PLAUR;CCL2;ITGA2;IL13RA2;TP53;SMAD3	2.49989e-11	0.0431499	Expression Targets
Expression Targets of TLR4	585	TLR4	62	10	PTGDS;LAMC2;GDNF;HRH1;TXNIP;TLR3;OLR1;LDLR;PTGS2;BMP4;AGT;JAG1;APOE;CHI3L1;PTN;PPARG;ACKR3;VDR;EGF;EGR1;KLF4;EGR2;ACTA2;CD274;ENPP2;MMP2;NR4A1;ANGPTL4;PROS1;MAP3K8;TNFSF4;ACTG2;PLAUR;PDCD4;TP53;HAS2;DDIT4;F10;CDK6;DDIT3;SERPINE1;CBS;IFITM1;WNT5A;MARCH3;GAS6;IFITM3;RGS2;CXCL1;SERPINB2;DUSP4;CTSK;IFIH1;IFITM2;LIPG;CXCL8;TIMP1;ADRB2;IFIT1;CCL2;HDAC5;CXCR5	3.59374e-11	0.0513245	Expression Targets
Expression Targets of EPO	403	EPO	49	12	GDNF;BMP6;BMP4;PTGS2;AGT;MT2A;PPARG;MKI67;IGF2;CHRM2;MAP2;HSPB1;EGR1;PDK1;EGR2;GCLC;ACTA2;CITED2;MMP2;TRIB3;PLAT;GPX1;TEK;ACTG2;TP53;GDF15;DDIT3;CDK6;SERPINE1;GAS6;EGFL7;PMAIP1;CXCL1;PLEK2;CTSK;THBS1;CREB1;ENO2;PGK1;SLC7A11;BBC3;TIMP1;PODXL;NQO1;SLC39A10;CCL2;TRPC6;CYGB;SMAD3	4.0587e-11	0.0471607	Expression Targets
Expression Targets of KRAS	239	KRAS	36	15	PHGDH;HRH1;CDK6;SAT1;PVR;CDKN2A;SMO;BMP4;PTGS2;IKBKB;TGFA;CXCL1;NEDD4;CHI3L1;RRM2;PPARG;MKI67;HDAC4;PSAT1;THBS1;HSPB1;BRCA1;ASNS;FZD8;KLF4;ITGA6;CXCL8;ISG15;MMP2;MET;HK2;PALLD;PLAUR;ITGA2;EXO1;TP53	4.54473e-11	0.0405405	Expression Targets
Expression Targets of KLF4	354	KLF4	45	12	FOXO1;GDF15;BMP6;PTGIS;SERPINE1;CDKN1C;IFITM1;WNT5A;ADAMTS1;CDKN2A;IFITM3;PTGS2;CXCL1;SERPINB2;APOE;MDM2;MKI67;CCT6A;IGF2;VDR;THBS1;EFNB2;ACAT2;CLMP;CEBPD;MYB;KLF4;KLF6;HSPA8;PDGFRB;CXCL8;ACTA2;MMP2;TIMP1;PLAT;NOG;ASS1;ADRB2;TWIST1;MGARP;ACTG2;PLAUR;CCL2;TP53;TKT	5.98689e-11	0.0452716	Expression Targets
Expression Targets of inflammatory cytokine	823	inflammatory cytokine	77	9	PTGDS;MYLK;GDNF;CSF1;BMP6;BIRC2;LDLR;OLR1;BMP4;PTGS2;AGT;APOE;CHI3L1;INHBA;ACKR3;APOD;FZD8;KLF4;NNMT;SLC9A3;SEMA3A;EGR2;GCLC;COMP;PDGFRB;ACTA2;ENPP2;MMP2;CD274;PNP;PLAT;PROS1;DCN;C1QTNF1;FBXO32;TNFSF4;OXTR;PLAUR;HAS2;TAP2;GDF15;DDIT3;SERPINE1;IFITM1;ANKRD1;ADAMTS1;CDKN2A;IFITM3;CXCL1;SERPINB2;ERRFI1;CTSK;CXCL3;THBS1;XDH;GBP1;XYLT1;CEBPD;NT5E;AHRR;IFITM2;DMKN;LIPG;CXCL8;ANPEP;ROR2;MET;VASH1;TIMP1;…	6.24716e-11	0.0538085	Expression Targets
Expression Targets of HGF	492	HGF	55	11	LAMC2;TLR3;LDLR;PTGS2;JAG1;INHBA;ACKR3;VDR;EFNB2;EGR1;KLF4;SEMA3A;ITGA6;GCLC;PDGFRB;COL15A1;ACTA2;MMP2;CD274;NR4A1;KISS1;TWIST1;FBXO32;SERPINF1;ACTG2;PLAUR;ITGA2;TP53;HAS2;SERPINE1;SAT1;HBEGF;TGFA;SENP1;CXCL1;MDM2;FLNA;MDK;THBS1;XDH;CREB1;NRG1;JUND;CXCL8;MET;TIMP1;RAD51;TIMP3;WASF2;CCL2;HDAC5;TRPC6;S1PR1;PDLIM7;SMAD3	6.60295e-11	0.0490196	Expression Targets
Expression Targets of CEBPA	715	CEBPA	70	9	MYLK;CSF1;ABCA3;CYP27A1;LDLR;PTGS2;AGT;MT2A;APOE;CHI3L1;PPARG;HDAC4;VDR;IGF2;GK;TNFAIP3;KLF4;EGR2;GCLC;ALDH1A1;GPX4;MMP2;NR4A1;TRIB3;GPX1;PLAT;ANGPTL4;KISS1;DCN;ACTG2;OXTR;AKR1C1;TP53;PNPLA2;DDIT4;TAP2;GDF15;RCAN1;DDIT3;DAPK2;SERPINE1;ADAMTS1;PLAC8;GAS1;CDKN2A;SESN2;NR2C2;ANGPTL2;SERPINB2;SST;MDM2;CTSK;KRT15;XDH;SLC29A1;ASNS;CXCL8;SLC27A1;IFT81;ANPEP;CHAC1;MET;FTH1;NFATC2;ASS1;EPHX1;DIO2;CCL2;OSR…	6.80753e-11	0.0526316	Expression Targets
Expression Targets of PTGS2	322	PTGS2	42	13	PTGDS;HAS2;DDIT4;GDNF;GDF15;PTGIS;BMP6;DDIT3;SERPINE1;SERPINH1;CYP27A1;CEMIP;CDKN2A;PTGS2;RGS2;CHI3L1;CTSK;MKI67;IFIH1;PLA2G6;ITGA6;CXCL8;TFPI2;ACTA2;BBC3;ENPP2;MET;CD274;MMP2;SCN9A;TIMP1;PODXL;NQO1;KISS1;FBXO32;ACTG2;OXTR;PLAUR;CCL2;ITGA2;IL13RA2;PDCD4	1.18379e-10	0.0435233	Expression Targets
Expression Targets of FGF	543	FGF	58	10	GDNF;CSF1;LDLR;PTGS2;BMP4;JAG1;PPARG;MKI67;ACKR3;VDR;IGF2;EGR1;EGR2;ITGA6;ACTA2;ENPP2;MMP2;NR4A1;DCN;TWIST1;ACTG2;TEK;PLAUR;SLC20A1;TP53;PDCD4;HAS2;DDIT4;HTRA1;FOXO1;NPR3;DDIT3;SERPINE1;NR2F1;WNT5A;GAS6;PVR;PFKFB4;CD248;SHROOM3;DUSP4;PXN;SST;MDM2;ARL4C;MDK;SPRY4;JUND;MET;TIMP1;HK2;NOG;CGA;CCL2;OSR2;MAF;TKT;PDLIM7	1.18471e-10	0.0495726	Expression Targets
Expression Targets of VEGFA	544	VEGFA	58	10	NR4A3;MYLK;GDNF;FST;ADAM33;KCNN2;PTGS2;GJA5;BNIP3;JAG1;ADGRG6;CHI3L1;ACKR3;MKI67;EFNB2;MAP2;EGR1;SEMA3A;ITGA6;ISG15;ACTA2;MMP2;ENPP2;CD274;RCAN2;NR4A1;ERO1A;PLAT;FBXO32;TEK;LMNA;ACTG2;SERPINF1;PLAUR;ITGA2;MMP15;SLC12A7;CTSH;RCAN1;DDIT3;SERPINE1;ADAMTS1;HBEGF;ADGRL4;CXCL1;CTSK;THBS1;GBP1;LIPG;CXCL8;SLC27A1;ANPEP;TFPI2;VASH1;TIMP1;CCL2;ESM1;S1PR1	1.27352e-10	0.0495303	Expression Targets
Expression Targets of Ras GTPase	501	Ras GTPase	55	10	MYLK;PTGIS;TXNIP;BMP4;PTGS2;RREB1;AGT;BNIP3;CHRM2;EGR1;KLF6;ITGA6;ISG15;ACTA2;MMP2;CD274;NR4A1;GPX1;CDCP1;DCN;TWIST1;ACTG2;PLAUR;ITGA2;TP53;HAS2;NPR3;SERPINE1;CDKN1C;WNT5A;PLAC8;HBEGF;CDKN2A;TGFA;SHROOM3;PMAIP1;NEDD4;CXCL1;SERPINB2;MDM2;ARL4C;ERRFI1;THBS1;ST6GAL1;SPRY4;MYB;CXCL8;TFPI2;ANPEP;BBC3;HK2;NQO1;CGA;CCL2;PRKAR2B	1.31754e-10	0.0486295	Expression Targets
Expression Targets of MTOR	634	MTOR	64	10	STX1A;TXNIP;OLR1;LDLR;PTGS2;JAG1;BNIP3;MT2A;PPARG;RRM2;MKI67;IGF2;PSAT1;MAP2;BRCA1;RRM1;EGR1;RORA;SEMA3A;SLC9A3;HSPA8;GCLC;CDC25A;ACTA2;CD274;MMP2;PDK3;RCAN2;ERO1A;GPX1;KISS1;FBXO32;TNFSF4;ACTG2;SERPINF1;PLAUR;ITGA2;TNFSF18;PDCD4;NPC1;TP53;PNPLA2;DDIT4;GDF15;DDIT3;SERPINE1;NPTX1;CDKN2A;ELK3;MDM2;THBS1;ASNS;CXCL8;TIMP1;SCN9A;HK2;GPNMB;EPHX1;CCL2;PRKAR2B;SLC1A1;TRPC6;MAF;TKT	1.34455e-10	0.050996	Expression Targets
Expression Targets of WNT	773	WNT	73	9	LAMC2;MYLK;GDNF;CSF1;FST;BIRC2;OLR1;PTGS2;BMP4;JAG1;FZD2;FOXL2;PPARG;ACKR3;MKI67;GREM2;IGF2;EFNB2;HSPB1;BRCA1;EGR1;KLF4;EGR2;HSPA8;CDC25A;PDGFRB;ALDH1A1;ACTA2;LBH;GDF6;MMP2;LZTS2;GPX1;TWIST1;ACTG2;TEK;LMNA;PLAUR;FOXC1;MMP16;RELB;TP53;HAS2;SATB1;CTSH;CDKN1C;SERPINE1;WNT5A;IFITM1;IFITM3;CDKN2A;GAS1;PFKFB4;PMAIP1;FIBIN;ARL4C;THBS1;FOXQ1;NRIP1;CEBPD;NT5E;SPRY4;MYB;IFITM2;CXCL8;BBC3;MET;TIMP1;PODXL;NO…	1.35145e-10	0.0527076	Expression Targets
Expression Targets of FOS	419	FOS	49	11	MYLK;GDNF;TXNIP;LDLR;PTGS2;AGT;JAG1;FOXL2;MAPK13;XAF1;PPARG;VDR;EGR1;KLF4;EGR2;GCLC;ALDH1A1;ACTA2;MMP11;MMP2;NR4A1;KISS1;LMNA;PLAUR;OXTR;ITGA2;RELB;TP53;OPN3;DDIT3;SERPINE1;HBEGF;PRMT5;SERPINB2;SST;CTSK;KRT15;THBS1;CEBPD;XYLT1;JUND;CXCL8;MET;TIMP1;NQO1;CGA;CCL2;WNK4;CYGB	1.60995e-10	0.0464455	Expression Targets
Expression Targets of LEP	730	LEP	70	9	NR4A3;GDNF;FST;CSF1;HRH1;APBA1;TXNIP;TLR3;LDLR;PTGS2;BMP4;AGT;ARHGAP32;JAG1;MT2A;APOE;INHBA;PPARG;MKI67;APOD;FZD7;IGF2;EGF;EGR1;SLC9A3;EGR2;PDGFRB;ACTA2;ALDH1A1;MMP2;HSPB3;PLAT;ANGPTL4;KISS1;FBXO32;MGARP;SERPINF1;ACTG2;OXTR;TP53;PNPLA2;FOXO1;F10;GDF15;RCAN1;SERPINE1;WNT5A;SERPINH1;PLAC8;HBEGF;SMO;SH3GL2;TGFA;CXCL1;SST;MDM2;THBS1;CREB1;JUND;LIPG;CXCL8;SLC27A1;ANPEP;TIMP1;MEST;PODXL;CCL2;HDAC5;S1PR…	1.7163e-10	0.0520446	Expression Targets
Expression Targets of NGF	579	NGF	60	10	NR4A3;GDNF;BIRC2;LDLR;PTGS2;ADGRG6;APOE;INHBA;PPARG;IGF2;CHRM2;HSPB1;MAP2;BRCA1;MIDN;EGR1;KLF4;EGR2;CDC25A;ACTA2;MAP6;MMP2;TRIB3;NR4A1;ACTG2;OXTR;PLAUR;TP53;MCAM;DDIT4;RCAN1;CDK6;DDIT3;SERPINE1;WNT5A;ANKRD1;CDKN2A;TGFA;RGS2;HTT;CXCL1;DUSP4;SST;MDM2;ANK1;CREB1;THBS2;SPRY4;MYB;NRG1;ENO2;HCN2;SLC7A11;BBC3;SCN9A;TIMP1;GPNMB;CCL2;NLRP1;TRPC6	1.87888e-10	0.0498339	Expression Targets
Expression Targets of FOXO1	424	FOXO1	49	11	CSF1;TXNIP;CYP27A1;PTGS2;GABARAPL1;AGT;BNIP3;FOXL2;PPARG;IGF2;EFNB2;EGR1;KLF6;ACTA2;CITED2;MMP2;TRIB3;ANGPTL4;GPX1;TWIST1;DCN;SFRP1;FBXO32;PDCD4;PNPLA2;HAS2;DDIT4;FOXO1;RCAN1;DDIT3;SERPINE1;CDKN1C;CDKN2A;ANGPTL2;SERPINB2;THBS1;CXCL8;BBC3;ZFAND5;TIMP1;HK2;TIMP3;DIO2;CCL2;ESM1;TRPC6;TKT;S1PR1;PID1	2.43503e-10	0.0462264	Expression Targets
Expression Targets of FGF1	172	FGF1	29	16	NPR3;SERPINE1;SERPINH1;BMP4;AGT;JAG1;TGFA;SERPINB2;APOE;MDM2;MKI67;THBS1;IGF2;HSPB1;EGR1;ITGA6;GCLC;COMP;CXCL8;ACTA2;MET;VASH1;TIMP1;PLAT;DCN;ACTG2;PLAUR;CCL2;TP53	2.45176e-10	0.0350242	Expression Targets
Expression Targets of SPARC	101	SPARC	22	21	RBL1;CEBPD;FOXO1;ITGA6;SERPINE1;CXCL8;ADAMTS1;MMP11;MMP2;KISS1;TIMP3;FBXO32;PLAUR;CCL2;INHBA;PPARG;VDR;TP53;THBS1;HSPB1;SMAD3;MAP2	2.57375e-10	0.0287958	Expression Targets
Expression Targets of SMAD	496	SMAD	54	10	CSF1;FST;PTGS2;JAG1;FOXL2;PPARG;GREM2;VDR;HSPB1;EGR1;FZD8;GCLC;CDC25A;CLDN11;CSRP2;ACTA2;ALDH1A1;CITED2;MMP11;MMP2;ANGPTL4;DCN;SFRP1;TWIST1;FBXO32;ACTG2;FOXC1;PDCD4;TP53;HAS2;TSPAN2;SATB1;NUPR1;CDK6;CDKN1C;SERPINE1;WNT5A;ANKRD1;RBPMS;CDKN2A;IKBKB;ANGPTL2;CXCL1;MDM2;THBS1;NT5E;CXCL8;BBC3;MET;TIMP1;PALLD;TIMP3;CCL2;SMAD3	2.6669e-10	0.0479148	Expression Targets
Expression Targets of ubiquitin	818	ubiquitin	75	9	NR4A3;POLR2A;BIRC2;TLR3;MARCH10;LDLR;PTGS2;JAG1;CDC45;BTG2;PPARG;RRM2;HDAC4;ACKR3;VDR;RBL1;BRCA1;CLSPN;EGR1;SNCAIP;RORA;EIF4E2;EGR2;CDC25A;PDGFRB;FHL1;ACTA2;MMP2;TRIB3;NR4A1;MAPK8IP1;FBXO32;EXO1;FMN1;PDCD4;TP53;MCAM;DDIT4;KCNIP3;FOXO1;JMY;NUPR1;RCAN1;DDIT3;CDK6;CDKN1C;ANKRD1;SAT1;SESN2;SENP1;NR2C2;PRMT5;PMAIP1;RGS2;CXCL1;NEDD4;ATXN1;MDM2;FLNA;ERRFI1;CREB1;CEBPD;SMURF2;MYB;CXCL8;MET;NFATC2;NQO1;RA…	2.89304e-10	0.052521	Expression Targets
Expression Targets of BMP4	528	BMP4	56	10	GDNF;FST;BMP6;BMP4;JAG1;PTN;INHBA;PPARG;ALDH7A1;EFNB2;EGF;EGR1;ROBO2;KLF4;ITGA6;CLDN11;FHL1;ALDH1A1;ACTA2;GDF6;CD274;LZTS2;KISS1;CDCP1;FBXO32;TEK;ACTG2;CXXC5;ITGA2;FOXC1;PDCD4;HAS2;MCAM;SERPINE1;WNT5A;ADAMTS1;IFITM3;SMO;TGFA;C10orf54;CXCL1;CTSK;THBS1;FOXQ1;TBX15;FMOD;MYB;NRG1;CXCL8;BBC3;PODXL;NQO1;NOG;TIMP3;CGA;TRPC6	3.3026e-10	0.048401	Expression Targets
Expression Targets of GSK3B	429	GSK3B	49	11	MYLK;STX1A;BMP4;PTGS2;FZD2;PPARG;VDR;BRCA1;EGR1;KLF4;KLF6;EGR2;GCLC;CDC25A;ACTA2;CD274;MMP2;TWIST1;FBXO32;ACTG2;PLAUR;RELB;PDCD4;TP53;FOXO1;GDF15;NUPR1;CTSH;CDK6;DDIT3;SERPINE1;NPTX1;IKBKB;NR2C2;SST;MDM2;SLC29A1;CREB1;MYB;CXCL8;SLC7A11;BBC3;NQO1;NOG;GPNMB;CCL2;CNN1;NR1D1;SMAD3	3.65478e-10	0.0460094	Expression Targets
Expression Targets of IL17A	389	IL17A	46	11	MYLK;GDNF;CSF1;HRH1;DDIT3;TLR3;WNT5A;SERPINH1;ADAMTS1;LDLR;OLR1;HBEGF;PTGS2;JAG1;CXCL1;CHI3L1;CTSK;CXCL3;ACKR3;THBS1;CREB1;CEBPD;TNFAIP3;EGR1;FRZB;NNMT;SLC9A3;CXCL8;PDGFRB;CLDN11;ANPEP;ACTA2;MMP2;CD274;TIMP1;PLAT;PODXL;TWIST1;ACTG2;SERPINF1;PLAUR;CCL2;IL13RA2;TRPC6;TP53;CXCR5	4.15782e-10	0.0447471	Expression Targets
Expression Targets of ATF4	224	ATF4	33	14	DDIT4;PHGDH;NUPR1;DDIT3;ANKRD1;LDLR;CDKN2A;PTGS2;SESN2;GABARAPL1;PMAIP1;APOE;SST;PPARG;CXCL3;SLC6A9;PSAT1;CREB1;ASNS;EGR1;KLF4;CXCL8;CHAC1;SLC7A11;BBC3;MMP2;TRIB3;NQO1;FBXO32;NLRP1;CCL2;TP53;CXCR5	5.37224e-10	0.0376712	Expression Targets
Expression Targets of histone deacetylase	963	histone deacetylase	83	8	NR4A3;GDNF;SRGAP1;FST;CSF1;PTGIS;STX1A;TXNIP;BIRC2;LDLR;PTGS2;GABARAPL1;FAM65B;KCNK2;AGT;BNIP3;MT2A;INHBA;PPARG;VDR;MAP2;BRCA1;TRIM22;EGR1;SEMA3A;NNMT;KLF4;SLC9A3;COMP;ACTA2;CITED2;CD274;ENPP2;MMP2;NR4A1;PLAT;KISS1;SFRP1;TWIST1;LMNA;ACTG2;TEK;OXTR;PLAUR;AKR1C1;RELB;TP53;NPC1;TAP2;FOXO1;GDF15;CDK6;DDIT3;DAPK2;SERPINE1;CDKN1C;WNT5A;ADAMTS1;PVR;CDKN2A;TGFA;SYTL2;EGFL7;RGS2;CXCL1;MDM2;ERRFI1;THBS1;PG…	6.20879e-10	0.0530351	Expression Targets
Expression Targets of PLAU	87	PLAU	20	22	HAS2;EGR1;CXCL8;SERPINE1;ACTA2;WNT5A;MMP2;HBEGF;TIMP1;PLAT;TEK;SERPINF1;PLAUR;SERPINB2;CCL2;PRKAR2B;MDM2;CTSK;MKI67;TP53	6.26936e-10	0.0265957	Expression Targets
Expression Targets of matrix metalloproteinase	116	matrix metalloproteinase	23	19	HAS2;NPTXR;GDNF;SPRY4;COMP;ACTA2;CD274;MMP2;HBEGF;TIMP1;SCN9A;NINJ1;BNIP3;DCN;SERPINF1;TEK;ACTG2;HTT;APOE;ITGA2;CTSK;MKI67;MMP15	7.14202e-10	0.029563	Expression Targets
Expression Targets of SRF	215	SRF	32	14	TSPAN2;MYLK;RCAN1;SERPINE1;TPM2;WNT5A;PTGS2;PMAIP1;FLNA;APOD;ANK1;IGF2;MYOF;ADGRA2;EGR1;EGR2;LMOD1;FHL1;ISG15;CSRP2;IFT81;ACTA2;HCN2;MMP2;TIMP3;DCN;ACTG2;LDB2;TRPC6;TP53;CNN1;PDLIM7	7.59355e-10	0.0368664	Expression Targets
Expression Targets of RELA	484	RELA	52	10	MYLK;CSF1;BIRC2;OLR1;BMP4;PTGS2;AGT;BNIP3;JAG1;BTG2;APOE;CHI3L1;PPARG;HSPB1;TNFAIP3;EGR1;KLF4;EGR2;GCLC;ENPP2;MMP2;CD274;GPX1;TWIST1;TNFSF4;OXTR;FOXC1;RELB;TP53;MCAM;GDF15;CDK6;SERPINE1;SAT1;CDKN2A;TGFA;CXCL1;SERPINB2;MDM2;KRT15;CXCL3;THBS1;TBX15;CREB1;NRIP1;CEBPD;CYB5A;CXCL8;SCN9A;DIO2;CCL2;CXCR5	9.30554e-10	0.0465533	Expression Targets
Expression Targets of PTH	254	PTH	35	13	HAS2;NR4A3;CSF1;CDK6;SERPINE1;CLCN5;ADAMTS1;HBEGF;PTGS2;LRP4;BMP4;AGT;JAG1;TGFA;FZD2;RGS2;CTSK;PPARG;HDAC4;IGF2;THBS1;VDR;EFNB2;TMEM119;RORA;SLC9A3;ACTA2;MMP2;NR4A1;DCN;ACTG2;WASF2;GALNT3;CCL2;SMAD3	1.0034e-09	0.0387168	Expression Targets
Expression Targets of SRC	415	SRC	47	11	NR4A3;PTGDS;HAS2;CDK6;SERPINE1;CDKN1C;LDLR;HBEGF;CDKN2A;GAS1;PTGS2;SERPINB2;MDM2;CTSK;RRM2;MKI67;VDR;THBS1;CEBPD;XYLT1;EGR1;KLF4;CDC25A;ISG15;PDGFRB;FHL1;CLDN11;CXCL8;TFPI2;ALDH1A1;ACTA2;GPX4;MMP2;NR4A1;GPX1;NQO1;TWIST1;DCN;TIMP3;GPNMB;ACTG2;PLAUR;CGA;CCL2;ITGA2;TP53;PDCD4	1.12388e-09	0.0446344	Expression Targets
Expression Targets of ATF3	173	ATF3	28	16	GDF15;CSF1;DDIT3;SERPINE1;LDLR;PTGS2;BNIP3;PMAIP1;CXCL1;PPARG;HSPB1;CEBPD;ASNS;EGR1;CDC25A;GCLC;CXCL8;CHAC1;ACTA2;BBC3;MMP2;TWIST1;DCN;TIMP3;CGA;CCL2;HDAC5;TP53	1.31273e-09	0.0337349	Expression Targets
Expression Targets of ACE	185	ACE	29	15	CSF1;BMP6;TXNIP;SERPINE1;CLCN5;OLR1;CDKN2A;PTGS2;TNS2;AGT;INHBA;PPARG;MKI67;IGF2;CEBPD;PLA2G6;SLC9A3;HSPA8;CXCL8;ACTA2;MMP2;TIMP1;PLAT;GPX1;ACTG2;CCL2;TRPC6;TP53;SMAD3	1.42362e-09	0.0344828	Expression Targets
Expression Targets of TGFBR1	209	TGFBR1	31	14	HAS2;LAMC2;CSF1;PLOD2;CDK6;SERPINE1;ADAMTS1;HBEGF;BMP4;PTGS2;TGFA;JAG1;ARL4C;PPARG;IGF2;XYLT1;EGR1;ITGA6;CXCL8;CSRP2;ACTA2;MMP2;TIMP1;NR4A1;GPX1;TWIST1;DCN;TIMP3;FBXO32;ACTG2;CCL2	1.53205e-09	0.0359212	Expression Targets
Expression Targets of NFE2L2	506	NFE2L2	53	10	PTGDS;GDNF;FST;TXNIP;PRDX6;PTGS2;AGT;BNIP3;JAG1;MT2A;PPARG;ACKR3;VDR;EGR1;GCLC;PDGFRB;ACTA2;ALDH1A1;MMP2;KLF9;GPX1;ACTG2;TEK;AKR1C1;TP53;SLC4A4;FOXO1;DDIT3;SERPINE1;WNT5A;SAT1;HBEGF;SESN2;IKBKB;HTT;MDM2;ITPR3;CREB1;NRG1;CXCL8;SLC7A11;FTH1;PHKA1;NQO1;RAD51;GSTM4;EPHX1;PSME1;CCL2;FTL;SLC1A1;TKT;NR1D1	1.57492e-09	0.0465729	Expression Targets
Expression Targets of E2F1	493	E2F1	52	10	TLR3;PTGS2;RAD51AP1;CDC45;BNIP3;FOXL2;E2F8;MCM10;RRM2;PPARG;IGF2;FBXO5;BRCA1;EGF;CLSPN;RBL1;RRM1;EGR1;KLF4;CDC25A;CSRP2;MMP2;PDK3;DCK;PLAUR;MMP16;TP53;MMP15;FOXO1;TAP2;JMY;SERPINE1;MCM8;CDKN2A;INMT;PMAIP1;SERPINB2;DUSP4;MDM2;THBS1;DSCC1;NRIP1;CREB1;NT5E;IFIH1;MYB;NRG1;STIL;BBC3;RAD51;ATAD2;POLE2	1.77624e-09	0.0461812	Expression Targets
Expression Targets of PTK2	165	PTK2	27	16	CSF1;CDK6;TXNIP;CDKN1C;LDLR;PTGS2;RGS2;PXN;MDM2;PPARG;MKI67;IGF2;EFNB2;BRCA1;EGR1;CXCL8;ACTA2;MMP2;GPX4;TRIB3;PALLD;TWIST1;ACTG2;LMNA;CCL2;CYGB;TP53	2.03292e-09	0.0328068	Expression Targets
Expression Targets of BMP2	544	BMP2	55	10	GDNF;CSF1;FST;BMP6;PTGS2;BMP4;GJA5;APOE;PTN;INHBA;PPARG;GREM2;ALDH7A1;VDR;IGF2;MAP2;EGF;KLF4;ACTA2;MMP2;ENPP2;TRIB3;KLF9;SFRP1;DCN;TWIST1;FBXO32;ACTG2;ITGA2;SLC20A1;HAS2;HTRA1;FOXO1;DDIT3;CDK6;CDKN1C;WNT5A;ADAMTS1;SERPINH1;SMO;CXCL1;CTSK;FMOD;SMURF2;FRZB;CXCL8;ROR2;TIMP1;NOG;HIVEP2;PDZRN3;TIMP3;GPNMB;CCL2;TRPC6	2.74862e-09	0.0468484	Expression Targets
Expression Targets of CEBPB	605	CEBPB	59	9	MAP3K12;CSF1;OLR1;LDLR;PRDX6;PTGS2;AGT;CDC45;BTG2;CHI3L1;PPARG;IGF2;VDR;MAP2;EGR1;NNMT;KLF4;EGR2;ALDH1A1;ACTA2;MMP11;TRIB3;NR4A1;GPX1;PLAT;KISS1;PROS1;DCN;FBXO32;OXTR;TP53;MMP15;DDIT4;FOXO1;GDF15;RCAN1;DDIT3;ADAMTS1;GAS1;CDKN2A;SESN2;CXCL1;SERPINB2;SST;KRT15;XDH;CLMP;CEBPD;ASNS;CXCL8;CHAC1;TIMP1;HK2;NFATC2;DIO2;CCL2;PRKAR2B;OSR2;SMAD3	2.7681e-09	0.0479285	Expression Targets
Expression Targets of GNRH1	264	GNRH1	35	13	GDNF;FOXO1;FST;SERPINE1;BIRC2;PTGS2;FANCA;RGS2;DUSP4;CXCL3;MKI67;IGF2;EGF;FMOD;EGR1;SEMA3A;EGR2;CXCL8;ACTA2;CITED2;MMP2;NR4A1;TIMP1;PLAT;TIMP3;TWIST1;MGARP;SERPINF1;ACTG2;TEK;CGA;CCL2;TP53;MMP15;SMAD3	2.83367e-09	0.0382932	Expression Targets
Expression Targets of TLR	473	TLR	50	10	GDNF;CSF1;TXNIP;BIRC2;TLR3;OLR1;PTGS2;INHBA;PPARG;MKI67;APOD;VDR;TNFAIP3;SEMA3A;ISG15;UBA6;ALDH1A1;ENPP2;CD274;MMP2;ANGPTL4;PROS1;TNFSF4;TNFSF18;RELB;PDCD4;ARID5A;DDIT3;CDK6;SERPINE1;WNT5A;IFITM1;GAS6;PVR;IFITM3;SESN2;CXCL1;SERPINB2;CTSK;NRIP1;NT5E;AHRR;IFITM2;LIPG;CXCL8;ZFAND5;TIMP1;HK2;TIMP3;CCL2	3.43976e-09	0.0451264	Expression Targets
Expression Targets of MEK1/2	266	MEK1/2	35	13	DDIT4;TPD52;CSF1;GDF15;SERPINE1;WNT5A;OLR1;CDKN2A;PTGS2;STEAP1;JAG1;APOE;PTN;CHI3L1;CXCL3;APOD;THBS1;NRIP1;EGR1;KLF4;CXCL8;PDGFRB;ACTA2;BBC3;MMP2;CD274;MET;TIMP1;NR4A1;JDP2;PLAT;ANGPTL4;FBXO32;PLAUR;CCL2	3.46319e-09	0.0382096	Expression Targets
Expression Targets of AR	563	AR	56	9	PTGDS;MYLK;GDNF;FST;TXNIP;CYP27A1;LDLR;OLR1;PTGS2;BMP4;STEAP1;JAG1;CHI3L1;ACKR3;FZD7;EGR1;RORA;KLF4;KLF6;TNFRSF10D;HIST1H2AC;CLDN11;CD274;MMP2;NR4A1;KISS1;MGARP;TEK;ITGA2;PDCD4;NPC1;DDIT4;FOXO1;TPD52;CDK6;SERPINE1;CDKN1C;CBS;NR2F1;GAS6;SAT1;CDKN2A;NR2C2;SENP1;NEDD4;SST;CREB1;CEBPD;ENO2;CXCL8;SLC27A1;PSMC3IP;MET;CGA;ATAD2;CCL2	3.53593e-09	0.0469799	Expression Targets
Expression Targets of MYOCD	106	MYOCD	21	19	TSPAN2;MYLK;EGR1;FOXO1;CSF1;LMOD1;PDGFRB;FHL1;CDKN1C;CSRP2;ACTA2;ANKRD1;OLR1;SCN9A;PALLD;SYNPO2;ACTG2;CCL2;PRKCDBP;MKI67;CNN1	4.05275e-09	0.0272727	Expression Targets

## Sheet: BJ hTERT+
Name	Total # of Neighbors	Gene Set Seed	Overlap	Percent Overlap	Overlapping Entities	p-value	Jaccard similarity	Hit type
Expression Targets of TNF	2271	TNF	296	13	STMN1;CSF1;PLA2G4C;HSD11B1;HES1;HSD17B1;GJA5;LDHA;CSF3;S1PR2;GJA3;ESRRA;TMSB4X;BTG2;AGTR1;CSF2;RARRES2;HSD17B2;LGALS3BP;MYOCD;LGALS3;TNFAIP3;TNFAIP2;KLF4;TNFRSF1B;CST3;CASP1;ETS2;LIF;AKR1C3;GLI1;TRIB3;PLA2G4A;SOCS1;TNFAIP6;AKR1B1;SLC40A1;RELB;REN;ALPL;TPD52;F3;PLOD2;CTSH;CCBL1;ZC3H12C;PROCR;CTSD;ADAMTS7;ADAMTS6;CTSB;ANKRD1;ICAM1;ACKR4;SMO;CTSS;CTSL;ID2;MED13;TRAF1;CTSK;RGS16;CXCL16;ID3;CYBA;ID1;F…	2.68629e-57	0.105413	Expression Targets
Expression Targets of IL1B	1448	IL1B	218	15	CSF1;HSD11B1;IL19;HES1;HSD17B1;LDHA;CSF3;CSF2;AGTR1;RARRES2;MYOCD;LGALS3;TNFRSF1B;CST3;LIF;AKR1C3;GLI1;PLA2G4A;TNFAIP6;SOCS1;AKR1B1;PLD1;SLC40A1;LMNB1;REN;ALPL;F3;PLOD2;CTSH;PROCR;ADAMTS7;ANKRD1;ASPN;ICAM1;ACKR4;CTSS;CTSL;ID2;TRAF1;SLC2A6;CTSK;CXCL16;RGS16;CYBA;FASN;LUM;TFPI2;BBC3;CD14;NFKBIA;CD36;HDAC5;FCGRT;CD34;NFKB2;NFKBIE;SOD2;CYP19A1;CYP27A1;FGF1;NINJ1;BIRC3;APOE;PPARG;ACKR3;IGF2;IGFBP2;IGF…	1.28036e-50	0.105671	Expression Targets
Expression Targets of NF-kB	1708	NF-kB	232	13	CSF1;PLA2G4C;IL19;HSD11B1;HES1;TMOD1;UNC5B;CSF3;BTG2;CSF2;AGTR1;RARRES2;LGALS3BP;MYOCD;LGALS3;SLC8A1;TNFAIP3;TNFAIP2;FMN2;KLF4;TNFRSF1B;CASP1;OASL;LIF;AKR1C3;GLI1;TRIB3;PLA2G4A;PLD1;AKR1B1;SLC40A1;RELB;REN;KCNIP3;F3;PROCR;TRIM36;ADAMTS7;CTSB;ANKRD1;ICAM1;CTSS;CTSL;TRAF1;CTSK;CXCL16;CYBA;TP53INP1;IL4I1;TFPI2;BBC3;SLC25A6;NFKBIA;CD36;FCGRT;NFKB2;NFKBIE;SOD2;NR4A3;CHST2;CYP19A1;BAALC;CYP27A1;POU2F2;…	3.53042e-46	0.100476	Expression Targets
Expression Targets of cytokine	1461	cytokine	207	14	STMN1;CSF1;PLA2G4C;HSD11B1;HES1;HSD17B1;RARRES3;CSF3;LDHA;AGTR1;CSF2;RARRES2;LGALS3BP;HSD17B2;SLC8A1;KLF4;TNFRSF1B;ETS2;CST3;CASP1;LIF;AKR1C3;PLA2G4A;SOCS1;TNFAIP6;AKR1B1;PLD1;SLC40A1;REN;ALPL;F3;PLOD2;CTSH;PROCR;CTSD;ANKRD1;CTSB;ICAM1;ASPN;CTSS;SMPD2;CTSL;ID2;TRAF1;CTSK;CXCL16;ID3;ID1;FASN;IL4I1;JAM2;NFKBIA;CD36;CD34;MXD4;FCGRT;SOD3;SOD2;NFKBIE;NR4A3;CHST2;CYP19A1;BAALC;CYP27A1;BIRC3;APOE;PPARG;…	1.59851e-43	0.0991854	Expression Targets
Expression Targets of IL1 family	559	IL1 family	114	20	CSF1;HSD11B1;CSF3;CXCL10;AGTR1;CSF2;INHBA;TNFAIP3;RXRA;TNFRSF1B;LIF;MME;IRF7;IRAK1;MMP2;ZC3H12A;MMP3;TNFAIP6;MMP7;DPP4;FBXO32;MMP1;OXTR;S100A3;MMP14;PLD1;MMP17;SLC40A1;ITGB2;HAS2;REN;F3;PROCR;SERPINE1;ADAMTS7;ANKRD1;ICAM1;SAT1;CLU;PPARGC1A;CTSL;CTSK;XDH;ADGRA2;JUND;CD82;FTH1;CCL5;CCL7;BDKRB2;CLDN1;NFKBIA;CCL11;BDNF;CCL2;CD36;FTL;A2M;SOD2;NFKBIE;CCL20;ABCA1;EDN1;CXCL6;CXCL11;CYP19A1;NFKBIZ;CXCL5;C…	6.03795e-38	0.0892019	Expression Targets
Expression Targets of IFNG	1479	IFNG	196	13	CSF1;IL19;HSD11B1;HES1;CSF3;ESRRA;CSF2;AGTR1;RARRES2;LGALS3BP;LGALS3;SLC8A1;TNFAIP3;TNFAIP2;KLF4;TNFRSF1B;CASP1;LIF;GLI1;TNFAIP6;SOCS1;PLD1;SLC40A1;RELB;REN;ALPL;F10;F3;CTSH;CCBL1;CTSD;CTSB;ICAM1;ACKR4;HEPACAM;SMO;CTSS;CTSL;ID2;SNCA;CTSK;CXCL16;CYBA;FASN;BBC3;CD14;SLC25A6;CD9;NFKBIA;CD36;IFI35;CD34;FCGRT;SOD3;SOD2;CYP19A1;CYP27A1;CD68;BIRC3;APOE;PPARG;ACKR3;IGF2;IGFBP2;SIK3;IGFBP3;THEMIS2;AREG;TN…	1.03603e-36	0.0926276	Expression Targets
Expression Targets of PI3K	1147	PI3K	168	14	STMN1;CSF1;HES1;GJA5;LDHA;AXIN2;CSF3;CXCL10;ESRRA;BTG2;AGTR1;MYOCD;RRM2;MKI67;SLC8A1;KLF4;TNFRSF1B;CASP1;ETS2;SLC38A4;ISG15;ALDH2;FOXO4;GLI1;ZC3H12A;IRAK1;MMP2;MMP3;PLA2G4A;TRIB3;RCAN2;MMP7;SOCS1;P2RX4;FBXO32;MMP14;PLD1;ISG20;SLC40A1;HAS3;TPI1;ITGB2;HAS2;REN;TPD52;F3;NUPR1;CTSD;SERPINE1;PCSK6;ICAM1;SMO;CTSS;PPARGC1A;CTSL;TRAF1;SCD;CXCL16;CYBA;BCL2A1;ID3;XDH;ID1;FASN;JUNB;TREM1;JUND;FBN1;BBC3;CD14…	1.47699e-36	0.0927152	Expression Targets
Expression Targets of TGFB1	2054	TGFB1	236	11	STMN1;CSF1;HES1;HSD17B1;LDHA;ESRRA;TMSB4X;AGTR1;CSF2;MYOCD;HSD17B2;FNDC4;LGALS3;LAMA1;SLC8A1;KLF4;ABI3BP;PKIG;TNFRSF1B;CST3;CASP1;ETS2;ALDH2;LIF;AKR1C3;GLI1;TRIB3;TNFAIP6;SOCS1;SLC4A4;ALPL;F10;TPD52;F3;PLOD2;ADAMTS7;ANKRD1;CTSB;ICAM1;LOXL2;ASPN;SMO;CTSS;RGS3;CTSL;ID2;CTSK;CXCL16;ID3;CYBA;ID1;FOXQ1;ADGRA2;PMP22;FBLN2;LUM;FBN1;LY6E;BBC3;CD14;PODXL;CD101;JAM2;ADAM19;CD9;NFKBIA;NFIL3;CD36;MXD4;CD34;S…	1.14541e-34	0.089023	Expression Targets
Expression Targets of inflammatory cytokine	823	inflammatory cytokine	135	16	CSF1;HSD11B1;HES1;CXCL10;ESRRA;CSF2;INHBA;KLF4;TNFRSF1B;EZR;IKBKE;MGAM;LIF;KYNU;MME;AKR1C3;GLI1;MMP2;MMP3;PLA2G4A;TNFAIP6;P2RX4;C1QTNF1;FBXO32;MMP1;OXTR;MMP14;PLD1;ISG20;SLC40A1;ITGB2;HAS2;REN;F3;TAP1;PROCR;SERPINE1;ANKRD1;ASPN;ICAM1;ACKR4;CTSS;CLU;CTSL;TRAF1;CTSK;SLC39A8;ERRFI1;CXCL16;BCL2A1;XDH;SCN3A;JUNB;AHRR;TP53INP1;FTH1;CCL5;CCL7;BDKRB2;CLDN1;CMKLR1;NFKBIA;CCL11;BDNF;CCL2;HDAC5;CD34;SOD3;FC…	2.73672e-34	0.0887574	Expression Targets
Expression Targets of Jun/Fos	1094	Jun/Fos	157	14	KIF18A;CSF1;CRYM;B3GAT3;HSD11B1;LY6K;GJA5;CSF3;LDHA;CXCL10;CSF2;AGTR1;INHBA;HSD17B2;LGALS3;SLC8A1;KLF4;ITGA6;EZR;RXRA;BEX2;ETS2;CST3;AKR1C3;MMP11;MMP2;MMP3;PLA2G4A;P2RX7;TNFAIP6;MMP7;DPP4;FBXO32;MMP1;OXTR;MMP14;AKR1B1;RELB;TPI1;ITGB2;F3;PSEN2;SERPINE1;ADAMTS7;ANKRD1;ICAM1;SESN2;RSAD2;CLU;PPARGC1A;CTSL;TRAF1;ERRFI1;CTSK;SCD;CXCL16;CYBA;BCL2A1;ID1;SERPINB7;FASN;JUNB;TREM1;JUND;CD82;NEU1;TFPI2;BBC3;…	5.72694e-33	0.0887006	Expression Targets
Expression Targets of growth factor	924	growth factor	142	15	STMN1;CSF1;HSD11B1;HES1;HSD17B1;GJA5;LDHA;CSF3;CXCL10;S1PR2;BTG2;AGTR1;INHBA;MKI67;SLC8A1;KLF4;ITGA6;RXRA;CASP1;ETS2;CST3;FOXO4;LIF;MME;MMP11;GLI1;MMP2;MMP3;DPT;PLA2G4A;TNFAIP6;P2RX7;SOCS1;FBXO32;MMP1;OXTR;CD3EAP;MMP14;PLD1;HAS3;RELB;HAS2;TPD52;F3;CTSH;SPRY1;CTSD;SERPINE1;ICAM1;SAT1;CTSS;CLU;CTSL;SNCA;BIN1;CTSK;SCD;ERRFI1;RGS16;CYBA;ID3;XDH;SCN3A;RGCC;FASN;JUNB;LUM;JUND;CD82;BBC3;FTH1;CCL5;CLDN1;…	6.22901e-33	0.0879257	Expression Targets
Expression Targets of mitogen-activated protein kinase	1217	mitogen-activated protein kinase	163	13	HSD11B1;HES1;CSF3;LDHA;ADGRG6;CXCL10;INHBB;BTG2;AGTR1;CSF2;INHBA;LGALS3BP;MYOCD;LGALS3;MKI67;SLC8A1;INSIG1;KLF4;ITGA6;EZR;FOXP2;ETS2;FOXO4;LIF;GLI1;MMP2;ZC3H12A;MMP3;PLA2G4A;SOCS1;MMP7;P2RX4;FBXO32;MMP1;MMP14;AKR1B1;PLD1;SLC40A1;HAS2;ARID5A;ALPL;F3;CH25H;SERPINE1;ANKRD1;ICAM1;SAT1;CTSS;CLU;PPARGC1A;CTSL;ID2;SCD;CTSK;ERRFI1;CXCL16;CYBA;ID3;ID1;XDH;FASN;JUNB;TREM1;HERC5;JUND;NEU1;TFPI2;BBC3;CCL5;CC…	1.1719e-30	0.0863805	Expression Targets
Expression Targets of IL1A	406	IL1A	87	21	EDN1;CSF1;CXCL6;CXCL11;HSD11B1;IL19;NFKBIZ;CXCL5;BMP2;CSF3;LDHA;CD68;CXCL10;CSF2;APOE;INHBA;PPARG;APOD;PDGFRA;IGFBP3;LIF;MME;AKR1C3;MMP11;MMP2;KIT;MMP3;PLA2G4A;MMP7;DPP4;CDH1;DCN;MAP3K8;FBXO32;MMP1;OXTR;MMP14;IL24;HAS3;C3;HAS2;C1R;C3AR1;F3;PROCR;SERPINE1;CTSB;ANKRD1;ADAMTS1;ICAM1;IL1B;TGFB3;CTSS;IL1A;CXCL2;PPARGC1A;CXCL1;CTSL;TRAF1;SSTR1;FN1;CTSK;CXCL16;CXCL3;PTGES;CEBPB;KRT16;IL1RN;SRGN;GCH1;CXC…	1.31206e-30	0.0755208	Expression Targets
Expression Targets of PKC	940	PKC	139	14	CSF1;HSD17B1;CSF3;LDHA;GJA3;CXCL10;ESRRA;SNN;INHBB;BTG2;CSF2;AGTR1;MYOCD;INHBA;LGALS3;TNFAIP3;KLF4;RXRA;NBL1;TNFRSF1B;ETS2;ISG15;LIF;MME;GLI1;MMP11;MMP2;MMP3;PLA2G4A;TRIB3;MMP7;FBXO32;OXTR;MMP14;AKR1B1;SLC40A1;RELB;ITGB2;HAS2;REN;ALPL;F10;F3;SPRY1;SERPINE1;ANKRD1;ICAM1;SAT1;CLU;PPARGC1A;TRAF1;ERRFI1;CTSK;RGS16;CYBA;JUNB;JUND;TP53INP1;BBC3;CD14;SCN9A;FTH1;CCL5;CCL7;CLDN1;BFSP1;NFKBIA;NFIL3;CCL11;C…	2.05332e-30	0.0850673	Expression Targets
Expression Targets of MAPK1	1207	MAPK1	161	13	CSF1;B3GAT3;HES1;GJA5;CSF3;CXCL10;BTG2;E2F8;AGTR1;CSF2;MYOCD;LGALS3BP;INHBA;MKI67;INSIG1;KLF4;ITGA6;EZR;ETS2;CLDN11;FOXO4;LIF;GLI1;MMP11;MMP2;MMP3;PLA2G4A;MMP7;P2RX7;P2RX4;FBXO32;MMP1;ISL1;MMP14;PLD1;ITGB2;HAS2;ALPL;F3;SPRY1;SERPINE1;CTSB;ICAM1;CLCN7;CTSS;PPARGC1A;CTSL;TRAF1;CTSK;ERRFI1;SCD;BCL2A1;ID1;LY96;FASN;JUNB;SYT7;JUND;TFPI2;ID4;BBC3;CD14;SCN9A;SLC25A6;PODXL;CCL5;JAM2;FAIM2;CCL7;CLDN1;BFSP…	4.72374e-30	0.0856839	Expression Targets
Expression Targets of IL6	1074	IL6	149	13	HSD11B1;LDHA;CXCL10;AGTR1;CSF2;HSD17B2;KLK4;SLC8A1;TNFRSF1B;ITGA6;CST3;LIF;AKR1C3;MMP2;MMP3;TRIB3;SOCS1;TNFAIP6;MMP7;C1QTNF1;FBXO32;MMP1;OXTR;MMP14;ISG20;SLC40A1;HAS3;ITGB2;HAS2;REN;TPD52;F3;CTSH;SERPINE1;CTSB;ICAM1;CTSS;CLU;PPARGC1A;CTSL;ID2;TRAF1;SCD;CTSK;CXCL16;BCL2A1;ID1;XDH;LY96;FASN;PMP22;JUNB;FBN1;TFPI2;BRINP3;FTH1;CCL5;CCL7;CLDN1;CMKLR1;ADAM19;CD9;CCL11;BDNF;CCL2;CD36;FTL;A2M;CXCR5;SOD2;C…	1.42453e-29	0.0847554	Expression Targets
Expression Targets of m_Il1	468	m_Il1	92	19	EDN1;CSF1;CXCL6;CXCL11;HSD11B1;NFKBIZ;CXCL5;CSF3;CXCL10;CSF2;APOE;INHBA;PPARG;PDGFRA;EZR;RXRA;ISG15;MTHFR;LIF;BST2;AREG;IRF7;ZC3H12A;MMP2;IRAK1;KIT;MMP3;SOCS1;TNFAIP6;CDH1;DCN;FBXO32;OXTR;CD3EAP;MMP14;TSPO;IL24;PTX3;SLC40A1;C3;HAS2;F3;GDF15;SERPINE1;FOXE1;ANKRD1;ADAMTS1;ICAM1;IL1B;TGFB3;WISP1;CLU;IL1A;SLC11A2;CXCL2;CXCL1;CTSK;FN1;RAB3B;RGS16;PTGES;CEBPB;MX1;XDH;IL1RN;ADGRA2;JUNB;GCH1;CD82;ADORA2A…	2.55967e-29	0.0760959	Expression Targets
Expression Targets of JUN	735	JUN	118	16	STMN1;CSF1;HSD11B1;LY6K;TMSB4X;CSF2;INHBA;RRM2;MKI67;LGALS3;SLC8A1;KLF4;EZR;ITGA6;RXRA;TNFRSF1B;BEX2;LIF;MMP11;MMP2;MMP3;PLA2G4A;TRIB3;MMP7;P2RX4;MMP1;ISL1;RELB;TPI1;REN;F3;SERPINE1;ICAM1;SESN2;PPARGC1A;CTSL;LYPD3;ID2;SCD;CTSK;CXCL16;BCL2A1;CYBA;ID1;ADGRA2;TREM1;JUND;CD82;BBC3;FTH1;CCL5;CLDN1;NFKBIA;CCL2;GLIS1;KLF15;CD36;A2M;SOD2;CCL20;NR4A3;BID;EDN1;CYP19A1;MSR1;CYP27A1;BMP2;NINJ1;CD68;BIRC3;APO…	5.26853e-29	0.0813793	Expression Targets
Expression Targets of AKT1	983	AKT1	140	14	CSF1;HES1;GJA5;LDHA;CXCL10;ESRRA;MYOCD;RRM2;MKI67;SLC8A1;KLF4;ETS2;ISG15;FOXO4;GLI1;MMP2;ZC3H12A;MMP3;TRIB3;PLA2G4A;RCAN2;SOCS1;MMP7;P2RX4;FBXO32;MMP14;TPI1;HAS2;REN;F3;SERPINE1;ICAM1;CTSS;PPARGC1A;CTSL;CTSK;SCD;CXCL16;CYBA;BCL2A1;ID1;PIM3;RGCC;FASN;JUNB;JUND;FBN1;BBC3;CD14;TCF7;SCN9A;SLC25A6;CCL5;JAM2;FAIM2;CABLES1;CCL7;CLDN1;NFKBIA;CCL11;NFIL3;CCL2;BDNF;CD36;KLF15;HDAC5;A2M;CD34;CNN1;S1PR1;CCL2…	6.55008e-29	0.0835322	Expression Targets
Expression Targets of MAPK14	862	MAPK14	129	14	B3GAT3;HSD11B1;AXIN2;CXCL10;INHBB;CSF2;AGTR1;MYOCD;INHBA;MAP2K6;SLC8A1;KLF4;RXRA;CASP1;ISG15;LIF;MME;GLI1;ZC3H12A;MMP2;MMP3;PLA2G4A;TRIB3;SOCS1;MMP7;TNFAIP6;FBXO32;MMP1;MMP14;PLD1;LMNB1;SLC40A1;ITGB2;HAS2;F10;F3;CTSD;SERPINE1;ANKRD1;ICAM1;CLU;PPARGC1A;CTSL;CTSK;CXCL16;BCL2A1;CYBA;ID3;ID1;SCN3A;PIM3;FASN;JUNB;AHRR;TREM1;LUM;FBN1;BBC3;CCL5;PODXL;JAM2;BDKRB2;CCL7;CMKLR1;NFKBIA;CD9;CCL11;CCL2;BDNF;CD…	1.10652e-28	0.0823755	Expression Targets
Expression Targets of SP1	1746	SP1	199	11	CSF1;HSD11B1;HSD17B1;GJA5;ESRRA;BTG2;STC2;CSF2;AGTR1;TM7SF2;HSD17B2;LGALS3;LAMA1;SLC8A1;TNFAIP3;TNFAIP2;KLF4;CST3;CASP1;ETS2;LIF;AKR1C3;PLA2G4A;SOCS1;PLD1;LMNB1;TPI1;SLC4A4;REN;CTNS;F10;F3;PLOD2;PROCR;CTSD;ADAMTS7;CTSB;ICAM1;ASPN;FABP3;CTSL;CYBA;FASN;LUM;FBN1;TFPI2;COL5A3;BBC3;CD14;PODXL;JAM2;AOX1;ADAM19;NFKBIA;CD36;CD34;SOD3;FCGRT;POLE2;TNFSF9;SOD2;FADS2;SMAD1;CYP19A1;BAALC;CYP27A1;BIRC3;APOE;PP…	3.56095e-28	0.0836134	Expression Targets
Expression Targets of FGF2	779	FGF2	120	15	CSF1;HSD11B1;HES1;HSD17B1;AXIN2;LDHA;ADGRG6;GJA3;CSF2;AGTR1;INHBA;LAMA1;MKI67;LGALS3;KLF4;TNFRSF1B;ITGA6;ALDH2;MMP11;GLI1;MMP2;MMP3;SOCS1;MMP7;MMP1;OXTR;MMP14;AKR1B1;PLD1;HAS3;HAS2;ALPL;F3;SPRY1;CTSD;SERPINE1;ADAMTS7;SDC3;ADAMTS6;ICAM1;SMO;CTSS;RGS3;CTSL;ID2;SNCA;CTSK;CYBA;ID3;BCL2A1;ID1;FOXQ1;ADGRA2;JUNB;LUM;JUP;HHEX;FBN1;TFPI2;BBC3;PODXL;CCL5;CLDN1;BFSP1;NFKBIA;BDNF;CCL2;CD34;S1PR1;CCL20;SOD2;S…	8.21549e-28	0.080429	Expression Targets
Expression Targets of oxidized LDL	556	oxidized LDL	98	17	CSF1;IL19;HES1;UNC5B;GJA5;S1PR2;CXCL10;CSF2;AGTR1;RARRES2;MYOCD;LGALS3;LAMA1;KLF4;MMP2;MMP3;TRIB3;P2RX7;MMP7;C1QTNF1;MMP1;MMP14;LMNB1;SLC40A1;HAS3;F3;NUPR1;CTSD;SERPINE1;NDRG2;ANKRD1;ICAM1;SESN2;CTSS;CLU;CTSL;CXCL16;NPC2;BCL2A1;CYBA;TREM1;JUP;CD14;FTH1;CCL5;CCL7;CLDN1;CMKLR1;CD9;NFKBIA;CCL2;FTL;CD36;SOD3;SOD2;NR4A3;ABCA1;EDN1;MSX2;CXCL11;HDAC9;MSR1;BMP2;CD68;APOE;PPARG;KCNN4;IGFBP2;KLF2;KLF9;ACE;…	2.71167e-27	0.0759101	Expression Targets
Expression Targets of HIF1A	873	HIF1A	125	14	CSF1;HSD11B1;HES1;UNC5B;GJA5;LDHA;CXCL10;TMSB4X;BTG2;STC2;AGTR1;MKI67;LGALS3;SLC8A1;KLF4;RXRA;ITGA6;CASP1;MME;MMP2;MMP3;MMP7;P2RX7;TNFAIP6;SOCS1;DPP4;FBXO32;MMP1;MMP14;MMP17;NDUFA4L2;SLC40A1;TPI1;ITGB2;F3;PLOD2;CTSD;SERPINE1;NDRG2;LOXL2;ICAM1;FABP3;SESN2;SMO;CLU;EGFL7;PPARGC1A;ID2;LYPD3;ERRFI1;RGCC;FASN;TREM1;CD82;TCF7;FTH1;CCL5;CLDN1;NFKBIA;CCL2;CCL20;SOD2;NR4A3;BID;ABCA1;KCNJ8;EDN1;ABCA3;CXCL6;…	5.81248e-26	0.0790639	Expression Targets
Expression Targets of RELA	484	RELA	88	18	EDN1;CSF1;CHST2;CXCL11;HSD11B1;NFKBIZ;HES1;CXCL5;BMP2;POU2F2;CSF3;BIRC3;BNIP3;CXCL10;BTG2;CSF2;APOE;PPARG;LGALS3;TNFAIP3;FMN2;KLF4;BEX2;IKBKE;GLI1;IRF7;TNFSF13B;ZC3H12A;ENPP2;MMP2;PLA2G4A;P2RX7;CDH1;MMP1;OXTR;DDX58;AKR1B1;PLD1;RELB;GDF15;F3;SERPINE1;ICAM1;SAT1;IL1B;CDX1;IL1A;MPST;SLC11A2;CXCL2;CXCL1;ID2;TRAF1;FN1;SLC39A8;CXCL3;PTGES;CXCL16;BCL2A1;CYBA;IL1RN;NRIP1;FASN;EPAS1;TREM1;IL7R;CXCL8;SQSTM…	1.59103e-25	0.0716029	Expression Targets
Expression Targets of IL10	496	IL10	89	17	ABCA1;EDN1;CSF1;NFKBIZ;IL19;HSD11B1;CXCL5;MSR1;FYN;BMP2;CSF3;CD68;CXCL10;AGTR1;CSF2;APOE;MKI67;COL17A1;TNFRSF1B;EZR;ETS2;CST3;CASP1;LIF;BST2;MMP2;TNFSF13B;KIT;MMP3;MMP7;TNFAIP6;P2RX7;SOCS1;CDH1;IL18R1;DCN;MMP1;MMP14;IL24;SLC40A1;PTX3;C3;RELB;HAS2;KCNIP3;F3;C3AR1;TAP1;PROCR;CTSD;SERPINE1;GRIN2A;CTSB;ICAM1;IL1B;CTSS;IL1A;SLC11A2;CXCL2;SCGB3A2;CXCL1;HSD17B14;FN1;CXCL3;BCL2A1;IL1RN;SCN3A;LY96;TREM1;C…	2.18996e-25	0.0717742	Expression Targets
Expression Targets of STAT	442	STAT	82	18	GTF2I;ABCA1;EDN1;CYP19A1;CXCL11;MSR1;HES1;BMP2;CXCL10;ESRRA;ACKR3;IGF2;PDGFRA;IGFBP3;TNFRSF1B;CASP1;ISG15;BST2;KLF2;IRF7;TNFSF13B;ZC3H12A;MMP2;MMP3;PLA2G4A;SOCS1;MMP7;P2RX7;CDH1;IL18R1;MMP1;ISL1;DDX58;MMP14;SREBF1;PNPLA2;HAS2;TAP1;F3;IFITM1;ICAM1;DLL4;IL1B;IL1A;CXCL2;CTSL;FN1;CEBPB;MX1;IFI30;XDH;IL1RN;NAMPT;LY96;FASN;PMP22;JUNB;GCH1;CXCL8;IL32;ROR2;GSTP1;BBC3;IL6;CD14;TIMP1;SLC25A6;CCL5;NCOA7;OAS…	2.02486e-24	0.0687343	Expression Targets
Expression Targets of STAT1	443	STAT1	82	18	ABCA1;EDN1;CSF1;CYP19A1;CXCL11;CXCL5;MSR1;HES1;IFI6;RARRES3;CXCL10;IFI44L;APOE;PPARG;MKI67;SLC8A1;PDGFRA;KLF4;SECTM1;CASP1;ISG15;BST2;GLI1;IRF7;MMP2;TNFSF13B;MMP3;MMP7;SOCS1;CDH1;P2RX4;MMP1;MMP14;FOXO1;F3;TAP1;CH25H;IFITM1;ICAM1;KDM6B;IL1B;RSAD2;CLU;CXCL2;PPARGC1A;CXCL1;FN1;CXCL16;CEBPB;MX1;BCL2A1;IFI30;CYBA;LY96;JUNB;GCH1;JUP;CXCL8;STAT4;SQSTM1;BBC3;STAT5A;CD14;IL6;TIMP1;OAS2;SLC25A6;CCL5;TWIST2…	2.3657e-24	0.0686767	Expression Targets
Expression Targets of TLR	473	TLR	85	17	ABCA1;EDN1;KCNJ8;CSF1;CXCL11;IL19;NFKBIZ;HES1;MSR1;BMP2;CSF3;LDHA;CXCL10;ESRRA;CSF2;INHBA;PPARG;MKI67;APOD;TNFAIP3;ABCC9;SEMA3A;ISG15;BST2;IRF7;IRAK1;TNFSF13B;ZC3H12A;ENPP2;MMP2;MMP3;SOCS1;ZBTB46;P2RX4;MMP1;MMP14;TNFSF18;PTX3;SLC40A1;RELB;C3;ARID5A;F3;CH25H;SERPINE1;APOBEC3G;IFITM1;ICAM1;KDM6B;IL1B;IFITM3;SESN2;WISP1;IL1A;CXCL2;CXCL1;CTSK;PTGES;ALDH1A2;MX1;IL1RN;NAMPT;NRIP1;MX2;TREM1;AHRR;IL7R;AD…	2.59512e-24	0.0696151	Expression Targets
Expression Targets of IL4	831	IL4	118	14	CSF1;HSD11B1;IL19;CSF3;CXCL10;CSF2;HSD17B2;LGALS3;KLF4;PAMR1;TNFRSF1B;CASP1;LIF;MME;MMP11;IRF7;MMP2;MMP3;DPT;MMP7;TNFAIP6;SOCS1;DPP4;MMP1;MMP14;TNFSF18;SLC40A1;LMNB1;HAS3;ITGB2;F3;PLOD2;NDRG2;CTSB;ICAM1;SAT1;CTSK;CXCL16;BCL2A1;FOXQ1;RGCC;PMP22;IL4I1;TFPI2;TCF7;CD14;SLC25A6;CCL5;CCL7;BDKRB2;CLDN1;CMKLR1;NFKBIA;NFIL3;CCL11;BDNF;CCL2;CD36;CD34;SOD3;FCGRT;S1PR1;CCL20;CXCR5;NR4A3;CXCL6;CXCL11;MSR1;CXC…	3.54248e-24	0.076326	Expression Targets
Expression Targets of PDGF	610	PDGF	98	16	CSF1;HES1;GJA5;CXCL10;S1PR2;ESRRA;BTG2;CSF2;AGTR1;MYOCD;INHBA;MKI67;KLF4;ETS2;CST3;FOXO4;LIF;MMP11;ZC3H12A;MMP2;MMP3;PLA2G4A;MMP1;MMP14;PLD1;HAS3;HAS2;ALPL;F3;PROCR;SERPINE1;PCSK6;ADAMTS7;ICAM1;PPARGC1A;RGS3;CTSL;SCD;CYBA;ADGRA2;FASN;JUNB;JUND;ID4;BBC3;CCL5;CCL7;BDKRB2;NFKBIA;CCL11;CCL2;BDNF;SOD3;CNN1;S1PR1;SOD2;NR4A3;ABCA1;EDN1;CXCL11;CXCL5;FGF1;BMP2;ASIC1;PPARG;APOD;IGF2;KCNN4;HMGCS1;IGFBP2;PDG…	4.10334e-24	0.0728625	Expression Targets
Expression Targets of IKBKB	190	IKBKB	52	27	EDN1;CYP19A1;CXCL5;HES1;BIRC3;CD68;BNIP3;CXCL10;CSF2;APOE;CLSPN;IKBKE;MMP2;MMP3;PLA2G4A;ACE;SOCS1;CDH1;PTX3;RELB;F3;SERPINE1;ICAM1;IL1B;IL1A;SLC11A2;CXCL2;CXCL1;SCD;FN1;PTGES;CXCL16;CEBPB;CYBA;BCL2A1;ID1;ANK2;IL1RN;IL7R;CXCL8;BBC3;IL6;TIMP1;FTH1;CCL5;RAD51;NFKBIA;CCL11;CCL2;SKP2;SOD2;CCL20	9.0433e-24	0.053553	Expression Targets
Expression Targets of MAPK3	711	MAPK3	106	14	B3GAT3;HES1;GJA5;CXCL10;AGTR1;CSF2;LGALS3BP;MKI67;INSIG1;EZR;ETS2;CLDN11;MMP11;GLI1;MMP2;MMP3;PLA2G4A;TNFAIP6;MMP7;P2RX7;FBXO32;MMP1;ISL1;MMP14;ITGB2;HAS2;ALPL;F3;SERPINE1;ICAM1;PPARGC1A;CTSL;TRAF1;SCD;CTSK;BCL2A1;ID1;FASN;JUNB;JUND;TFPI2;ID4;BBC3;CD14;SCN9A;PODXL;CCL5;JAM2;CLDN1;NFKBIA;CD9;CCL11;BDNF;CCL2;CD36;BATF2;CCL20;SOD2;NR4A3;FADS2;ABCA1;EDN1;CYP19A1;MSR1;CXCL5;RASD1;BMP2;BIRC3;PPARG;ACKR…	2.10638e-23	0.0737135	Expression Targets
Expression Targets of IFNAR ligand	592	IFNAR ligand	95	16	EDN1;CXCL11;A4GALT;MSR1;CXCL5;IFI6;BMP2;POU2F2;RARRES3;CSF3;BIRC3;CXCL10;CSF2;IFI44L;APOE;INHBA;PPARG;SDCBP;MKI67;IGF2;IGFBP3;TNFRSF1B;ITGA6;SECTM1;ISG15;OASL;LIF;BST2;AREG;IRF7;ZC3H12A;TNFSF13B;ENPP2;MMP2;KIT;SOCS1;CDH1;FBXO32;OXTR;DDX58;ISG20;PTX3;HAS3;C3;SREBF1;ITGB2;F10;TAP1;C3AR1;CH25H;SPRY1;CTSD;APOBEC3G;SERPINE1;IFITM1;ICAM1;IL1B;IFITM3;CTSS;RSAD2;IL1A;CXCL2;SCGB3A2;CXCL1;CEBPB;MX1;XDH;KRT…	2.38774e-23	0.0714286	Expression Targets
Expression Targets of proteasome endopeptidase complex	1362	proteasome endopeptidase complex	157	11	GTF2I;STMN1;HES1;GJA5;AXIN2;CXCL10;CSF2;LGALS3BP;MYOCD;MKI67;CLSPN;INSIG1;KLF4;EZR;RXRA;OASL;RAD18;IRF7;SENP7;GLI1;IRAK1;MMP2;BEST1;ZC3H12A;FIGNL1;TRIB3;TNFAIP6;GLIS3;FBXO32;DDX58;MMP14;LMNB1;RELB;HAS2;KCNIP3;HTRA1;F3;PSEN2;SATB1;NUPR1;SPRY1;CTSD;CLCN5;ANKRD1;CTSB;ICAM1;SAT1;CTPS1;RSAD2;GNAO1;PPARGC1A;PRICKLE1;TPP1;TRAF1;SNCA;ERRFI1;SCD;RGS16;BCL2A1;ID1;ANK2;RGCC;FASN;JUP;TP53INP1;BBC3;TCF7;CCL5;…	2.21169e-22	0.0770363	Expression Targets
Expression Targets of MAPK8	807	MAPK8	112	13	HES1;CXCL10;ADGRG6;ESRRA;AGTR1;CSF2;INHBA;MYOCD;MKI67;SLC8A1;ETS2;ISG15;LIF;MMP2;MMP3;PLA2G4A;DPT;MMP7;SOCS1;FBXO32;MMP1;ISL1;MMP14;F3;CH25H;SERPINE1;ANKRD1;CLCN7;ICAM1;SAT1;SESN2;PPARGC1A;CTSL;CTSK;SCD;CXCL16;CYBA;SCN3A;LY96;FASN;JUNB;TREM1;LUM;JUND;FBN1;BBC3;BRINP3;CCL5;CCL7;BDKRB2;NFKBIA;CCL11;CCL2;CD36;KLF15;A2M;CCL20;SOD2;BID;ABCA1;SMAD9;EDN1;MSX2;CXCL6;CYP19A1;MSR1;CXCL5;CYP27A1;BMP2;BIRC3;…	3.95785e-22	0.0732984	Expression Targets
Expression Targets of CSF2	420	CSF2	76	18	BID;ABCA1;EDN1;CSF1;IL19;BAALC;MSR1;IFI6;CSF3;BIRC3;CD68;CXCL10;CSF2;APOE;INHBA;PPARG;LGALS3;IGF2;IGFBP2;KLF4;TNFRSF1B;SECTM1;CASP1;AREG;MME;IRF7;MMP2;IRAK1;TNFSF13B;KIT;TRIB3;ACE;SOCS1;CDH1;MMP1;MMP14;IL24;PTX3;LMNB1;ITGB2;HAS2;F3;SERPINE1;ICAM1;ARRB1;DLL4;IL1B;KDM6B;CXCL2;CXCL1;CXCL3;ALDH1A2;BCL2A1;ID1;IL1RN;SRGN;SLC7A7;TREM1;CXCL8;IL32;MET;IL6;CD14;TIMP1;CCL5;CCL7;TWIST2;GPNMB;CMKLR1;NFKBIA;NF…	5.38923e-22	0.0645709	Expression Targets
Expression Targets of TLR3	281	TLR3	61	21	ABCA1;SMAD9;EDN1;SMAD1;CSF1;MSX2;CXCL11;BMP2;BIRC3;CXCL10;APOE;ACKR3;TNFRSF1B;CASP1;ISG15;BST2;AREG;IRF7;TNFSF13B;IRAK1;MMP3;SOCS1;CDH1;MMP1;DDX58;ISG20;IL24;PTX3;SLC40A1;RELB;ITGB2;F3;CH25H;ICAM1;IL1B;RSAD2;CLU;IL1A;CXCL1;GBA;SNCA;FN1;CTSK;PTGES;MX1;ID1;IL1RN;CXCL8;IL32;IL6;TIMP1;CCL5;OAS1;NFKBIA;CCL11;BDNF;CCL2;IFI35;IL15RA;SOD2;CCL20	5.63978e-22	0.0579297	Expression Targets
Expression Targets of TLR4	585	TLR4	91	15	ABCA1;SMAD9;STMN1;EDN1;SMAD1;MSX2;CXCL11;CYP19A1;MSR1;CXCL5;BMP2;CSF3;CXCL10;CSF2;APOE;MYOCD;PPARG;ACKR3;KLF4;CASP1;BST2;AREG;AKR1C3;IRAK2;IRAK1;MMP2;ENPP2;ZC3H12A;TNFSF13B;MMP3;PLA2G4A;SOCS1;P2RX7;P2RX4;MAP3K8;MMP1;DDX58;MMP14;IL24;SLC40A1;PTX3;HAS3;C3;HAS2;DDIT4;REN;F10;F3;CH25H;SERPINE1;IFITM1;CTSB;ICAM1;IL1B;DLL4;IFITM3;CTSS;RSAD2;IL1A;CXCL2;PPARGC1A;CXCL1;CTSK;FN1;CXCL16;PTGES;CEBPB;BCL2A1;M…	1.99856e-21	0.0685757	Expression Targets
Expression Targets of INS	1275	INS	148	11	CSF1;CRYM;HSD11B1;HES1;CXCL10;S1PR2;INHBB;AGTR1;CSF2;RARRES2;MYOCD;INHBA;MKI67;INSIG1;EZR;RXRA;SLC38A4;CASP1;FOXO4;AKR1C3;ACOT1;MMP2;MMP3;TRIB3;SOCS1;FBXO32;MMP1;NEGR1;MMP14;HAS2;REN;F10;F3;PSEN2;CTSD;SERPINE1;ICAM1;LOXL2;FABP3;CLU;PPARGC1A;CTSL;ID2;BCHE;SLC2A6;SCD;CTSK;ERRFI1;ASPM;CYBA;ID3;ID1;RGCC;FASN;INHBE;JUNB;FBN1;PLCE1;TCF7;CD14;SCN9A;FTH1;TSKU;CCL5;CMKLR1;CCL11;NFIL3;BDNF;CCL2;RSPO3;KLF15…	2.38243e-21	0.0755102	Expression Targets
Expression Targets of IFNB1	411	IFNB1	74	17	EDN1;CXCL11;RARRES3;BNIP3;CXCL10;CSF2;APOE;INHBA;SDCBP;LAMA1;ACKR3;IGF2;SECTM1;NBL1;TNFRSF1B;CST3;CASP1;ISG15;OASL;BST2;IRF7;MMP2;TNFSF13B;MMP3;MMP7;SOCS1;DPP4;CDH1;DDX58;TNFSF18;ISG20;IL24;PTX3;PNPLA2;APOBEC3G;SERPINE1;IFITM1;ICAM1;ARRB1;IL1B;IFITM3;CTSS;RSAD2;IL1A;SLC11A2;CXCL1;PTGES;RGS16;CXCL16;CEBPB;MX1;IL1RN;NAMPT;MX2;JUNB;HERC5;IL7R;CXCL8;NEU1;STAT4;SQSTM1;BBC3;IL6;TIMP1;OAS2;CCL5;CCL7;OAS…	2.65181e-21	0.0632479	Expression Targets
Expression Targets of JAK	335	JAK	66	19	ABCA1;EDN1;CXCL11;HES1;BMP2;CXCL10;CSF2;INHBA;PPARG;ACKR3;IGF2;IGFBP3;KLF4;CASP1;ISG15;BST2;KLF2;IRF7;TNFSF13B;ENPP2;MMP3;TNFAIP6;SOCS1;MMP7;KISS1;CDH1;ISL1;DDX58;PTX3;PNPLA2;HAS2;F3;TAP1;PLOD2;SERPINE1;APOBEC3G;ICAM1;IL1B;DLL4;IL1A;TRAF1;FN1;CEBPB;IFI30;MX1;NAMPT;LY96;PMP22;FASN;JUNB;IL7R;CXCL8;IL32;IL6;TIMP1;CCL5;NCOA7;OAS1;CCL11;SLC39A10;CCL2;SOD3;A2M;FCGRT;SLC39A14;CCL20	2.89153e-21	0.0598911	Expression Targets
Expression Targets of EGF	977	EGF	124	12	CSF1;HSD11B1;HES1;HSD17B1;AXIN2;CSF3;LDHA;CXCL10;INHBB;CSF2;AGTR1;INHBA;LGALS3BP;MKI67;LGALS3;KLF4;RXRA;ITGA6;ETS2;CASP1;SH3PXD2B;LIF;MME;MMP11;GLI1;MMP2;MMP3;TNFAIP6;SOCS1;MMP7;DPP4;MMP1;MMP14;HAS3;HAS2;TPD52;F3;CTSD;SERPINE1;ICAM1;FABP3;CTSS;CLU;ID2;ERRFI1;ANK2;ID1;RGCC;FASN;JUNB;JUND;PLCE1;TFPI2;ID4;BBC3;SCN9A;CCL5;CLDN1;NFKBIA;BDNF;CCL2;CD36;A2M;S1PR1;NR4A3;BID;ABCA1;EDN1;SMAD1;MSX2;CYP19A1;C…	4.46315e-21	0.0735469	Expression Targets
Expression Targets of EGR1	446	EGR1	77	17	STMN1;CSF1;CXCL5;FYN;BMP2;BIRC3;BNIP3;AGTR1;HSD17B2;PITX1;PPARG;LGALS3;IGF2;IGFBP2;SLC8A1;KLF4;ITGA6;CASP1;IRAK2;GLI1;MMP2;KIT;SOCS1;ACE;KISS1;CDH1;MMP1;OXTR;MMP14;SREBF1;PNPLA2;HAS2;F3;TAP1;PSEN2;GDF15;CTSD;SERPINE1;ADAMTS1;ICAM1;IL1B;SPON2;CLU;PCYT2;CXCL2;CXCL1;CTSL;NECTIN3;ID2;FN1;CXCL3;PTGES;CEBPB;ID3;BCL2A1;ID1;KRT18;FASN;MYB;JUND;CXCL8;TFPI2;CA9;IL6;MET;SCN9A;TIMP1;CCL5;CCL7;RAD51;CD9;CCL2;…	5.49531e-21	0.0640599	Expression Targets
Expression Targets of PKA	732	PKA	103	14	HSD11B1;HSD17B1;AXIN2;LDHA;CXCL10;TMSB4X;BTG2;INHBB;AGTR1;HSD17B2;INHBA;TMEM119;KLF4;PTCH2;CLDN11;LIF;MME;GLI1;MMP2;TNFAIP6;FBXO32;OXTR;MMP14;PLD1;AKR1B1;SLC40A1;ITGB2;HAS2;REN;ALPL;ZNF521;F3;CTSD;SERPINE1;ICAM1;PPARGC1A;CXCL16;ID1;RGCC;FASN;JUNB;TREM1;TFPI2;HCN2;BBC3;CD14;SCN9A;CCL5;CD9;NFIL3;BDNF;CCL2;CD36;SOD2;MFSD2A;NR4A3;BID;CYP19A1;CXCL5;BMP2;BIRC3;APOE;DGKQ;PPARG;IGFBP2;PDGFRA;IGFBP3;AREG;…	8.08815e-21	0.0704514	Expression Targets
Expression Targets of IGF1	828	IGF1	111	13	HSD11B1;HES1;CSF3;CXCL10;ADGRG6;ESRRA;CSF2;AGTR1;RARRES2;INHBA;MKI67;SLC8A1;TNFAIP3;KLF4;ITGA6;EZR;CASP1;SLC38A4;FOXO4;MMP2;MMP3;TRIB3;SOCS1;MMP7;FBXO32;MMP1;NEGR1;MMP14;HAS3;ITGB2;HAS2;REN;F3;CTSD;SERPINE1;ICAM1;FABP3;SAT1;SMPD2;CTSS;CLU;ID2;SCD;CYBA;ID1;FASN;JUNB;LUM;FBN1;JUND;BBC3;CD14;SCN9A;CCL5;CLDN1;CMKLR1;NFKBIA;CD9;NFIL3;BDNF;FTL;CD36;S1PR1;CCL20;SOD2;FADS2;ABCA1;EDN1;MSX2;CYP19A1;MSR1;CY…	9.98264e-21	0.0716129	Expression Targets
Expression Targets of TLR2	401	TLR2	72	17	ABCA1;EDN1;MSX2;CXCL11;NFKBIZ;IL19;MSR1;CXCL5;BMP2;CSF3;CXCL10;CSF2;INHBA;PPARG;KLF4;LIF;KLF2;IRAK1;MMP2;ZC3H12A;TNFSF13B;KIT;MMP3;PLA2G4A;SOCS1;FBXO32;MMP1;DDX58;MMP14;IL24;SLC40A1;PTX3;ITGB2;DDIT4;F10;FOXO1;F3;CH25H;IFITM1;ARRB1;ICAM1;DLL4;KDM6B;IL1B;IFITM3;IL1A;PPARGC1A;CXCL2;CXCL1;SCD;FN1;CXCL16;PTGES;ALDH1A2;CEBPB;IL1RN;TREM1;CXCL8;IL32;IL6;FTH1;CCL5;CCL7;CLDN1;NFKBIA;CCL11;BDNF;CCL2;CD36;CX…	1.11954e-20	0.0619621	Expression Targets
Expression Targets of interferon	557	interferon	87	15	ABAT;ABCA1;CXCL11;NFKBIZ;MSR1;RARRES3;CSF3;TLR6;CXCL10;CSF2;AGTR1;INHBA;PPARG;IGF2;SECTM1;ISG15;OASL;BST2;IRF7;TNFSF13B;MMP2;ZBTB46;SOCS1;ACE;DPP4;CDH1;P2RX4;FBXO32;OXTR;DDX58;MMP14;ISG20;TNFSF18;PTX3;SLC40A1;PSEN2;F3;TAP1;SPRY1;CH25H;SERPINE1;APOBEC3G;IFITM1;ADAMTS1;ICAM1;SAT1;IL1B;IFITM3;CTSS;RSAD2;IL1A;CXCL2;CXCL1;FN1;CTSK;CXCL16;CXCL3;PTGES;IFI30;MX1;XDH;TSC22D1;PMP22;MX2;GCH1;CXCL8;NEU1;IL32…	1.2545e-20	0.066769	Expression Targets
Expression Targets of STAT3	897	STAT3	116	12	HES1;LDHA;CXCL10;E2F8;RARRES2;LGALS3;KLF4;TNFRSF1B;ETS2;CST3;BEX2;PAG1;IKBKE;AKR1C3;GLI1;IRF7;MMP2;MMP3;PLA2G4A;MMP7;SOCS1;FBXO32;MMP1;ISL1;MMP14;ITGB2;HAS2;REN;F3;PLOD2;SERPINE1;CTSB;ICAM1;CTSS;PPARGC1A;GBP4;CYBA;ID1;PIM3;FASN;JUNB;TFPI2;CD14;FTH1;CCL5;CLDN1;CD9;CCL11;NFIL3;CCL2;BDNF;TMEFF2;CD36;A2M;CD34;SH2B3;NFKB2;S1PR1;CXCR5;CCL20;SOD2;NR4A3;SOX4;ABCA3;CYP19A1;CXCL11;HDAC9;NFKBIZ;CXCL5;BMP2;B…	2.24946e-20	0.0718711	Expression Targets
Expression Targets of OSM	301	OSM	61	20	ABCA1;EDN1;CSF1;CYP19A1;CXCL5;HES1;CSF3;BNIP3;CXCL10;CSF2;AGTR1;RARRES2;INHBA;PPARG;IGFBP3;LIF;MMP2;MMP3;CDH1;MMP1;MMP14;PTX3;SREBF1;HAS2;DDIT4;REN;F3;TAP1;SERPINE1;IFITM1;ADAMTS1;ICAM1;TGFBI;IL1B;KDM6B;SCGB3A2;CXCL1;CTSK;FN1;PTGES;CEBPB;XDH;ID1;KRT18;FASN;JUNB;GCH1;CXCL8;STAT4;IL6;TIMP1;CCL5;CMKLR1;NFIL3;CCL11;CCL2;A2M;IL15RA;CD34;SKP2;CCL20	2.26846e-20	0.05685	Expression Targets
Expression Targets of HIF-1	458	HIF-1	77	16	NR4A3;BID;ABCA1;EDN1;HSD11B1;CXCL5;HES1;POR;G6PD;UNC5B;LDHA;BNIP3;TLR6;STC2;PPARG;ACKR3;LGALS3;IGF2;SLC8A1;PDK1;KLF4;ITGA6;MME;MMP2;PDK3;TRIB3;DPP4;CDH1;SERPINF1;MMP1;NPC1;SREBF1;ITGB2;DDIT4;FOXO1;PSEN2;F3;GDF15;PLOD2;CTSD;SERPINE1;NDRG2;ADAMTS1;ICAM1;LOXL2;IL1B;DLL4;SESN2;TGFB3;DBR1;SLC11A2;CXCL1;ID2;FN1;PTGES;NAMPT;RGCC;FASN;TREM1;EPAS1;CXCL8;ADORA2B;BBC3;SQSTM1;MET;IL6;CA9;TIMP1;CLDN1;AURKA;CC…	2.85117e-20	0.0634267	Expression Targets
Expression Targets of PTGS2	322	PTGS2	63	19	BID;ABCA1;CYP19A1;HSD11B1;MSR1;CXCL5;CYP27A1;CSF3;BIRC3;CD68;CXCL10;COL11A1;MKI67;CCNE2;IGFBP3;ITGA6;MTHFR;MMP2;ENPP2;MMP3;MMP7;TNFAIP6;CDH1;KISS1;FBXO32;MMP1;OXTR;MMP14;TSPO;HAS3;HAS2;DDIT4;REN;GDF15;F3;PSEN2;CTSD;SERPINE1;ICAM1;CLU;CXCL2;PPARGC1A;CTSL;CTSK;FN1;PTGES;ID1;TREM1;CXCL8;TFPI2;IL32;BBC3;MET;IL6;SCN9A;TIMP1;CCL5;PODXL;CCL2;IL13RA2;CD36;SKP2;CCL20	3.53718e-20	0.0576923	Expression Targets
Expression Targets of TP53	1251	TP53	143	11	GTF2I;STMN1;CSF1;HES1;HSD17B1;UNC5B;RARRES3;AXIN2;TMSB4X;E2F8;BTG2;STC2;AGTR1;MYOCD;ARHGAP44;MKI67;LAMA1;LGALS3;KLF4;RXRA;NBL1;ABI3BP;ITGA6;CASP1;ISG15;FOXO4;LIF;IRF7;PLA2R1;GLI1;MMP2;TRIB3;FBXO32;MMP1;MMP14;LMNB1;MN1;REN;ST6GALNAC6;SATB1;F3;TAP1;NUPR1;CTSD;SERPINE1;NDRG2;ANKRD1;PHLDA3;ICAM1;WNT7B;SESN2;SMO;DBR1;CLU;PPARGC1A;CTSL;ID2;SNCA;CTSK;SCD;RGS16;BCL2A1;PTCHD4;ID1;RGCC;GPRC5A;FASN;LMNB2;JU…	5.46514e-20	0.0736734	Expression Targets
Expression Targets of NFKBI	310	NFKBI	61	19	KCNJ8;EDN1;CSF1;CYP19A1;CXCL5;CSF3;BIRC3;CXCL10;AGTR1;CSF2;RARRES2;LGALS3;PDGFRA;ABCC9;CASP1;GLI1;MMP2;MMP3;PLA2G4A;DPP4;FBXO32;MMP14;TNFSF18;PTX3;SREBF1;ELF3;F3;SERPINE1;IL34;ADAMTS1;ICAM1;IL1B;CXCL2;CXCL1;TRAF1;CTSK;FN1;CXCL3;PTGES;CYBA;GDF5;LY96;TREM1;GCH1;ADORA2A;CXCL8;TFPI2;IL32;IL6;SCN9A;CCL5;BDKRB2;CCL7;NFKBIA;CCL11;BDNF;CCL2;STC1;CD36;CCL20;SOD2	1.06881e-19	0.0563771	Expression Targets
Expression Targets of F2	427	F2	73	17	EDN1;CSF1;CXCL11;FGF1;LDHA;CSF3;AGTR1;CSF2;APOE;MYOCD;INHBA;IGFBP2;SLC8A1;KLF4;CST3;CASP1;KLF2;MME;AREG;MMP2;MMP3;SOCS1;CDH1;MMP1;SERPINF1;MMP14;AKR1B1;ITGB2;HAS2;HTRA1;F3;TAP1;CTSD;PROCR;SERPINE1;CTSB;ICAM1;IL1B;CLU;IL1A;SLC11A2;CXCL2;ANGPTL2;CXCL1;FN1;CXCL3;PTGES;CEBPB;ID3;CYBA;ID1;IL1RN;JUNB;EPAS1;CD82;CXCL8;TFPI2;IL32;CD14;IL6;TIMP1;CCL5;CCL7;CD9;NFKBIA;CCL11;CCL2;STC1;CD36;CNN1;S1PR1;SOD2;CX…	1.09778e-19	0.0614996	Expression Targets
Expression Targets of BMP2	544	BMP2	84	15	SMAD9;EDN1;SMAD1;CSF1;MSX2;CXCL6;CYP19A1;HSD11B1;HES1;FGF1;BMP2;GJA5;CD68;HIVEP3;COL11A1;INHBB;APOE;INHBA;MYOCD;PPARG;GREM2;IGF2;IGFBP2;KLF4;FAM19A2;LIF;KLF2;GLI1;MMP2;ENPP2;MMP3;TRIB3;KLF9;CDH1;DCN;FBXO32;MMP1;ISL1;MMP14;PTX3;HAS3;HAS2;GRN;HTRA1;ALPL;ZNF521;FOXO1;F3;PCSK6;ADAMTS1;ASPN;KDM6B;SMO;TGFB3;RSAD2;CXCL2;CXCL1;ID2;CTSK;FN1;CEBPB;ID3;GDF5;ID1;TSC22D1;FMOD;JUNB;HHEX;CXCL8;ID4;ADORA2B;ROR2;…	1.2883e-19	0.0649652	Expression Targets
Expression Targets of MEK1/2	266	MEK1/2	56	20	ABCA1;CSF1;CXCL6;CYP19A1;MSR1;FYN;BMP2;BIRC3;CSF3;CXCL10;CSF2;APOE;APOD;KLF4;EZR;CASP1;MMP2;MMP3;PLA2G4A;MMP7;CDH1;FBXO32;MMP14;TSPO;DDIT4;TPD52;F3;GDF15;SPRY1;APOBEC3G;SERPINE1;ICAM1;IL1B;IL1A;CXCL2;ID2;FN1;CXCL3;ALDH1A2;IL1RN;NAMPT;NRIP1;JUNB;CXCL8;BBC3;MET;IL6;TIMP1;CCL5;CCL7;TRPV2;CCL2;STC1;CD36;SOD3;CCL20	1.35871e-19	0.0536913	Expression Targets
Expression Targets of LEP	730	LEP	100	13	CSF1;TMEM26;HSD11B1;HES1;CSF3;CXCL10;INHBB;CSF2;AGTR1;INHBA;MKI67;LGALS3;INSIG1;EZR;CASP1;LIF;MME;GLI1;IRAK1;MMP2;MMP3;PLA2G4A;HSPB3;MMP7;SOCS1;P2RX7;FBXO32;OXTR;ISL1;MMP14;ITGB2;REN;F10;F3;CTSD;SERPINE1;ICAM1;SMO;PPARGC1A;SCD;FASN;JUNB;JUND;CD14;CCL5;PODXL;NFKBIA;CCL11;BDNF;CCL2;CD36;HDAC5;S1PR1;SOD2;NR4A3;FADS2;BID;ABCA1;GPR3;EDN1;CYP19A1;BMP2;G6PD;TLR6;APOE;PPARG;APOD;IGF2;IGFBP2;PDGFRA;IGFBP3…	2.23528e-19	0.0683527	Expression Targets
Expression Targets of CEBPB	605	CEBPB	89	14	ABCA1;EDN1;CSF1;CYP19A1;CXCL11;HSD11B1;HES1;MSR1;CSF3;CXCL10;BTG2;COL11A1;PPARG;LAMA1;LGALS3;IGF2;PDGFRA;IGFBP3;KLF4;TNFRSF1B;AKR1C3;MMP11;MMP3;PLA2G4A;TRIB3;TNFAIP6;P2RX7;CDH1;KISS1;DCN;FBXO32;MMP1;OXTR;PLD1;IL24;PTX3;RHOB;SREBF1;C3;ITGB2;DDIT4;GRN;FOXO1;GDF15;ADAMTS1;ICAM1;KDM6B;IL1B;SESN2;IL1A;CLU;PPARGC1A;CXCL2;CXCL1;LYPD3;SNCA;SCD;PTGES;CEBPB;BCL2A1;ID1;XDH;IL1RN;RGCC;LY96;FASN;GCH1;CXCL8;CH…	2.51216e-19	0.0659748	Expression Targets
Expression Targets of ADIPOQ	373	ADIPOQ	67	17	ABCA1;CXCL11;CYP19A1;HES1;MSR1;BMP2;AXIN2;CSF3;CXCL10;CSF2;RARRES2;PPARG;IGFBP2;CCNE2;ACP5;CASP1;SLC38A4;IRAK1;MMP2;MMP3;SOCS1;KISS1;CDH1;DCN;FBXO32;MMP1;CERS4;MMP14;PTX3;C3;SREBF1;PNPLA2;HAS2;C3AR1;F3;SERPINE1;ICAM1;FABP3;IL1B;KDM6B;PPARGC1A;CXCL2;CXCL1;TRAF1;CTSK;SCD;FN1;PTGES;CXCL3;CYBA;IL1RN;CXCL8;ROR1;SQSTM1;IL6;CD14;TIMP1;CCL5;TWIST2;CMKLR1;AOX1;NFKBIA;CCL2;ESM1;CD36;CCL20;SOD2	2.5975e-19	0.0588235	Expression Targets
Expression Targets of histone deacetylase	963	histone deacetylase	119	12	CSF1;HES1;HSD17B1;CSF3;AXIN2;CXCL10;AGTR1;CSF2;HSD17B2;INHBA;SLC8A1;KLF4;EZR;BEX2;FOXO4;LIF;MME;GLI1;ZC3H12A;MMP2;MMP3;PLA2G4A;SOCS1;OXTR;MMP14;RELB;REN;ALPL;ST6GALNAC6;F3;SERPINE1;PCSK6;NDRG2;ICAM1;PSG5;CLU;EGFL7;PPARGC1A;ID2;SNCA;ERRFI1;ID3;ID1;FASN;JUNB;JUP;TFPI2;BBC3;CD14;CCL5;CLDN1;CD9;NFKBIA;BDNF;CCL2;CD36;TMEFF2;SOD3;CD34;TNFSF9;SOD2;NR4A3;BID;ABCA1;EDN1;SRGAP1;CYP19A1;MSR1;BMP2;G6PD;FAM65…	2.78781e-19	0.07096	Expression Targets
Expression Targets of PGR	290	PGR	58	19	SOX4;MSX2;CYP19A1;HSD11B1;BMP2;G6PD;BIRC3;APOE;LGALS3BP;HSD17B2;RRM2;PPARG;KLK4;ACP5;KLF4;ITGA6;EZR;ISG15;LIF;AREG;ACPP;MMP11;MMP2;MMP3;KLF9;CDH1;DCN;OXTR;PLD1;AKR1C1;SREBF1;C3;FOXO1;F3;PIK3IP1;CTSD;SERPINE1;ADAMTS1;ICAM1;CTSL;FN1;PTGES;RGCC;PMP22;JUNB;EPAS1;CD82;CXCL8;ID4;IL6;JAM2;OAS1;NFKBIA;BDNF;CCL2;STC1;KLF15;CCL20	3.94693e-19	0.0544601	Expression Targets
Expression Targets of NFKBIA	121	NFKBIA	37	30	NR4A3;EDN1;F3;CYP19A1;HES1;ICAM1;SAT1;IL1B;BIRC3;CXCL10;CXCL1;FN1;PPARG;PTGES;BCL2A1;CYBA;TNFAIP3;HERC5;TREM1;CXCL8;IL32;IRF7;IL6;MMP2;MMP3;TRIB3;CCL5;DCN;MMP1;NFKBIA;CCL2;MMP14;PLD1;HDAC5;SOD2;CCL20;NFKBIE	5.28534e-19	0.040349	Expression Targets
Expression Targets of APP	568	APP	85	14	FADS2;BID;ABCA1;EDN1;CSF1;HES1;MSR1;POR;RARRES3;LDHA;CD68;AXIN2;BNIP3;CXCL10;COL6A1;APOE;MAP2K6;LGALS3;APOD;IGF2;IGFBP2;IGFBP3;TNFAIP2;KLF4;LIF;KYNU;KLF2;MME;IRF7;ZC3H12A;MMP2;MMP3;KIT;TRIB3;P2RX4;FBXO32;MMP1;SERPINF1;KIF23;SREBF1;C3;DDIT4;REN;HTRA1;CTSD;PROCR;SERPINE1;GRIN2A;ICAM1;IL1B;TGFB3;SESN2;CTSS;IL1A;CLU;CXCL2;PPARGC1A;SNCA;CTSK;PTGES;CEBPB;IL1RN;NAMPT;NLRP10;CD82;CXCL8;ADORA2A;BBC3;GSTP1…	5.81679e-19	0.0645897	Expression Targets
Expression Targets of IL13	475	IL13	76	15	EDN1;CXCL6;HSD11B1;IL19;MSR1;CXCL5;CSF3;CD68;CXCL10;CSF2;APOE;PPARG;LGALS3;APOD;PDE4D;PNRC1;SLC8A1;EZR;CASP1;LIF;MME;TNFSF13B;MMP2;KIT;MMP3;P2RX7;SOCS1;MMP7;TNFAIP6;ACE;DPP4;CDH1;OXTR;MMP14;TNFSF18;HAS3;ITGB2;GRN;F3;PLOD2;CTSH;ICAM1;IL1B;KDM6B;CTSS;IL1A;CXCL2;CXCL1;FN1;CTSK;CXCL16;PTGES;ALDH1A2;KRT16;IL1RN;EPAS1;ADORA2A;CXCL8;ADORA2B;GSTP1;IL6;CD14;TIMP1;CCL5;CCL7;BDKRB2;CLDN1;GCNT3;NFKBIA;CCL11;…	9.97955e-19	0.0616883	Expression Targets
Expression Targets of CREB1	937	CREB1	115	12	STMN1;CSF1;PLA2G4C;HES1;LY6K;LDHA;CSF3;CXCL10;ESRRA;BTG2;AGTR1;CSF2;INHBA;RRM2;LGALS3;SLC8A1;KLF4;ITGA6;CLDN11;HIST2H2AA3;GLI1;MMP2;TRIB3;PLA2G4A;MMP7;TNFAIP6;P2RX4;MMP14;ELL2;HAS2;REN;TAP1;SERPINE1;CTSB;ICAM1;FABP3;CTSS;PPARGC1A;CTSL;BCHE;ID2;SCD;ID1;FASN;JUNB;TREM1;JUND;BBC3;CD14;PODXL;CCL5;BDKRB2;NFKBIA;NFIL3;BDNF;CCL2;TMEFF2;KLF15;CD36;SOD2;CXCR5;FADS2;NR4A3;GPR3;ABCA1;CYP19A1;NFKBIZ;MSR1;FYN…	2.07907e-18	0.0694864	Expression Targets
Expression Targets of HGF	492	HGF	77	15	STMN1;EDN1;CYP19A1;MST1;HES1;HSD17B1;FGF1;BMP2;CXCL10;TMSB4X;AGTR1;RARRES2;MYOCD;INHBA;ACKR3;SEMA3A;KLF4;ITGA6;COL15A1;KLF2;AREG;MMP2;KIT;MMP3;MMP7;ACE;CDH1;KISS1;FBXO32;SERPINF1;MMP1;MMP14;IL24;C3;SREBF1;HAS2;F3;SERPINE1;RGMB;ICAM1;SAT1;WNT7B;DLL4;CXCL2;PPARGC1A;CXCL1;FN1;PTGES;CYBA;ID1;XDH;KRT18;IL1RN;NAMPT;GSR;IL7R;JUND;CXCL8;MET;CA9;IL6;TIMP1;CCL5;JAM2;RAD51;CLDN1;NFKBIA;WASF2;CCL11;BDNF;CCL2…	2.16874e-18	0.0616987	Expression Targets
Expression Targets of NR3C1	608	NR3C1	87	14	NR4A3;ABCA1;KCNJ2;EDN1;SMAD1;ABCA3;CYP19A1;HSD11B1;RASD1;HES1;CXCL5;CYP27A1;BMP2;CD68;BIRC3;BNIP3;AGTR1;CSF2;PPARG;IGF2;TNFAIP3;IGFBP3;KLF4;RXRA;MME;MMP2;TNFSF13B;MMP3;KIT;PLA2G4A;TRIB3;KLF9;ACE;CDH1;KISS1;DCN;FBXO32;PTX3;RHOB;SREBF1;PNPLA2;ITGB2;DDIT4;FOXO1;CH25H;SLIT3;SERPINE1;ANKRD1;ICAM1;ARRB1;IL1B;KDM6B;TGFB3;IL1A;PPARGC1A;SNCA;SCD;ERRFI1;FN1;CEBPB;CYBA;KRT16;IL1RN;FASN;CPS1;GCH1;IL7R;CXCL8;…	3.94022e-18	0.0642541	Expression Targets
Expression Targets of CEBPA	715	CEBPA	96	13	CSF1;HSD11B1;HES1;CSF3;CXCL10;CSF2;AGTR1;HSD17B2;TNFAIP3;KLF4;IKBKE;AKR1C3;MMP2;TRIB3;TNFAIP6;P2RX7;OXTR;MMP14;HAS3;ITGB2;SERPINE1;ICAM1;SESN2;CLU;PPARGC1A;CTSL;LYPD3;HSD17B14;SCD;CTSK;XDH;ID1;FASN;INHBE;TREM1;FBN1;CD14;FTH1;CCL5;NFKBIA;CCL11;CCL2;KLF15;CD36;SOD3;A2M;CCL20;SOD2;FADS2;SOX4;EDN1;ABCA3;TOM1;CYP19A1;MSR1;CYP27A1;CD68;APOE;PPARG;IGF2;IGFBP2;PDGFRA;ACP5;KIT;CDH1;KISS1;DCN;IL24;AKR1C1;P…	5.04108e-18	0.0661157	Expression Targets
Expression Targets of RNA polymerase II	511	RNA polymerase II	78	15	POLR2A;ABCA1;CSF1;CXCL11;CYP19A1;HSD11B1;HES1;HSD17B1;POU2F2;BIRC3;AXIN2;CXCL10;BTG2;CSF2;AGTR1;APOE;PPARG;KLF12;IGF2;SLC8A1;DROSHA;KLF4;ETS2;ISG15;AREG;GLI1;MMP2;SOCS1;CDH1;KISS1;FBXO32;DDX58;MMP14;PTX3;SLC40A1;SREBF1;DDIT4;ALPL;TAP1;GDF15;SPRY1;CTSD;IFITM1;CTSB;ICAM1;IL1B;RSAD2;DBR1;IL1A;PPARGC1A;CXCL2;CXCL1;MED13;ADH1B;PTGES;CEBPB;BCL2A1;XDH;FASN;JUNB;EPAS1;GCH1;CD82;CXCL8;IL32;BBC3;IL6;CCL5;N…	5.70374e-18	0.0616114	Expression Targets
Expression Targets of chorionic gonadotropin	534	chorionic gonadotropin	80	14	ABCA1;EDN1;CYP19A1;HSD11B1;FYN;HSD17B1;BMP2;AXIN2;CXCL10;TMSB4X;INHBB;BTG2;STC2;CSF2;APOE;INHBA;PPARG;MKI67;LGALS3;IGF2;IGFBP2;IGFBP3;INSIG1;KIF26B;SEMA3A;RXRA;CASP1;LIF;AREG;AKR1C3;MMP11;MMP2;PLA2G4A;TNFAIP6;MMP7;CDH1;KISS1;DCN;MMP1;SERPINF1;MMP14;AKR1C1;PTX3;C3;SREBF1;HAS2;REN;FOXO1;F3;SLIT3;SERPINE1;ADAMTS1;ICAM1;IL1B;CXCL2;CTSL;FN1;PTGES;CEBPB;ALDH1A2;NAMPT;NRIP1;RGCC;AHRR;EPAS1;JUND;CD82;CXC…	6.426e-18	0.0621601	Expression Targets
Expression Targets of AMPK	462	AMPK	73	15	FADS2;NR4A3;ABCA1;KCNJ2;SMAD9;EDN1;SMAD1;CYP19A1;HSD11B1;BMP2;G6PD;BNIP3;CXCL10;ESRRA;CSF2;PPARG;HMGCS1;SLC2A12;KLF2;GLI1;MMP2;MMP3;FADS1;TRIB3;ACE;MMP7;KISS1;CDH1;FBXO32;MMP1;SERPINF1;SREBF1;PNPLA2;DDIT4;REN;FOXO1;F3;SERPINE1;ICAM1;SAT1;FABP3;IL1B;BMF;SLC11A2;CXCL2;PPARGC1A;SNCA;FN1;ALDH1A2;CEBPB;IL1RN;NAMPT;NRIP1;GSR;FASN;PMP22;GCH1;CXCL8;BBC3;SQSTM1;IL6;TIMP1;TNS3;CLDN1;NFKBIA;AURKA;BDNF;CCL2;…	1.03097e-17	0.0597381	Expression Targets
Expression Targets of IL17A	389	IL17A	66	16	EDN1;CSF1;CXCL6;CXCL11;NFKBIZ;IL19;CXCL5;BMP2;CD68;CSF3;CXCL10;CSF2;RARRES2;ACKR3;TNFAIP3;CLDN11;LIF;MMP2;TNFSF13B;ZC3H12A;MMP3;TNFAIP6;SOCS1;MMP7;CDH1;SERPINF1;MMP14;PLD1;PTX3;HAS3;C3;F3;ADAMTS7;ADAMTS1;ICAM1;IL1B;CXCL2;PPARGC1A;CXCL1;CTSK;SLC39A8;CXCL3;PTGES;RGS16;CEBPB;MX1;BCL2A1;CXCL8;IL32;CD14;IL6;TIMP1;PODXL;CCL5;CCL7;CLDN1;OAS1;NFKBIA;CCL11;BDNF;CCL2;IL13RA2;CD34;SOD2;CXCR5;CCL20	1.03915e-17	0.0570934	Expression Targets
Expression Targets of prostaglandin-endoperoxide synthase	127	prostaglandin-endoperoxide synthase	36	28	ABCA1;REN;CSF1;GDF15;SERPINE1;CYP19A1;CXCL11;CTSB;ICAM1;CYP27A1;FGF1;BMP2;CSF3;CXCL10;CXCL2;TMSB4X;CSF2;APOE;INHBA;PTGES;PPARG;JUNB;TREM1;CXCL8;MMP2;IL6;MMP3;TIMP1;TNFAIP6;CCL5;CCL11;MMP14;CCL2;CD36;ITGB2;SOD2	2.44441e-17	0.038961	Expression Targets
Expression Targets of transforming growth factor	487	transforming growth factor	74	15	EDN1;SOX4;CYP19A1;MSR1;BMP2;CSF2;APOE;FNDC4;MYOCD;PPARG;IGF2;KLK4;PDGFRA;IGFBP3;KLF4;LIF;AREG;GLI1;IL27RA;MMP2;MMP3;TRIB3;P2RX7;DPP4;CDH1;MMP1;MMP14;PTX3;HAS3;HAS2;F3;GDF15;NUPR1;SERPINE1;ANKRD1;ADAMTS1;CTSB;ICAM1;IL1B;KDM6B;TGFB3;IL1A;CLU;SLC11A2;PPARGC1A;CXCL2;CXCL1;FN1;CYBA;ID1;IL1RN;FOXQ1;TSC22D1;JUNB;MYB;IL7R;CXCL8;BBC3;GSTP1;STAT5A;IL6;MET;FUBP1;TIMP1;CCL5;PODXL;CD9;NFIL3;CCL2;KLF15;SKP2;CN…	5.55752e-17	0.05939	Expression Targets
Expression Targets of PPARG	891	PPARG	108	12	CSF1;TMEM26;HSD11B1;CSF3;AXIN2;CXCL10;ESRRA;CSF2;AGTR1;RARRES2;MKI67;INSIG1;KLF4;TNFRSF1B;FOXO4;MME;MMP2;MMP3;FADS1;C1QTNF1;MMP1;C17orf97;HAS3;HAS2;REN;ALPL;F3;SERPINE1;CTSB;ICAM1;FABP3;SAT1;CTSS;PPARGC1A;CTSL;SCD;CXCL16;CYBA;RGCC;FASN;CD14;CCL5;CCL7;CLDN1;NFKBIA;NFIL3;CCL11;CCL2;BDNF;CD36;S1PR1;SOD2;CCL20;FADS2;BID;ABCA1;EDN1;HDAC9;CYP19A1;CXCL11;FYN;CXCL5;MSR1;CYP27A1;FGF1;BIRC3;CD68;BNIP3;APOE…	6.45313e-17	0.0668317	Expression Targets
Expression Targets of VEGFA	544	VEGFA	79	14	NR4A3;EDN1;CXCL11;MSR1;HES1;BMP2;LY6K;GJA5;AXIN2;CD68;BNIP3;CXCL10;ADGRG6;STC2;CSF2;RARRES2;ACKR3;MKI67;KCNN4;ATOH8;IGFBP3;SEMA3A;EZR;ITGA6;ISG15;MMP2;ENPP2;MMP3;RCAN2;SOCS1;MMP7;ACE;CDH1;FBXO32;SERPINF1;MMP1;PREX1;MMP14;PTX3;ITGB2;SLC12A7;F3;CTSH;CTSD;SERPINE1;ADAMTS1;ICAM1;LOXL2;DLL4;CTSS;SMPD2;CXCL1;CTSL;FN1;CTSK;PTGES;ID3;KRT16;ID1;RGCC;JUNB;CXCL8;TFPI2;STAT4;IL6;CD14;TIMP1;JAM2;CLDN1;CCL11;C…	6.59677e-17	0.0608629	Expression Targets
Expression Targets of FOXO1	424	FOXO1	68	16	ABCA1;EDN1;KCNJ8;CSF1;CYP19A1;HES1;FYN;CYP27A1;BMP2;AXIN2;BNIP3;CXCL10;CSF2;MYOCD;PITX1;PPARG;IGF2;PDGFRA;ABCC9;SMOX;RXRA;IKBKE;KLF2;IRF7;MMP2;TRIB3;DCN;FBXO32;MMP1;ISL1;ETV7;SREBF1;PNPLA2;HAS2;DDIT4;FOXO1;ST6GALNAC6;SERPINE1;ICAM1;LOXL2;IL1B;IL1A;PPARGC1A;ANGPTL2;CTSL;FN1;CEBPB;RDH10;ID1;NAMPT;GSR;FASN;IL7R;CXCL8;BBC3;IL6;TCF7;TIMP1;C10orf10;CCL5;CCL2;ESM1;CD36;A2M;S1PR1;CCL20;SOD2;NFKBIE	6.64193e-17	0.0571909	Expression Targets
Expression Targets of NGF	579	NGF	82	14	NR4A3;CYP19A1;CXCL5;HES1;BMP2;BIRC3;CXCL10;ADGRG6;TMSB4X;ASIC1;CSF2;APOE;INHBA;LGALS3BP;PPARG;LGALS3;IGF2;PDGFRA;KLF4;TNFRSF1B;BEX2;LIF;MMP2;MMP3;FEZ1;PLA2G4A;TRIB3;P2RX7;OXTR;ISL1;DDX58;PLD1;RHOB;DDIT4;PSEN2;SERPINE1;GRIN2A;APOBEC3G;ANKRD1;ICAM1;WNT7B;KDM6B;TGFB3;CTSS;CLU;IL1A;SLC11A2;PPARGC1A;CTSL;CXCL1;SNCA;CEBPB;ALDH1A2;BCL2A1;ID1;SCN3A;PMP22;JUNB;EPAS1;GCH1;MYB;CD82;ADORA2A;HCN2;SQSTM1;BBC3;…	7.31644e-17	0.0616541	Expression Targets
Expression Targets of protein tyrosine kinase	304	protein tyrosine kinase	56	18	EDN1;ABCA3;CXCL11;BMP2;LDHA;CXCL10;PPARG;LGALS3;KLF4;SEMA3A;AREG;IRF7;MMP2;MMP3;PLA2G4A;MMP1;ISL1;MMP14;RHOB;HAS3;F3;SERPINE1;ICAM1;IL1B;KDM6B;TGFB3;IL1A;CXCL2;CXCL1;FN1;SCD;RGS16;CYBA;XDH;JUNB;EPAS1;IL7R;CXCL8;MAP3K5;IL6;TIMP1;SLC25A6;CCL5;BDKRB2;CCL7;RAD51;CLDN1;OAS1;NFKBIA;CCL2;BDNF;CD36;A2M;S1PR1;SOD2;CCL20	8.17508e-17	0.0518039	Expression Targets
Expression Targets of EDN1	384	EDN1	64	16	EDN1;MSR1;G6PD;GJA5;CD68;AXIN2;CSF2;INHBA;PPARG;GREM2;MKI67;CCNE2;PDGFRA;KLF4;EZR;LIF;AREG;KLF2;MMP2;MMP3;KIT;MMP7;SOCS1;CDH1;FBXO32;MMP1;CD3EAP;MMP14;ITGB2;SLC4A4;GRN;REN;NPR3;GDF15;SERPINE1;NDRG2;ANKRD1;ICAM1;ARRB1;TGFB3;SMPD2;CXCL1;FN1;PTGES;RGS16;CEBPB;CYBA;ID1;KRT18;FASN;JUNB;EPAS1;CXCL8;HCN2;IL6;TIMP1;CCL11;BDNF;CCL2;CD36;PI3;KLF15;SOD3;SOD2	8.29087e-17	0.0555074	Expression Targets
Expression Targets of CRP	187	CRP	43	22	ABCA1;EDN1;CSF1;F3;PROCR;SERPINE1;ICAM1;IL1B;IL1A;TLR6;CXCL10;CXCL2;BTG2;CXCL1;CSF2;AGTR1;PPARG;MKI67;ACKR3;CYBA;IL1RN;IGFBP3;GCH1;TNFRSF1B;CASP1;CST3;IKBKE;CXCL8;MMP11;IL6;MMP2;MMP3;TIMP1;MMP1;NFKBIA;CCL11;MMP14;BDNF;CCL2;CD36;A2M;C3;SOD2	8.84763e-17	0.0440123	Expression Targets
Expression Targets of GSK3B	429	GSK3B	68	15	BID;ABCA1;EDN1;SMAD1;MSX2;HES1;AXIN2;BIRC3;CXCL10;CSF2;PPARG;LGALS3;PDE4D;KLF4;PEG10;RXRA;CASP1;GLI1;MMP2;SOCS1;MMP7;CDH1;FBXO32;MMP1;RELB;SREBF1;ALPL;FOXO1;GDF15;F3;NUPR1;CTSH;SERPINE1;CTSB;ICAM1;IL1B;DLL4;PPARGC1A;CXCL2;SNCA;TRAF1;FN1;PTGES;CYBA;BCL2A1;IL1RN;FASN;PMP22;JUNB;MYB;JUP;HHEX;TP53INP1;CXCL8;MAP3K5;BBC3;IL6;CCL5;CCL7;CLDN1;GPNMB;NFKBIA;CCL2;BDNF;KLF15;STC1;SKP2;CNN1	1.23321e-16	0.0569514	Expression Targets
Expression Targets of MAP2K1	282	MAP2K1	53	18	GTF2I;ABCA1;KCNJ8;EDN1;MSR1;BMP2;BIRC3;CSF3;CXCL10;CSF2;APOE;PPARG;MKI67;IGFBP3;KLF4;ITGA6;AREG;MMP2;MMP3;P2RX7;CDH1;DCN;FBXO32;MMP1;MMP14;DDIT4;SERPINE1;ICAM1;IL1B;CLU;CXCL2;CXCL1;ID2;SNCA;ERRFI1;CEBPB;ID1;IL1RN;FASN;JUNB;JUND;CXCL8;TFPI2;IL6;RAD51;CLDN1;NFKBIA;BDNF;CCL2;IL13RA2;A2M;SOD2;CCL20	2.3401e-16	0.0499058	Expression Targets
Expression Targets of RHOA	218	RHOA	46	21	FADS2;ABCA1;STMN1;EDN1;GDF15;F3;CTSD;SERPINE1;MSR1;HES1;ICAM1;IL1B;BMP2;CD68;BIRC3;IL1A;AGTR1;SNCA;MYOCD;FN1;PTGES;CEBPB;MX1;IGF2;SLC8A1;PDGFRA;FBLN2;CXCL8;FLRT3;HMMR;AKR1C3;KLF2;GSTP1;GLI1;CHPF;MMP2;IL6;MMP3;FADS1;MMP7;CCL5;CDH1;CCL2;CD36;RHOB;SKP2	2.47517e-16	0.0457711	Expression Targets
Expression Targets of CCL2	184	CCL2	42	22	ABCA1;F3;CXCL11;SERPINE1;ICAM1;KDM6B;BMP2;SMO;CD68;CXCL10;CXCL2;CXCL1;FN1;CXCL3;MKI67;GDF5;SEMA3A;CXCL8;GLI1;IL6;ZC3H12A;MMP2;KIT;MMP3;TIMP1;MMP7;CCL5;CCL7;KISS1;CDH1;P2RX4;DCN;CLDN1;MMP1;OXTR;CCL11;CCL2;MMP14;CD36;PTX3;SREBF1;ITGB2	2.70035e-16	0.0430769	Expression Targets
Expression Targets of SMAD3	490	SMAD3	73	14	POLR2A;ABCA1;SOX4;EDN1;SMAD1;MSX2;CYP19A1;HES1;MSR1;AXIN2;COL6A1;CSF2;COL6A2;MYOCD;PPARG;LGALS3;KLK4;TMEM119;SEMA3A;LIF;GLI1;IRF7;MMP2;TNFSF13B;TRIB3;TNFAIP6;CDH1;DCN;FBXO32;MMP1;PLD1;RHOB;PTX3;PNPLA2;HAS2;REN;ST6GALNAC6;FOXO1;F3;PLOD2;SERPINE1;ANKRD1;ARRB1;ASPN;WNT7B;TGFBI;IL1B;TGFB3;PPARGC1A;CXCL1;SNCA;ARL4C;FN1;CXCL16;ID1;KDM7A;FMOD;JUNB;LUM;HHEX;STAT4;IL6;MET;TIMP1;RAD51;CLDN1;CGA;NFIL3;CCL2;…	2.71581e-16	0.0584	Expression Targets
Expression Targets of TNFSF12	138	TNFSF12	36	25	HAS2;F3;SERPINE1;IL19;HES1;ICAM1;BIRC3;CXCL10;PPARGC1A;CXCL2;CSF2;TRAF1;FN1;CXCL16;MKI67;BCL2A1;COL17A1;CXCL8;MMP2;IL6;MMP3;TIMP1;CCL5;CDH1;CCL7;FBXO32;MMP1;NFKBIA;CCL11;GALNT3;CCL2;CD36;KLF15;NFKB2;CCL20;SOD2	4.42646e-16	0.0385027	Expression Targets
Expression Targets of VDR	327	VDR	57	17	CSF1;MSX2;CYP19A1;MSR1;CYP27A1;BMP2;G6PD;NINJ1;BNIP3;CXCL10;CSF2;AGTR1;INHBA;PPARG;SLC8A1;IGFBP3;GLI1;MMP2;MMP3;DPT;SOCS1;CDH1;DCN;S100A3;PLD1;RELB;SREBF1;PNPLA2;ITGB2;DDIT4;REN;ALPL;HTRA1;F3;SERPINE1;ADAMTS1;IL1B;IL1A;KSR1;CTSL;FN1;CEBPB;ID1;KRT16;GPRC5A;FASN;TREM1;CXCL8;BBC3;CD14;IL6;TIMP1;PODXL;CCL5;NFKBIA;CCL2;CD36	5.65777e-16	0.0516772	Expression Targets
Expression Targets of IL33	197	IL33	43	21	ABCA1;EDN1;CSF1;F3;CXCL11;ADAMTS1;ICAM1;IL1B;DLL4;RSAD2;CD68;CXCL10;CXCL2;CSF2;CXCL1;APOE;FN1;CTSK;PPARG;CXCL16;IL1RN;IL7R;CXCL8;MME;KLF2;IRAK2;AREG;IRF7;CD14;MMP2;IL6;MMP3;TIMP1;CCL5;CDH1;CCL7;MMP1;NFKBIA;CCL11;CCL2;CD36;SREBF1;NR1H2	6.64605e-16	0.0435664	Expression Targets
Expression Targets of NF-AT	380	NF-AT	62	16	ABCA1;KCNJ2;EDN1;SOX4;CSF1;ABCA3;B3GAT3;HES1;MSR1;FYN;CXCL5;BMP2;CD68;AXIN2;CSF2;MYOCD;PPARG;ACKR3;IGF2;SLC8A1;CCNE2;ACP5;LIF;BST2;TNFSF13B;MMP2;ENPP2;SOCS1;MMP14;PLD1;DDIT4;F3;PROCR;APOBEC3G;SERPINE1;ADAMTS1;ICAM1;IL1B;CXCL2;PPARGC1A;ANGPTL2;CXCL1;CTSL;FN1;CTSK;PTGES;ID3;IL1RN;IL7R;CXCL8;STAT4;BBC3;IL6;TIMP1;CCL5;CGA;NFIL3;CCL2;BDNF;IL13RA2;CYGB;CCL20	7.30576e-16	0.0538662	Expression Targets
Expression Targets of EGFR	523	EGFR	75	14	FADS2;BID;SOX4;CSF1;CYP19A1;CXCL5;HES1;FGF1;AXIN2;BIRC3;CXCL10;E2F8;CSF2;MAP2K6;IGFBP3;KLF4;SMOX;ITGA6;CASP1;CST3;CLDN11;AREG;GLI1;ACPP;MMP11;MMP2;MMP3;PLA2G4A;MMP7;ACE;TNFAIP6;CDH1;MMP1;SERPINF1;MMP14;RHOB;HAS3;HAS2;ELF3;F3;TAP1;SPRY1;CTSD;SERPINE1;ICAM1;IL1A;EGFL7;PPARGC1A;CXCL1;ID2;SCD;FN1;ERRFI1;PTGES;CEBPB;ASPM;ID3;ID1;KRT18;FASN;CTSF;CXCL8;IL6;MET;SCN9A;CCL5;RAD51;NFKBIA;AURKA;CCL2;BDNF;CD3…	8.58098e-16	0.058548	Expression Targets
Expression Targets of PPAR	449	PPAR	68	15	FADS2;ABCA1;EDN1;CYP19A1;CXCL11;MSR1;CYP27A1;FGF1;CXCL10;ESRRA;CSF2;AGTR1;APOE;PPARG;IGFBP2;PDGFRA;INSIG1;KLF4;ALDH2;MTHFR;MME;AKR1C3;MMP2;TRIB3;ACE;CDH1;TSPO;SREBF1;NPC1;PNPLA2;HAS2;REN;GRN;FOXO1;F3;GDF15;CCBL1;SERPINE1;ADAMTS1;ICAM1;SAT1;FABP3;IL1B;IL1A;PPARGC1A;GBA;FN1;SCD;ALDH1A2;NPC2;NAMPT;TSC22D1;IL1RN;FASN;EPAS1;CXCL8;GSTP1;IL6;CD14;CCL5;ASS1;NFKBIA;CCL11;CCL2;CD36;KLF15;S1PR1;SOD2	1.3171e-15	0.0560132	Expression Targets
Expression Targets of MTOR	634	MTOR	84	13	FADS2;ABCA1;CYP19A1;HSD11B1;HES1;BMP2;CSF3;LDHA;BNIP3;CXCL10;ESRRA;PPARG;RRM2;MKI67;IGF2;IGFBP2;DROSHA;PDGFRA;IGFBP3;SEMA3A;BEX2;KLF2;IRF7;GLI1;ARL4D;MMP2;PDK3;KIT;MMP3;RCAN2;ACE;MMP7;KISS1;CDH1;FBXO32;SERPINF1;MMP14;TNFSF18;SLC40A1;NPC1;SREBF1;PNPLA2;DDIT4;ALPL;F3;GDF15;SERPINE1;ICAM1;IL1B;IL1A;CLU;PPARGC1A;ID2;FN1;SCD;CXCL16;PTGES;CEBPB;ID1;IL1RN;PIM3;FASN;JUNB;TREM1;EPAS1;FBN1;IL7R;CXCL8;STAT4…	1.62664e-15	0.0607375	Expression Targets
Expression Targets of ESR1	684	ESR1	88	12	ABCA1;EDN1;KIF18A;MSX2;CYP19A1;HES1;CYP27A1;BMP2;G6PD;BNIP3;ESRRA;BTG2;INHBB;AGTR1;APOE;MYOCD;PITX1;INHBA;PPARG;ACKR3;APOD;MKI67;IGF2;CCNE2;IGFBP3;LIF;AREG;MME;ACPP;MMP2;TNFSF13B;MMP3;ACE;P2RX7;MMP7;KISS1;CDH1;DCN;MMP1;OXTR;PREX1;MMP14;ISG20;C3;RELB;SREBF1;PNPLA2;REN;ALPL;FOXO1;CTSD;SERPINE1;NDRG2;ANKRD1;IL1B;TGFB3;IL1A;RAB31;PPARGC1A;CXCL1;FN1;SCD;ID1;NRIP1;FASN;GCH1;MYB;LUM;CD82;CXCL8;TFPI2;EPH…	1.94743e-15	0.0615815	Expression Targets
Expression Targets of CTNNB1	821	CTNNB1	99	12	CSF1;HES1;LDHA;AXIN2;ESRRA;INHBB;AGTR1;PITX1;MKI67;KLF4;GLI1;MMP2;MMP3;SOCS1;MMP7;MMP1;ISL1;DDX58;S100A3;MMP14;PLD1;TNFRSF19;HAS2;REN;ALPL;SATB1;CTSH;SERPINE1;ICAM1;SMO;CLU;PPARGC1A;ID2;TRAF1;FASN;PMP22;HHEX;CD82;BBC3;CD14;TCF7;PODXL;CCL5;CCL7;CLDN1;NFKBIA;CTHRC1;CCL2;BDNF;CD36;SOD3;SOD2;EDN1;SMAD1;MSX2;CXCL6;CYP19A1;FGF1;BMP2;COL11A1;PPARG;ACKR3;GREM2;IGF2;CCNE2;PDGFRA;AREG;KLF2;ENPP2;ACE;CDH1;S…	2.10747e-15	0.0636656	Expression Targets
Expression Targets of Rho kinase	221	Rho kinase	45	20	FADS2;HAS2;ABCA1;EDN1;F10;CSF1;F3;SERPINE1;MSR1;CTSB;ICAM1;TGFBI;IL1B;BMP2;TGFB3;CD68;PPARGC1A;CXCL2;CXCL1;MYOCD;FN1;PPARG;MKI67;FBLN2;LUM;CXCL8;MMP2;CHPF;IL6;MMP3;SCN9A;FADS1;ACE;CCL5;BDKRB2;CDH1;DCN;CCL11;CCL2;BDNF;MMP14;STC1;CD36;PTX3;ITGB2	2.14151e-15	0.0445986	Expression Targets
Expression Targets of WNT5A	186	WNT5A	41	21	ABCA1;ALPL;EDN1;F3;MSX2;CYP19A1;HES1;IL1B;TMOD1;WISP1;AXIN2;CXCL2;CXCL1;FN1;PPARG;CXCL16;MKI67;ID3;INSIG1;JUP;JUND;ITGA6;CXCL8;ROR2;MMP2;IL6;MMP3;MMP7;SOCS1;CCL5;PODXL;KISS1;CCL7;CDH1;SERPINF1;MMP1;ISL1;CGA;CCL2;MMP14;BDNF	2.24073e-15	0.0419223	Expression Targets
Expression Targets of PTEN	297	PTEN	53	17	ABCA1;STMN1;SOX4;EDN1;CYP19A1;CXCL5;MSR1;G6PD;GJA5;ESRRA;BTG2;MKI67;IGF2;IGFBP2;IGFBP3;ITGA6;BEX2;KLF2;GLI1;MMP2;PLA2G4A;TRIB3;CDH1;FBXO32;MMP14;SREBF1;HAS2;F3;ELF3;SERPINE1;ICAM1;IL1B;CDX1;WISP1;CXCL1;FN1;CEBPB;IL1RN;FASN;EPAS1;CXCL8;BBC3;IL6;MET;TIMP1;CCL5;RAD51;CCL11;CCL2;SERPINE2;SKP2;CD34;SOD2	2.27127e-15	0.0492108	Expression Targets
Expression Targets of Ras GTPase	501	Ras GTPase	72	14	ABCA1;SMAD9;KCNJ2;EDN1;HES1;BMP2;BNIP3;CXCL10;LGALS3;IGFBP2;SLC8A1;IGFBP3;ITGA6;ETS2;CST3;ISG15;HMMR;LIF;AREG;GLI1;MMP2;MMP3;PLA2G4A;SOCS1;PTPRU;CDH1;DCN;MMP14;PLD1;IL24;RHOB;HAS2;REN;NPR3;PIK3IP1;SERPINE1;ICAM1;PLAC8;IL1B;TGFB3;CDX1;CTSS;CLU;CXCL2;CXCL1;CTSL;TPP1;ERRFI1;FN1;ARL4C;PTGES;KRT16;KRT18;JUNB;GCH1;MYB;IL7R;CXCL8;ADORA2A;TFPI2;GSTP1;BBC3;IL6;CCL5;BDKRB2;NFKBIA;CGA;NFIL3;CCL2;CD36;SKP2;S…	3.01057e-15	0.0570523	Expression Targets

## Sheet: BJ hTERT+ SV40+
Name	Total # of Neighbors	Gene Set Seed	Overlap	Percent Overlap	Overlapping Entities	p-value	Jaccard similarity	Hit type
Expression Targets of TNF	2271	TNF	247	10	TLR4;HSD11B1;SLC5A3;ADAMTS5;TLR2;PIM1;LEPR;CALR;OCLN;CSF3;ST6GALNAC3;CSF2;RARRES2;LGALS3BP;PXDN;PSAT1;PAX8;SLC37A2;TNFAIP3;IL17RD;MXRA5;KLF4;CASP4;AKR1C3;TRIB3;CSGALNACT2;SLC18A2;NCF2;CDCP1;IRS2;PLAU;AKR1B1;F2RL1;CTH;F2R;CBR3;LOX;CCBL1;PLOD2;PROCR;ZC3H12C;CLIC4;ICAM1;SMPD1;ACKR4;FABP5;ICOSLG;TSLP;FAP;CXCL16;ID3;ID1;ABCC3;TP53INP1;JAM2;KLF13;NFKBIA;NFIL3;CD24;FCGRT;SOD2;GPR4;TXNIP;SLC38A1;POSTN;BI…	4.07811e-28	0.0849089	Expression Targets
Expression Targets of TGFB1	2054	TGFB1	212	10	HRAS;SLC35C1;TLR4;PAQR8;SLC2A3;ADAMTS5;TLR2;RARB;LEPR;SULF1;CALR;OCLN;CSF2;LOXL4;CLEC3B;PXDN;PAX8;KLF4;CSRP2;AKR1C3;TRIB3;NCF2;PLAU;F2RL1;CTH;F2R;LOX;PLOD2;CLIC4;ICAM1;SMPD1;TRPM7;SOX6;TSLP;FAP;CCNG1;CXCL16;ID3;ID1;LTBP1;AIMP2;FBN2;NEDD4L;LY6E;JAM2;NFKBIA;NFIL3;CD24;FERMT1;SOD2;TXNIP;POSTN;MAFG;FGF1;BIRC3;SPARC;IL22RA1;GLCE;DAPK1;NME1;IGFBP2;IGFBP3;RORA;NNMT;IGFBP6;AREG;PHACTR1;NOTCH3;CDON;IL18R1…	8.01421e-21	0.0777411	Expression Targets
Expression Targets of EPAS1	285	EPAS1	61	21	KITLG;SLC2A3;FXN;COL1A2;PTGS2;OCLN;EFNA1;BNIP3;COL11A1;CXCL12;LOXL4;VEGFA;PDK1;PPARA;CYBRD1;FHL1;AREG;ACSL5;PLA2R1;PTPRB;ZC3H12A;KLF5;PPFIA4;NOTCH3;CDCP1;IRS2;TUBB3;SREBF2;NDRG1;P4HA1;PDCD4;TERT;LOX;TFPI;SERPINE1;SPRY2;ICAM1;SMPD1;DLL4;SOX6;BAK1;CXCL2;ZNF395;CXCL1;CEBPB;MXI1;NAMPT;APLN;NRG1;CXCL8;BHLHE40;IL6;CA9;CCL5;CRY2;CLDN1;PCK2;NFIL3;IL11;CD24;SOD2	2.62458e-20	0.0550045	Expression Targets
Expression Targets of EGF	977	EGF	125	12	ODC1;KITLG;PRKCH;SLC2A3;HSD11B1;ADAMTS5;PIM1;TLR2;RARB;ATP2B1;OCLN;CSF3;PLPP3;CSF2;INHBA;LGALS3BP;VEGFA;ETV1;KLF4;PRLR;ETV4;SH3PXD2B;MME;VLDLR;S100A4;DPP4;SLC18A2;ITGA1;CDCP1;IRS2;PLAU;SLCO2A1;TAGLN;TPBG;LOX;ITGB3;SERPINE1;CBS;SPRY2;ICAM1;SMPD1;TRPM7;TSLP;CCNG2;SERPINB2;DUSP6;ERRFI1;PAPPA;DUSP5;ID1;LTBP1;RAPH1;ABCC3;DGKH;SCN9A;CCL5;CLDN1;NFKBIA;CCL2;FERMT1;COL1A1;ABCA1;LRIG1;TXNIP;CXCL11;COL1A2;P…	2.7473e-19	0.0719632	Expression Targets
Expression Targets of IL1 family	559	IL1 family	87	15	COL1A1;KITLG;ABCA1;CXCL6;CXCL11;SLC2A3;HSD11B1;NFKBIZ;ADAMTS5;IDO1;TLR2;OLR1;LEPR;PTGS2;OCLN;BIRC3;CSF3;SPARC;COL11A1;PTGS1;CXCL12;CSF2;INHBA;VEGFA;TNFAIP3;IGFBP3;RORA;IL17RD;PPARA;CASP4;AREG;MME;ZC3H12A;KLF5;S100A4;DPP4;PROS1;FBXO32;PECAM1;PLAU;ACTG2;OXTR;S100A3;IL24;MMP16;PTX3;F2RL1;F2R;LOX;TFPI;ITGB3;IL1RL1;PROCR;TFRC;APOBEC3G;SERPINE1;ICAM1;SAT1;IL1B;IL1A;CXCL2;IL1R1;TSLP;ICOSLG;FAP;CXCL1;SER…	8.17228e-19	0.064112	Expression Targets
Expression Targets of F2	427	F2	74	17	COL1A1;PRKCE;ODC1;TLR4;TXNIP;FXN;SLC2A3;CXCL11;TLR3;FGF1;OLR1;PTGS2;CSF3;SPAG4;CXCL12;CSF2;LOXL4;INHBA;VEGFA;IGFBP2;KLF4;CYBRD1;MME;AREG;CDCP1;PECAM1;PLAU;ACTG2;PENK;ARG2;TAGLN;AKR1B1;EIF5A;F2RL1;CTH;F2R;LOX;ITGB3;TFPI;TFRC;PROCR;DDIT3;CDKN1C;CBS;SERPINE1;NPPB;ICAM1;IL1B;SMPD1;CD46;IL1A;CXCL2;CXCL1;SERPINB2;CEBPB;ID3;THBS1;ID1;EGLN1;ABCC3;CD82;CXCL8;UCP2;IL6ST;KLF10;SLC7A11;IL6;HOXD10;CCL5;NFKBIA…	8.72529e-19	0.0597738	Expression Targets
Expression Targets of HIF1A	873	HIF1A	115	13	KITLG;ATRIP;TLR4;ATP1B1;FXN;SLC2A3;HSD11B1;ADAMTS5;TLR2;RARB;SULF1;OCLN;STC2;LOXL4;VEGFA;KLF4;MME;VLDLR;S100A4;DPP4;ITGA1;FBXO32;IRS2;PLAU;TAGLN;P4HA1;INSIG2;F2RL1;F2R;LOX;DDIT4L;PLOD2;FAM162A;CBS;SERPINE1;ICAM1;DUSP2;TSLP;ZNF395;CCNG2;ERRFI1;CD82;SLC7A11;CCL5;CLDN1;NFKBIA;PCK2;CCL2;CD24;SOD2;CCL20;ABCA1;CXCL6;COL1A2;POSTN;SLC38A1;PTGS2;BNIP3;SPARC;PTGS1;CXCL12;BNIP3L;IGFBP2;FGF11;IGFBP3;PDK1;ROR…	9.6158e-19	0.0699939	Expression Targets
Expression Targets of SP1	1746	SP1	183	10	PRKCE;HRAS;ODC1;PRKCH;PHGDH;TLR4;ATP1B1;ACSBG1;SLC2A3;TLR3;HSD11B1;ADAMTS5;DMD;PIM1;TLR2;PRKG1;OLR1;ATP2B1;CALR;STC2;CSF2;LOXL4;VEGFA;NR3C2;TNFAIP3;VAMP2;KLF4;ETV4;PRLR;CHRNA5;CSRP2;TNNT1;AKR1C3;MME;IRAK2;PTGES2;VLDLR;S100A4;SLC18A2;DPP4;PROS1;NCF2;SLC16A2;IRS2;MGARP;PLAU;OXTR;GLRB;OXCT1;TAGLN;ALDOC;P4HA1;CTH;F2R;CBR3;ITGB3;PLOD2;PROCR;SERPINE1;CBS;BACH1;SPRY2;HTR7;ICAM1;SAT1;PSG5;SMPD1;ITGB8;SLC…	1.70491e-18	0.0747549	Expression Targets			Expression Targets of IFNG	2.72638e-16	15.5644
Expression Targets of IL1B	1448	IL1B	159	10	PRKCE;KITLG;PHGDH;SLC2A3;HSD11B1;ADAMTS5;TLR2;IDO1;RARB;OLR1;LEPR;OCLN;ERN1;CSF3;CSF2;RARRES2;INHBA;VEGFA;VAMP2;MYBBP1A;PRLR;AKR1C3;MME;IRAK2;VLDLR;PTGES2;ZC3H12A;S100A4;SLC18A2;ITGA1;C1QTNF1;IRS2;FBXO32;LGMN;PLAU;OXTR;SLCO2A1;TAGLN;AKR1B1;MMP16;P4HA1;CTH;F2RL1;F2R;CBR3;LOX;ITGB3;NUPR1;PLOD2;PROCR;CBS;SERPINE1;ICAM1;SMPD1;ACKR4;ITGB8;BAK1;FABP5;ICOSLG;TSLP;ITPR1;FAP;SERPINB2;PAPPA;CXCL16;LY96;ABC…	7.06453e-18	0.0731371	Expression Targets			Expression Targets of IL1B	7.06453e-18	17.1509
Expression Targets of IFNG	1479	IFNG	157	10	HRAS;ODC1;TRIM34;TLR4;SLC2A3;FXN;TLR3;HSD11B1;PIM1;TLR2;IDO1;RARB;OLR1;LEPR;CALR;OCLN;ERN1;CSF3;CSF2;RARRES2;INHBA;LGALS3BP;VEGFA;NR3C2;TNFAIP3;KLF4;PRLR;CASP4;PTGES2;VLDLR;HSPE1;SLC25A10;S100A4;DPP4;NCF2;ITGA1;FBXO32;IRS2;LGMN;PLAU;MASP1;LOX;ITGB3;CCBL1;BACH1;SERPINE1;TPT1;CLIC4;ICAM1;SAT1;SMPD1;ACKR4;ITGB8;SLC26A6;BAK1;ICOSLG;TSLP;WNT2B;SERPINB2;PAPPA;CXCL16;LY96;ABCC3;NRG1;CD82;SLC7A11;CCL5;BD…	2.72638e-16	0.0711373	Expression Targets			Expression Targets of SP1	1.70491e-18	17.7683
Expression Targets of IGF1	828	IGF1	105	12	HRAS;ODC1;KITLG;TLR4;FXN;SLC2A3;HSD11B1;ADAMTS5;DMD;TLR2;PIM1;RARB;LEPR;OCLN;CSF3;CSF2;RARRES2;INHBA;VEGFA;NR3C2;TNFAIP3;KLF4;SLC38A4;PRLR;FOXO4;TRIB3;SLC16A2;IRS2;FBXO32;PLAU;TAGLN;LOX;DDIT4L;SERPINE1;TRIB2;ICAM1;SAT1;SMPD1;CCNG2;SERPINB2;DUSP6;SCD;ID1;ABCC3;PC;SLC7A11;SCN9A;CCL5;SLC38A2;CLDN1;KLF13;NFKBIA;NFIL3;CUZD1;NFIB;CD24;SOD2;CCL20;COL1A1;ABCA1;TXNIP;COL1A2;SLC38A1;MAFG;PTGS2;BIRC3;BNIP3;…	5.42986e-16	0.0652985	Expression Targets			Expression Targets of HIF1A	9.6158e-19	18.017
Expression Targets of AKT1	983	AKT1	117	11	ODC1;TLR4;SLC2A3;PIM1;IDO1;RARB;OLR1;VEGFA;HBP1;PAX8;RBL2;KLF4;FOXO4;PTGES2;SYT1;ZC3H12A;RCAN2;TRIB3;S100A4;ITGA1;IRS2;FBXO32;PLAU;OXCT1;TAGLN;OPN3;CTH;INSIG2;AMACR;LOX;SERPINE1;BACH1;TPT1;ICAM1;BAK1;FAP;CCNG1;CCNG2;DUSP6;SCD;CXCL16;ID1;PIM3;ABCC3;SCN9A;JAM2;CCL5;CLDN1;NFKBIA;NFIL3;CCL2;KLF15;CD24;CCL20;SOD2;COL1A1;ABCA1;TXNIP;HDAC9;CXCL11;COL1A2;COL4A1;PTGS2;GABARAPL1;BIRC3;BNIP3;PTGS1;BNIP3L;IG…	1.09302e-15	0.066819	Expression Targets			Expression Targets of F2	8.72529e-19	18.0592
Expression Targets of growth factor	924	growth factor	112	12	ODC1;KITLG;FXN;HSD11B1;ADAMTS5;PIM1;ATP2B1;CSF3;PLPP3;INHBA;CLEC3B;VEGFA;HBP1;NR3C2;KLF4;PRLR;FOXO4;MME;SYT1;DPT;S100A4;NCF2;ITGA1;FBXO32;PLAU;LGMN;OXTR;TPBG;F2RL1;F2R;LOX;SPRY1;SERPINE1;TPT1;SPRY2;ICAM1;SAT1;TRPM7;SOX6;ADGRL4;SERPINB2;DUSP6;SCD;ERRFI1;PAPPA;ID3;FRZB;NRG1;CD82;CCL5;CLDN1;NFKBIA;CCL2;KLF15;SOD2;CCL20;COL1A1;ABCA1;TXNIP;COL1A2;POSTN;SLC38A1;PTGS2;EFNA1;COL4A3;BIRC3;BNIP3;SPARC;PTGS…	1.34219e-15	0.0659988	Expression Targets			Expression Targets of IL1 family	8.17228e-19	18.0877
Expression Targets of HIF-1	458	HIF-1	71	15	KITLG;ABCA1;ATRIP;TLR4;FXN;SLC2A3;TLR3;COL1A2;HSD11B1;TLR2;PTGS2;BNIP3;CXCL12;STC2;BNIP3L;VEGFA;ACO1;FGF11;PDK1;RORA;KLF4;PPARA;CYBRD1;TNFRSF10D;MME;MKNK2;TRIB3;DPP4;ACTG2;TUBB3;ARG2;NDRG1;NPC1;P4HA1;TERT;DDIT4;LOX;DDIT4L;PLOD2;TFRC;CBS;NPPB;SERPINE1;SMARCA4;ICAM1;DLL4;IL1B;CD46;BAK1;CXCL1;MUC1;THBS1;MXI1;EGLN1;NAMPT;APLN;NT5E;PC;CXCL8;BHLHE40;SLC7A11;IL6;CA9;CLDN1;PCK2;SDPR;CCL2;IL11;LAMA3;STC1;…	2.0076e-15	0.0558176	Expression Targets			Expression Targets of EGF	2.7473e-19	18.5611
Expression Targets of cytokine	1461	cytokine	152	10	ODC1;KITLG;SLC2A3;FXN;HSD11B1;ADAMTS5;DMD;TLR2;PIM1;IDO1;OLR1;ATP2B1;SULF1;LEPR;OCLN;RARRES3;CSF3;CSF2;PLPP3;RARRES2;INHBA;LGALS3BP;VEGFA;KLF4;PRLR;MME;AKR1C3;PLA2R1;ZC3H12A;DPT;S100A4;SLC18A2;MANF;PROS1;NCF2;IRS2;FBXO32;PLAU;OXTR;AKR1B1;TAGLN;P4HA1;TPBG;LOX;ITGB3;PLOD2;PROCR;SERPINE1;ICAM1;SAT1;SMPD1;BAK1;TSLP;FAP;SERPINB2;SCD;PAPPA;CXCL16;ID3;ID1;LY96;ABCC3;CD82;SCN9A;CCL5;JAM2;BDKRB2;CLDN1;NFK…	5.2207e-15	0.0692799	Expression Targets			Expression Targets of EPAS1	2.62458e-20	19.5809
Expression Targets of MTOR	634	MTOR	86	13	COL1A1;ODC1;KITLG;ABCA1;TLR4;TXNIP;SLC2A3;MTHFD2;HSD11B1;DMD;ADAMTS5;IDO1;OLR1;LEPR;PTGS2;CSF3;BNIP3;SPARC;CXCL12;PTGS1;VEGFA;PSAT1;HECA;IGFBP2;OGT;ATP5D;IGFBP3;RORA;BEX2;PRLR;IGFBP6;KLF5;RCAN2;S100A4;BTG1;EIF4B;IRS2;FBXO32;GRIA1;PLAU;ACTG2;SIRT3;SPX;TAGLN;KCNAB2;SREBF2;PDCD4;NPC1;TERT;DDIT4;BACH2;IL1RL1;TFRC;DDIT3;SERPINE1;TPT1;ICAM1;IL1B;ELK3;SLC16A7;IL1A;BAK1;CCNG2;DUSP6;MUC1;SCD;CXCL16;CEBPB;…	6.39589e-15	0.060014	Expression Targets			Expression Targets of TGFB1	8.01421e-21	20.0961
Expression Targets of STAT3	897	STAT3	108	12	TLR4;SLC2A3;ADAMTS5;TLR2;IDO1;PIM1;LEPR;CALR;OCLN;PDIA4;RARRES2;VEGFA;KLF4;BEX2;CHRNA5;ETV4;AKR1C3;S100A4;NCF2;PROS1;IRS2;FBXO32;TAGLN;ALDOC;CTH;LOX;ITGB3;PLOD2;SERPINE1;ICAM1;SOX6;DUSP2;GBP4;DUSP5;ID1;PIM3;SLC7A11;CCL5;SLC38A2;CLDN1;NFIL3;CCL2;TMEFF2;SOD2;CCL20;COL1A1;CXCL11;HDAC9;NFKBIZ;COL1A2;POSTN;PTGS2;BIRC3;BNIP3;KLF11;SPARC;CXCL12;PTN;SDCBP;NME1;CDA;DAPK1;RORA;NNMT;BST2;SH3BP5;KLF5;IL18R1;…	7.33127e-15	0.0645161	Expression Targets			Expression Targets of TNF	4.07811e-28	27.3895
Expression Targets of IL6	1074	IL6	122	11	KITLG;SLC2A3;HSD11B1;ADAMTS5;PIM1;IDO1;OLR1;OCLN;ERN1;CSF2;VEGFA;PRLR;AKR1C3;VLDLR;TRIB3;S100A4;PROS1;ITGA1;C1QTNF1;IRS2;FBXO32;PLAU;OXTR;FUT11;TAGLN;MASP1;P4HA1;CTH;LOX;ITGB3;SERPINE1;CBS;ICAM1;FAP;ITPR1;SERPINB2;DUSP6;SCD;PAPPA;CXCL16;ID1;LY96;LTBP1;ABCC3;FRZB;PC;RICTOR;CCL5;SLC38A2;CLDN1;CCL2;CD24;CCL20;SOD2;COL1A1;ABCA1;CXCL6;COL1A2;SLC38A1;FGF1;PTGS2;GABARAPL1;BIRC3;BNIP3;IL22RA1;CXCL12;PTGS…	8.19744e-15	0.0664126	Expression Targets
Expression Targets of PKC	940	PKC	111	11	PRKCE;ODC1;PHGDH;PRKCH;TLR4;ATP1B1;PIM1;TLR2;IDO1;RARB;OLR1;LEPR;OCLN;CSF3;SNN;CSF2;INHBA;VEGFA;SLC6A9;PAX8;NR3C2;TNFAIP3;KLF4;ETV4;MME;TRIB3;SLC18A2;FBXO32;IRS2;PLAU;OXTR;SLCO2A1;TAGLN;AKR1B1;F2R;APOBEC3F;LOX;SPRY1;SERPINE1;ICAM1;SAT1;PAM;TSLP;CCNG2;SERPINB2;DUSP6;ERRFI1;PAPSS2;ABCC3;NRG1;TP53INP1;SCN9A;CCL5;SLC38A2;CLDN1;BFSP1;NFKBIA;NFIL3;CCL2;CCL20;SOD2;COL1A1;ABCA1;CXCL11;COL1A2;COL4A1;PTGS2…	1.13882e-14	0.0647608	Expression Targets
Expression Targets of NF-kB	1708	NF-kB	169	9	ODC1;KITLG;TLR4;ATP1B1;SLC2A3;HSD11B1;ADAMTS5;SLC5A3;IDO1;PIM1;TLR2;OLR1;OCLN;CSF3;CSF2;RARRES2;LGALS3BP;INHBA;VEGFA;PAX8;TNFAIP3;CHRM3;KLF4;BEX2;CASP4;AKR1C3;MME;PLA2R1;ZC3H12A;TRIB3;DPP4;RPS6KA4;NCF2;PROS1;FADS3;FBXO32;PLAU;OXTR;AKR1B1;CTH;F2RL1;HSPB8;CBR3;LOX;ITGB3;SPRY1;ITGB4;PROCR;CBS;SERPINE1;CLIC4;SMARCA4;ICAM1;SAT1;BAK1;ICOSLG;TSLP;FABP5;CCNG1;ITPR1;SERPINB2;CCNG2;DUSP6;SCD;PAPPA;CXCL16;L…	1.1415e-14	0.0697195	Expression Targets
Expression Targets of INS	1275	INS	137	10	PRKCE;ODC1;KITLG;PHGDH;TLR4;SLC2A3;HSD11B1;SLC5A3;IDO1;TLR2;PIM1;RARB;VCP;LEPR;CALR;OCLN;CSF2;RARRES2;INHBA;VEGFA;PSAT1;AK1;SLC38A4;PRLR;FOXO4;AKR1C3;VLDLR;TRIB3;FBXO32;IRS2;PLAU;PPP1R3G;SLC22A3;CTH;INSIG2;LOX;CCDC3;SERPINE1;CBS;ICAM1;SMARCA4;CCNG2;SERPINB2;BCHE;DUSP6;SCD;ERRFI1;PAPPA;ID3;DUSP5;ID1;INHBE;NRG1;PC;NEDD4L;SCN9A;CCL5;SLC38A2;PCK2;NFIL3;CCL2;RSPO3;KLF15;SOD2;CCL20;COL1A1;ABCA1;TXNIP;F…	1.2332e-14	0.0677212	Expression Targets
Expression Targets of MAPK14	862	MAPK14	104	12	SLC2A3;HSD11B1;ADAMTS5;SLC5A3;IDO1;PIM1;TLR2;OLR1;OCLN;CSF2;INHBA;PXDN;VEGFA;HBP1;KLF4;ETV4;CASP4;MME;PTGES2;VLDLR;ZC3H12A;TRIB3;FBXO32;PLAU;TAGLN;MASP1;CTH;ITGB3;BACH1;SERPINE1;SPRY2;ICAM1;ITGB8;TSLP;SERPINB2;DUSP6;CXCL16;DUSP5;ID3;ID1;PIM3;ABCC3;PAPSS2;JAM2;CCL5;BDKRB2;KLF13;NFKBIA;CCL2;KLF15;CCL20;SOD2;COL1A1;ABCA1;TXNIP;CXCL11;COL1A2;NFKBIZ;POSTN;PTGS2;EFNA1;BIRC3;CXCL12;NME1;DAPK1;PPARA;AREG…	2.15502e-14	0.0632988	Expression Targets
Expression Targets of ATF4	224	ATF4	45	20	COL1A1;DDIT4;ABCA1;PHGDH;NUPR1;DDIT3;MTHFD2;ICAM1;TLR2;IL1B;PTGS2;GABARAPL1;PDIA4;STC2;CXCL12;SCD;VEGFA;CEBPB;SLC6A9;PSAT1;PDE4D;CREB1;ASNS;APLN;KLF4;BEX2;DDR2;CXCL8;CHAC1;SLC7A11;VLDLR;IL6;ZBTB38;TRIB3;PPIB;NQO1;SLC38A2;FBXO32;PCK2;SPX;CCL2;PLK2;ATF3;CTH;CCL20	3.2523e-14	0.0422932	Expression Targets
Expression Targets of mitogen-activated protein kinase	1217	mitogen-activated protein kinase	131	10	DLX1;ODC1;TLR4;ATP1B1;SLC2A3;HSD11B1;TLR2;IDO1;PIM1;OLR1;FMNL2;OCLN;CSF3;CSF2;INHBA;LGALS3BP;VEGFA;ETV1;SEMA4F;KLF4;ETV4;FOXO4;ZC3H12A;SLC18A2;ITGA1;FBXO32;PLAU;AKR1B1;TAGLN;CTH;LOX;ITGB3;SERPINE1;TPT1;SPRY2;SMARCA4;ICAM1;SAT1;ITGB8;TSLP;ICOSLG;SERPINB2;DUSP6;ERRFI1;SCD;CXCL16;PAPPA;ID3;DUSP5;ID1;ABCC3;CCL5;SLC38A2;CLDN1;FLAD1;KLF13;NFKBIA;CCL2;KLF15;CD24;CCL20;SOD2;COL1A1;ABCA1;TXNIP;CXCL11;COL1…	4.58549e-14	0.0664637	Expression Targets
Expression Targets of MAPK1	1207	MAPK1	129	10	ODC1;DLX1;TLR4;SLC2A3;ADAMTS5;TLR2;IDO1;PIM1;RARB;OLR1;FMNL2;OCLN;CSF3;CSF2;LGALS3BP;INHBA;VEGFA;ETV1;KLF4;ETV4;FOXO4;SLC18A2;CDCP1;FBXO32;IRS2;PLAU;TAGLN;P4HA1;CTH;ITGB3;SPRY1;SERPINE1;SPRY2;ICAM1;TRPM7;TSLP;FAP;SERPINB2;DUSP6;SCD;ERRFI1;PAPPA;DUSP5;ID1;LY96;ABCC3;PAPSS2;SCN9A;JAM2;CCL5;SLC38A2;CLDN1;KLF13;BFSP1;NFKBIA;NFIL3;CCL2;KLF15;SOD2;CCL20;COL1A1;ABCA1;TXNIP;COL1A2;SLC38A1;FYN;POSTN;COL4A…	1.26084e-13	0.0657157	Expression Targets
Expression Targets of oxidized LDL	556	oxidized LDL	76	13	HRAS;ABCA1;TLR4;CXCL11;HDAC9;TLR2;OLR1;PTGS2;OCLN;ERN1;SPARC;PTGS1;CXCL12;PLPP3;CSF2;RARRES2;PXDN;VEGFA;IGFBP2;KLF4;TNFRSF10D;VLDLR;KLF5;PHACTR1;KLF9;TRIB3;MAPK8IP1;C1QTNF1;PECAM1;PLAU;ARG2;TAGLN;MMP16;PTX3;PDCD4;NPC1;CTH;F2RL1;TIFA;TFPI;ITGB3;DDIT4L;NUPR1;ITGB4;DDIT3;SERPINE1;NPPB;ICAM1;IL1B;CD46;IL1A;BAK1;TSLP;CXCL2;ICOSLG;IL1R1;CXCL1;CXCL16;NPC2;CEBPB;NAMPT;CREB1;NRG1;UCP2;CXCL8;IL6;CCL5;CLDN1…	1.81584e-13	0.0556777	Expression Targets
Expression Targets of PI3K	1147	PI3K	123	10	DLX1;ODC1;TLR4;SLC2A3;PIM1;IDO1;RARB;OLR1;FMNL2;CSF3;VEGFA;PAX8;HBP1;WASF1;KLF4;SLC38A4;PRLR;FOXO4;ZC3H12A;RCAN2;TRIB3;S100A4;SLC18A2;IRS2;FBXO32;PLAU;TAGLN;CTH;F2R;LOX;NUPR1;SERPINE1;TPT1;ICAM1;TRPM7;DUSP2;TSLP;CCNG1;FAP;NEDD4;SERPINB2;CCNG2;DUSP6;SCD;CXCL16;ID3;ID1;NEDD4L;CCL5;CLDN1;NFKBIA;CCL2;KLF15;SOD2;CCL20;COL1A1;ABCA1;TXNIP;CXCL11;COL1A2;POSTN;PTGS2;BIRC3;BNIP3;CXCL12;PTN;ACO1;NME1;IGFBP2…	4.07872e-13	0.0644316	Expression Targets
Expression Targets of FGF2	779	FGF2	94	12	COL1A1;ODC1;KITLG;TLR4;CXCL6;TXNIP;HSD11B1;COL1A2;POSTN;ADAMTS5;FGF1;PTGS2;CALR;COL4A3;SPARC;CXCL12;PTGS1;PLPP3;CSF2;PTN;INHBA;VEGFA;IGFBP2;ETV1;IGFBP3;IL17RD;KLF4;ETV4;IGFBP6;AREG;GPC6;PTPRB;KLF5;BTG1;S100A4;GRIA1;PECAM1;TUBB3;PLAU;ACTG2;OXTR;PENK;AKR1B1;TAGLN;CDK5;PDCD4;F2RL1;F2R;TERT;LOX;TFPI;IL1RL1;ITGB4;SPRY1;DDIT3;CDKN1C;SERPINE1;SPRY2;SPRED2;ICAM1;DLL4;KRT8;FABP5;ADGRL4;SERPINB2;WNT2B;DUSP…	4.37793e-13	0.0598726	Expression Targets
Expression Targets of transforming growth factor	487	transforming growth factor	69	14	COL1A1;DOCK4;KITLG;TLR4;COL1A2;POSTN;OLR1;LEPR;PTGS2;COL4A3;OCLN;SPARC;CXCL12;CSF2;VEGFA;DAPK1;EGF;IGFBP3;RORA;NNMT;KLF4;AREG;TRIB3;S100A4;DPP4;NCF2;ITGA1;PLAU;ACTG2;TAGLN;PTX3;SREBF2;PDCD4;F2RL1;TERT;TSPAN2;LOX;NUPR1;CDKN1C;SERPINE1;RABEPK;ICAM1;IL1B;KDM6B;TRPM7;IL1A;CXCL2;FAP;CXCL1;PAPPA;ID1;EGLN1;NT5E;NRG1;DDR2;MYD88;CXCL8;BHLHE40;KLF10;WNT5B;IL6;CCL5;NQO1;NFIL3;CCL2;IL11;ATF3;KLF15;SOD2	4.54234e-13	0.0529547	Expression Targets
Expression Targets of IL1A	406	IL1A	61	14	COL1A1;KITLG;CXCL6;CXCL11;NFKBIZ;HSD11B1;ADAMTS5;TLR2;OLR1;PTGS2;CSF3;SPARC;CXCL12;PTGS1;CSF2;INHBA;VEGFA;OGT;IGFBP3;MME;AKR1C3;PTGES2;DPP4;PROS1;PECAM1;FBXO32;PLAU;ACTG2;OXTR;CLEC2D;IL24;MMP16;F2RL1;LOX;TFPI;IL1RL1;DDIT3;PROCR;NPPB;SERPINE1;ICAM1;IL1B;IL1A;BAK1;TSLP;CXCL2;CXCL1;SERPINB2;CXCL16;CEBPB;CXCL8;IL6;JAM2;CCL5;NFKBIA;CCL2;SERPINE2;IL11;LAMA3;SOD2;CCL20	8.57617e-13	0.0495935	Expression Targets
Expression Targets of chorionic gonadotropin	534	chorionic gonadotropin	72	13	ABCA1;KITLG;PAQR8;ACSBG1;HSD11B1;POSTN;FYN;IDO1;TLR2;LEPR;PTGS2;ERN1;SPARC;STC2;CXCL12;PTGS1;CSF2;INHBA;VEGFA;PAX8;IGFBP2;IGFBP3;PRLR;ETV4;AKR1C3;AREG;VLDLR;BTG1;PLAU;SIRT3;PENK;SLCO2A1;EIF5A;PTX3;MMP16;LOX;IL1RL1;ITGB4;TFRC;SERPINE1;SPRY2;ICAM1;IL1B;SLC16A7;TSLP;IL1R1;CXCL2;DUSP6;TGFBR3;PAPPA;CEBPB;MDK;NAMPT;CREB1;NT5E;NRG1;CD82;CXCL8;IL6ST;BHLHE40;IL6;CCL5;CTSC;NFIL3;EPHB2;PLK2;SERPINE2;CCL2;IL…	1.60883e-12	0.0534521	Expression Targets
Expression Targets of CEBPB	605	CEBPB	78	12	COL1A1;ABCA1;TLR4;CXCL11;HSD11B1;COL1A2;ADAMTS5;IDO1;OLR1;LEPR;PTGS2;OCLN;CSF3;SPARC;PTGS1;COL11A1;CXCL12;VEGFA;DAPK1;IGFBP3;NNMT;KLF4;PPARA;ETV4;PRLR;AKR1C3;VLDLR;KLF5;TRIB3;HSPE1;S100A4;PROS1;FBXO32;TUBB3;HSD17B10;OXTR;IL24;SREBF2;RHOB;PTX3;CTH;TERT;DDIT4;BACH2;DDIT3;NPPB;ICAM1;IL1B;KDM6B;SOX6;IL1A;CXCL2;CXCL1;SERPINB2;TGFBR3;SCD;CEBPB;CPT1A;ID1;LY96;APLN;ASNS;ABCC3;CXCL8;CHAC1;IL6;CCL5;SLC38A2…	1.84147e-12	0.0552408	Expression Targets
Expression Targets of NR3C1	608	NR3C1	78	12	HRAS;PRKCE;COL1A1;ABCA1;TXNIP;SLC2A3;TLR3;HSD11B1;TLR2;PTGS2;OCLN;BIRC3;BNIP3;PTGS1;CXCL12;CSF2;VEGFA;NME1;NR3C2;TNFAIP3;IGFBP3;PPARA;KLF4;MME;VLDLR;KLF5;TRIB3;KLF9;GRIA1;FBXO32;PLAU;PENK;RHOB;SREBF2;PTX3;F2R;AMACR;DDIT4;LOX;TFRC;SERPINE1;CDKN1C;ICAM1;CLIC4;SMARCA4;IL1B;KDM6B;IL1A;TSLP;ITPR1;NEDD4;DUSP6;SCD;ERRFI1;MDK;CEBPB;THBS1;CREB1;APLN;THRB;PC;CXCL8;UCP2;BHLHE40;IL6;CCL5;CLDN1;KLF13;NFKBIA;N…	2.37386e-12	0.0551237	Expression Targets
Expression Targets of PPARG	891	PPARG	101	11	TLR4;TMEM26;IL20RB;FXN;TLR3;HSD11B1;ADAMTS5;TLR2;RARB;OLR1;LEPR;CALR;OCLN;CSF3;CSF2;RARRES2;VEGFA;KLF4;PRLR;FOXO4;MME;VLDLR;FADS1;C1QTNF1;IRS2;INSIG2;CBS;SERPINE1;ICAM1;SAT1;TSLP;NR1D2;SCD;PAPPA;CXCL16;PC;CCL5;CLDN1;PCK2;NFKBIA;NFIL3;CREBRF;SDPR;CIDEB;CCL2;TNIP1;CCL20;SOD2;COL1A1;ABCA1;TXNIP;HDAC9;CXCL11;COL1A2;POSTN;FYN;FGF1;PTGS2;BIRC3;BNIP3;KLF11;PTGS1;NME1;IGFBP3;PPARA;FHL1;PTPN12;KLF5;SARM1;…	2.58061e-12	0.0602985	Expression Targets
Expression Targets of TNFRSF1A	149	TNFRSF1A	33	22	ABCA1;LOX;ITGB3;SERPINE1;TLR2;IDO1;ICAM1;IL1B;PTGS2;EFNA1;IL1A;CXCL2;CXCL12;CSF2;CXCL1;MUC1;VEGFA;CPT1A;NAMPT;EGF;PIM3;CXCL8;IL6;KLF5;CCL5;BDKRB2;NFKBIA;CCL2;KLF15;IL24;SLC1A1;PDCD4;SOD2	5.82284e-12	0.032967	Expression Targets
Expression Targets of HGF	492	HGF	67	13	COL1A1;ODC1;KITLG;TLR4;TLR3;COL1A2;TLR2;IDO1;PIM1;MAPK11;COL4A1;FGF1;PTGS2;OCLN;PTGS1;CXCL12;RARRES2;INHBA;VEGFA;KLF4;PRLR;ETV4;AREG;NCF2;FBXO32;PECAM1;TUBB3;PLAU;LGMN;ACTG2;IL24;ITGB4;SERPINE1;NPPB;SPRY2;ICAM1;SAT1;DLL4;DUSP2;CXCL2;FAP;CCNG1;CXCL1;MUC1;MDK;THBS1;ID1;NAMPT;CREB1;RAPH1;NRG1;CXCL8;CA9;IL6;RPS6KA2;PRKAA2;CCL5;JAM2;CLDN1;NFKBIA;RPS6KA3;CCL2;IL11;ATF3;ANXA3;SOD2;PDLIM7	6.36049e-12	0.051145	Expression Targets
Expression Targets of TP53	1251	TP53	127	10	HRAS;KITLG;PHGDH;FXN;SLC2A3;TLR3;RARB;PRKG1;OCLN;RARRES3;ERN1;OPCML;STC2;VEGFA;ETV1;KLF4;POLR1A;FOXO4;CASP4;PLA2R1;TRIB3;HSPE1;S100A4;NCF2;FBXO32;IRS2;LGMN;PLAU;PERP;LOX;DDIT4L;NUPR1;SERPINE1;TPT1;ICAM1;CLIC4;SMARCA4;SMPD1;BAK1;ITPR1;CCNG1;SERPINB2;CCNG2;SCD;PAPPA;DUSP5;ID1;FRZB;YPEL3;PC;CD82;TP53INP1;SLC7A11;UBE2D4;BDKRB2;SLC38A2;CLDN1;NFKBIA;CCL2;CD24;SEMA3E;SOD2;COL1A1;COL1A2;ADCK3;COL4A1;PTGS…	7.72487e-12	0.0632155	Expression Targets
Expression Targets of PKA	732	PKA	87	11	COL1A1;ODC1;KITLG;TXNIP;SLC2A3;HSD11B1;SLC38A1;DMGDH;PTGS2;OCLN;BIRC3;INHBA;BNIP3L;VEGFA;ACO1;PAX8;NME1;IGFBP2;NR3C2;OGT;ETV1;IGFBP3;KLF4;PPARA;PRLR;ETV4;AREG;MME;KLF5;BTG1;IRS2;FBXO32;ACTG2;PLAU;OXTR;PENK;SLCO2A1;AKR1B1;TAGLN;RHOB;EIF5A;NPC1;TERT;DDIT4;LOX;TFRC;DDIT3;TPT1;NPPB;SERPINE1;SMARCA4;ICAM1;DLL4;IL1B;IL1A;BAK1;TSLP;CXCL1;TGFBR3;MUC1;CXCL16;CEBPB;ID1;NAMPT;CREB1;NRG1;ENO2;PC;CXCL8;UCP2;I…	8.07816e-12	0.0568627	Expression Targets
Expression Targets of OSM	301	OSM	49	16	COL1A1;ABCA1;TLR4;COL1A2;POSTN;ADAMTS5;PTGS2;CSF3;BNIP3;SPARC;PTGS1;CXCL12;CSF2;RARRES2;INHBA;VEGFA;EGF;IGFBP3;ACSL5;S100A4;PROS1;NOTCH3;PLAU;ACTG2;PTX3;OSMR;DDIT4;IL1RL1;SERPINE1;ICAM1;KDM6B;IL1B;FABP5;IL1R1;FAP;CXCL1;PROZ;CEBPB;THBS1;CPT1A;ID1;CXCL8;IL6ST;IL6;CCL5;NFIL3;CCL2;ATF3;CCL20	8.86377e-12	0.0430959	Expression Targets
Expression Targets of Jun/Fos	1094	Jun/Fos	115	10	HRAS;PRKCE;ODC1;KITLG;PRKCH;TLR4;SLC2A3;HSD11B1;IDO1;OLR1;CALR;CSF3;RASGRF1;MAPK13;CSF2;LOXL4;INHBA;VEGFA;IL17RD;KLF4;BEX2;ETV4;PRLR;CASP4;AKR1C3;DPP4;NCF2;FBXO32;PLAU;OXTR;AKR1B1;TAGLN;F2RL1;LOX;ITGB3;ITGB4;CBS;SERPINE1;ICAM1;ITGB8;BAK1;TSLP;FABP5;ITPR1;SERPINB2;SCD;ERRFI1;CXCL16;ID1;ABCC3;PAPSS2;CD82;SLC7A11;CCL5;BFSP1;NFKBIA;NFIL3;CCL2;SOD2;DOCK9;CCL20;COL1A1;ABCA1;DOCK4;TXNIP;COL1A2;SLC38A1;P…	9.76073e-12	0.0616953	Expression Targets
Expression Targets of APP	568	APP	73	12	HRAS;ODC1;ABCA1;TLR4;TXNIP;SLC2A3;TLR3;TLR2;IDO1;PTGS2;OCLN;RARRES3;ERN1;BNIP3;COL6A1;VEGFA;AK1;IGFBP2;NR3C2;PDE8B;IGFBP3;VAMP2;MAP1A;KLF4;CASP4;MME;ZC3H12A;TRIB3;NCF2;GRIA1;FBXO32;IRS2;PLAU;TUBB3;PENK;ARG2;TAGLN;TERT;DDIT4;PROCR;DDIT3;SERPINE1;CBS;ICAM1;IL1B;IL1A;BAK1;CXCL2;ITPR1;ITPR2;TRAP1;CEBPB;THBS1;NAMPT;CREB1;CD82;MYD88;CXCL8;IL6ST;SLC7A11;IL6;CCL5;NOG;BDKRB2;SLIRP;CLDN1;ASS1;RAPGEF4;NFKBI…	1.15595e-11	0.0528986	Expression Targets
Expression Targets of inflammatory cytokine	823	inflammatory cytokine	93	11	COL1A1;PRKCE;ABCA1;PRKCH;CXCL6;CXCL11;NMI;HSD11B1;POSTN;ADAMTS5;IDO1;ATP2B1;OLR1;PTGS2;OCLN;BIRC3;SPARC;IL22RA1;PTGS1;CXCL12;CSF2;INHBA;VEGFA;OGT;TMEM45A;IGFBP3;NNMT;KLF4;PRLR;AKR1C3;MME;PTPRN;SLC18A2;PROS1;C1QTNF1;IL18R1;FBXO32;PLAU;LGMN;OXTR;SIRT3;IL24;SREBF2;PTX3;CTH;F2RL1;LOX;TFPI;TFRC;DDIT3;AMIGO2;PROCR;APOBEC3G;SERPINE1;NPPB;ICAM1;IL1B;IFITM3;ACKR4;CD46;CXCL2;FABP5;ICOSLG;TSLP;CXCL1;SERPINB…	2.48347e-11	0.0575851	Expression Targets
Expression Targets of FOXO3	313	FOXO3	49	15	ABCA1;TLR4;TXNIP;TLR2;IDO1;PTGS2;GABARAPL1;BNIP3;CXCL12;BNIP3L;VEGFA;NME1;HBP1;RBL2;IGFBP3;FOXO4;TRIB3;BTG1;NOTCH3;IRS2;FBXO32;TUBB3;PLAU;SREBF2;RHOB;TERT;DDIT4;LOX;ITGB3;SERPINE1;CDKN1C;SPRY2;CXCL2;CCNG2;ERRFI1;CEBPB;ID1;MXI1;NAMPT;NCDN;MRPL12;CXCL8;ULK2;RICTOR;IL6;TANK;DIO2;CCL2;SOD2	3.7366e-11	0.0426458	Expression Targets
Expression Targets of IL4	831	IL4	93	11	COL1A1;ODC1;KITLG;DOCK11;TLR4;CXCL6;CXCL11;TLR3;HSD11B1;COL1A2;POSTN;TLR2;PIM1;IDO1;OLR1;PTGS2;OCLN;CSF3;COL6A1;PTGS1;CXCL12;CSF2;SHPK;VEGFA;CDA;EGF;NR3C2;PAMR1;KLF4;BST2;MME;DPT;DPP4;NCF2;PROS1;IL18R1;ACTG2;PLAU;PENK;ARG2;TAGLN;IL24;PTX3;GCSAM;F2R;LOX;TFPI;ITGB3;IL1RL1;PLOD2;DDIT3;TFRC;ICAM1;SAT1;DLL4;KDM6B;IL1B;SMPD1;CD46;KRT7;KRT8;IL1A;CXCL2;TSLP;IL1R1;CXCL1;SERPINB2;PIR;MUC1;PAPPA;CXCL16;THBS…	4.23056e-11	0.0573013	Expression Targets
Expression Targets of m_Il1	468	m_Il1	63	13	COL1A1;ODC1;KITLG;CXCL6;CXCL11;NFKBIZ;HSD11B1;ADAMTS5;IDO1;TLR2;LEPR;PTGS2;OCLN;CSF3;SPARC;PTGS1;CXCL12;CSF2;INHBA;VEGFA;RORA;BST2;AREG;ZC3H12A;FBXO32;ACTG2;PLAU;OXTR;IL24;PTX3;F2RL1;OSMR;LOX;ITGB3;IL1RL1;SERPINE1;ICAM1;IL1B;IL1A;ICOSLG;TSLP;IL1R1;CXCL2;FAP;CXCL1;RAB3B;PAPPA;CEBPB;FRZB;CD82;CXCL8;IL6;CCL5;BDKRB2;CLDN1;NFKBIA;SERPINE2;CCL2;IL11;ATF3;FCGRT;CCL20;SOD2	4.59768e-11	0.0488372	Expression Targets
Expression Targets of histone deacetylase	963	histone deacetylase	103	10	KITLG;TLR4;FXN;ADAMTS5;IDO1;RARB;ATP2B1;LEPR;OCLN;CSF3;CSF2;INHBA;VEGFA;PAX8;KLF4;BEX2;FOXO4;CASP4;MME;ZC3H12A;NCF2;PLAU;OXTR;TAGLN;HSPB8;LOX;ITGB3;SERPINE1;BACH1;ICAM1;PSG5;ITGB8;SIRT7;BAK1;FABP5;TSLP;CCNG2;ERRFI1;ID3;DUSP5;ID1;SLC7A11;LHX9;CCL5;CLDN1;NFKBIA;CCL2;TMEFF2;IFIT2;SOD2;COL1A1;ABCA1;TXNIP;PTGS2;GABARAPL1;BIRC3;BNIP3;IL22RA1;PTGS1;CXCL12;DAPK1;IGFBP2;IGFBP3;NNMT;AREG;TUBB3;ACTG2;SIRT3;…	4.99246e-11	0.0590258	Expression Targets
Expression Targets of PDGF	610	PDGF	75	12	COL1A1;ODC1;ABCA1;KITLG;TXNIP;CXCL11;COL1A2;ADAMTS5;POSTN;PIM1;COL4A1;PIK3C2B;FGF1;PTGS2;ERN1;SPARC;CXCL12;PTGS1;CSF2;PTN;INHBA;VEGFA;HBP1;IGFBP2;DOCK2;KLF4;FOXO4;CSRP2;PTPN12;AREG;ZC3H12A;NOTCH3;ITGA1;IRS2;GRIA1;ACTG2;PLAU;TAGLN;RHOB;PDCD4;F2RL1;CTH;F2R;TERT;LOX;ITGB3;TFRC;PROCR;TPT1;SERPINE1;ICAM1;IL1B;CD46;TRPM7;CXCL2;CXCL1;DUSP6;SCD;PAPPA;CEBPB;THBS1;CREB1;LTBP1;CXCL8;UCP2;IL6ST;IL6;CCL5;NQO1…	5.06832e-11	0.0528169	Expression Targets
Expression Targets of AGTR1	337	AGTR1	51	15	COL1A1;ABCA1;TLR4;POSTN;TLR2;PRKG1;OLR1;LEPR;PTGS2;ERN1;PTGS1;CXCL12;INHBA;VEGFA;EGF;NR3C2;MAP1A;PPARA;MME;KLF5;NCF2;IL18R1;ITGA1;PECAM1;ACTG2;PLAU;SIRT3;F2R;ITGB3;SPRY1;DDIT3;NPPB;SERPINE1;ICAM1;IL1B;CXCL1;THBS1;NAMPT;APLN;MYD88;CXCL8;UCP2;IL6;HOXD10;CCL5;BDKRB2;NOG;NFKBIA;CCL2;ATF3;LTBP4	5.24056e-11	0.0435525	Expression Targets
Expression Targets of IL17F	68	IL17F	21	30	IL17RD;CXCL11;SERPINE1;CXCL8;ICAM1;IL6;IL1B;PTGS2;CCL5;CSF3;PLAU;CXCL2;ACTG2;NFKBIA;CSF2;CXCL1;CCL2;IL11;VEGFA;THBS1;CCL20	6.57673e-11	0.0225322	Expression Targets
Expression Targets of NGF	579	NGF	72	12	KITLG;TLR4;DMD;RARB;ATP2B1;CALR;PTGS2;BIRC3;KLF11;CXCL12;PTGS1;CSF2;INHBA;LGALS3BP;VEGFA;WASF1;RBL2;MAP1A;KLF4;STMN3;BEX2;CHRNA5;ETV4;PRLR;TRIB3;CORO1A;ITGA1;ACTG2;TUBB3;OXTR;PENK;KCNAB2;RHOB;F2RL1;TERT;DDIT4;DDIT3;TFRC;SERPINE1;NPPB;APOBEC3G;ICAM1;KDM6B;TRPM7;IL1A;FABP5;ITPR1;CXCL1;DUSP6;MUC1;TRPM8;CEBPB;ID1;CREB1;NRG1;NCDN;ENO2;CD82;BHLHE40;KLF10;SLC7A11;IL6;SCN9A;CCL5;BDKRB2;RAPGEF4;GPNMB;NFKB…	7.5238e-11	0.0517241	Expression Targets
Expression Targets of ADIPOQ	373	ADIPOQ	54	14	COL1A1;ABCA1;TLR4;CXCL11;SLC2A3;COL1A2;TLR2;OLR1;PTGS2;CSF3;SPARC;CSF2;RARRES2;VEGFA;IGFBP2;EGF;PPARA;SLC38A4;VLDLR;IRS2;PECAM1;FBXO32;ACTG2;PTX3;PDCD4;P4HA1;TFPI;SERPINE1;ICAM1;SMARCA4;IL1B;KDM6B;CXCL2;FABP5;IL1R1;CXCL1;SCD;CPT1A;MYD88;CXCL8;UCP2;IL6;CCL5;NQO1;SLC38A2;AOX1;PCK2;NFKBIA;CREBRF;CCL2;IL11;SOD2;PID1;CCL20	7.78171e-11	0.0448505	Expression Targets
Expression Targets of CSF2	420	CSF2	58	13	ABCA1;TLR4;TLR3;PIM1;IFI6;IDO1;TLR2;LEPR;PTGS2;BIRC3;CSF3;PTGS1;CSF2;INHBA;VEGFA;IGFBP2;KLF4;CASP4;AREG;MME;VLDLR;TRIB3;ACTG2;LGMN;IL24;PTX3;F2RL1;F2R;TERT;LOX;ITGB3;IL1RL1;TFRC;SERPINE1;CDKN1C;TRIB2;ICAM1;KDM6B;CD163L1;IL1B;DLL4;CD46;BAK1;CXCL2;CXCL1;SERPINB2;THBS1;IL3RA;ID1;CXCL8;IL6;CCL5;GPNMB;NFKBIA;NFIL3;CCL2;LAMA3;CCL20	1.0199e-10	0.0465116	Expression Targets
Expression Targets of CCL2	184	CCL2	35	18	COL1A1;ABCA1;ITGB3;ITGB4;CXCL11;NPPB;SERPINE1;ADAMTS5;ICAM1;COL4A1;KDM6B;PTGS2;ITGB8;OCLN;CXCL2;CXCL1;DUSP6;VEGFA;CHRM3;UCP2;CXCL8;VLDLR;ZC3H12A;IL6;CCL5;ITGA1;CLDN1;PECAM1;ACTG2;TUBB3;OXTR;PENK;CCL2;PTX3;ANXA3	1.2063e-10	0.0338491	Expression Targets
Expression Targets of CTGF	166	CTGF	33	19	COL1A1;LOX;ITGB3;PLOD2;SPRY1;SERPINE1;COL1A2;POSTN;ICAM1;IL1B;PTGS2;COL4A3;KRT8;BNIP3;SPARC;COL6A1;VEGFA;THBS1;ID1;DAPK1;COL13A1;CXCL8;KLF10;GPD1L;IL6;S100A4;CCL5;ITGA1;ACTG2;CCL2;TAGLN;IL24;CCL20	1.23737e-10	0.0324165	Expression Targets
Expression Targets of TLR2	401	TLR2	56	13	COL1A1;KITLG;ABCA1;TLR4;CXCL11;NFKBIZ;TLR2;IDO1;OLR1;PTGS2;OCLN;CSF3;CSF2;INHBA;VEGFA;KLF4;PTGES2;ZC3H12A;CORO1A;SARM1;FBXO32;PLAU;CLEC2D;IL24;PTX3;PDCD4;DDIT4;DDIT3;ICAM1;IL1B;KDM6B;DLL4;IFITM3;IL1A;ICOSLG;CXCL2;TSLP;PHLDA1;CXCL1;SERPINB2;SCD;CXCL16;CEBPB;THBS1;CREB1;NT5E;MYD88;CXCL8;IL6;CCL5;CLDN1;NFKBIA;CCL2;CCL20;SOD2;IFIT2	1.40809e-10	0.0455285	Expression Targets
Expression Targets of proteasome endopeptidase complex	1362	proteasome endopeptidase complex	131	9	PRKCE;ODC1;FXN;TLR3;DMD;SLC5A3;IDO1;RARB;PRKG1;OCLN;ERN1;FIG4;PDIA4;FBLIM1;CSF2;LGALS3BP;VEGFA;RBL2;NR3C2;ETV1;KLF4;POLR1A;GLTSCR2;ETV4;PRLR;BEST1;ZC3H12A;TRIB3;S100A4;SLC18A2;GLIS3;IRS2;FBXO32;TAB3;AMACR;HSPB8;APOBEC3F;CBR3;SPRY1;ITGB4;NUPR1;BACH1;TPT1;ICAM1;SAT1;SMPD1;SOX6;MOAP1;BAK1;ITPR1;CCNG1;TPP1;DUSP6;ERRFI1;SCD;ID1;NRG1;TP53INP1;SLC7A11;CCL5;JAM2;BFSP1;NFKBIA;CIDEB;NFIL3;SDPR;CCL2;CCL20;S…	1.41426e-10	0.0619093	Expression Targets
Expression Targets of pancreatic elastase	85	pancreatic elastase	23	26	TLR4;DDIT3;CXCL8;ICAM1;IL6;IL1B;SMPD1;CCL5;COL4A3;BDKRB2;CLDN1;BNIP3;PLAU;CXCL2;CXCL1;RARRES2;CCL2;MUC1;BNIP3L;VEGFA;THBS1;F2RL1;SOD2	1.50938e-10	0.0242872	Expression Targets
Expression Targets of CD36	78	CD36	22	27	ABCA1;DDIT3;TXNIP;SERPINE1;CXCL8;MME;IL6;IL1B;PRKAA2;PTGS2;CCL5;OCLN;CSF3;CXCL2;PTGS1;CXCL1;PPP1R3G;CCL2;ATF3;SCD;VEGFA;INSIG2	1.60191e-10	0.0233794	Expression Targets
Expression Targets of TXNIP	58	TXNIP	19	32	ASNS;PPARA;TXNIP;DDIT3;CXCL8;UCP2;ICAM1;COL4A1;IL6;SLC6A8;IL1B;TRIB3;PTGS2;BNIP3;TSLP;CCL2;SREBF2;VEGFA;SOD2	1.78785e-10	0.0205628	Expression Targets
Expression Targets of MAPK8	807	MAPK8	89	11	COL1A1;DLX1;ABCA1;TLR4;CXCL6;COL1A2;ADAMTS5;IDO1;PIM1;TLR2;OLR1;DMGDH;CALR;PTGS2;EFNA1;OCLN;BIRC3;BNIP3;SPARC;CXCL12;CSF2;PTN;INHBA;VEGFA;NME1;EGF;PPARA;TNFRSF10D;IGFBP6;PTPN12;AREG;DPT;S100A4;TEAD1;GRIA1;FBXO32;ACTG2;PLAU;PENK;FKBP11;TAGLN;PTX3;RHOB;CTH;TERT;LOX;ITGB4;TFRC;DDIT3;NPPB;SERPINE1;UBA7;ICAM1;SAT1;IL1B;IL1A;CXCL2;TSLP;OPTN;ITPR1;CXCL1;CCNG2;SCD;CXCL16;PAPPA;CEBPB;THBS1;DUSP5;EGLN1;NAM…	2.47896e-10	0.0555209	Expression Targets
Expression Targets of IFNB1	411	IFNB1	56	13	COL1A1;HRAS;CXCL11;IDO1;LEPR;PTGS2;RARRES3;OCLN;BNIP3;CSF2;LYPD1;INHBA;SDCBP;VEGFA;DAPK1;TNFRSF10D;BST2;CASP4;BTN3A3;DPP4;PECAM1;GRIA1;CLEC2D;ARG2;IL24;PTX3;TERT;APOBEC3F;LOX;TFRC;APOBEC3G;UBA7;SERPINE1;ICAM1;IL1B;IFITM3;IL1A;ICOSLG;IL1R1;CXCL1;CXCL16;CEBPB;THBS1;IL3RA;NAMPT;NT5E;CXCL8;FBN2;BHLHE40;IL6;CCL5;NFKBIA;CCL2;APOBEC3B;CCL20;IFIT2	3.63308e-10	0.0451613	Expression Targets
Expression Targets of TGFA	221	TGFA	38	17	COL1A1;KITLG;ABCA1;ITGB3;CBS;SERPINE1;ICAM1;IL1B;FGF1;PTGS2;OCLN;EFNA1;IL1A;TSLP;PTGS1;CSF2;CXCL1;DUSP6;ERRFI1;INHBA;VEGFA;CEBPB;ID3;DUSP5;ID1;IGFBP3;CXCL8;AREG;IL6;SLC18A2;CCL5;GRIA1;PLAU;BFSP1;CTSC;CCL2;TAGLN;ANXA3	4.10241e-10	0.0355805	Expression Targets
Expression Targets of MYC	751	MYC	84	11	ODC1;PHGDH;TXNIP;COL1A2;MTHFD2;SLC38A1;ATAD3A;PTGS2;RARRES3;BIRC3;CXCL12;EBNA1BP2;VEGFA;NME1;PAX8;OGT;PDK1;CHRM3;KLF4;PEG10;FOXO4;PLA2R1;SLC43A1;HSPE1;DPP4;NOTCH3;ITGA1;FBXO32;PLAU;ACTG2;ARG2;ALDOC;TAF4B;RHOB;NDRG1;CTH;TERT;ITGB3;HNRNPH1;ITGB4;PLOD2;DDIT3;TFRC;APOBEC3G;SERPINE1;PSG1;SPRY2;CLIC4;BCAT1;KRT8;SLC16A7;DUSP2;BAK1;FABP5;PAM;NR1D2;CCNG2;DUSP6;TRAP1;TRPM8;CEBPB;THBS1;ID3;ID1;TP53I3;NAMPT;…	4.14995e-10	0.0541237	Expression Targets
Expression Targets of FOXO1	424	FOXO1	57	13	COL1A1;ABCA1;TLR4;TXNIP;FYN;TLR2;PRKG1;PTGS2;GABARAPL1;BNIP3;PTGS1;CSF2;BNIP3L;VEGFA;HBP1;RBL2;TRIB3;BTG1;IRS2;FBXO32;PLAU;SREBF2;PDCD4;TERT;DDIT4;BACH2;LOX;ITGB3;DDIT3;CDKN1C;SERPINE1;ICAM1;IL1B;IL1A;IL1R1;CCNG2;SERPINB2;DUSP6;CEBPB;THBS1;ID1;MXI1;NAMPT;PC;CXCL8;UCP2;ULK2;IL6;RICTOR;CCL5;PCK2;DIO2;CCL2;CD24;CCL20;SOD2;PID1	4.22716e-10	0.0455272	Expression Targets
Expression Targets of DDIT3	156	DDIT3	31	19	DDIT4;NUPR1;DDIT3;TFRC;ZNF143;SERPINE1;IL1B;PTGS2;BNIP3;BAK1;VEGFA;CEBPB;ID1;ASNS;IGFBP3;RORA;KLF4;PPARA;CXCL8;CHAC1;CASP4;IRAK2;IL6;TRIB3;HSPE1;ACTG2;NFKBIA;CCL2;PLK2;IL24;SOD2	4.60271e-10	0.0306931	Expression Targets
Expression Targets of IL13	475	IL13	61	12	COL1A1;ODC1;KITLG;TLR4;CXCL6;TLR3;COL1A2;HSD11B1;POSTN;IDO1;TLR2;PTGS2;OCLN;CSF3;ERN1;CSF2;VEGFA;PDE4D;PNRC1;EGF;MME;KLF5;DPP4;PECAM1;ACTG2;PLAU;OXTR;ARG2;TAGLN;F2RL1;F2R;IL1RL1;PLOD2;TFRC;DDIT3;ICAM1;IL1B;KDM6B;CD46;IL1A;TSLP;IL1R1;CXCL2;CXCL1;SERPINB2;MUC1;CXCL16;THBS1;CXCL8;IL6ST;IL6;RICTOR;CCL5;BDKRB2;CLDN1;NFKBIA;CTSC;SERPINE2;CCL2;IL11;CCL20	6.41251e-10	0.0469592	Expression Targets
Expression Targets of LDL	340	LDL	49	14	HRAS;ABCA1;TLR4;COL4A1;OLR1;VCP;PTGS2;CSF3;CXCL12;CSF2;RARRES2;VEGFA;ABCA10;IGFBP2;PPARA;NCF2;MAPK8IP1;PLAU;FAM172A;PTX3;SREBF2;F2R;TERT;LOX;MYL9;NPPB;SERPINE1;ICAM1;DLL4;SMPD1;IL1B;ABCA5;IL1A;IL1R1;CXCL2;PAPPA;NPC2;CPT1A;ID1;FCMR;MYD88;CXCL8;IL6ST;IL6;CCL2;KLF15;SEMA3E;CCL20;SOD2	7.05078e-10	0.0416667	Expression Targets
Expression Targets of TLR4	585	TLR4	70	11	COL1A1;ABCA1;TLR4;TXNIP;CXCL11;TLR3;COL1A2;IDO1;TLR2;OLR1;PTGS2;EFNA1;OCLN;CSF3;CXCL12;CSF2;PTN;VEGFA;EGF;KLF4;CASP4;BST2;AKR1C3;AREG;IRAK2;ZC3H12A;C1QBP;PROS1;PECAM1;ACTG2;CLEC2D;TAGLN;IL24;PTX3;PDCD4;TERT;DDIT4;DDIT3;SERPINE1;CBS;ICAM1;DLL4;IL1B;CD46;IFITM3;IL1A;CXCL2;ICOSLG;TSLP;CXCL1;SERPINB2;MUC1;CXCL16;CEBPB;CPT1A;ID1;MYD88;CXCL8;IL6;CCL5;PELI1;NFKBIA;EPHB2;CCL2;PLK2;IL11;TNIP1;ATF3;CCL20;S…	7.65282e-10	0.05	Expression Targets
Expression Targets of IFNW1	151	IFNW1	30	19	ODC1;TLR4;ATP1B1;NMI;HSD11B1;TLR2;SLC43A2;IL1B;PTGS2;EFNA1;RARRES3;PTGS1;CSF2;PTN;MUC1;VEGFA;IGFBP3;CXCL8;PRLR;IL6ST;BST2;AKR1C3;IL6;RICTOR;ZNFX1;OXTR;SLCO2A1;CCL2;SOD2;IFIT2	8.87466e-10	0.0298211	Expression Targets
Expression Targets of S1PR2	50	S1PR2	17	33	CREB1;ABCA1;TLR4;TFRC;SERPINE1;ICAM1;SGPL1;IL6;IL1B;PTGS2;CCL5;ACTG2;CXCL12;CCL2;ARG2;TAGLN;VEGFA	8.88945e-10	0.0185185	Expression Targets
Expression Targets of KLF6	117	KLF6	26	22	COL1A1;TXNIP;SERPINE1;ICAM1;PSG5;IL1B;PTGS2;OCLN;IL1A;CXCL2;CSF2;VEGFA;CPT1A;PPARA;CXCL8;IL6ST;KLF5;IL6;TUBB3;PLAU;ACTG2;NFKBIA;CCL2;TAGLN;ATF3;CCL20	9.92472e-10	0.0266393	Expression Targets
Expression Targets of TLR3	281	TLR3	43	15	ABCA1;ITGB3;TLR4;DDIT3;CXCL11;TLR3;ICAM1;IDO1;TLR2;RARB;SMPD1;OLR1;IL1B;PTGS2;BIRC3;IL1A;BAK1;TSLP;CXCL12;CXCL1;PTN;VEGFA;ID1;NT5E;VAMP2;PPARA;CHRM3;CXCL8;BST2;AREG;IL6;CCL5;PELI1;NFKBIA;CLEC2D;CCL2;ATF3;IL24;PTX3;IFIT2;SOD2;CCL20;F2R	1.25175e-09	0.0382903	Expression Targets
Expression Targets of AMPK	462	AMPK	59	12	COL1A1;ABCA1;TLR4;LRIG1;TXNIP;SLC2A3;HSD11B1;SLC6A8;OLR1;PTGS2;BNIP3;SPARC;PTGS1;CSF2;VEGFA;ACO1;OGT;PPARA;VLDLR;FADS1;TRIB3;NCF2;GRIA1;PECAM1;IRS2;FBXO32;PLAU;ACTG2;SIRT3;PENK;ARG2;SREBF2;DDIT4;LOX;DDIT3;TFRC;SERPINE1;CITED4;ICAM1;SAT1;IL1B;SLC16A7;CXCL2;TSLP;DUSP6;CEBPB;CPT1A;NAMPT;CXCL8;UCP2;KLF10;IL6;NQO1;CLDN1;PCK2;NFKBIA;DRAM1;CCL2;SOD2	1.53581e-09	0.0458075	Expression Targets
Expression Targets of MIF	165	MIF	31	18	COL1A1;ITGB3;TLR4;SERPINE1;ICAM1;TLR2;IL1B;PTGS2;SOX6;BNIP3;IL1R1;PTGS1;CXCL12;CXCL1;MDK;VEGFA;CEBPB;CPT1A;MYD88;CXCL8;CASP4;IL6;CA9;CCL5;PLAU;NFKBIA;CCL2;INSIG2;F2RL1;TERT;F2R	1.93213e-09	0.030422	Expression Targets
Expression Targets of LPAR3	40	LPAR3	15	36	ITGB3;CXCL8;IL6ST;IL6;KLF5;IL1B;PTGS2;PLAU;CXCL12;NFKBIA;CXCL1;CCL2;PTX3;CXCL16;VEGFA	1.98316e-09	0.0164835	Expression Targets
Expression Targets of MYD88	225	MYD88	37	16	ABCA1;TLR4;SERPINE1;NFKBIZ;IDO1;ICAM1;TLR2;IL1B;OLR1;DLL4;KDM6B;IFITM3;PTGS2;CSF3;IL1A;TSLP;CXCL2;CXCL12;PTGS1;CSF2;CXCL1;INHBA;CXCL16;VEGFA;EGF;KLF4;MYD88;CXCL8;CASP4;IL6;CCL5;DRAM1;NFKBIA;CCL2;SREBF2;PTX3;CCL20	2.4984e-09	0.0344828	Expression Targets
Expression Targets of IL1R	74	IL1R	20	26	CXCL8;BHLHE40;NFKBIZ;CASP4;ICAM1;IL6;ZC3H12A;IL1B;CD46;PTGS2;CCL5;CSF3;TSLP;CXCL2;CXCL12;DRAM1;CSF2;CXCL1;CCL2;POP1	2.51527e-09	0.0212993	Expression Targets
Expression Targets of ZFP36	98	ZFP36	23	23	NR3C2;PIM3;ODC1;TLR4;TFRC;CXCL8;ICAM1;PIM1;IL6;PTGS2;BIRC3;CLDN1;PLAU;CXCL2;CXCL1;CSF2;CCL2;SERPINB2;IL11;VEGFA;ACO1;CCL20;TERT	3.0767e-09	0.0239583	Expression Targets
Expression Targets of IFNAR ligand	592	IFNAR ligand	69	11	COL1A1;TRIM34;IL20RB;CXCL11;TLR3;NMI;COL1A2;IFI6;PIM1;IDO1;MAFG;CALR;PTGS2;RARRES3;CSF3;BIRC3;IL22RA1;CSF2;INHBA;SDCBP;VEGFA;IGFBP3;TNNT1;BST2;CASP4;AREG;ZC3H12A;C1QBP;FBXO32;PLAU;OXTR;CLEC2D;TRIM69;PTX3;USP25;TERT;APOBEC3F;SPRY1;DDIT3;TFRC;SERPINE1;UBA7;APOBEC3G;SPRY2;ICAM1;IL1B;CD46;IFITM3;IL1A;CXCL2;TSLP;CXCL1;CEBPB;TRIM14;NT5E;APLN;MYD88;CXCL8;IL6;CA9;CCL5;NFKBIA;CCL2;IL11;ATF3;CD24;APOBEC3B;…	3.09634e-09	0.0490057	Expression Targets
Expression Targets of RELA	484	RELA	60	12	COL1A1;KITLG;PRKCH;CXCL11;SLC2A3;HSD11B1;NFKBIZ;ADAMTS5;TLR2;OLR1;PTGS2;BIRC3;CSF3;BNIP3;CSF2;VEGFA;TNFAIP3;KLF4;PPARA;BEX2;CASP4;ZC3H12A;PLAU;OXTR;AKR1B1;BACH2;LOX;ITGB3;TFPI;SERPINE1;ICAM1;SAT1;IL1B;SOX6;IL1A;TSLP;CXCL2;CXCL1;SERPINB2;MUC1;CXCL16;THBS1;CREB1;LTBP1;CYB5A;CXCL8;BHLHE40;IL6;SCN9A;CCL5;CLDN1;BFSP1;NFKBIA;DIO2;SERPINE2;CCL2;STC1;APOBEC3B;SOD2;CCL20	3.49357e-09	0.0458365	Expression Targets
Expression Targets of PPAR	449	PPAR	57	12	ABCA1;TLR4;TXNIP;SLC2A3;CXCL11;OLR1;FGF1;LEPR;CALR;PTGS2;CSF2;VEGFA;IGFBP2;PPARA;KLF4;MME;AKR1C3;VLDLR;TRIB3;PECAM1;IRS2;ACTG2;PDCD4;NPC1;INSIG2;TERT;IL1RL1;CCBL1;SERPINE1;NPPB;ICAM1;SAT1;IL1B;SLC16A7;IL1A;FABP5;NR1D2;MUC1;SCD;NPC2;THBS1;CPT1A;NAMPT;APLN;THRB;PC;MYD88;CXCL8;UCP2;IL6;CCL5;ASS1;NFKBIA;CCL2;TNIP1;KLF15;SOD2	3.66472e-09	0.0446359	Expression Targets
Expression Targets of KRAS	239	KRAS	38	15	HRAS;ABCA1;PHGDH;SPRY2;SLC38A1;ICAM1;PIM1;SAT1;IL1B;PTGS2;IL1A;ITPR1;CSF2;NEDD4;CXCL1;DUSP6;SCD;MUC1;VEGFA;PSAT1;THBS1;IGFBP2;ASNS;KLF4;CXCL8;AREG;KLF5;IL6;PLAU;TUBB3;NFKBIA;SLC1A4;IL11;IL24;RHOB;EIF5A;NDRG1;TERT	3.98227e-09	0.0349908	Expression Targets
Expression Targets of TGFBR1	209	TGFBR1	35	16	COL1A1;LOX;ITGB3;TLR4;PLOD2;ITGB4;SERPINE1;COL1A2;CLIC4;TLR2;COL4A1;IL1B;PTGS2;OCLN;BIRC3;WNT2B;VEGFA;ID1;EGLN1;CXCL8;CSRP2;KLF10;WNT5B;IL6;FBXO32;PLAU;ACTG2;EPHB2;CCL2;TAGLN;IL11;LAMA3;ATF3;RHOB;F2RL1	4.16927e-09	0.03305	Expression Targets
Expression Targets of GSK3B	429	GSK3B	55	12	COL1A1;ABCA1;TLR4;SLC2A3;COL1A2;POSTN;IDO1;PTGS2;OCLN;BIRC3;IL22RA1;GAB1;PTGS1;CSF2;VEGFA;PDE4D;HECA;PEG10;PPARA;KLF4;PRLR;KLF5;FBXO32;IRS2;ACTG2;TUBB3;TAGLN;PDCD4;TERT;IL1RL1;NUPR1;DDIT3;NPPB;SERPINE1;ICAM1;IL1B;DLL4;CXCL2;CREB1;TP53INP1;CXCL8;SLC7A11;IL6;CCL5;NQO1;NOG;CLDN1;KLF13;GPNMB;NFKBIA;EPHB2;CCL2;KLF15;STC1;ATF3	4.89298e-09	0.0436855	Expression Targets
Expression Targets of DNA methyltransferases	253	DNA methyltransferases	39	15	COL1A1;TLR4;FYN;ICAM1;ADARB1;RARB;SULF1;LEPR;PTGS2;GABARAPL1;OPCML;RASGRF1;KLF11;SPARC;STC2;CXCL12;ERRFI1;THBS1;KLF3;DAPK1;RASSF2;IGFBP3;ABCC3;FRZB;KLF4;FHL1;AREG;CA9;IL6;S100A4;PECAM1;PLAU;EPHB2;SLCO2A1;CCL2;TAGLN;NDRG1;PDCD4;SOD2	6.06001e-09	0.0354868	Expression Targets
Expression Targets of BMP4	528	BMP4	63	11	COL1A1;DLX1;KITLG;ABCA1;POSTN;ADAMTS5;RARB;COL4A1;SULF1;OCLN;CSF3;SPARC;CXCL12;PTN;MPDZ;INHBA;VEGFA;EGF;NR3C2;PPARA;KLF4;PRLR;FHL1;SYT1;BEST1;CDCP1;ITGA1;PECAM1;FBXO32;ACTG2;TUBB3;TAGLN;PTX3;RHOB;PDCD4;HSPB8;LOX;SPRY1;NPPB;SERPINE1;SPRY2;ICAM1;IFITM3;KRT8;TSHZ3;CXCL2;COCH;CCNG1;CXCL1;CEBPB;THBS1;ID3;ID1;APLN;NRG1;UCP2;CXCL8;KLF10;WNT5B;IL6;NQO1;NOG;IL11	6.30228e-09	0.0466667	Expression Targets
Expression Targets of PRL	444	PRL	56	12	PRKCE;ODC1;PAQR8;CXCL11;COL1A2;PIM1;TLR2;IDO1;LEPR;PTGS2;OCLN;CSF3;IGBP1;CSF2;INHBA;VEGFA;IGFBP2;IGFBP3;RORA;PPARA;PRLR;AKR1C3;HSPE1;SLC39A3;NCF2;NOTCH3;ACTG2;PENK;SPRY1;SERPINE1;HTR7;ICAM1;IL1B;DLL4;KRT8;IL1A;ERRFI1;MUC1;CEBPB;PAQR5;THBS1;CPT1A;TP53INP1;MYD88;PC;CXCL8;UCP2;IL6ST;IL6;SLC38A2;CCL2;CD24;SLC1A1;FCGRT;CCL20;SOD2	6.38777e-09	0.0439906	Expression Targets
Expression Targets of BMP7	275	BMP7	41	14	COL1A1;ITGB3;SERPINE1;COL1A2;ICAM1;COL4A1;IL1B;SULF1;COL4A4;CXCL2;SPARC;CXCL12;CXCL1;INHBA;VEGFA;ID3;THBS1;ID1;NR3C2;EGF;CREB1;APLN;IGFBP3;NRG1;PPARA;CXCL8;PRLR;UCP2;IL6;BEST1;S100A4;NOG;IRS2;ACTG2;PENK;CCL2;SERPINE2;RHOB;PTX3;NDRG1;TERT	6.64116e-09	0.0366399	Expression Targets
Expression Targets of SAA1	119	SAA1	25	20	ABCA1;TFPI;SERPINE1;ICAM1;TLR2;IL1B;KDM6B;OLR1;PTGS2;CSF3;IL1A;CSF2;CXCL1;VEGFA;SVEP1;PPARA;MYD88;CXCL8;IL6;CCL5;FBXO32;NFKBIA;CCL2;PTX3;CCL20	7.0676e-09	0.0255363	Expression Targets
Expression Targets of IGF2	174	IGF2	31	17	COL1A1;TFRC;DDIT3;NPPB;SLC2A3;CDKN1C;IL1B;PTGS2;CXCL12;PAPPA;VEGFA;ID1;IGFBP2;CREB1;PDK1;IGFBP3;SLC38A4;CXCL8;IGFBP6;AKR1C3;IL6;FBXO32;GRIA1;PLAU;ACTG2;NFKBIA;CCL2;SLC1A1;CD24;NDRG1;SOD2	7.2558e-09	0.0301556	Expression Targets
Expression Targets of VEGFA	544	VEGFA	64	11	COL1A1;CXCL11;COL1A2;IDO1;SULF1;PTGS2;OCLN;EFNA1;COL4A3;BNIP3;PTGS1;CXCL12;STC2;CSF2;PLPP3;RARRES2;RASGRF2;VEGFA;NME1;NTN4;ETV1;ATOH8;IGFBP3;PHACTR1;RCAN2;BTG1;PECAM1;FBXO32;PLAU;ACTG2;TUBB3;TAGLN;PTX3;CTH;TERT;LOX;MYL9;ITGB3;DDIT3;SERPINE1;ICAM1;CLIC4;DLL4;CD46;PPP1R14B;TSLP;ADGRL4;CXCL1;THBS1;ID3;DUSP5;ID1;CXCL8;IL6;JAM2;CLDN1;RPS6KA5;EPHB2;CCL2;LAMA3;ATF3;STC1;CCL20;SOD2	8.2656e-09	0.0468864	Expression Targets
Expression Targets of JUN	735	JUN	79	10	COL1A1;ODC1;KITLG;TLR4;TXNIP;COL1A2;HSD11B1;ADAMTS5;POSTN;IDO1;PTGS2;BIRC3;RASGRF1;SPARC;MAPK13;CXCL12;CSF2;PTN;INHBA;VEGFA;DAPK1;ETV1;PPARA;KLF4;BEX2;KLF5;TRIB3;KLF9;NCF2;PLAU;ACTG2;PENK;IL24;RHOB;KCNAB2;PTX3;TERT;IL1RL1;ITGB4;DDIT3;SERPINE1;NPPB;ICAM1;IL1B;KDM6B;ITGB8;FABP5;CXCL2;CXCL1;SERPINB2;ITPR2;DUSP6;SCD;CXCL16;CEBPB;DUSP5;THBS1;ID1;EGLN1;CREB1;ASNS;GAB2;CEBPG;ABCC3;CD82;CXCL8;CHAC1;IL6;N…	8.75922e-09	0.0512654	Expression Targets
Expression Targets of IL10	496	IL10	60	12	COL1A1;HRAS;ABCA1;FER;NFKBIZ;HSD11B1;FYN;IDO1;OLR1;PTGS2;OCLN;CSF3;PTGS1;CXCL12;CSF2;VEGFA;PRLR;BST2;S100A4;C1QBP;IL18R1;PECAM1;ACTG2;PLAU;PENK;ARG2;IL24;PTX3;TFPI;TFRC;PROCR;SERPINE1;NPPB;ICAM1;CD163L1;IL1B;IL1A;BAK1;CXCL2;IL1R1;FAP;CXCL1;SERPINB2;MUC1;THBS1;IL3RA;LY96;CXCL8;IL6ST;IL6;CA9;CCL5;GPNMB;NFKBIA;CCL2;ATF3;FCGRT;IFIT2;SOD2;CCL20	8.81563e-09	0.0454201	Expression Targets
Expression Targets of ARNT	157	ARNT	29	18	DDIT4;ABCA1;DDIT4L;TFRC;SLC2A3;SERPINE1;ICAM1;KDM6B;PTGS2;SNN;CXCL12;SERPINB2;VEGFA;NAMPT;IGFBP2;IGFBP3;PPARA;NRG1;BHLHE40;AREG;IL6;CA9;CRY2;CDCP1;AOX1;IRS2;CCL2;ALDOC;CCNO	9.64885e-09	0.0286278	Expression Targets
Expression Targets of MAPK3	711	MAPK3	77	10	COL1A1;DLX1;ABCA1;TLR4;TXNIP;SLC2A3;TLR3;COL1A2;POSTN;COL4A1;PTGS2;OCLN;BIRC3;PTGS1;CSF2;LGALS3BP;VEGFA;PDE4D;DAPK1;PPARA;ETV4;FHL1;AREG;KLF5;CDCP1;FBXO32;IRS2;GRIA1;PLAU;TAGLN;EIF5A;NDRG1;P4HA1;PDCD4;GALNT14;TERT;ITGB3;DDIT3;APOBEC3G;NPPB;SERPINE1;ICAM1;DLL4;IL1B;TRPM7;DUSP2;CXCL2;TSLP;PHLDA1;DUSP6;SCD;MUC1;PAPPA;CEBPB;THBS1;DUSP5;ID1;CREB1;ABCC3;ENO2;MYD88;CXCL8;IL6;SCN9A;NQO1;CCL5;JAM2;SLC38A2…	9.85831e-09	0.0506912	Expression Targets
Expression Targets of PRKCA	216	PRKCA	35	16	COL1A1;ODC1;ABCA1;TLR4;APOBEC3G;SERPINE1;COL1A2;ICAM1;TLR2;RARB;COL4A1;IL1B;PTGS2;IL1A;CXCL2;ITPR1;CSF2;SDCBP;BNIP3L;VEGFA;ID1;TNFAIP3;IGFBP3;CXCL8;WNT5B;IL6;CCL5;PECAM1;PLAU;BFSP1;NFKBIA;CCL2;STC1;SLC1A1;SOD2	1.00365e-08	0.032833	Expression Targets
Expression Targets of CRP	187	CRP	32	17	ABCA1;TFPI;TLR4;PROCR;TFRC;DDIT3;SERPINE1;TLR2;ICAM1;OLR1;IL1B;CD46;PTGS2;IL1A;CXCL2;PTGS1;CXCL1;CSF2;PAPPA;VEGFA;THBS1;IGFBP3;CXCL8;IL6;NCF2;NOTCH3;PECAM1;PLAU;NFKBIA;CCL2;SOD2;F2R	1.13924e-08	0.0307692	Expression Targets
Expression Targets of ALB	271	ALB	40	14	COL1A1;PRKCE;ABCA1;TLR4;TFRC;CBS;NPPB;SERPINE1;PIM1;ICAM1;TLR2;COL4A1;IL1B;PTGS2;ELK3;OCLN;IL1A;TSLP;CXCL2;CXCL1;CSF2;SIL1;SCD;PAPPA;VEGFA;CPT1A;PPARA;NNMT;CXCL8;NEDD4L;IL6;TRIB3;CCL5;NCF2;CLDN1;PECAM1;CCL2;ARG2;TAGLN;SOD2	1.35851e-08	0.0358423	Expression Targets
Expression Targets of MAP2K1	282	MAP2K1	41	14	DDIT4;ABCA1;ITGB3;NPPB;SERPINE1;SPRY2;ICAM1;OLR1;IL1B;PTGS2;BIRC3;CSF3;CXCL2;CXCL12;MAPK13;CSF2;CXCL1;PIR;DUSP6;ERRFI1;CEBPB;VEGFA;ID1;IGFBP3;KLF4;CXCL8;AREG;KLF5;CCNI;IL6;CLDN1;FBXO32;IRS2;PLAU;NFKBIA;CCL2;TAGLN;PKMYT1;SOD2;TERT;CCL20	1.38681e-08	0.0364121	Expression Targets
Expression Targets of PI3	18	PI3	10	52	CCL5;CSF3;IL1A;CSF2;CCL2;CXCL8;TLR3;IL6;ID1;CCL20	1.47229e-08	0.0111982	Expression Targets

## Sheet: BJ hTERT+ SV40+ RasG12V
Name	Total # of Neighbors	Gene Set Seed	Overlap	Percent Overlap	Overlapping Entities	p-value	Jaccard similarity	Hit type
Expression Targets of IFNG	1479	IFNG	188	12	MGAT5;HRAS;GDNF;FST;TLR3;LCP1;CSE1L;TLR1;HSD11B1;IDO1;TRIM5;NLRC5;CSF3;CXCL10;CSF2;XAF1;LGALS3BP;INHBA;LGALS9;VDR;EIF2AK2;PRKD2;DTX3L;TNFAIP2;CMPK2;CASP3;ITGA6;ISG15;TAPBPL;IRF7;MMP3;IRF1;TNFAIP6;CASP7;ITGA1;HPSE;PLAU;LGMN;MMP1;PLAUR;DDX60L;DDX58;DKK1;ITGA2;LNPEP;SAMD9;TAP2;TAP1;CTSD;SERPINH1;PARP9;B2M;ICAM1;LAMP3;SMPD1;PLSCR1;ACKR4;CTSS;DUSP1;RSAD2;SAMHD1;CLU;PLXNA1;SERPINB2;PML;CXCL16;ANOS1;CFH…	4.38891e-54	0.0990516	Expression Targets
Expression Targets of IFNAR ligand	592	IFNAR ligand	117	19	FST;TLR3;TLR1;IDO1;TRIM5;RARRES3;CSF3;CXCL10;CSF2;XAF1;INHBA;EIF2AK2;CASP3;ITGA6;ZC3HAV1;ISG15;OASL;IRF7;IRF1;PLAU;TRIB1;PLAUR;DDX60L;DDX58;ISG20;SAMD9;TAP1;SPRY1;CTSD;MOV10;B2M;RTP4;ICAM1;LAMP3;PLSCR1;CTSS;SAMHD1;RSAD2;PNPT1;PML;EPSTI1;HERC5;IFITM2;BBC3;CCL5;HLA-B;RNASEL;TYMP;NFKBIA;PSME1;IFIT1;CD24;IFIT3;PARP10;IFIT2;COL1A1;TNFSF10;CD40;CXCL11;COL1A2;NMI;SCARB1;CXCL5;TNFRSF6B;IFI6;CD70;IFNB1;PT…	4.42266e-52	0.108133	Expression Targets
Expression Targets of interferon	557	interferon	107	19	HRAS;FST;IDO1;TRIM5;NLRC5;RARRES3;CSF3;CXCL10;CSF2;XAF1;INHBA;EIF2AK2;CASP3;ZC3HAV1;ISG15;OASL;IRF7;IRF1;PLAUR;TRIB1;DDX58;ITGA2;ISG20;PRSS3;TAP2;TAP1;SPRY1;MOV10;B2M;ICAM1;RTP4;PLSCR1;CTSS;SAMHD1;RSAD2;PNPT1;SERPINB2;PML;CXCL16;PMP22;IFITM2;PSMB9;CCL5;RNASEL;TYMP;NFKBIA;PSME1;IFIT1;PSME2;IFI16;IFI35;IFIT3;IFIT2;COL1A1;ABCA1;TNFSF10;CD40;CXCL11;NMI;NFKBIZ;COL4A1;CD70;PTGS2;IFNB1;COL3A1;SLFN5;SP10…	3.18921e-46	0.10123	Expression Targets
Expression Targets of IFNB1	411	IFNB1	88	21	COL1A1;HRAS;TNFRSF9;TNFSF10;CD40;CXCL11;TLR1;IDO1;TRIM5;IFNB1;CYP27B1;PTGS2;RARRES3;CXCL10;SLFN5;SP100;CSF2;LYPD1;XAF1;INHBA;USP18;IGF2;EIF2AK2;DAPK1;FAS;TRIM22;SECTM1;ZC3HAV1;TNFRSF10D;ISG15;OASL;BST2;AR;IRF7;TNFSF13B;MMP3;IRF1;BTN3A3;SERPING1;DDX58;DKK1;IRF9;ISG20;IL24;ADAM8;APOBEC3G;UBA7;IFITM1;B2M;ICAM1;IL1B;PLSCR1;IFITM3;CTSS;RSAD2;SAMHD1;DUSP1;IL1A;CXCL1;PNPT1;PML;CXCL16;MX1;THBS2;MX2;IFIH1…	8.79303e-42	0.0946237	Expression Targets
Expression Targets of cytokine	1461	cytokine	165	11	GDNF;FST;AKAP12;HSD11B1;ADGRG1;IDO1;TRIM5;NLRC5;RARRES3;CSF3;CXCL10;CSF2;INHBA;LGALS3BP;VDR;CASP3;CMPK2;FZD8;SCG2;ITGA6;MME;MMP3;ALDH1A3;DPT;TNFAIP6;IRF1;CIDEA;MMP1;TNS1;PLAU;PLAUR;DKK1;ITGA2;TPBG;TAP2;TAP1;ALOX5AP;CTSD;PROCR;LOXL1;MOV10;B2M;SERPINH1;PARP9;ICAM1;SMPD1;PLSCR1;HCLS1;CTSS;DUSP1;RSAD2;SAMHD1;CLU;AMH;SERPINB2;PML;CXCL16;BCL2A1;CFH;ANOS1;CCND1;AHRR;HERC5;IFITM2;PSMB9;CCL5;CLDN1;FUCA1;R…	7.61597e-40	0.0867052	Expression Targets
Expression Targets of TNF	2271	TNF	212	9	SERPINB8;GDNF;FST;LCP1;HSD11B1;CSF3;ST6GALNAC3;CSF2;XAF1;CAPN2;LGALS3BP;LGALS9;TNFAIP2;ETS1;NREP;MXRA5;CMPK2;CASP3;SCG2;TNFAIP6;CASP7;CDCP1;CCDC80;PLAU;PLAUR;F2R;SAMD9;ALOX5AP;PROCR;CTSD;ICAM1;SMPD1;PLSCR1;ACKR4;CTSS;AMH;PLXNA1;PML;CXCL16;G0S2;IFITM2;TP53INP1;TFPI2;BBC3;NFKBIA;IFIT1;IFI16;CD24;TNFSF10;CHST2;CD40;ADAM12;SCARB1;TNFRSF6B;SOX9;SLC38A1;IFNB1;CYP27B1;CD70;FOSL1;SPARC;IL22RA1;PPARG;USP1…	1.82479e-39	0.0795199	Expression Targets
Expression Targets of STAT1	443	STAT1	87	19	ABCA1;TNFSF10;CD40;CXCL11;TLR3;SCARB1;COL1A2;CXCL5;IFI6;IDO1;PTGS2;IFNB1;RARRES3;NLRC5;COL3A1;CXCL10;IFI44L;XAF1;PTN;PPARG;EIF2AK2;FAS;CASP3;SECTM1;ISG15;PDGFRB;BST2;AR;TMEM173;IRF7;TNFSF13B;MMP3;IL31RA;IRF1;CASP7;MMP1;PLAUR;IRF9;SRF;LNPEP;TAP1;ADAR;UBA7;IFITM1;PARP9;B2M;ICAM1;LAMP3;IL1B;PLSCR1;IFI44;RSAD2;SAMHD1;CLU;CXCL1;PML;APOL1;CXCL16;MX1;IFI30;BCL2A1;CFH;IFIH1;CCND1;IL4R;JUP;MYD88;STAT1;TRI…	3.40443e-38	0.0903427	Expression Targets
Expression Targets of TGFB1	2054	TGFB1	190	9	MGAT5;HRAS;GDNF;FST;AKAP12;IDO1;CEMIP;CXCL10;CSF2;LOXL4;CAPN2;INHBA;VDR;FZD6;ETS1;FZD8;CASP3;SCG2;ITGA6;LMCD1;ALDH2;MME;IRF7;MMP3;DPT;IRF1;TNFAIP6;CASP7;TRPA1;ITGA1;PLAU;HPSE;MMP1;TNS1;LGMN;PLAUR;DKK1;RELN;ITGA2;F2R;TAP2;ALOX5AP;SPRY1;LOXL1;SERPINH1;B2M;ICAM1;PLSCR1;SMPD1;CTSS;DUSP1;CLU;AMH;SERPINB2;PML;CXCL16;ADGRA2;ANOS1;LTBP1;PMP22;CCND1;AHRR;TREM1;LUM;PSMB9;SULF2;BBC3;LY6E;BCAR3;IRAK3;NFATC2;…	3.78824e-34	0.0768919	Expression Targets
Expression Targets of IRF1	226	IRF1	57	25	TNFSF10;CD40;CXCL11;TLR3;NMI;COL1A2;CXCL5;IDO1;CYP27B1;PTGS2;IFNB1;FOSL1;RARRES3;CXCL10;XAF1;EIF2AK2;FAS;DTX3L;TRIM22;CASP3;ISG15;BST2;IRF7;TNFSF13B;IRF1;CASP7;DDX58;ISG20;IRF9;C1R;TAP2;TAP1;ADAM8;APOBEC3G;TRIM21;ICAM1;IL1B;IFI44;CTSS;RSAD2;PNPT1;APOL1;GBP3;CCND1;MYD88;CXCL8;STAT1;PSMB9;BBC3;STAT2;CCL5;RNASEL;OAS1;NFKBIA;IFIT1;IFI35;IFIT3	4.09026e-31	0.0734536	Expression Targets
Expression Targets of inflammatory cytokine	823	inflammatory cytokine	104	12	GDNF;HSD11B1;IDO1;NLRC5;CXCL10;CSF2;INHBA;CAPN2;TMEM45A;FZD8;MGAM;MME;MMP3;ALDH1A3;TNFAIP6;IRF1;PLAU;MMP1;LGMN;HPSE;PLAUR;DKK1;ISG20;LNPEP;TAP2;TAP1;ALOX5AP;PROCR;B2M;ICAM1;PLSCR1;ACKR4;CTSS;CLU;SERPINB2;ERRFI1;CXCL16;BCL2A1;CFH;AHRR;IFITM2;TP53INP1;PSMB9;BCAR3;CCL5;NFATC2;CLDN1;TYMP;NFKBIA;IFI16;CCL20;COL1A1;ABCA1;CNP;TNFSF10;CHST2;CXCL11;NMI;CXCL5;TNFRSF6B;SOX9;CD70;PTGS2;CYP27B1;BMP4;IL22RA1;S…	2.21759e-28	0.0784314	Expression Targets
Expression Targets of IL1B	1448	IL1B	141	9	GDNF;MKX;TNFRSF9;FST;AKAP12;HSD11B1;IDO1;CSF3;CXCL10;CSF2;INHBA;LGALS9;FZD6;ETS1;INSIG1;CMPK2;FZD8;CASP3;SCG2;ISG15;MME;MMP3;TNFAIP6;IRF1;ITGA1;PLAU;LGMN;HPSE;MMP1;PLAUR;DKK1;DDX58;ISG20;F2R;LNPEP;ARID5A;PROCR;SERPINH1;ICAM1;SMPD1;PLSCR1;ACKR4;CTSS;DUSP1;RSAD2;CLU;SERPINB2;CXCL16;CFH;CCND1;HERC5;TREM1;LUM;IFITM2;TRIP6;TFPI2;BBC3;NFATC2;CCL5;CLDN1;TYMP;NFKBIA;ANXA3;CCL20;COL1A1;ABCA1;TNFSF10;CD40;…	9.72295e-27	0.0736677	Expression Targets
Expression Targets of IL10	496	IL10	76	15	COL1A1;HRAS;GDNF;ABCA1;TNFSF10;TNFRSF9;CD40;NFKBIZ;TLR1;HSD11B1;CXCL5;SOX9;IDO1;CEMIP;CD70;PTGS2;BMP4;COL3A1;CSF3;CXCL10;CXCL12;CSF2;CD55;USP18;TNFRSF11A;HMGCR;FAS;CASP3;BST2;TNFSF13B;KIT;MMP3;IRF1;TNFAIP6;DCN;MMP1;ACTG2;PLAU;PLAUR;IL24;C3;TAP2;C3AR1;TAP1;PROCR;CTSD;NPPB;GRIN2A;SERPINH1;B2M;GAS6;ICAM1;LAMP3;IL1B;FLT1;CTSS;DUSP1;IL1A;CXCL1;SERPINB2;BCL2A1;IL4R;TREM1;CXCL8;PSMB9;IL12RB1;NLRP3;CCL5;…	5.40311e-26	0.0740019	Expression Targets
Expression Targets of IFNW1	151	IFNW1	43	28	SAMD9;NMI;HSD11B1;KCNMA1;B2M;RTP4;PLSCR1;IL1B;IFI44;PTGS2;IFNB1;RARRES3;RSAD2;CXCL10;CSF2;PTN;XAF1;USP18;LGALS9;IGF2;TRIM56;MX1;SLC2A12;FAS;MX2;IFIH1;STAT1;CXCL8;ISG15;BST2;PARP12;IRF1;STAT2;HERC6;OAS1;RNASEL;IFIT1;DDX58;ISG20;IRF9;IFI16;RNF213;IFIT2	5.48042e-26	0.0601399	Expression Targets
Expression Targets of EGF	977	EGF	110	11	MGAT5;FST;HSD11B1;CEMIP;CSF3;CXCL10;CSF2;LGALS3BP;INHBA;VDR;ETS1;CASP3;FZD8;ITGA6;ETV4;MME;MMP3;TNFAIP6;IRF1;ITGA1;CDCP1;MMP1;PLAU;PLAUR;DKK1;ITGA2;B4GALT5;TPBG;CTSD;ICAM1;PLSCR1;SMPD1;CTSS;DUSP1;CLU;SERPINB2;DUSP6;ERRFI1;PML;DUSP5;ANOS1;LTBP1;CCND1;PSMB9;TFPI2;BBC3;DDX60;CCL5;CLDN1;NFKBIA;FERMT1;COL1A1;ABCA1;TNFSF10;CXCL11;COL1A2;CXCL5;TNFRSF6B;SOX9;BMP4;IFNB1;G6PD;PTGS2;FOSL1;COL3A1;SPARC;FGF5;…	9.91228e-26	0.0746269	Expression Targets
Expression Targets of IFNA2	92	IFNA2	34	36	COL1A1;HRAS;TNFSF10;CD40;ADAR;TLR3;B2M;IFI6;IL1B;PLSCR1;FLT1;IFITM3;IFNB1;CXCL10;CSF2;XAF1;MX1;EIF2AK2;MX2;FAS;IFIH1;CCND1;CXCL8;ISG15;STAT1;BST2;KIT;STAT2;CLDN1;NCOA7;PLAU;DDX58;IFIT3;IFIT2	6.43731e-25	0.0511278	Expression Targets
Expression Targets of NF-kB	1708	NF-kB	151	8	GDNF;TNFRSF9;HSD11B1;IDO1;CEMIP;CSF3;CXCL10;CSF2;INHBA;CAPN2;LGALS3BP;TNFAIP2;CASP3;ITGA6;ZC3HAV1;ISG15;OASL;MME;IRF7;PLCB2;MMP3;IER3IP1;IRF1;TRPA1;PLAU;MMP1;HPSE;PLAUR;DKK1;ITGA2;ISG20;HSPB8;ARID5A;SAMD9;TAP1;ALOX5AP;SPRY1;PROCR;B2M;SERPINH1;ICAM1;LAMP3;CTSS;RSAD2;DUSP1;AMH;SERPINB2;DUSP6;CXCL16;BCL2A1;CFH;LTBP1;G0S2;CCND1;HERC5;AHRR;TREM1;TP53INP1;TFPI2;PSMB9;BBC3;IRAK3;CCL5;NFATC2;CLDN1;TYMP;N…	2.50809e-24	0.0697782	Expression Targets
Expression Targets of DDX58	74	DDX58	30	40	TNFSF10;CXCL11;TLR3;ICAM1;IL1B;IFNB1;PTGS2;CTSS;RSAD2;CXCL10;CXCL1;USP18;CD55;LGALS9;MX1;EIF2AK2;IFIH1;ISG15;CXCL8;BBC3;OAS2;NLRP3;CCL5;OAS1;PLAU;DDX58;IFIT1;IFI16;ISG20;IFIT2	1.74122e-23	0.0460829	Expression Targets
Expression Targets of IL6	1074	IL6	112	10	FST;AKAP12;HSD11B1;IDO1;CEMIP;CXCL10;CSF2;CAPN2;DTX3L;CASP3;ITGA6;MMP3;IRF1;TNFAIP6;CASP7;ITGA1;PLAU;MMP1;PLAUR;DKK1;RELN;ITGA2;ISG20;PARP9;ICAM1;PLSCR1;CTSS;CLU;SERPINB2;DUSP6;PML;CXCL16;SLC12A5;BCL2A1;LTBP1;CFH;PMP22;CCND1;IFITM2;TFPI2;PSMB9;NFATC2;CCL5;HLA-B;CLDN1;TYMP;CD24;IFIT3;CCL20;COL1A1;ABCA1;TNFSF10;COL1A2;CXCL5;SOX9;SLC38A1;CYP27B1;PTGS2;BMP4;COL3A1;IL22RA1;CXCL12;FGF5;PPARG;CD55;PTPN1…	2.06099e-23	0.071383	Expression Targets
Expression Targets of TLR3	281	TLR3	54	19	GDNF;ABCA1;TNFSF10;CD40;CXCL11;TLR3;IDO1;PTGS2;IFNB1;CYP27B1;CXCL10;CXCL12;PTN;CD55;USP18;LGALS9;EIF2AK2;FAS;TRIM22;ZC3HAV1;ISG15;BST2;IRF7;TNFSF13B;MMP3;IRF1;MMP1;DDX58;ISG20;IL24;F2R;TRIM21;ICAM1;SMPD1;IL1B;FLT1;DUSP1;RSAD2;IL1A;CLU;CXCL1;APOL1;MX1;IFIH1;CCND1;CXCL8;STAT1;CCL5;OAS1;NFKBIA;IFIT1;IFI35;CCL20;IFIT2	2.27272e-23	0.0647482	Expression Targets
Expression Targets of MAPK1	1207	MAPK1	120	9	MGAT5;GDNF;FST;CERK;IDO1;CSF3;HES7;CXCL10;CSF2;XAF1;LGALS3BP;INHBA;VDR;ETS1;INSIG1;CASP3;SCG2;ITGA6;ETV4;MMP3;IRF1;CDCP1;CSTA;MMP1;PLAU;PLAUR;ITGA2;SPRY1;ALOX5AP;SERPINH1;ICAM1;CTSS;PLTP;TLN2;DUSP1;SERPINB2;DUSP6;ERRFI1;PML;DUSP5;BCL2A1;NEO1;CFH;CCND1;SYT7;TFPI2;BBC3;CCL5;PODXL;CLDN1;TYMP;NFKBIA;IFI16;BATF2;CCL20;TNFSF8;COL1A1;ABCA1;CD40;ADAM12;COL1A2;SCARB1;ADAM33;CXCL5;SLC38A1;SOX9;SCARB2;COL4A…	2.50061e-23	0.0708383	Expression Targets
Expression Targets of IL1 family	559	IL1 family	76	13	COL1A1;GDNF;ABCA1;TNFSF10;CD40;CXCL11;TLR1;NFKBIZ;SCARB1;HSD11B1;SOX9;CXCL5;IDO1;PTGS2;IFNB1;FOSL1;COL3A1;CSF3;CXCL10;SPARC;COL11A1;CXCL12;CSF2;INHBA;CAPN2;CD55;PPARG;FAS;HMGCR;ETS1;AR;MME;IRF7;MMP3;TNFAIP6;IRF1;DCN;TNS1;PLAU;MMP1;ACTG2;PLAUR;SERPING1;IL24;C3;F2R;GRN;ALOX5AP;PROCR;APOBEC3G;SERPINH1;B2M;ICAM1;IL1B;DUSP1;IL1A;CLU;CXCL1;SERPINB2;IFI30;CFH;ADGRA2;CXCL8;DHCR24;STAT2;NFATC2;CCL5;CLDN1;…	1.10882e-22	0.0697248	Expression Targets
Expression Targets of JAK	335	JAK	58	17	COL1A1;ABCA1;CD40;CXCL11;TLR3;IDO1;TRIM5;PTGS2;CYP27B1;FOSL1;CXCL10;CSF2;PTN;INHBA;PPARG;LGALS9;IGF2;EIF2AK2;TRIM22;CASP3;ISG15;BST2;AR;IRF7;TNFSF13B;MMP3;TNFAIP6;IRF1;KISS1;TRPA1;DDX58;IRF9;TAP1;ADAR;APOBEC3G;ICAM1;IL1B;FLT1;SAMHD1;IL1A;PML;MX1;IFI30;PMP22;IFIH1;CCND1;MYD88;STAT1;CXCL8;PSMB9;CCL5;NCOA7;TIMP3;OAS1;RNASEL;TYMP;IFIT1;CCL20	1.16558e-22	0.0656109	Expression Targets
Expression Targets of ISGF3	40	ISGF3	23	56	IFIH1;TNFSF10;STAT1;CXCL8;CXCL11;ISG15;BST2;TRIM21;IRF7;IL1B;TRIM5;IRF1;CCL5;SAMHD1;RSAD2;CXCL10;OAS1;DDX58;IFIT1;PNPT1;IFIT3;MX1;EIF2AK2	1.41349e-22	0.036859	Expression Targets
Expression Targets of IRF3	115	IRF3	35	30	ABCA1;TNFSF10;CD40;CXCL11;TLR3;ICAM1;IDO1;IL1B;PLSCR1;PTGS2;IFNB1;CSF3;SAMHD1;RSAD2;CXCL10;PML;USP18;PPARG;LGALS9;MX1;ZC3HAV1;CXCL8;ISG15;OASL;BBC3;IRF7;MMP3;IRF1;CCL5;IFIT1;ISG20;IFI35;DHX58;CCL20;IFIT2	2.12248e-22	0.0509461	Expression Targets
Expression Targets of TLR4	585	TLR4	77	13	COL1A1;TNFSF8;ABCA1;GDNF;TNFSF10;CD40;CXCL11;TLR3;SCARB1;COL1A2;CERK;CXCL5;IDO1;BMP4;CYP27B1;IFNB1;PTGS2;CSF3;COL3A1;CXCL10;CXCL12;SDC4;CSF2;PTN;PPARG;VDR;EIF2AK2;FAS;HMGA2;CASP3;EMB;BST2;TNFSF13B;MMP3;IRF1;TRPA1;CASP7;ACTG2;MMP1;PLAUR;DDX58;IL24;C3;C5AR1;IFITM1;GAS6;ICAM1;IL1B;IFITM3;FLT1;CTSS;RSAD2;DUSP1;IL1A;CXCL1;SERPINB2;APOL1;CXCL16;MX1;BCL2A1;LGR5;IFIH1;IFITM2;MYD88;USP12;CXCL8;IRAK3;NLRP3…	4.29539e-22	0.0690583	Expression Targets
Expression Targets of PKC	940	PKC	99	10	GDNF;FST;IDO1;CSF3;CXCL10;CSF2;INHBA;VDR;ETS1;CASP3;SCG2;ISG15;ETV4;MME;MMP3;IRF1;CSTA;PLAU;PLAUR;ITGA2;F2R;SPRY1;ICAM1;PLTP;DUSP1;CLU;SERPINB2;DUSP6;ERRFI1;IFIH1;CCND1;TP53INP1;BBC3;CCL5;CLDN1;NFKBIA;IFIT3;CCL20;COL1A1;ABCA1;TNFSF10;CD40;CXCL11;SCARB1;COL1A2;KCNMA1;KCNN2;COL4A1;IFNB1;CYP27B1;BMP4;PTGS2;FOSL1;POU2F2;COL3A1;PPARG;CD55;PTPN1;TNFRSF11A;HMGCR;FAS;TRIM22;COL12A1;PDGFRB;AR;TNFRSF21;TNF…	5.79991e-21	0.0683702	Expression Targets
Expression Targets of MAPK14	862	MAPK14	94	10	COL1A1;ABCA1;TNFSF10;FST;CD40;ADAM12;CXCL11;HSD11B1;COL1A2;NFKBIZ;SCARB1;CXCL5;SOX9;IDO1;G6PD;PTGS2;IFNB1;CYP27B1;FOSL1;MR1;COL3A1;CXCL10;CXCL12;SDC4;CSF2;INHBA;PPARG;CD55;IGF2;VDR;DAPK1;TNFRSF11A;FAS;ETS1;CASP3;ISG15;ETV4;LMCD1;MME;FHIT;MMP3;IRF1;TNFAIP6;TRPA1;DCN;TWIST1;ACTG2;MMP1;PLAU;PLAUR;ITGA2;IL24;RHOB;SRF;GRN;CTSD;APOBEC3G;NPPB;SERPINH1;LAMP3;ICAM1;IL1B;FLT1;DUSP1;CLU;IL1A;AMH;CXCL1;SERPI…	5.93887e-21	0.0683636	Expression Targets
Expression Targets of IFNL1	62	IFNL1	26	41	SAMD9;APOBEC3G;CXCL11;TLR3;IL1B;PLSCR1;RARRES3;CXCL10;MX1;EIF2AK2;TRIM22;IFIH1;IL4R;CXCL8;ISG15;PSMB9;BST2;IRF7;DDX60;MMP3;IRF1;OAS1;LGMN;IFIT1;IFIT3;F2R	6.13703e-21	0.0404355	Expression Targets
Expression Targets of TLR	473	TLR	66	13	ABCA1;GDNF;CD40;CXCL11;TLR3;NFKBIZ;IDO1;PTGS2;CYP27B1;IFNB1;CD70;NLRC5;FOSL1;CSF3;CXCL10;CXCL12;CSF2;SDC4;INHBA;CD55;PTPN1;PPARG;LGALS9;VDR;TNFRSF11A;EIF2AK2;FAS;ETS1;ISG15;EMB;BST2;IRF7;TNFSF13B;MMP3;MMP1;C3;ARID5A;APOBEC3G;IFITM1;GAS6;ICAM1;IL1B;IFITM3;FLT1;DUSP1;IL1A;CXCL1;SERPINB2;APOL1;MX1;MX2;TREM1;AHRR;IFITM2;MYD88;CXCL8;IRAK3;STAT2;DHCR24;NLRP3;CCL5;TIMP3;OAS1;NFKBIA;MFGE8;CCL20	2.22848e-20	0.0650888	Expression Targets
Expression Targets of IRF	99	IRF	31	31	TNFSF10;TAP2;TAP1;APOBEC3G;ADAR;TLR3;IFITM1;B2M;IL1B;IFNB1;PTGS2;CXCL10;APOL1;USP18;EIF2AK2;FAS;CASP3;MYD88;ISG15;CXCL8;PSMB9;BST2;IRF7;TNFSF13B;CCL5;OAS1;IFIT1;IFI35;IFIT3;DHX58;IFIT2	2.27165e-20	0.0459259	Expression Targets
Expression Targets of MAPK8	807	MAPK8	89	11	COL1A1;ABCA1;GDNF;TNFSF10;TNFRSF9;FST;CD40;ADAM12;AKAP12;SCARB1;COL1A2;TLR1;SOX9;CXCL5;TNFRSF6B;SCARB2;IDO1;PTGS2;CD70;IFNB1;BMP4;FOSL1;COL3A1;CXCL10;SPARC;CXCL12;CSF2;PTN;XAF1;INHBA;PPARG;PTPN1;VDR;LGALS9;IGF2;FAS;ETS1;HMGA2;CASP3;SCG2;TNFRSF10D;ISG15;MMP3;DPT;IRF1;DCN;TWIST1;CSTA;MMP1;PLAU;ACTG2;PLAUR;ITGA2;RHOB;B4GALT5;SRF;UBA7;NPPB;SERPINH1;ICAM1;GAS6;TGFBI;IL1B;PLSCR1;FLT1;DUSP1;IL1A;CXCL1;C…	3.6171e-20	0.0671698	Expression Targets
Expression Targets of mitogen-activated protein kinase	1217	mitogen-activated protein kinase	114	9	MGAT5;GDNF;TNFRSF9;FST;HSD11B1;IDO1;CSF3;CXCL10;CSF2;XAF1;CAPN2;INHBA;LGALS3BP;VDR;ETS1;INSIG1;SCG2;ITGA6;ETV4;MMP3;IRF1;CIDEA;ITGA1;CSTA;MMP1;HPSE;PLAU;PLAUR;DKK1;ITGA2;B4GALT5;ARID5A;ALOX5AP;SERPINH1;ICAM1;CTSS;DUSP1;CLU;AMH;SERPINB2;DUSP6;PML;ERRFI1;CXCL16;SLC12A5;DUSP5;CCND1;TREM1;HERC5;TFPI2;BBC3;IRAK3;CCL5;CLDN1;NFKBIA;IFI16;CD24;CCL20;COL1A1;ABCA1;CD40;ADAM12;CXCL11;COL1A2;SCARB1;SLC38A1;S…	4.80787e-20	0.0666667	Expression Targets
Expression Targets of JUN	735	JUN	84	11	COL1A1;GDNF;TNFRSF9;FST;HSD11B1;TLR1;COL1A2;SOX9;IDO1;PTGS2;BMP4;IFNB1;CYP27B1;FOSL1;SPARC;CXCL12;CSF2;PTN;INHBA;PPARG;LGALS9;IGF2;VDR;EFNB2;DAPK1;TNFRSF11A;FAS;ETS1;CASP3;SCG2;ITGA6;PDGFRB;AR;CITED2;HMGA1;MMP3;KISS1;TWIST1;DCN;CSTA;PLAU;ACTG2;MMP1;PLAUR;DKK1;IL24;ROBO4;RHOB;SRF;C3AR1;NPPB;GAS6;ICAM1;IL1B;FLT1;DUSP1;HOXB3;AMH;CXCL1;SERPINB2;DUSP6;KRT15;CXCL16;DUSP5;BCL2A1;KRT18;CFH;ADGRA2;CCND1;T…	4.99017e-20	0.0667727	Expression Targets
Expression Targets of STAT2	73	STAT2	27	36	TNFSF10;TAP1;ADAR;CXCL11;SCARB1;IFITM1;IFI44;RSAD2;SAMHD1;CXCL10;MX1;IGF2;EIF2AK2;MYD88;CXCL8;STAT1;ISG15;IRF7;BBC3;STAT2;IRF1;CCL5;OAS1;RNASEL;IFIT1;IFIT3;IFIT2	5.134e-20	0.0413476	Expression Targets
Expression Targets of IL1A	406	IL1A	60	14	COL1A1;FST;CD40;CXCL11;CADM1;HSD11B1;NFKBIZ;CXCL5;SOX9;CD70;PTGS2;CSF3;COL3A1;CXCL10;SPARC;CXCL12;CSF2;INHBA;CD55;PPARG;TNFRSF11A;FAS;MME;CITED2;MMP3;KIT;TRPA1;DCN;MMP1;EDIL3;PLAU;ACTG2;PLAUR;IL24;C3;C1R;C3AR1;PROCR;NPPB;C5AR1;SERPINH1;ICAM1;IL1B;CTSS;FLT3LG;IL1A;CXCL1;SERPINB2;SSTR1;CXCL16;KRT15;CXCL8;IRAK3;CCL5;TIMP3;TYMP;NFKBIA;IL11;LAMB3;CCL20	7.72183e-20	0.0629591	Expression Targets
Expression Targets of IL27	165	IL27	38	22	ABCA1;TNFSF10;TAP2;TAP1;CD40;CXCL11;TLR3;IFITM1;CXCL5;B2M;ICAM1;IDO1;IL1B;PTGS2;RARRES3;COL3A1;IL1A;CXCL10;CXCL1;CSF2;APOL1;MX1;EIF2AK2;TNFRSF11A;CFH;FAS;IFIH1;CCND1;IFITM2;STAT1;CXCL8;BST2;TNFSF13B;IL12RB1;IRF1;CCL5;DDX58;CCL20	1.45197e-19	0.0517711	Expression Targets
Expression Targets of FGF2	779	FGF2	86	11	COL1A1;GDNF;CNP;TNFSF10;FST;ADAM12;COL1A2;HSD11B1;CXCL5;SOX9;COL5A2;BMP4;PTGS2;MR1;FOSL1;COL3A1;SPARC;FGF5;CXCL12;SDC4;CSF2;PTN;INHBA;PPARG;VDR;IGF2;COL8A1;TNFRSF11A;EFNB2;MAP2;FAS;ETS1;HMGA2;CASP3;FZD8;ITGA6;ETV4;PDGFRB;ALDH2;AR;CITED2;KIT;MMP3;DCN;TWIST1;ACTG2;PLAU;MMP1;HPSE;PLAUR;ITGA2;FOXF1;SRF;F2R;SPRY1;CTSD;GRIN2A;ICAM1;FLT1;CTSS;DUSP1;ADGRL4;SERPINB2;DUSP6;MDK;BCL2A1;ADGRA2;SPRY4;CCND1;LUM…	1.59432e-19	0.0661538	Expression Targets
Expression Targets of IGF1	828	IGF1	89	10	HRAS;COL1A1;CNP;GDNF;ABCA1;FST;ADAM12;HSD11B1;COL1A2;SCARB1;SLC38A1;SOX9;CYP27B1;PTGS2;BMP4;FOSL1;POU2F2;CSF3;COL3A1;CXCL10;SPARC;CXCL12;CSF2;CAPN2;INHBA;PPARG;VDR;IGF2;TNFRSF11A;FAS;HMGA2;ITGA6;OSBPL7;AR;IER3IP1;MMP3;IL31RA;KIT;IRF1;KISS1;TWIST1;DCN;PLAU;ACTG2;MMP1;PLAUR;C3;TAP2;DDIT4L;CTSD;GRIN2A;LOXL1;NPTX1;B2M;SERPINH1;GAS6;ICAM1;SMPD1;IL1B;FLT1;CTSS;DUSP1;CLU;AMH;CXCL1;SERPINB2;CPT1B;DUSP6;P…	1.98096e-19	0.0661218	Expression Targets
Expression Targets of SP1	1746	SP1	142	8	HRAS;GDNF;FST;TLR3;HSD11B1;CSF2;DNASE2;LOXL4;VDR;EIF2AK2;TNFAIP2;ETS1;CASP3;ITGA6;ETV4;MME;MMP3;IRF1;HPSE;PLAU;MMP1;PLAUR;DKK1;RELN;ITGA2;B4GALT5;F2R;CTSD;PROCR;SERPINH1;ICAM1;TPMT;SMPD1;PLTP;DUSP1;CLU;PNPT1;SERPINB2;DUSP6;SCN2A;LTBP1;IFIH1;CCND1;TREM1;LUM;TFPI2;XPO1;COL5A3;BBC3;NFATC2;CCL5;PODXL;POLD1;CLDN1;AOX1;TYMP;GSTK1;NFKBIA;TCN2;IFI16;CD24;WNK4;TNFSF9;CCL20;COL1A1;ABCA1;TNFSF10;CD40;CADM1;…	2.28958e-19	0.0642243	Expression Targets
Expression Targets of IL17A	389	IL17A	57	14	COL1A1;GDNF;TNFSF10;CD40;CXCL11;TLR3;NFKBIZ;CXCL5;PTGS2;CSF3;COL3A1;CXCL10;IL22RA1;CXCL12;CSF2;CD55;PTPN1;TNFRSF11A;FAS;CASP3;PDGFRB;TNFSF13B;PTPN11;MMP3;TNFAIP6;IRF1;TRPA1;TWIST1;PLAU;EDIL3;ACTG2;PLAUR;DKK1;C3;SERPINH1;ICAM1;SMPD1;IL1B;DUSP1;CXCL1;GRPR;BCL2A1;MX1;CCND1;CXCL8;STAT1;NLRP3;PODXL;CCL5;CLDN1;OAS1;TYMP;TIMP4;NFKBIA;EPHB4;IL11;CCL20	1.03652e-18	0.0607029	Expression Targets
Expression Targets of m_Il1	468	m_Il1	63	13	COL1A1;TNFSF10;CD40;CXCL11;HSD11B1;NFKBIZ;SCARB1;SOX9;CXCL5;IDO1;PTGS2;IFNB1;FOSL1;COL3A1;CSF3;CXCL10;SPARC;CXCL12;CSF2;INHBA;PPARG;TNFRSF11A;FAS;HMGCR;SCG2;PDGFRB;ISG15;BST2;IRF7;MMP3;KIT;IRF1;TNFAIP6;DCN;PLAU;ACTG2;TNS1;ITGA2;IL24;C3;ICAM1;IL1B;IL1A;CLU;CXCL1;PXN;PML;RAB3B;MX1;ADGRA2;CFH;IL4R;CXCL8;DHCR24;STAT2;CCL5;TIMP3;CLDN1;TYMP;NFKBIA;IL11;TNFSF9;CCL20	1.11047e-18	0.062253	Expression Targets
Expression Targets of STAT	442	STAT	61	13	ABCA1;TNFSF10;CD40;CXCL11;TLR3;IDO1;CYP27B1;PTGS2;FOSL1;CXCL10;CXCL12;LGALS9;IGF2;EIF2AK2;FAS;ZC3HAV1;ISG15;BST2;AR;IRF7;TNFSF13B;MMP3;IRF1;TRPA1;TWIST1;MMP1;DDX58;SRF;TAP1;ADAR;IFITM1;ICAM1;IL1B;SAMHD1;IL1A;PNPT1;PML;KRT15;IFI30;MX1;PMP22;IFIH1;CCND1;IFITM2;MYD88;CXCL8;STAT1;ROR2;BBC3;STAT2;CCL5;NFATC2;TIMP3;NCOA7;RNASEL;OAS1;TYMP;IFIT1;BATF2;IFIT3;IFIT2	1.19122e-18	0.0617409	Expression Targets
Expression Targets of TLR9	238	TLR9	44	18	ABCA1;GDNF;TNFSF10;CD40;TLR3;C5AR1;TLR1;NFKBIZ;CXCL5;IDO1;ICAM1;IL1B;PTGS2;IFNB1;CSF3;RSAD2;DUSP1;IL1A;CXCL10;CXCL1;APOL1;PPARG;MX1;LGALS9;EIF2AK2;CCND1;TREM1;CXCL8;ISG15;EMB;BST2;IRF7;TNFSF13B;PIK3R3;IRAK3;NLRP3;STAT2;CCL5;TIMP3;ACTG2;NFKBIA;DDX58;IFIT1;IFI16	1.53159e-18	0.0549313	Expression Targets
Expression Targets of NS1	98	NS1	29	29	ICAM1;IL1B;IFITM3;IFNB1;PTGS2;RSAD2;IL1A;CXCL10;CXCL12;CXCL16;MX1;FAS;IFIH1;ISG15;CXCL8;OASL;BST2;IRF7;STAT2;IRF1;CCL5;HPSE;PLAU;CTHRC1;DDX58;IFIT1;DHX58;PARP10;CCL20	2.23067e-18	0.0428994	Expression Targets
Expression Targets of MAPK3	711	MAPK3	79	11	TNFSF8;COL1A1;GDNF;ABCA1;TLR3;ADAM33;CERK;COL1A2;SOX9;CXCL5;SCARB2;COL4A1;PTGS2;IFNB1;CYP27B1;FOSL1;COL3A1;CXCL10;CSF2;XAF1;LGALS3BP;PPARG;VDR;DAPK1;ETS1;INSIG1;HMGA2;COL12A1;CASP3;SCG2;ETV4;CITED2;MMP3;TNFAIP6;DCN;CDCP1;TWIST1;CSTA;PLAU;MMP1;HPSE;PLAUR;TRIB1;ITGA2;NDRG1;B4GALT5;C3;GALNT14;NPPB;APOBEC3G;GRIN2A;SERPINH1;ICAM1;IL1B;DUSP1;AMH;DUSP6;DUSP5;BCL2A1;KRT18;CFH;SPRY4;CCND1;MYD88;CXCL8;TFPI…	3.95022e-18	0.0637611	Expression Targets
Expression Targets of Jun/Fos	1094	Jun/Fos	102	9	HRAS;GDNF;TNFRSF9;FST;TLR1;HSD11B1;IDO1;CEMIP;CSF3;CXCL10;CSF2;LOXL4;INHBA;VDR;EIF2AK2;ETS1;CASP3;SCG2;ITGA6;ETV4;MMP3;TNFAIP6;CSTA;PLAU;MMP1;PLAUR;ITGA2;NMU;ICAM1;DUSP1;RSAD2;CLU;SERPINB2;ERRFI1;CXCL16;BCL2A1;SERPINB7;CFH;CCND1;TREM1;TFPI2;BBC3;BCAR3;IRAK3;NFATC4;CCL5;POLD1;NFKBIA;IFI16;WNK4;CCL20;COL1A1;ABCA1;DOCK4;TNFSF10;SCARB1;COL1A2;SLC38A1;TNFRSF6B;KCNMA1;SOX9;PTGS2;IFNB1;CYP27B1;BMP4;POU2…	9.12471e-18	0.0637899	Expression Targets
Expression Targets of PDGF	610	PDGF	71	11	COL1A1;ABCA1;TNFSF10;CXCL11;AKAP12;COL1A2;CERK;SOX9;CXCL5;COL4A1;PTGS2;BMP4;FOSL1;COL3A1;CXCL10;SPARC;CXCL12;CSF2;SDC4;PTN;CAPN2;INHBA;PTPN1;PPARG;COL8A1;VDR;IGF2;HMGCR;ETS1;HMGA2;CASP3;PDGFRB;AR;CITED2;MMP3;IRF1;DCN;ITGA1;TWIST1;HPSE;ACTG2;PLAU;MMP1;PLAUR;DKK1;ITGA2;RHOB;F2R;FOXF1;PROCR;ADAR;SERPINH1;ICAM1;IL1B;DUSP1;CXCL1;DUSP6;NEXN;LTBP1;ADGRA2;SPRY4;CCND1;CXCL8;BBC3;IRAK3;ADRA1D;CCL5;TIMP3;OA…	1.96811e-17	0.0619546	Expression Targets
Expression Targets of growth factor	924	growth factor	91	9	COL1A1;GDNF;ABCA1;TNFSF10;HSD11B1;COL1A2;SCARB1;KCNMA1;SLC38A1;SOX9;BMP4;CYP27B1;G6PD;PTGS2;FOSL1;COL3A1;CSF3;CXCL10;SPARC;CXCL12;INHBA;PTPN1;PPARG;IGF2;VDR;HOMER2;TNFRSF11A;EFNB2;FAS;MAP1B;ETS1;HMGA2;ITGA6;AR;MME;SYT1;MMP3;DPT;TNFAIP6;KISS1;TWIST1;ITGA1;DCN;ACTG2;HPSE;PLAU;MMP1;LGMN;PLAUR;DKK1;ITGA2;RHOB;TPBG;SRF;F2R;SPRY1;CTSD;NPPB;LOXL1;SERPINH1;ICAM1;PLSCR1;CTSS;DUSP1;CLU;ADGRL4;SERPINB2;DUSP…	2.28992e-17	0.0631944	Expression Targets
Expression Targets of PTGS2	322	PTGS2	49	15	COL1A1;GDNF;ABCA1;COL1A2;HSD11B1;SOX9;CXCL5;IDO1;CEMIP;PTGS2;CSF3;CXCL10;SPARC;CXCL12;COL11A1;TNFRSF11A;FAS;CASP3;ITGA6;AR;MMP3;TNFAIP6;CIDEA;KISS1;PLAU;MMP1;ACTG2;PLAUR;DKK1;ITGA2;CTSD;SERPINH1;ICAM1;FLT1;CLU;CPT1B;ST3GAL1;IFIH1;CCND1;TREM1;CXCL8;TFPI2;BBC3;PODXL;CCL5;IL11;CD24;CCL20;IFIT2	6.77753e-17	0.0556818	Expression Targets
Expression Targets of PI3K	1147	PI3K	103	8	GDNF;TNFRSF9;FST;IDO1;CSF3;CXCL10;LGALS9;ETS1;CASP3;ISG15;ALDH2;MMP3;PLAU;PLAUR;ISG20;B4GALT5;F2R;ALOX5AP;CTSD;ICAM1;CTSS;DUSP1;AMH;SERPINB2;DUSP6;CXCL16;BCL2A1;CCND1;TREM1;BBC3;IRAK3;NFATC2;CCL5;PODXL;CLDN1;TYMP;NFKBIA;IFIT1;CCL20;COL1A1;ABCA1;TNFSF10;ADAM12;CXCL11;SCARB1;COL1A2;TNFRSF6B;SOX9;KCNMA1;G6PD;IFNB1;PTGS2;FOSL1;COL3A1;CXCL12;SDC4;PTN;CD55;PPARG;ACO1;IGF2;TNFRSF11A;HOMER2;FAS;HMGCR;HMG…	8.38181e-17	0.0623864	Expression Targets
Expression Targets of TLR2	401	TLR2	55	13	TNFSF8;COL1A1;GDNF;ABCA1;TNFSF10;CD40;CXCL11;SCARB1;NFKBIZ;CXCL5;IDO1;IFNB1;CYP27B1;CD70;PTGS2;CSF3;CXCL10;CSF2;SDC4;INHBA;PPARG;VDR;EIF2AK2;CASP3;TNFSF13B;KIT;MMP3;PLAU;MMP1;DDX58;IL24;IFITM1;ICAM1;IL1B;IFITM3;PLTP;IL1A;CXCL1;SERPINB2;APOL1;CXCL16;IFIH1;CCND1;TREM1;IFITM2;MYD88;CXCL8;IRAK3;NLRP3;CCL5;CLDN1;NFKBIA;IFI16;CCL20;IFIT2	8.82807e-17	0.0577125	Expression Targets
Expression Targets of VEGFA	544	VEGFA	65	11	COL1A1;GDNF;ARHGEF4;TNFRSF9;FST;CXCL11;COL1A2;ADAM33;SOX9;KCNN2;IDO1;PTGS2;COL4A5;FOSL1;COL3A1;CXCL10;CXCL12;EFNB1;CSF2;RASGRF2;CD55;TNFRSF11A;EFNB2;MAP2;FAS;ETS1;CASP3;ITGA6;ISG15;MMP3;IRF1;PLAU;ACTG2;MMP1;EDIL3;PLAUR;RELN;PREX1;ITGA2;ROBO4;SRF;CTSD;LOXL1;ICAM1;FLT1;CTSS;DUSP1;AMH;ADGRL4;CXCL1;PLXNA1;SCN2A;RASGRP3;DUSP5;LGR5;ST3GAL1;CCND1;CXCL8;TFPI2;CLDN1;TIE1;EPHB4;ESM1;STC1;CCL20	1.37844e-16	0.0598527	Expression Targets
Expression Targets of pattern recognition receptor	73	pattern recognition receptor	24	32	CD40;IFITM1;IDO1;IL1B;IFITM3;CYP27B1;IFNB1;PTGS2;RSAD2;CSF3;IL1A;DUSP6;PPARG;FAS;IFIH1;IFITM2;CXCL8;ISG15;OASL;TNFSF13B;NLRP3;CCL5;PLAUR;CCL20	1.4319e-16	0.0365854	Expression Targets
Expression Targets of MAP2K1	282	MAP2K1	45	15	ABCA1;GDNF;ADAM12;NPPB;SCARB1;SOX9;ICAM1;IL1B;PTGS2;IFNB1;FOSL1;MR1;DUSP1;CSF3;CLU;CXCL10;CXCL12;CSF2;CXCL1;DUSP6;XAF1;ERRFI1;PPARG;TNFRSF11A;SPRY4;IL4R;CCND1;SCG2;ITGA6;CXCL8;PDGFRB;TFPI2;AR;MMP3;IRF1;CLDN1;DCN;CSTA;PLAU;TYMP;MMP1;PLAUR;NFKBIA;ITGA2;CCL20	2.14619e-16	0.0533175	Expression Targets
Expression Targets of IRF9	42	IRF9	19	44	CCND1;TNFSF10;MYD88;CXCL8;IFIT5;IRF7;IL1B;IRF1;IFNB1;SAMHD1;RSAD2;RNASEL;IRF9;USP18;IFIT3;MX1;EIF2AK2;IFIT2;SRF	2.51678e-16	0.0301587	Expression Targets
Expression Targets of EGFR	523	EGFR	63	12	COL1A1;GDNF;ADAM12;TLR3;COL1A2;SCARB1;TNFRSF6B;CXCL5;SOX9;PTGS2;IFNB1;FOSL1;CXCL10;CSF2;SDC4;VDR;HMGCR;ETS1;CASP3;ITGA6;ETV4;PDGFRB;AR;CITED2;FHIT;MMP3;IRF1;TNFAIP6;TWIST1;CDCP1;TNS1;MMP1;PLAU;PLAUR;ITGA2;RHOB;SRF;TAP1;ADAM8;SPRY1;CTSD;NPPB;GAS6;ICAM1;FLT1;DUSP1;IL1A;CXCL1;DUSP6;ERRFI1;MAP3K1;KRT18;CCND1;CXCL8;STAT1;PSMB9;CCL5;NFKBIA;IFIT1;EPHB4;IL11;CD24;CCL20	2.84327e-16	0.059044	Expression Targets
Expression Targets of IL4	831	IL4	83	9	COL1A1;GDNF;CD40;CXCL11;TLR3;COL1A2;ADAM33;HSD11B1;SOX9;CXCL5;IDO1;PTGS2;CYP27B1;CD70;CSF3;COL3A1;CXCL10;CXCL12;CSF2;PPARG;PTPN1;CD55;VDR;TNFRSF11A;FAS;SEMA7A;BST2;MME;IRF7;CITED2;TNFSF13B;MMP3;IL31RA;KIT;DPT;TNFAIP6;IRF1;DCN;PLAU;MMP1;ACTG2;PLAUR;ITGA2;IL24;F2R;GRN;C3AR1;ALOX5AP;ADAM8;C5AR1;B2M;SERPINH1;GAS6;LAMP3;ICAM1;TGFBI;SMPD1;IL1B;FLT1;DUSP1;SAMHD1;IL1A;CXCL1;SERPINB2;PXN;CXCL16;BCL2A1;ANO…	3.14049e-16	0.0612546	Expression Targets
Expression Targets of F2	427	F2	56	13	COL1A1;GDNF;TNFSF10;CD40;CXCL11;TLR3;SCARB1;SOX9;PTGS2;IFNB1;BMP4;FOSL1;COL3A1;CSF3;CXCL12;CSF2;SDC4;LOXL4;INHBA;CD55;TNFRSF11A;MME;CITED2;MMP3;CDCP1;TWIST1;ACTG2;MMP1;PLAU;HPSE;PLAUR;F2R;TAP1;CTSD;PROCR;NPPB;TRIM21;ICAM1;SMPD1;IL1B;FLT1;DUSP1;CLU;IL1A;CXCL1;SERPINB2;MAP3K1;THBS2;CCND1;CXCL8;TFPI2;KLF10;CCL5;NFKBIA;IL11;STC1	3.45152e-16	0.0572597	Expression Targets
Expression Targets of CSF2	420	CSF2	55	13	ABCA1;CD40;TLR3;TLR1;IFI6;IDO1;PTGS2;IFNB1;FOSL1;COL3A1;CSF3;CXCL10;CSF2;INHBA;PPARG;IGF2;TNFRSF11A;FAS;CASP3;SECTM1;MME;IRF7;CITED2;TNFSF13B;KIT;IRF1;LGMN;ACTG2;MMP1;PLAUR;IL24;F2R;ALOX5AP;C5AR1;ICAM1;LAMP3;IL1B;FLT1;SAMHD1;DUSP1;CXCL1;SERPINB2;BCL2A1;IL4R;CCND1;TREM1;CXCL8;IRAK3;CCL5;TIMP3;GPNMB;FUCA1;NFKBIA;MFGE8;CCL20	6.89749e-16	0.0565844	Expression Targets
Expression Targets of PRKCD	234	PRKCD	40	17	COL1A1;TNFSF10;C5AR1;COL1A2;IDO1;ICAM1;COL4A1;PLSCR1;IL1B;FLT1;PTGS2;CD70;FOSL1;PLTP;DUSP1;CSF3;COL3A1;CXCL12;CSF2;DUSP6;MDK;ACO1;MAP2;CCND1;TP53INP1;NTSR1;ISG15;PDGFRB;CXCL8;TNFRSF21;IRF1;CCL5;CLDN1;OAS1;PLAU;NFKBIA;PLAUR;ITGA2;IL11;IFIT3	9.73912e-16	0.0499376	Expression Targets
Expression Targets of Ras GTPase	501	Ras GTPase	60	11	MGAT5;ABCA1;COL1A2;SCARB1;IFNB1;PTGS2;BMP4;FOSL1;CXCL10;EFNB1;EIF2AK2;FAS;ETS1;HMGA2;ITGA6;ISG15;HMGA1;MMP3;IRF1;CDCP1;DCN;ITGA1;TWIST1;CSTA;ACTG2;PLAU;PLAUR;DKK1;ITGA2;IL24;RHOB;B4GALT5;SRF;F2R;NPPB;CDKN2C;ICAM1;IL1B;CTSS;DUSP1;CLU;CXCL1;SERPINB2;DUSP6;ERRFI1;KRT18;SPRY4;CCND1;CXCL8;STAT1;TFPI2;BBC3;DHCR24;STAT2;CCL5;NFKBIA;IL11;IFI16;MFGE8;CD24	2.01646e-15	0.0572519	Expression Targets
Expression Targets of histone deacetylase	963	histone deacetylase	89	9	COL1A1;ABCA1;GDNF;TNFSF10;FST;CD40;ADAM12;AKAP12;CADM1;SCARB1;SOX9;IDO1;IFNB1;PTGS2;G6PD;MR1;FAM65B;FOSL1;CSF3;COL3A1;CXCL10;IL22RA1;CXCL12;CSF2;INHBA;PPARG;VDR;DAPK1;MAP2;FAS;TRIM22;HMGA2;CASP3;AR;MME;CITED2;ALDH1A3;MMP3;KIT;IRF1;KISS1;TWIST1;ACTG2;PLAU;HPSE;PLAUR;RELN;PREX1;IL24;IRF9;RHOB;NDRG1;HSPB8;GRN;TAP2;NPPB;ADAR;CDKN2C;ICAM1;IL1B;FLT1;SAMHD1;CLU;IL1A;CXCL1;ERRFI1;TRPM8;SLC12A5;MX1;DUSP5;…	2.69061e-15	0.0600945	Expression Targets
Expression Targets of TP53	1251	TP53	105	8	HRAS;TLR3;CEMIP;RARRES3;XAF1;VDR;EIF2AK2;ETS1;CASP3;ITGA6;ISG15;IRF7;CASP7;HPSE;LGMN;MMP1;PLAU;PLAUR;DKK1;PERP;DDIT4L;TAP1;CTSD;LAMP3;ICAM1;SMPD1;PLTP;DUSP1;CLU;SERPINB2;PML;BCL2A1;DUSP5;ANOS1;CCND1;TP53INP1;SULF2;XPO1;BBC3;PODXL;NFATC2;CLDN1;HLA-B;POLD1;FUCA1;TYMP;NFKBIA;IFI16;CD24;COL1A1;TNFSF10;CADM1;COL1A2;SOX9;FDXR;COL4A1;IFNB1;G6PD;PTGS2;FOSL1;NMNAT2;CXCL12;EFNB1;PPARG;IGF2;DAPK1;EFNB2;MAP2…	4.09343e-15	0.0598973	Expression Targets
Expression Targets of RNA polymerase II	511	RNA polymerase II	60	11	HRAS;GDNF;ABCA1;CD40;CXCL11;TLR3;HSD11B1;SCARB1;SOX9;CEMIP;CYP27B1;BMP4;IFNB1;PTGS2;POU2F2;CXCL10;CXCL12;CSF2;PPARG;PTPN1;IGF2;EFNB2;HMGCR;FAS;ISG15;PDGFRB;AR;PIK3R3;IRF1;KISS1;ACTG2;HPSE;DKK1;RELN;DDX58;NDRG1;TAP1;SPRY1;CTSD;NPPB;IFITM1;ICAM1;IL1B;FLT1;SAMHD1;RSAD2;IL1A;CXCL1;HOXB4;BCL2A1;CCND1;CXCL8;KLF10;L1CAM;BBC3;CCL5;NCOA7;NFKBIA;IFIT1;IFIT2	4.99872e-15	0.0567108	Expression Targets
Expression Targets of CD40	260	CD40	41	15	TNFRSF9;TNFSF10;TAP1;CD40;APOBEC3G;C5AR1;ICAM1;IDO1;IL1B;FLT1;CD70;CYP27B1;PTGS2;POU2F2;DUSP1;FLT3LG;CSF3;IL1A;CXCL10;CXCL1;DUSP6;CD55;PPARG;CDK15;BCL2A1;TNFRSF11A;FAS;IL4R;AHRR;CXCL8;PSMB9;TMEM173;TNFSF13B;MMP3;IRF1;CCL5;TYMP;MMP1;PLAUR;NFKBIA;TNFSF9	7.44691e-15	0.0496368	Expression Targets
Expression Targets of MYD88	225	MYD88	38	16	ABCA1;CD40;NFKBIZ;IFITM1;CXCL5;IDO1;ICAM1;IL1B;IFITM3;CYP27B1;IFNB1;CD70;PTGS2;RSAD2;DUSP1;CSF3;IL1A;CXCL10;CXCL12;SDC4;CSF2;CXCL1;INHBA;CXCL16;HMGCR;CMPK2;IFITM2;MYD88;CXCL8;TNFSF13B;NLRP3;CCL5;DCN;NFKBIA;IFIT1;IRF9;IFIT3;CCL20	7.81758e-15	0.0478589	Expression Targets
Expression Targets of IKBK	141	IKBK	30	21	GDNF;CXCL11;NFKBIZ;TNFRSF6B;CXCL5;IDO1;ICAM1;IL1B;PTGS2;IFNB1;FOSL1;CXCL10;CSF2;CXCL1;SERPINB2;INHBA;IGF2;BCL2A1;CCND1;CASP3;CXCL8;MMP3;CCL5;TRPA1;TWIST1;NFKBIA;IFIT1;CD24;IFIT2;CCL20	1.05714e-14	0.0417827	Expression Targets
Expression Targets of proteasome endopeptidase complex	1362	proteasome endopeptidase complex	110	8	TLR3;LCP1;CERK;IDO1;TRIM5;CXCL10;CSF2;LGALS3BP;VDR;EIF2AK2;RBL2;PRKD2;ETS1;INSIG1;ETV4;OASL;IRF7;IRF1;TNFAIP6;TRPA1;HPSE;TRIB1;DDX58;HSPB8;TAP2;SPRY1;CTSD;MOV10;SERPINH1;LAMP3;ICAM1;TPMT;SMPD1;DUSP1;RSAD2;SAMHD1;DUSP6;ERRFI1;PML;BCL2A1;IFIH1;CCND1;JUP;TP53INP1;SULF2;XPO1;BBC3;CCL5;NFATC2;NFKBIA;EBF1;IFI16;IFI35;CCL20;IFIT2;ABCA1;TNFSF10;CD40;CXCL5;SOX9;TP53RK;IFNB1;G6PD;PTGS2;MR1;NMNAT2;FOSL1;COL…	1.13057e-14	0.0591716	Expression Targets
Expression Targets of WNT5A	186	WNT5A	34	18	COL1A1;GDNF;ABCA1;CD40;SOX9;IL1B;FLT1;BMP4;PTGS2;CXCL12;SDC4;CXCL1;PXN;PPARG;CXCL16;ALX1;LGR5;TNFRSF11A;FAS;CCND1;INSIG1;JUP;ITGA6;CXCL8;ROR2;MMP3;IRF1;PODXL;NFATC2;CCL5;KISS1;MMP1;DKK1;ITGA2	1.95701e-14	0.0447958	Expression Targets
Expression Targets of IL13	475	IL13	56	11	COL1A1;CD40;TLR3;ADAM33;HSD11B1;COL1A2;CXCL5;IDO1;PTGS2;CYP27B1;COL3A1;CSF3;CXCL10;CSF2;CAPN2;CD55;PPARG;TNFRSF11A;FAS;PDGFRB;MME;TNFSF13B;KIT;MMP3;IL31RA;TNFAIP6;TRPA1;PLAU;ACTG2;DKK1;F2R;GRN;ALOX5AP;ADAM8;SERPINH1;ICAM1;IL1B;FLT1;CTSS;DUSP1;IL1A;CXCL1;SERPINB2;CXCL16;ANOS1;IL4R;CXCL8;PSMB9;NFATC4;IRAK3;CCL5;CLDN1;TIMP3;NFKBIA;IL11;CCL20	3.6523e-14	0.0545809	Expression Targets
Expression Targets of HIF1A	873	HIF1A	81	9	ABCA1;GDNF;TNFRSF9;HSD11B1;COL1A2;SLC38A1;SOX9;BMP4;PTGS2;G6PD;COL3A1;CXCL10;SPARC;CXCL12;SDC4;LOXL4;PPARG;CD55;IGF2;TNFRSF11A;HMGCR;ETS1;CASP3;SCG2;ITGA6;TNFRSF10D;PDGFRB;SEMA7A;AR;MME;CITED2;TNFSF13B;KIT;MMP3;TNFAIP6;TRPA1;ITGA1;TWIST1;ACTG2;PLAU;MMP1;PLAUR;RAB22A;NDRG1;F2R;DDIT4L;ALOX5AP;CTSD;NPPB;NPTX1;ICAM1;IL1B;FLT1;CLU;CXCL1;PXN;CPT1B;ERRFI1;MDK;KRT18;THBS2;CCND1;TREM1;CXCL8;SULF2;CA12;ROR…	4.63342e-14	0.0578985	Expression Targets
Expression Targets of ETS1	366	ETS1	48	13	COL1A1;MGAT5;C3AR1;CD40;ARHGDIB;APOBEC3G;COL1A2;ICAM1;SMPD1;FLT1;PTGS2;BMP4;CTSS;FOSL1;COL3A1;SPARC;SP100;CSF2;SERPINB2;DUSP6;XAF1;SLFN11;GRPR;SPOCK1;ETS1;CCND1;CASP3;LUM;CXCL8;STAT1;MTSS1;UBE2C;MMP3;IRF1;CCL5;TRPA1;POLD1;TWIST1;DCN;TIE1;MMP1;HPSE;PLAU;TIMP4;PLAUR;EBF1;IFI16;AEBP1	5.07987e-14	0.0518919	Expression Targets
Expression Targets of SOCS1	144	SOCS1	29	20	TAP2;CD40;IFIT5;TLR3;ICAM1;IL1B;IFNB1;PTGS2;DUSP1;CXCL10;CXCL1;PML;PPARG;MX1;FAS;CCND1;CASP3;MYD88;CXCL8;IRF7;BBC3;MMP3;IL12RB1;CCL5;OAS1;MMP1;TIMP4;IRF9;CCL20	1.32105e-13	0.0401662	Expression Targets
Expression Targets of RAF1	260	RAF1	39	14	MGAT5;COL1A1;NPPB;CXCL5;ICAM1;IL1B;PTGS2;IFNB1;FOSL1;CTSS;DUSP1;CXCL1;CSF2;ERRFI1;PPARG;MX1;VDR;EIF2AK2;FAS;ETS1;HMGA2;CCND1;ISG15;CXCL8;TFPI2;BBC3;MMP3;STAT2;CCL5;DCN;CLDN1;CSTA;ACTG2;MMP1;PLAU;NFKBIA;ITGA2;IFI16;CD24	1.81406e-13	0.0471014	Expression Targets
Expression Targets of EIF2AK2	98	EIF2AK2	24	24	FAS;CCND1;TNFSF10;STAT1;CXCL8;TLR3;SOX9;IDO1;ICAM1;IL1B;IFNB1;IRF1;NLRP3;PTGS2;CCL5;RSAD2;IL1A;CXCL10;NFKBIA;CXCL1;INHBA;LGALS9;MX1;EIF2AK2	2.03471e-13	0.0352423	Expression Targets
Expression Targets of KRAS	239	KRAS	37	15	HRAS;ABCA1;SOX9;SLC38A1;ICAM1;IL1B;IFNB1;PTGS2;BMP4;FOSL1;CLU;IL1A;SDC4;CSF2;CXCL1;DUSP6;PPARG;FAS;HMGCR;CCND1;FZD8;JUP;ITGA6;STAT1;CXCL8;ISG15;XPO1;STAT2;CCDC80;PLAU;PLAUR;NFKBIA;ITGA2;IL11;IL24;RHOB;NDRG1	2.88307e-13	0.0457355	Expression Targets
Expression Targets of PPARG	891	PPARG	80	8	COL1A1;ABCA1;TNFSF10;FST;CD40;CXCL11;TLR3;CADM1;HSD11B1;SCARB1;COL1A2;CXCL5;SOX9;PTGS2;IFNB1;FOSL1;CSF3;COL3A1;CXCL10;CSF2;PPARG;LGALS9;TNFRSF11A;MAP2;FAS;HMGCR;ETS1;INSIG1;CASP3;PDGFRB;AR;MME;PTPN11;MMP3;IRF1;CIDEA;CASP7;TWIST1;DCN;MMP1;ACTG2;HPSE;PLAUR;DKK1;APOL2;NDRG1;LRRC8C;SRF;ADAM8;NPPB;CDKN2C;ICAM1;IL1B;FLT1;GPAT3;CTSS;DUSP1;IL1A;CXCL1;CPT1B;CXCL16;G0S2;CCND1;MYD88;CXCL8;STAT1;MEST;NLRP3;C…	3.91213e-13	0.0564175	Expression Targets
Expression Targets of IRF2	67	IRF2	20	29	CCND1;TNFSF10;TAP1;MYD88;ISG15;PSMB9;TLR3;BST2;B2M;TRIM21;IRF1;PTGS2;IFNB1;STAT2;CXCL10;DDX58;APOL1;IFI35;USP18;PRSS3	4.04036e-13	0.030581	Expression Targets
Expression Targets of ADIPOQ	373	ADIPOQ	47	12	COL1A1;ABCA1;TNFSF10;C3AR1;CD40;CXCL11;COL1A2;SOX9;ICAM1;GAS6;IL1B;BMP4;IFNB1;PTGS2;DUSP1;COL3A1;CSF3;CXCL10;SPARC;AMH;CSF2;CXCL1;CPT1B;PPARG;PTPN1;FAS;CCND1;CASP3;MYD88;CXCL8;PPM1K;ROR1;MMP3;IRAK3;NLRP3;CCL5;KISS1;TIMP3;DCN;AOX1;ACTG2;MMP1;NFKBIA;IL11;ESM1;C3;CCL20	4.17508e-13	0.0503751	Expression Targets
Expression Targets of LTBR	60	LTBR	19	31	CXCL8;ICAM1;TNFSF13B;IL1B;TNFRSF14;FLT1;IRF1;IFNB1;CCL5;CLU;CXCL10;IL22RA1;CXCL12;NFKBIA;CXCL1;CSF2;PPARG;TNFRSF11A;CCL20	4.93151e-13	0.029321	Expression Targets
Expression Targets of MAVS	46	MAVS	17	36	ZC3HAV1;ISG15;CXCL8;OASL;BBC3;IL1B;IFNB1;CCL5;CTSS;RSAD2;CXCL10;CSF2;IFIT1;CXCL1;MX1;IFIT2;CCL20	5.1568e-13	0.0267296	Expression Targets
Expression Targets of IL22	208	IL22	34	16	COL1A1;CXCL11;SERPINH1;CXCL5;TNFRSF6B;ICAM1;IL1B;BMP4;PTGS2;RARRES3;CSF3;IL1A;CXCL10;IL22RA1;CXCL12;CXCL1;CSF2;USP18;GRPR;MX1;TNFRSF11A;FAS;CCND1;CXCL8;MME;MMP3;CCL5;CLDN1;OAS1;ACTG2;IL11;IL24;C3;CCL20	5.61185e-13	0.0435339	Expression Targets
Expression Targets of TMEM173	40	TMEM173	16	39	MX2;ISG15;OASL;TMEM173;BST2;ICAM1;IL1B;IFNB1;CCL5;SAMHD1;RSAD2;CXCL10;CSF2;MDK;GBP3;CCL20	6.28218e-13	0.0253566	Expression Targets
Expression Targets of oxidized LDL	556	oxidized LDL	59	10	HRAS;ABCA1;TNFRSF9;TNFSF10;CD40;CXCL11;SCARB1;IFNB1;PTGS2;COL3A1;CXCL10;COL4A2;SPARC;CXCL12;CSF2;CAPN2;PPARG;VDR;COL8A1;TNFRSF11A;HMGCR;FAS;CASP3;TNFRSF10D;MMP3;IRF1;TRPA1;DCN;PLAU;MMP1;PLAUR;DKK1;SRF;DDIT4L;ALOX5AP;CTSD;NPPB;SERPINH1;ICAM1;IL1B;CTSS;PLTP;CLU;IL1A;CXCL1;CXCL16;NPC2;BCL2A1;DHCR7;CCND1;TREM1;JUP;CXCL8;NLRP3;CCL5;CLDN1;NFKBIA;IL11;AEBP1	7.23306e-13	0.053442	Expression Targets
Expression Targets of ESR1	684	ESR1	67	9	PRSS23;ABCA1;CD40;TLR3;SCARB1;COL1A2;SOX9;KCNMA1;G6PD;PTGS2;BMP4;IFNB1;FOSL1;CXCL12;INHBA;PPARG;IGF2;FAS;HMGCR;CASP3;AR;MME;TNFRSF21;TNFSF13B;MMP3;KISS1;DCN;CSTA;MMP1;PLAU;PLAUR;PREX1;ITGA2;ISG20;C3;SRF;CTSD;NPPB;TRIM21;GAS6;IL1B;FLT1;DUSP1;IL1A;AMH;CXCL1;SERPINB2;TRPM8;KRT15;MDK;LGR5;LTBP1;THBS2;IL4R;CCND1;LUM;CXCL8;TFPI2;PSMB9;BBC3;DHCR24;CCL5;TTC9;EPHX1;IFI16;CD24;WNK4	7.73149e-13	0.0547386	Expression Targets
Expression Targets of CTGF	166	CTGF	30	17	COL1A1;TNFSF10;SPRY1;CTSD;NMU;COL1A2;SERPINH1;SOX9;ICAM1;IL1B;PTGS2;DUSP1;COL3A1;SPARC;IGF2;DAPK1;CCND1;COL13A1;CXCL8;KLF10;CCL5;PODXL;ITGA1;DCN;TIMP3;ACTG2;MMP1;PLAUR;IL24;CCL20	9.54044e-13	0.0403769	Expression Targets
Expression Targets of RELA	484	RELA	54	11	COL1A1;TNFSF10;CHST2;CD40;CXCL11;HSD11B1;NFKBIZ;SOX9;CXCL5;PTGS2;BMP4;IFNB1;POU2F2;FOSL1;CSF3;CXCL10;SDC4;CSF2;CAPN2;PPARG;PTPN1;EIF2AK2;HMGCR;FAS;AR;IRF7;TNFSF13B;IRF1;TRPA1;TWIST1;MMP1;HPSE;PLAU;DDX58;ICAM1;IL1B;CMIP;DUSP1;IL1A;CXCL1;SERPINB2;CXCL16;KRT15;BCL2A1;LTBP1;CCND1;TREM1;CXCL8;NLRP3;CCL5;CLDN1;NFKBIA;STC1;CCL20	1.0095e-12	0.0520733	Expression Targets
Expression Targets of IL18	262	IL18	38	14	COL1A1;ABCA1;TNFSF10;CD40;CXCL11;NFKBIZ;COL1A2;CXCL5;IDO1;ICAM1;IL1B;FLT1;CD70;PTGS2;COL3A1;SAMHD1;IL1A;CXCL10;CXCL12;CSF2;CXCL1;CXCL16;FAS;ETS1;CCND1;CASP3;CXCL8;MMP3;KIT;NFATC4;IL12RB1;CCL5;CLDN1;OAS1;MMP1;ACTG2;NFKBIA;CCL20	1.08833e-12	0.045728	Expression Targets
Expression Targets of INS	1275	INS	100	7	HSD11B1;TLR1;IDO1;CXCL10;CSF2;INHBA;CAPN2;VDR;ETS1;INSIG1;CASP3;SCG2;MMP3;CIDEA;PLAU;CCDC80;MMP1;HPSE;ITGA2;SLC22A3;LNPEP;CTSD;NMU;ICAM1;DUSP1;CLU;AMH;SERPINB2;DUSP6;ERRFI1;DUSP5;G0S2;CCND1;ARHGAP33;SULF2;CCL5;PSME1;WNK4;CCL20;COL1A1;ABCA1;CNP;TNFSF10;SCARB1;ADAM33;SOX9;KCNMA1;SLC38A1;CYP27B1;PTGS2;G6PD;FOSL1;COL3A1;SPARC;CXCL12;PTN;PPARG;PTPN1;IGF2;TNFRSF11A;SLC2A12;FAS;HMGCR;TRIM22;HMGA2;PDGFRB…	1.40512e-12	0.0561167	Expression Targets
Expression Targets of TLR7	159	TLR7	29	18	COL1A1;TNFSF10;CD40;NFKBIZ;ICAM1;IDO1;IL1B;IFNB1;PTGS2;CXCL10;CXCL1;CSF2;APOL1;CXCL16;PPARG;VDR;LGALS9;CCND1;MYD88;CXCL8;EMB;BST2;IRF7;TNFSF13B;STAT2;NLRP3;CCL5;TRPA1;OAS1	1.81725e-12	0.0393487	Expression Targets
Expression Targets of HGF	492	HGF	54	10	COL1A1;CD40;TLR3;COL1A2;IDO1;COL4A1;PTGS2;COL4A5;FOSL1;COL3A1;CXCL10;COL4A2;CXCL12;INHBA;VDR;EFNB2;TNFRSF11A;FAS;ETS1;CASP3;ITGA6;ETV4;PDGFRB;MMP3;KIT;KISS1;TWIST1;LGMN;HPSE;ACTG2;MMP1;PLAU;PLAUR;RELN;ITGA2;IL24;C3;SRF;NPPB;ICAM1;CXCL1;MDK;KRT18;NEXN;CCND1;CXCL8;L1CAM;CCL5;TIMP3;CLDN1;NFKBIA;IL11;GFRA1;ANXA3	1.93946e-12	0.0516746	Expression Targets
Expression Targets of IFNA1	90	IFNA1	22	24	MX2;FAS;TNFSF10;CASP3;CD40;CXCL8;ISG15;ADAR;TNFSF13B;IL1B;CD70;IFNB1;CCL5;RSAD2;IL1A;OAS1;CXCL12;CSF2;CXCL1;ISG20;MX1;EIF2AK2	2.19468e-12	0.0325926	Expression Targets
Expression Targets of TGFB2	295	TGFB2	40	13	COL1A1;FST;CD40;LOXL1;COL1A2;ADAM33;SERPINH1;SOX9;ICAM1;IL1B;FLT1;PTGS2;CSF3;COL3A1;CLU;SPARC;FGF5;CXCL1;CSF2;LOXL4;PPARG;SLC12A5;KRT18;THBS2;CCND1;LUM;CXCL8;KLF10;CITED2;MMP3;MATN2;IL12RB1;TWIST1;MMP1;ACTG2;PLAU;PLAUR;NFKBIA;IL11;SRF	2.44489e-12	0.0464037	Expression Targets
Expression Targets of HRAS	184	HRAS	31	16	HRAS;MGAT5;COL1A1;ABCA1;GRIN2A;SCARB1;ICAM1;IL1B;PTGS2;FOSL1;DUSP1;CLU;IL1A;CXCL10;DUSP6;VDR;KRT18;FAS;CCND1;HMGA2;ITGA6;CXCL8;MMP3;HPSE;PLAU;PLAUR;NFKBIA;IL11;IL24;RHOB;SRF	2.70126e-12	0.0407895	Expression Targets
Expression Targets of transforming growth factor	487	transforming growth factor	53	10	COL1A1;DOCK4;TNFSF10;ADAM12;COL1A2;ADAM33;SOX9;COL5A1;CD70;PTGS2;COL3A1;SPARC;CXCL12;CSF2;PPARG;IGF2;VDR;DAPK1;TNFRSF11A;FZD8;SCG2;PDGFRB;AR;CITED2;MMP3;MATN2;TWIST1;ITGA1;ACTG2;TNS1;MMP1;PLAU;DKK1;SERPINH1;ICAM1;IL1B;DUSP1;CLU;IL1A;CXCL1;IL4R;CCND1;MYD88;CXCL8;KLF10;BBC3;L1CAM;IRAK3;PODXL;CCL5;TIMP3;TIMP4;IL11	4.3799e-12	0.0509126	Expression Targets
Expression Targets of IL17F	68	IL17F	19	27	CXCL8;AKAP12;CXCL11;CXCL5;ICAM1;IL1B;MMP3;PTGS2;CCL5;CSF3;CXCL10;ACTG2;PLAU;NFKBIA;TIMP4;CXCL1;CSF2;IL11;CCL20	5.78409e-12	0.0289634	Expression Targets
Expression Targets of PKA	732	PKA	68	9	COL1A1;GDNF;FST;HSD11B1;SCARB1;SLC38A1;CXCL5;KCNN2;IFNB1;BMP4;CYP27B1;PTGS2;COL3A1;CXCL10;XAF1;INHBA;PTPN1;PPARG;ACO1;VDR;EFNB2;HMGCR;ETS1;SCG2;ETV4;AR;MME;CITED2;TNFSF13B;KIT;TNFAIP6;KISS1;DCN;HMGN3;CSTA;PLAU;ACTG2;DKK1;RHOB;SRF;CTSD;NPPB;ICAM1;IL1B;DUSP1;IL1A;AMH;CXCL1;PLXNA1;CXCL16;GRPR;NEXN;KRT18;THBS2;CCND1;TREM1;CXCL8;PSMB9;TFPI2;SRXN1;BBC3;MEST;DHCR24;CCL5;TIMP3;GFRA1;IL11;STC1	5.97796e-12	0.0535012	Expression Targets
Expression Targets of LTA	95	LTA	22	22	FAS;ABCA1;CCND1;CXCL8;C5AR1;KLF10;B2M;CXCL5;ICAM1;IDO1;PTGS2;CCL5;CXCL10;PLAU;CXCL12;CSF2;CXCL1;MFGE8;CD55;PPARG;TNFRSF11A;CCL20	6.97202e-12	0.0323529	Expression Targets
Expression Targets of BMP4	528	BMP4	55	10	COL1A1;GDNF;ABCA1;FST;SCARB1;SOX9;COL4A1;BMP4;CSF3;COL4A2;SPARC;CXCL12;PTN;INHBA;CAPN2;PPARG;EFNB2;FAS;HMGA2;CASP3;ITGA6;SYT1;MMP3;KIT;KISS1;ITGA1;CDCP1;MMP1;ACTG2;DKK1;ITGA2;RHOB;TFAP2C;C3;FOXF1;SRF;HSPB8;SPRY1;NPPB;ICAM1;IFITM3;FLT1;AMH;CXCL1;KRT18;CCND1;L1TD1;CXCL8;KLF10;BBC3;SIM1;PODXL;TIMP3;CTHRC1;IL11	9.5719e-12	0.0509259	Expression Targets
Expression Targets of JAK1	79	JAK1	20	25	DTX3L;ISG15;CXCL8;PSMB9;AR;NFKBIZ;PARP9;IDO1;ICAM1;IRF1;PTGS2;CCL5;TIMP3;OAS1;RNASEL;CXCL10;IFIT1;APOL1;EIF2AK2;CCL20	1.13635e-11	0.03003	Expression Targets
