# Supplementary material for: Transcriptome profiling of the interconnection of pathways involved in malignant transformation and response to hypoxia
Source: Oncotarget. 2018 Apr 13;9(28):19730–44. doi: 10.18632/oncotarget.24808 (PMC5929421; doi:10.18632/oncotarget.24808)
Supplement: Supplementary file 5 [file oncotarget-09-19730-s005.xlsx]

## Sheet: Info
Supplementary Table 4: containing all identified DEGs in the three sequential transitions across the model stages, presented in three different sheets

## Sheet: Primary vs Immortalized
ENSGID	gene	log2FC	logCPM	p.value	FDR	direction	tpm.htert_atm	tpm.bj_atm
ENSG00000000971	CFH	1.45294	6.0937	2.85478e-13	9.80541e-12	Up	38.7699	14.7111
ENSG00000001084	GCLC	1.13766	4.82186	2.15319e-06	2.93071e-05	Up	18.7927	8.86613
ENSG00000001617	SEMA3F	2.55559	4.416	1.24094e-19	7.53806e-18	Up	22.0494	3.89615
ENSG00000001630	CYP51A1	1.40542	6.67317	1.67503e-13	5.96338e-12	Up	87.3997	34.2865
ENSG00000003400	CASP10	3.43211	2.42079	3.06516e-16	1.41322e-14	Up	4.25548	0.407314
ENSG00000003402	CFLAR	1.00401	6.85836	2.26782e-07	3.64973e-06	Up	78.0938	40.4728
ENSG00000003436	TFPI	1.46103	6.76742	1.84582e-13	6.50358e-12	Up	145.505	54.8965
ENSG00000003989	SLC7A2	5.96909	5.43276	1.43641e-94	1.22519e-91	Up	17.0478	0.281527
ENSG00000004776	HSPB6	-5.38077	4.20508	1.68901e-52	6.17424e-50	Down	1.02444	44.1569
ENSG00000004809	SLC22A16	-2.67739	0.0412109	1.00794e-05	0.000118176	Down	0.25558	1.73409
ENSG00000005249	PRKAR2B	1.60056	4.82466	6.08326e-12	1.79957e-10	Up	17.5764	6.02064
ENSG00000005379	TSPOAP1	-2.3757	1.35696	3.97231e-05	0.000407604	Down	0.808728	4.30716
ENSG00000006016	CRLF1	-2.64594	1.50988	3.78395e-08	6.78295e-07	Down	1.76835	11.6662
ENSG00000006118	TMEM132A	2.67323	6.20595	1.84448e-25	1.64883e-23	Up	88.1422	14.3767
ENSG00000006468	ETV1	1.62096	3.79165	9.59384e-08	1.63391e-06	Up	9.72104	3.27643
ENSG00000006715	VPS41	1.01683	6.28535	4.04937e-06	5.2135e-05	Up	55.6914	28.6348
ENSG00000006740	ARHGAP44	3.12904	2.88284	1.2301e-12	3.99072e-11	Up	5.91605	0.700868
ENSG00000006747	SCIN	-1.83248	0.329281	0.00112826	0.00786843	Down	0.354843	1.31344
ENSG00000006757	PNPLA4	-3.67386	2.69019	5.69704e-19	3.31318e-17	Down	1.17308	15.5872
ENSG00000007237	GAS7	-3.97728	1.01484	3.46852e-12	1.06294e-10	Down	0.109349	1.80564
ENSG00000008118	CAMK1G	-2.04117	-0.253811	0.000928003	0.00665399	Down	0.338438	1.46376
ENSG00000008513	ST3GAL1	1.28345	6.32769	2.48959e-10	6.05279e-09	Up	32.235	13.7698
ENSG00000008517	IL32	2.6993	2.7127	3.73709e-12	1.14182e-10	Up	24.2596	3.87335
ENSG00000008710	PKD1	-1.04114	6.06025	0.0012601	0.00863882	Down	23.1474	49.6789
ENSG00000010030	ETV7	3.17266	1.80177	3.88971e-12	1.18668e-10	Up	6.44459	0.735572
ENSG00000010810	FYN	1.97978	6.19378	3.82651e-20	2.42516e-18	Up	116.255	30.6323
ENSG00000010818	HIVEP2	2.0123	6.98385	0.000271526	0.00226504	Up	65.6033	16.9346
ENSG00000010932	FMO1	5.02753	-0.466997	5.20047e-07	7.87417e-06	Up	1.11832	0.0302527
ENSG00000011021	CLCN6	1.12172	4.72267	1.4169e-06	1.98939e-05	Up	11.1364	5.32011
ENSG00000011347	SYT7	8.22922	4.97318	1.38399e-101	1.49114e-98	Up	27.3686	0.0928255
ENSG00000011451	WIZ	-1.19707	5.47084	0.000165817	0.00146565	Down	10.844	25.855
ENSG00000011638	TMEM159	1.07864	4.60043	3.45334e-06	4.49418e-05	Up	45.8877	22.5591
ENSG00000013016	EHD3	1.63206	8.18137	9.80328e-17	4.71087e-15	Up	145.034	48.6019
ENSG00000013297	CLDN11	3.22701	4.63765	8.91023e-34	1.37144e-31	Up	40.1683	4.45044
ENSG00000013374	NUB1	1.00692	4.57336	2.20985e-05	0.000242563	Up	47.9008	24.765
ENSG00000014257	ACPP	5.87791	3.41199	4.11263e-40	8.86206e-38	Up	13.661	0.236706
ENSG00000017483	SLC38A5	-6.13223	-1.80627	0.000300957	0.00247625	Down	0	1.12247
ENSG00000018189	RUFY3	-1.05648	4.46755	7.49598e-06	9.0053e-05	Down	12.3769	26.759
ENSG00000018280	SLC11A1	3.05976	0.694459	0.00035979	0.00290772	Up	1.77168	0.218303
ENSG00000018610	CXorf56	-3.51909	-0.144181	0.000189172	0.00165423	Down	0.157947	2.10183
ENSG00000019991	HGF	5.09019	4.54412	3.16559e-60	1.35006e-57	Up	26.6323	0.808966
ENSG00000019995	ZRANB1	1.07095	6.47526	2.90419e-08	5.30819e-07	Up	32.055	15.8519
ENSG00000020633	RUNX3	-4.07808	1.1744	1.95487e-13	6.86416e-12	Down	0.100081	1.75494
ENSG00000022267	FHL1	-1.61009	9.25186	5.91617e-16	2.65011e-14	Down	207.434	657.625
ENSG00000023445	BIRC3	3.09631	4.33895	3.53854e-29	4.16308e-27	Up	11.1763	1.35627
ENSG00000023839	ABCC2	2.62964	1.22309	7.41176e-08	1.288e-06	Up	1.15071	0.191398
ENSG00000024422	EHD2	-1.02272	8.21717	6.8126e-06	8.26679e-05	Down	88.5174	187.038
ENSG00000025434	NR1H3	1.23305	3.31853	0.000124599	0.00113654	Up	21.3675	9.42826
ENSG00000025708	TYMP	-2.80317	1.43188	3.40688e-09	7.15304e-08	Down	0.638879	4.65597
ENSG00000026025	VIM	-1.12161	12.2199	9.61574e-09	1.90371e-07	Down	2690.41	6082.09
ENSG00000026652	AGPAT4	-3.08708	1.25519	2.53518e-10	6.1563e-09	Down	0.116184	1.04376
ENSG00000026950	BTN3A1	1.9975	4.76014	3.27716e-15	1.35529e-13	Up	24.8547	6.45819
ENSG00000028137	TNFRSF1B	2.78572	1.97042	5.1624e-11	1.3566e-09	Up	2.80995	0.421218
ENSG00000028277	POU2F2	2.68198	5.95549	1.74672e-31	2.43246e-29	Up	31.928	5.16854
ENSG00000029153	ARNTL2	1.33354	5.35632	7.96535e-10	1.80375e-08	Up	28.523	11.7648
ENSG00000034053	APBA2	1.44367	4.71131	7.11523e-09	1.43929e-07	Up	20.4107	7.79272
ENSG00000035664	DAPK2	-1.17398	3.66906	8.51315e-05	0.000808314	Down	6.44744	15.1308
ENSG00000037241	RPL26L1	-1.13186	4.67039	6.80754e-07	1.00983e-05	Down	51.1521	116.507
ENSG00000038002	AGA	1.1033	5.8015	4.82598e-08	8.56089e-07	Up	87.0023	42.0339
ENSG00000038427	VCAN	-1.37263	5.63861	1.86744e-09	4.04961e-08	Down	5.63779	15.1377
ENSG00000038945	MSR1	6.04381	5.19809	7.30005e-77	4.39527e-74	Up	94.439	1.47602
ENSG00000040275	SPDL1	-2.34565	6.35494	3.18766e-30	3.95483e-28	Down	27.1785	143.621
ENSG00000040531	CTNS	1.03778	4.51476	1.36005e-05	0.000155452	Up	22.364	11.3051
ENSG00000041353	RAB27B	4.19575	4.56439	1.80296e-48	5.5087e-46	Up	10.065	0.569207
ENSG00000042062	FAM65C	3.30397	3.91222	3.21004e-22	2.3723e-20	Up	15.1166	1.58714
ENSG00000042493	CAPG	-3.57108	4.80175	4.0283e-45	1.05722e-42	Down	9.73176	120.071
ENSG00000043143	JADE2	1.00824	5.89836	0.000539976	0.00416969	Up	26.8455	13.9063
ENSG00000044446	PHKA2	-1.11335	4.10558	0.00104698	0.00739314	Down	4.81626	10.8442
ENSG00000046653	GPM6B	2.68966	2.60755	4.74059e-12	1.42294e-10	Up	5.82737	0.936075
ENSG00000046889	PREX2	-2.98177	1.64447	3.98173e-10	9.50001e-09	Down	0.169094	1.4134
ENSG00000047617	ANO2	5.18658	1.82603	3.70087e-17	1.87063e-15	Up	7.11122	0.197899
ENSG00000048052	HDAC9	1.4615	5.05487	8.62145e-11	2.20337e-09	Up	18.8811	7.12729
ENSG00000048162	NOP16	-2.10451	0.617611	5.07533e-05	0.000506568	Down	1.47359	6.62416
ENSG00000048471	SNX29	1.89129	6.07016	1.61987e-14	6.29227e-13	Up	20.2345	5.67765
ENSG00000048707	VPS13D	-1.4991	5.04341	1.09626e-11	3.14307e-10	Down	3.61568	10.619
ENSG00000048740	CELF2	-3.82691	0.676618	4.59226e-10	1.08806e-08	Down	0.156304	2.32163
ENSG00000049323	LTBP1	1.38516	7.20633	6.38079e-13	2.12047e-11	Up	64.5466	25.658
ENSG00000049540	ELN	-10.0576	7.27663	1.11111e-183	1.13727e-179	Down	0.244912	268.751
ENSG00000049759	NEDD4L	2.31042	6.95449	1.58799e-31	2.22655e-29	Up	80.3462	16.8327
ENSG00000049860	HEXB	1.27051	8.39299	2.11414e-10	5.21427e-09	Up	474.991	204.356
ENSG00000050344	NFE2L3	1.68748	4.56622	2.25505e-12	7.05858e-11	Up	23.804	7.67807
ENSG00000051180	RAD51	-1.40028	4.47361	1.16273e-08	2.27338e-07	Down	12.1016	33.174
ENSG00000052802	MSMO1	1.77733	6.70358	1.02425e-20	6.76371e-19	Up	121.872	36.929
ENSG00000053328	METTL24	-3.17247	-0.0599502	2.01616e-06	2.75887e-05	Down	0.303	2.81272
ENSG00000053747	LAMA3	-1.0195	4.10316	0.000190207	0.00166185	Down	2.31459	4.87335
ENSG00000054277	OPN3	-1.15785	4.52105	6.95035e-06	8.41897e-05	Down	10.7541	24.8964
ENSG00000054356	PTPRN	-4.18079	0.738099	1.98463e-10	4.9173e-09	Down	0.121811	2.60692
ENSG00000054392	HHAT	-1.20126	2.57771	0.00123219	0.00847018	Down	1.7277	4.11411
ENSG00000054654	SYNE2	-1.38934	5.31987	3.29785e-08	5.99026e-07	Down	3.77893	10.3077
ENSG00000055332	EIF2AK2	1.13405	6.95969	9.63323e-08	1.63816e-06	Up	39.2886	18.6256
ENSG00000055732	MCOLN3	3.73872	3.45857	4.43385e-26	4.16355e-24	Up	11.992	0.929882
ENSG00000055813	CCDC85A	-4.596	4.86097	9.43038e-42	2.12142e-39	Down	0.910031	22.5396
ENSG00000056558	TRAF1	1.31831	3.0798	6.05487e-05	0.000593911	Up	3.89509	1.62119
ENSG00000056972	TRAF3IP2	1.10331	5.79949	4.10119e-07	6.34584e-06	Up	51.9619	25.0967
ENSG00000058085	LAMC2	1.98711	3.19888	1.60328e-08	3.07023e-07	Up	4.80075	1.25837
ENSG00000059378	PARP12	1.46697	4.06902	6.61184e-08	1.15685e-06	Up	18.4717	6.93915
ENSG00000060718	COL11A1	-1.6135	6.71658	1.18246e-15	5.15024e-14	Down	16.2182	51.4954
ENSG00000061337	LZTS1	-5.51937	3.45682	1.05126e-38	2.06926e-36	Down	0.132089	6.49388
ENSG00000061455	PRDM6	7.19176	5.03827	1.85818e-05	0.000206508	Up	13.8418	0.0968316
ENSG00000062282	DGAT2	2.09735	0.25831	0.000486374	0.00379282	Up	1.34565	0.325099
ENSG00000063046	EIF4B	1.41424	9.21744	1.22547e-12	3.98201e-11	Up	382.395	148.982
ENSG00000063180	CA11	1.45953	2.74998	0.000160102	0.00142436	Up	18.8781	7.14053
ENSG00000063601	MTMR1	1.60434	1.87985	6.38616e-05	0.000624492	Up	5.96317	2.03453
ENSG00000064042	LIMCH1	-2.27809	6.84696	2.00929e-29	2.40539e-27	Down	13.3686	67.4119
ENSG00000064225	ST3GAL6	1.6621	0.60732	0.00112044	0.00782549	Up	3.17538	1.03195
ENSG00000064309	CDON	2.0435	3.35521	7.39058e-09	1.48472e-07	Up	5.63075	1.41996
ENSG00000064692	SNCAIP	1.68959	2.40966	1.09758e-05	0.00012759	Up	5.04051	1.62304
ENSG00000065328	MCM10	-1.51702	4.42111	1.50081e-08	2.8848e-07	Down	4.62916	13.7271
ENSG00000065485	PDIA5	1.04673	5.73672	1.03927e-07	1.75908e-06	Up	71.0471	35.7259
ENSG00000065665	SEC61A2	-1.05064	2.93207	0.00136495	0.00924002	Down	5.54322	11.9357
ENSG00000066629	EML1	1.30508	6.35124	1.15515e-11	3.2993e-10	Up	57.9077	24.3401
ENSG00000066923	STAG3	-1.43599	1.25853	0.0011874	0.00819737	Down	1.09842	3.1255
ENSG00000067057	PFKP	-1.02647	6.81394	2.3322e-07	3.7445e-06	Down	54.9272	116.293
ENSG00000067221	STOML1	-1.63061	3.47549	7.77719e-07	1.138e-05	Down	5.02367	16.115
ENSG00000067445	TRO	1.90881	4.30959	1.20193e-12	3.91794e-11	Up	18.1931	5.03117
ENSG00000067715	SYT1	-1.74078	3.19346	1.87495e-07	3.04861e-06	Down	1.45774	5.05244
ENSG00000067836	ROGDI	-1.94085	3.15582	4.44466e-06	5.67602e-05	Down	6.58729	26.0822
ENSG00000068079	IFI35	2.13366	5.03928	4.3818e-21	3e-19	Up	90.2666	21.3686
ENSG00000068831	RASGRP2	-3.34407	-1.07517	0.000265354	0.00221898	Down	0.155586	1.96192
ENSG00000069011	PITX1	1.78846	3.12349	3.52581e-06	4.58266e-05	Up	19.06	5.72483
ENSG00000069188	SDK2	-7.10667	1.11056	0.000161702	0.00143735	Down	0.00831833	1.32513
ENSG00000069424	KCNAB2	3.12077	5.07651	4.5674e-37	8.34815e-35	Up	36.6841	4.37694
ENSG00000069431	ABCC9	1.17002	5.23314	4.3045e-08	7.67573e-07	Up	11.4212	5.27128
ENSG00000069482	GAL	-8.18098	-0.131663	1.3855e-10	3.50156e-09	Down	0	4.53518
ENSG00000069702	TGFBR3	2.26044	6.04114	1.69307e-25	1.52013e-23	Up	28.1641	6.11157
ENSG00000069869	NEDD4	1.19958	7.1321	4.6872e-10	1.10671e-08	Up	58.4626	26.4465
ENSG00000070159	PTPN3	-2.55973	0.606879	1.15831e-05	0.000134192	Down	0.499376	3.02794
ENSG00000070214	SLC44A1	1.04786	7.51082	6.56554e-07	9.76768e-06	Up	46.95	23.6222
ENSG00000070404	FSTL3	-2.00384	5.61849	3.10525e-19	1.83192e-17	Down	12.7493	53.1521
ENSG00000070540	WIPI1	1.7062	6.49855	5.93253e-18	3.17918e-16	Up	157.296	50.065
ENSG00000070961	ATP2B1	2.02115	8.35102	2.89381e-22	2.14635e-20	Up	173.537	44.3885
ENSG00000071246	VASH1	-1.45126	3.42496	1.9242e-06	2.6472e-05	Down	1.67081	4.74946
ENSG00000071282	LMCD1	-2.7602	5.47273	1.31991e-30	1.68874e-28	Down	11.4227	80.1379
ENSG00000071575	TRIB2	-1.95859	4.49444	7.87702e-14	2.86413e-12	Down	5.7941	23.3683
ENSG00000072041	SLC6A15	6.14459	4.00817	4.39185e-42	1.01017e-39	Up	17.3565	0.250434
ENSG00000072042	RDH11	1.19751	6.8086	1.98652e-10	4.9173e-09	Up	109.359	49.5272
ENSG00000072163	LIMS2	-1.77244	5.62913	9.48801e-12	2.73948e-10	Down	19.9158	70.6569
ENSG00000072310	SREBF1	1.68806	5.97487	5.21599e-11	1.36893e-09	Up	132.438	42.7732
ENSG00000072422	RHOBTB1	-1.45845	4.30424	1.58412e-08	3.03638e-07	Down	4.09621	11.6711
ENSG00000072506	HSD17B10	-1.0056	4.3679	3.08554e-05	0.000326936	Down	28.0659	58.55
ENSG00000072840	EVC	1.26733	4.03633	3.18713e-06	4.17693e-05	Up	6.44834	2.78329
ENSG00000072952	MRVI1	-1.13095	4.18306	0.000451006	0.00355645	Down	4.99003	11.3091
ENSG00000073712	FERMT2	-1.57201	8.24672	6.83426e-16	3.04139e-14	Down	74.2619	229.349
ENSG00000073756	PTGS2	3.95449	9.1778	1.03927e-50	3.54582e-48	Up	414.64	27.8028
ENSG00000074047	GLI2	-2.08094	4.2424	1.44966e-11	4.07079e-10	Down	3.32113	14.5318
ENSG00000074181	NOTCH3	-4.61699	4.42565	2.5343e-42	5.89542e-40	Down	0.388236	9.83495
ENSG00000074410	CA12	1.0644	4.30583	1.41965e-05	0.000161813	Up	11.1936	5.5576
ENSG00000074527	NTN4	2.03661	8.91978	1.27006e-23	1.01165e-21	Up	409.607	103.695
ENSG00000074582	BCS1L	-1.05423	4.17311	4.75374e-05	0.000478201	Down	20.4098	44.0208
ENSG00000074590	NUAK1	-1.5726	5.84606	1.12811e-13	4.05863e-12	Down	6.77578	20.9189
ENSG00000075213	SEMA3A	2.05124	6.31293	7.57181e-18	4.04706e-16	Up	46.6083	11.7039
ENSG00000075624	ACTB	-1.18179	12.5396	2.26695e-07	3.64973e-06	Down	3711.55	8754.25
ENSG00000075651	PLD1	2.85749	4.30372	7.0551e-24	5.70849e-22	Up	11.9296	1.70966
ENSG00000075702	WDR62	-1.1186	5.06394	0.000111772	0.00103253	Down	7.0965	16.0114
ENSG00000076344	RGS11	-3.94617	0.434283	2.68058e-10	6.49398e-09	Down	0.105041	1.75183
ENSG00000076641	PAG1	3.54761	5.85353	4.55237e-55	1.72577e-52	Up	17.0479	1.51295
ENSG00000076706	MCAM	-5.78656	4.50113	1.89049e-70	9.92315e-68	Down	0.429954	24.4501
ENSG00000076770	MBNL3	2.06961	2.82277	2.69163e-08	4.95954e-07	Up	2.57469	0.635091
ENSG00000076944	STXBP2	-1.98154	2.05241	8.37426e-07	1.21458e-05	Down	2.0673	8.45237
ENSG00000077150	NFKB2	2.3802	6.15048	1.35199e-30	1.71905e-28	Up	78.3704	15.6388
ENSG00000077420	APBB1IP	-2.06745	4.57433	6.6415e-17	3.2371e-15	Down	5.28043	23.0067
ENSG00000077943	ITGA8	-2.02065	4.29541	3.63319e-11	9.74771e-10	Down	2.35461	9.88444
ENSG00000078018	MAP2	-1.93656	3.59045	1.07947e-08	2.12683e-07	Down	1.81777	7.19611
ENSG00000078053	AMPH	-3.38628	0.442319	2.94155e-07	4.61782e-06	Down	0.240693	2.52666
ENSG00000078081	LAMP3	4.33878	1.31938	5.20234e-12	1.54792e-10	Up	2.11723	0.106443
ENSG00000078401	EDN1	-1.37094	4.77667	2.34085e-08	4.36427e-07	Down	12.3712	33.3208
ENSG00000078579	FGF20	3.0248	-0.266754	4.3876e-05	0.000446193	Up	1.33148	0.165403
ENSG00000078725	BRINP1	-8.49242	0.150423	5.1518e-12	1.53512e-10	Down	0	1.08839
ENSG00000079101	CLUL1	-2.42731	0.751299	2.45679e-06	3.30658e-05	Down	0.851766	4.8774
ENSG00000079308	TNS1	-1.59907	5.92022	4.20224e-14	1.57842e-12	Down	6.65052	20.9593
ENSG00000079387	SENP1	1.29699	2.96093	0.000140942	0.00127092	Up	7.209	3.0483
ENSG00000080031	PTPRH	2.57371	2.78586	8.93942e-12	2.59573e-10	Up	7.07785	1.23235
ENSG00000080200	CRYBG3	-3.3864	0.780081	5.29979e-06	6.61941e-05	Down	0.187686	2.20661
ENSG00000080493	SLC4A4	1.15813	2.58863	0.0011596	0.00804413	Up	1.69245	0.786914
ENSG00000080573	COL5A3	1.07885	5.94996	1.16982e-07	1.95809e-06	Up	20.7476	10.1971
ENSG00000080709	KCNN2	-2.62798	2.57325	9.40358e-12	2.71894e-10	Down	1.2573	8.05652
ENSG00000081019	RSBN1	1.00554	4.5439	0.000253684	0.00213447	Up	9.70894	5.02016
ENSG00000081041	CXCL2	7.51553	3.67015	4.83102e-50	1.59509e-47	Up	37.4757	0.204066
ENSG00000081181	ARG2	1.97879	3.42246	3.54691e-10	8.49225e-09	Up	13.8643	3.65162
ENSG00000081803	CADPS2	3.73864	3.66845	1.0279e-26	1.03148e-24	Up	10.5707	0.820489
ENSG00000082397	EPB41L3	-11.2271	2.8345	2.40749e-41	5.35693e-39	Down	0	7.81822
ENSG00000082438	COBLL1	-2.01303	6.32164	1.87015e-18	1.02638e-16	Down	12.1227	50.7682
ENSG00000082482	KCNK2	1.23722	4.56355	1.21767e-07	2.02823e-06	Up	20.9828	9.24633
ENSG00000082497	SERTAD4	-1.57514	4.54418	4.75094e-10	1.11918e-08	Down	5.97694	18.4573
ENSG00000082512	TRAF5	-1.29696	5.18577	1.07268e-08	2.11549e-07	Down	9.99841	25.5618
ENSG00000083799	CYLD	1.05243	6.098	6.2698e-07	9.3754e-06	Up	41.3019	20.7123
ENSG00000083814	ZNF671	-1.71488	2.13708	3.92686e-05	0.000404027	Down	1.38314	4.69231
ENSG00000083857	FAT1	-1.00646	9.69694	6.38805e-07	9.54524e-06	Down	145.455	303.466
ENSG00000084636	COL16A1	-1.17351	8.44344	0.000160868	0.00143055	Down	153.64	359.399
ENSG00000085117	CD82	3.38058	5.71093	6.92664e-51	2.44475e-48	Up	151.082	15.0607
ENSG00000085276	MECOM	1.35752	2.67168	0.000233968	0.00199565	Up	3.10873	1.25933
ENSG00000085563	ABCB1	2.89145	2.3402	1.75442e-11	4.87972e-10	Up	4.20011	0.586425
ENSG00000085662	AKR1B1	3.55963	10.0568	4.84864e-46	1.30601e-43	Up	2489.95	219.163
ENSG00000086289	EPDR1	-9.16458	0.798148	1.34649e-15	5.8152e-14	Down	0	2.68443
ENSG00000086300	SNX10	9.5538	1.26406	1.86613e-20	1.19754e-18	Up	3.27231	0
ENSG00000086696	HSD17B2	5.96106	3.7297	2.44765e-47	6.95915e-45	Up	45.3129	0.745887
ENSG00000086991	NOX4	-4.85777	1.40455	1.09514e-15	4.78008e-14	Down	0.143401	4.25357
ENSG00000087116	ADAMTS2	-3.38817	7.45887	2.52631e-58	1.05543e-55	Down	9.18619	99.9641
ENSG00000087245	MMP2	-1.10826	11.0948	3.72288e-07	5.78232e-06	Down	886.262	1981.78
ENSG00000087258	GNAO1	1.4245	6.19707	7.10979e-12	2.09116e-10	Up	43.5494	16.8363
ENSG00000087884	AAMDC	-1.36376	3.33359	1.39177e-05	0.000158813	Down	27.1133	72.4179
ENSG00000088179	PTPN4	1.5475	4.24128	1.67145e-08	3.18587e-07	Up	8.25218	2.92773
ENSG00000088298	EDEM2	1.3145	5.29782	6.0801e-10	1.39849e-08	Up	48.9635	20.4428
ENSG00000088826	SMOX	1.42559	4.38371	8.62181e-09	1.71523e-07	Up	23.1149	8.93916
ENSG00000088882	CPXM1	-2.92131	1.92817	2.88189e-11	7.82429e-10	Down	0.590589	4.69321
ENSG00000088986	DYNLL1	-1.13139	7.34284	3.11852e-09	6.56781e-08	Down	312.072	709.859
ENSG00000089060	SLC8B1	1.32302	4.85545	3.08723e-09	6.50861e-08	Up	23.6085	9.80245
ENSG00000089127	OAS1	5.35591	3.78833	3.78785e-26	3.60656e-24	Up	38.2323	0.96246
ENSG00000089486	CDIP1	-2.16052	4.00685	1.48063e-14	5.77333e-13	Down	4.10266	19.0694
ENSG00000089597	GANAB	1.02094	9.81357	0.000362147	0.00292446	Up	620.612	317.794
ENSG00000089876	DHX32	1.31906	6.09422	3.71849e-11	9.96351e-10	Up	53.5289	22.2787
ENSG00000090339	ICAM1	1.0611	6.61699	1.41354e-07	2.34115e-06	Up	68.5848	34.1059
ENSG00000090376	IRAK3	-5.82809	2.95323	2.80307e-32	4.04097e-30	Down	0.0624092	3.58931
ENSG00000090530	P3H2	1.55316	4.26271	1.29867e-09	2.86998e-08	Up	22.3128	7.90063
ENSG00000090539	CHRD	-6.40935	0.395088	7.79241e-14	2.84251e-12	Down	0.0125443	1.2021
ENSG00000090776	EFNB1	1.23731	3.49039	0.000175483	0.00154375	Up	7.38657	3.25425
ENSG00000090975	PITPNM2	1.98114	2.07683	7.69221e-07	1.12718e-05	Up	1.81399	0.476187
ENSG00000091490	SEL1L3	1.09834	5.35951	2.46842e-07	3.95391e-06	Up	22.1699	10.7605
ENSG00000091622	PITPNM3	-3.07565	2.30397	2.41752e-12	7.52112e-11	Down	0.248426	2.15328
ENSG00000091844	RGS17	3.75105	1.56541	2.94803e-13	1.00918e-11	Up	1.38245	0.105357
ENSG00000091986	CCDC80	-1.58002	8.60468	1.36297e-15	5.87397e-14	Down	92.3689	286.778
ENSG00000092010	PSME1	1.19248	6.80559	2.67812e-10	6.49398e-09	Up	300.674	136.616
ENSG00000092068	SLC7A8	1.05216	4.83537	2.67818e-06	3.57865e-05	Up	22.4197	11.2236
ENSG00000092295	TGM1	-2.83251	0.555378	5.83613e-06	7.21881e-05	Down	0.467868	3.40133
ENSG00000092345	DAZL	6.56675	0.403598	1.37719e-09	3.03471e-08	Up	1.69253	0.0139452
ENSG00000092820	EZR	-1.52838	7.61994	1.73503e-14	6.72685e-13	Down	51.9579	155.788
ENSG00000092969	TGFB2	-3.99975	3.84778	3.83963e-33	5.57455e-31	Down	0.797483	13.2713
ENSG00000093072	CECR1	-2.78279	1.34096	2.78938e-09	5.92339e-08	Down	0.308702	2.23011
ENSG00000094755	GABRP	1.44097	1.28986	0.000959223	0.00684667	Up	13.797	5.26153
ENSG00000095303	PTGS1	1.77481	8.07833	2.56543e-19	1.52804e-17	Up	195.747	59.3951
ENSG00000095383	TBC1D2	-1.32918	5.66833	4.92133e-07	7.50145e-06	Down	15.2168	39.699
ENSG00000095574	IKZF5	1.07422	4.6347	6.18618e-06	7.61042e-05	Up	15.8041	7.80325
ENSG00000095739	BAMBI	-2.10768	2.90811	1.33319e-09	2.94091e-08	Down	2.49892	11.2236
ENSG00000095752	IL11	1.69245	5.30307	6.28346e-14	2.31763e-12	Up	51.8701	16.6876
ENSG00000095951	HIVEP1	-1.22216	4.92383	3.15509e-07	4.93414e-06	Down	4.64581	11.2369
ENSG00000096060	FKBP5	-3.27262	3.42794	6.59882e-22	4.70678e-20	Down	0.819072	8.23264
ENSG00000096433	ITPR3	1.53218	7.64298	4.81724e-14	1.80281e-12	Up	49.0082	17.6145
ENSG00000097021	ACOT7	-1.37006	5.66052	7.38032e-10	1.68056e-08	Down	39.4205	105.751
ENSG00000097096	SYDE2	-1.04477	3.11592	0.00107133	0.00752872	Down	1.75983	3.77561
ENSG00000099139	PCSK5	-1.76469	1.38014	6.38799e-05	0.000624492	Down	0.362908	1.28122
ENSG00000099194	SCD	3.96866	10.3923	1.19655e-72	6.80403e-70	Up	716.591	47.5714
ENSG00000099204	ABLIM1	-1.79408	4.3951	5.66088e-12	1.68191e-10	Down	2.38852	8.63337
ENSG00000099219	ERMP1	1.18828	4.78384	1.21292e-07	2.02197e-06	Up	11.0703	5.04513
ENSG00000099246	RAB18	-1.19748	6.74855	2.12103e-10	5.22499e-09	Down	65.1973	155.341
ENSG00000099256	PRTFDC1	-1.03472	4.20201	7.44506e-05	0.000717551	Down	11.6824	24.8328
ENSG00000099282	TSPAN15	3.25585	0.641891	2.56831e-08	4.7537e-07	Up	3.73001	0.39806
ENSG00000099284	H2AFY2	-4.54313	3.13085	3.15501e-27	3.32919e-25	Down	0.583604	14.6242
ENSG00000099337	KCNK6	-1.08196	3.42307	0.00109298	0.0076625	Down	4.787	10.5121
ENSG00000099365	STX1B	1.72555	2.6032	0.000394963	0.00316078	Up	4.88863	1.53957
ENSG00000099385	BCL7C	-1.02685	5.19283	4.37924e-05	0.000445563	Down	23.9897	50.7804
ENSG00000099860	GADD45B	-2.09782	4.90025	2.11517e-15	8.94621e-14	Down	15.4298	68.6146
ENSG00000099864	PALM	-4.98832	0.397814	2.35447e-11	6.46956e-10	Down	0.0600876	2.10851
ENSG00000099957	P2RX6	2.45544	0.794831	4.34355e-05	0.000442592	Up	2.5161	0.471284
ENSG00000099958	DERL3	-2.61947	-0.771354	0.00132159	0.00898217	Down	0.220622	1.51515
ENSG00000099994	SUSD2	-4.51606	0.948183	1.18298e-11	3.36452e-10	Down	0.0721509	1.7317
ENSG00000099998	GGT5	-5.04096	1.46292	1.08212e-16	5.16364e-15	Down	0.234006	8.05874
ENSG00000100116	GCAT	1.04178	3.75779	0.00131376	0.00894378	Up	21.5537	10.8769
ENSG00000100162	CENPM	-1.47563	3.75066	1.19858e-05	0.000138388	Down	15.7899	45.5239
ENSG00000100206	DMC1	-3.64064	1.96851	9.78132e-16	4.29685e-14	Down	0.791217	10.2501
ENSG00000100285	NEFH	-10.1151	1.72698	6.6855e-27	6.8089e-25	Down	0	2.81061
ENSG00000100342	APOL1	2.94923	1.68738	8.54945e-10	1.92961e-08	Up	5.52409	0.739426
ENSG00000100612	DHRS7	1.38214	6.07341	4.569e-12	1.37547e-10	Up	135.489	53.9798
ENSG00000100625	SIX4	1.15888	5.0187	3.19484e-07	4.99248e-06	Up	13.1971	6.13445
ENSG00000100626	GALNT16	-3.19627	0.296294	1.72831e-05	0.000193569	Down	0.140082	1.38859
ENSG00000100739	BDKRB1	3.21868	3.32544	4.65239e-20	2.91251e-18	Up	18.5085	2.05905
ENSG00000100906	NFKBIA	2.15577	6.70649	1.41257e-27	1.53813e-25	Up	196.483	45.8084
ENSG00000100911	PSME2	1.11607	5.66741	1.51068e-08	2.90104e-07	Up	184.355	88.3296
ENSG00000101000	PROCR	1.93826	5.0459	4.09616e-18	2.21246e-16	Up	68.6858	18.6186
ENSG00000101057	MYBL2	-1.42914	6.1149	3.29043e-11	8.86294e-10	Down	22.7885	63.7411
ENSG00000101096	NFATC2	2.06248	2.19241	1.65013e-07	2.70454e-06	Up	1.4739	0.365454
ENSG00000101187	SLCO4A1	2.75555	3.63175	2.05033e-12	6.43746e-11	Up	22.1716	3.41308
ENSG00000101210	EEF1A2	-2.05781	1.97532	1.71298e-06	2.38709e-05	Down	1.38075	5.93707
ENSG00000101230	ISM1	3.26698	1.88434	6.83651e-11	1.76705e-09	Up	3.9607	0.424031
ENSG00000101236	RNF24	1.30804	5.97348	3.37308e-10	8.11401e-09	Up	27.6489	11.609
ENSG00000101255	TRIB3	1.04304	5.5845	4.48508e-07	6.87231e-06	Up	42.0794	21.2022
ENSG00000101335	MYL9	-1.76255	9.4993	4.67502e-17	2.33421e-15	Down	507.008	1785.67
ENSG00000101347	SAMHD1	1.56392	6.15024	3.3725e-15	1.3919e-13	Up	34.4506	12.0994
ENSG00000101665	SMAD7	-1.92551	5.00068	1.20104e-17	6.30425e-16	Down	10.7159	42.3235
ENSG00000101670	LIPG	3.58049	2.22696	6.38048e-16	2.84564e-14	Up	3.56136	0.306826
ENSG00000101846	STS	-1.49091	5.58007	1.92638e-12	6.07626e-11	Down	5.79854	16.9268
ENSG00000101928	MOSPD1	1.02246	5.26941	8.08451e-07	1.1796e-05	Up	48.9561	25.0341
ENSG00000102007	PLP2	-1.12497	6.33913	1.25271e-08	2.43999e-07	Down	89.7543	203.249
ENSG00000102265	TIMP1	-1.03146	9.53798	8.10661e-07	1.18198e-05	Down	1124.56	2385.05
ENSG00000102359	SRPX2	1.25014	4.93045	3.03108e-08	5.53023e-07	Up	33.0582	14.4277
ENSG00000102409	BEX4	-1.23733	4.18855	8.98027e-06	0.000106079	Down	15.2408	37.2854
ENSG00000102575	ACP5	1.09092	3.59341	0.000358794	0.00290196	Up	21.2689	10.3534
ENSG00000102760	RGCC	5.63616	5.95454	4.39577e-90	3.3328e-87	Up	248.03	5.16967
ENSG00000102781	KATNAL1	-1.39657	6.27541	5.49563e-13	1.83525e-11	Down	11.765	32.1787
ENSG00000102802	MEDAG	-4.10759	0.388711	8.22295e-09	1.63907e-07	Down	0.0985551	1.6959
ENSG00000102804	TSC22D1	1.64657	7.05387	3.94968e-17	1.98658e-15	Up	136.236	45.199
ENSG00000102837	OLFM4	3.43019	3.85209	5.16425e-27	5.33926e-25	Up	14.2807	1.37359
ENSG00000102854	MSLN	3.76137	1.35648	5.0389e-12	1.50586e-10	Up	5.94499	0.446424
ENSG00000103121	CMC2	-1.0758	4.66641	3.15021e-06	4.14044e-05	Down	46.5701	101.994
ENSG00000103175	WFDC1	-5.31094	5.02636	3.59474e-68	1.79483e-65	Down	1.79416	73.7568
ENSG00000103196	CRISPLD2	-2.06415	7.47456	9.76254e-25	8.36188e-23	Down	23.7918	103.268
ENSG00000103241	FOXF1	1.45044	5.0513	2.26141e-09	4.85765e-08	Up	30.2338	11.4935
ENSG00000103316	CRYM	3.6092	-0.724266	6.84995e-05	0.000665521	Up	1.59996	0.127378
ENSG00000103381	CPPED1	-1.96064	5.56397	6.54361e-21	4.37175e-19	Down	11.4011	46.108
ENSG00000103489	XYLT1	-1.49752	7.01177	3.16707e-15	1.31507e-13	Down	10.1623	29.8157
ENSG00000103495	MAZ	-1.15689	6.78666	3.55274e-08	6.42475e-07	Down	105.992	245.53
ENSG00000103657	HERC1	-1.1233	6.5193	1.80504e-08	3.4341e-07	Down	14.0104	31.6774
ENSG00000103742	IGDCC4	-6.24134	2.8419	1.22503e-34	1.91432e-32	Down	0.0563997	4.45897
ENSG00000103811	CTSH	-1.97921	2.85089	4.38286e-08	7.80865e-07	Down	6.93084	28.4132
ENSG00000103942	HOMER2	-2.82487	0.768049	7.36517e-07	1.08158e-05	Down	0.191854	1.44434
ENSG00000103995	CEP152	-2.09159	4.95611	8.41149e-06	9.98212e-05	Down	4.84262	21.3123
ENSG00000104312	RIPK2	1.1449	4.99193	6.03453e-07	9.05003e-06	Up	29.0791	13.6659
ENSG00000104321	TRPA1	4.7847	2.409	8.83819e-21	5.85523e-19	Up	7.22766	0.267149
ENSG00000104327	CALB1	3.6504	1.52675	3.02702e-12	9.33223e-11	Up	23.028	1.88457
ENSG00000104332	SFRP1	4.22458	9.56047	1.21584e-76	7.1113e-74	Up	536.948	29.8076
ENSG00000104368	PLAT	1.19353	7.81295	9.6418e-10	2.16898e-08	Up	193.442	87.8854
ENSG00000104369	JPH1	3.28201	1.13276	8.03996e-08	1.39362e-06	Up	1.61749	0.169758
ENSG00000104381	GDAP1	2.77439	4.13183	3.41473e-07	5.3158e-06	Up	24.5902	3.74431
ENSG00000104415	WISP1	3.88649	3.26202	5.12124e-24	4.21032e-22	Up	7.70184	0.538857
ENSG00000104419	NDRG1	2.19782	6.54764	7.39314e-25	6.38586e-23	Up	125.491	28.3974
ENSG00000104435	STMN2	-13.6484	5.25629	7.53698e-131	1.40263e-127	Down	0	69.5455
ENSG00000104549	SQLE	1.10163	6.43039	6.07307e-09	1.2395e-07	Up	82.5865	39.9782
ENSG00000104635	SLC39A14	2.34576	8.78753	1.59686e-29	1.9229e-27	Up	249.195	50.9153
ENSG00000104765	BNIP3L	1.13692	7.99405	7.8696e-09	1.57323e-07	Up	200.981	94.9019
ENSG00000104856	RELB	4.70206	0.604648	8.31022e-07	1.20823e-05	Up	3.60764	0.134745
ENSG00000104863	LIN7B	-1.77585	0.723068	0.000758641	0.00558839	Down	3.36459	11.846
ENSG00000104881	PPP1R13L	-3.6284	2.81875	1.99836e-19	1.19966e-17	Down	2.23361	29.1944
ENSG00000104946	TBC1D17	1.40772	5.65458	1.79034e-12	5.69984e-11	Up	73.686	28.8416
ENSG00000104951	IL4I1	2.51787	-0.360073	0.000321572	0.0026321	Up	1.51008	0.265157
ENSG00000104998	IL27RA	1.05371	3.93784	0.000151222	0.00135418	Up	12.2454	6.12945
ENSG00000105048	TNNT1	2.75434	2.90775	8.1116e-14	2.9442e-12	Up	31.938	4.90244
ENSG00000105088	OLFM2	1.08104	3.81925	0.000204488	0.00177376	Up	25.0328	12.2713
ENSG00000105173	CCNE1	-1.40215	2.92736	3.22233e-05	0.000339498	Down	4.19008	11.5335
ENSG00000105254	TBCB	-1.01768	5.42739	5.06936e-07	7.70442e-06	Down	76.5515	160.986
ENSG00000105290	APLP1	-1.75203	2.71995	9.19027e-07	1.32676e-05	Down	4.43225	15.5058
ENSG00000105383	CD33	8.10782	-0.0635468	1.44774e-11	4.07079e-10	Up	2.32497	0
ENSG00000105464	GRIN2D	-5.05424	1.22844	8.67018e-16	3.82516e-14	Down	0.039471	1.40199
ENSG00000105538	RASIP1	-3.87006	0.444016	2.33986e-10	5.71037e-09	Down	0.11478	1.81434
ENSG00000105552	BCAT2	-1.03384	3.86399	0.00144312	0.00969545	Down	11.5972	24.6649
ENSG00000105655	ISYNA1	-1.7296	2.84709	5.9794e-05	0.000587917	Down	4.1358	14.2102
ENSG00000105664	COMP	-11.5899	3.19698	2.33557e-49	7.35562e-47	Down	0	13.2648
ENSG00000105767	CADM4	2.31367	1.45112	1.16338e-05	0.000134663	Up	4.93101	1.02583
ENSG00000105784	RUNDC3B	1.40387	1.68423	0.000772753	0.00568212	Up	3.50427	1.37561
ENSG00000105792	CFAP69	1.71554	2.0776	0.000104211	0.000970121	Up	3.04634	0.960523
ENSG00000105808	RASA4	-2.12165	5.29723	3.31034e-21	2.27403e-19	Down	8.59141	38.7751
ENSG00000105825	TFPI2	1.1314	4.20859	4.67365e-05	0.000471534	Up	21.6836	10.2971
ENSG00000105835	NAMPT	2.51638	7.81411	5.34417e-31	7.10392e-29	Up	206.725	37.4921
ENSG00000105877	DNAH11	-1.5504	2.4283	0.000553719	0.00425495	Down	1.25088	3.77918
ENSG00000105889	STEAP1B	-1.81129	0.940438	0.000162258	0.00144041	Down	1.36214	5.04512
ENSG00000105989	WNT2	-5.56428	0.636636	2.67834e-14	1.02407e-12	Down	0.0359623	2.18555
ENSG00000105991	HOXA1	1.41605	1.48481	0.00110184	0.00771399	Up	2.75299	1.06602
ENSG00000106034	CPED1	2.06838	6.99548	5.03528e-15	2.06568e-13	Up	91.2011	22.6078
ENSG00000106211	HSPB1	-1.63325	7.21707	1.42314e-10	3.5834e-09	Down	174.62	562.824
ENSG00000106305	AIMP2	-1.02124	4.30594	4.9248e-05	0.000493069	Down	19.539	41.1368
ENSG00000106327	TFR2	-7.1539	-0.935297	1.98926e-07	3.22168e-06	Down	0.000493768	1.03857
ENSG00000106460	TMEM106B	1.03927	6.83031	3.54671e-08	6.41951e-07	Up	70.0227	35.3824
ENSG00000106526	ACTR3C	-2.98603	-0.234266	1.34824e-05	0.000154339	Down	0.216472	1.76781
ENSG00000106538	RARRES2	-2.79833	4.60186	5.76112e-27	5.92643e-25	Down	18.1484	131.276
ENSG00000106546	AHR	1.1555	6.52965	2.01836e-09	4.36764e-08	Up	45.9279	21.4262
ENSG00000106560	GIMAP2	5.5406	2.41415	1.09153e-20	7.16176e-19	Up	15.2385	0.333135
ENSG00000106624	AEBP1	-1.51739	8.91389	2.77172e-13	9.55217e-12	Down	102.556	304.988
ENSG00000106688	SLC1A1	1.71365	4.63774	7.30204e-13	2.40612e-11	Up	16.4636	5.21032
ENSG00000107159	CA9	3.22941	0.805623	2.93366e-07	4.61251e-06	Up	6.13953	0.666692
ENSG00000107201	DDX58	2.21281	4.63326	2.59571e-17	1.3351e-15	Up	14.3689	3.22245
ENSG00000107249	GLIS3	1.91076	5.79226	2.84065e-17	1.45015e-15	Up	34.9012	9.65291
ENSG00000107290	SETX	-1.02278	6.43766	2.17651e-06	2.95868e-05	Down	9.76877	20.5907
ENSG00000107317	PTGDS	-8.0869	-0.217705	3.13074e-10	7.56664e-09	Down	0	4.41229
ENSG00000107331	ABCA2	-1.19782	5.12007	1.02321e-05	0.00011976	Down	7.93274	18.8543
ENSG00000107521	HPS1	1.29926	6.7894	5.74728e-12	1.70511e-10	Up	141.925	59.9012
ENSG00000107651	SEC23IP	1.3096	6.92542	4.52698e-11	1.19731e-09	Up	84.1483	35.2737
ENSG00000107779	BMPR1A	1.02328	6.41048	1.71225e-07	2.79963e-06	Up	18.2634	9.33262
ENSG00000107796	ACTA2	-2.96082	7.95279	2.40197e-31	3.27805e-29	Down	76.8201	620.246
ENSG00000107798	LIPA	1.89709	7.25566	5.33181e-22	3.84322e-20	Up	151.079	42.1549
ENSG00000107863	ARHGAP21	-1.16872	7.30174	1.88503e-09	4.08343e-08	Down	24.6195	57.5241
ENSG00000107937	GTPBP4	-1.93653	4.63406	6.7873e-15	2.74591e-13	Down	4.40864	17.5111
ENSG00000107968	MAP3K8	1.33777	3.39965	3.21753e-05	0.000339166	Up	17.7017	7.27832
ENSG00000108010	GLRX3	-1.93269	7.4857	0.0012979	0.00885646	Down	142.401	569.29
ENSG00000108018	SORCS1	7.32164	-0.739241	6.82946e-08	1.19085e-06	Up	1.56199	0
ENSG00000108179	PPIF	1.00005	6.81085	1.42535e-07	2.3588e-06	Up	125.365	65.1464
ENSG00000108342	CSF3	9.00516	4.42469	1.20471e-81	7.70679e-79	Up	55.3681	0.10279
ENSG00000108509	CAMTA2	-1.04058	3.86263	0.000256512	0.0021556	Down	12.1579	25.9836
ENSG00000108641	B9D1	1.10906	3.55401	0.000250353	0.00211514	Up	39.3979	18.9534
ENSG00000108679	LGALS3BP	1.16444	5.59327	1.46533e-08	2.82189e-07	Up	54.3276	25.1695
ENSG00000108688	CCL7	3.74301	0.36163	0.000905564	0.00651821	Up	5.80449	0.436234
ENSG00000108691	CCL2	2.45068	8.22459	1.13939e-26	1.13778e-24	Up	1478.57	280.631
ENSG00000108771	DHX58	1.19958	3.41579	0.000100502	0.000938586	Up	16.2649	7.35728
ENSG00000108798	ABI3	-1.70224	1.55947	0.000203118	0.00176337	Down	1.29193	4.4245
ENSG00000108821	COL1A1	-1.60666	12.7853	4.73642e-09	9.82363e-08	Down	1034.85	3280.67
ENSG00000108852	MPP2	-2.92073	1.25639	1.08108e-06	1.54545e-05	Down	0.240203	1.85521
ENSG00000108932	SLC16A6	3.34439	3.14782	6.19955e-17	3.0289e-15	Up	7.14029	0.72803
ENSG00000108947	EFNB3	1.75707	2.92446	5.43774e-07	8.20309e-06	Up	5.59908	1.71837
ENSG00000108950	FAM20A	5.14035	6.58985	1.99223e-57	7.99665e-55	Up	202.148	5.93812
ENSG00000109089	CDR2L	-1.03229	4.66828	9.74033e-06	0.000114397	Down	7.35542	15.6204
ENSG00000109099	PMP22	-1.52438	6.85813	6.90374e-15	2.78202e-13	Down	56.7104	169.335
ENSG00000109107	ALDOC	2.16641	4.19298	2.06479e-14	7.96015e-13	Up	32.2312	7.44463
ENSG00000109320	NFKB1	1.1743	6.55024	6.38728e-10	1.4675e-08	Up	53.7175	24.73
ENSG00000109390	NDUFC1	-1.43694	3.52426	0.000250991	0.00211966	Down	17.4067	48.991
ENSG00000109472	CPE	3.51975	3.76475	6.44966e-26	6.00141e-24	Up	17.214	1.55507
ENSG00000109572	CLCN3	1.08032	6.34044	2.06812e-08	3.88764e-07	Up	33.7426	16.5827
ENSG00000109680	TBC1D19	-1.42367	4.05929	1.09851e-07	1.85083e-06	Down	8.79474	24.5137
ENSG00000109743	BST1	-4.63862	4.15466	1.13753e-39	2.37616e-37	Down	2.0111	53.3666
ENSG00000109787	KLF3	1.25663	6.02379	3.80318e-10	9.09521e-09	Up	27.4246	11.9193
ENSG00000109790	KLHL5	1.49974	8.16884	2.77883e-13	9.56059e-12	Up	247.754	90.9544
ENSG00000109846	CRYAB	-6.49365	4.43989	4.05994e-72	2.24624e-69	Down	1.18796	114.346
ENSG00000109861	CTSC	2.01305	8.67294	7.40971e-24	5.97182e-22	Up	643.25	165.603
ENSG00000109881	CCDC34	-1.05115	3.67952	0.000323718	0.00264756	Down	9.22931	19.8481
ENSG00000110002	VWA5A	-1.89007	0.695537	0.000173261	0.00152551	Down	0.480451	1.83546
ENSG00000110031	LPXN	2.51855	6.72776	9.46939e-36	1.576e-33	Up	181.415	32.8868
ENSG00000110218	PANX1	1.70298	5.84439	4.31186e-17	2.16343e-15	Up	50.4283	16.0925
ENSG00000110328	GALNT18	2.80026	2.98036	2.17338e-13	7.57942e-12	Up	8.69426	1.29337
ENSG00000110330	BIRC2	-1.01094	6.86042	1.57821e-07	2.58875e-06	Down	38.7242	81.1271
ENSG00000110367	DDX6	1.61013	2.99917	0.000340907	0.00277263	Up	9.84509	3.35529
ENSG00000110436	SLC1A2	1.63056	2.68947	2.42016e-05	0.000263247	Up	1.28823	0.431771
ENSG00000110446	SLC15A3	1.82091	4.042	2.35425e-09	5.04647e-08	Up	37.6644	11.0474
ENSG00000110492	MDK	1.25643	4.16449	1.3239e-05	0.000152	Up	60.8247	26.4274
ENSG00000110697	PITPNM1	1.00874	4.57471	0.000121454	0.00111194	Up	20.2095	10.445
ENSG00000110900	TSPAN11	-1.31485	1.97512	0.00098277	0.00699523	Down	0.676832	1.76039
ENSG00000110911	SLC11A2	1.55462	6.57141	2.22314e-13	7.72663e-12	Up	70.9403	25.0788
ENSG00000111012	CYP27B1	2.68275	1.52364	7.88179e-09	1.57413e-07	Up	3.56717	0.57417
ENSG00000111077	TNS2	-1.60796	6.678	0.00113164	0.00788492	Down	26.0501	83.0447
ENSG00000111087	GLI1	1.77289	3.738	7.26728e-05	0.000701407	Up	20.84	6.31111
ENSG00000111110	PPM1H	-1.59573	4.31682	1.41826e-10	3.57551e-09	Down	2.42805	7.6286
ENSG00000111145	ELK3	1.14705	7.38247	1.68164e-09	3.67787e-08	Up	91.8793	43.094
ENSG00000111199	TRPV4	1.28544	3.36071	5.86729e-05	0.000578282	Up	7.99212	3.39943
ENSG00000111252	SH2B3	1.16876	7.29294	1.21142e-09	2.69553e-08	Up	61.8419	28.5707
ENSG00000111331	OAS3	1.97556	5.94237	5.13918e-21	3.47775e-19	Up	30.6128	8.09188
ENSG00000111335	OAS2	3.92419	5.5337	1.33204e-37	2.47892e-35	Up	48.0899	3.28125
ENSG00000111341	MGP	-4.62386	2.74281	1.01833e-18	5.83927e-17	Down	0.89908	23.9315
ENSG00000111348	ARHGDIB	-1.82861	2.235	2.22329e-06	3.01809e-05	Down	5.23572	19.313
ENSG00000111424	VDR	-1.55454	5.08298	1.72389e-12	5.49684e-11	Down	6.29789	19.201
ENSG00000111452	ADGRD1	-7.51132	4.8528	2.26342e-93	1.85338e-90	Down	0.121445	23.861
ENSG00000111665	CDCA3	-1.50461	4.82424	1.53409e-09	3.36597e-08	Down	21.6683	63.834
ENSG00000111684	LPCAT3	1.02348	5.4329	5.31019e-07	8.02251e-06	Up	49.1724	25.1232
ENSG00000111696	NT5DC3	-1.00328	4.33418	3.70508e-05	0.00038384	Down	2.93579	6.11866
ENSG00000111799	COL12A1	-1.23851	10.7833	2.33623e-10	5.71037e-09	Down	186.381	456.83
ENSG00000111801	BTN3A3	2.35315	4.46722	2.13717e-17	1.1048e-15	Up	23.5205	4.77411
ENSG00000111846	GCNT2	3.47842	2.79263	2.02553e-18	1.10572e-16	Up	9.29838	0.862397
ENSG00000111859	NEDD9	-1.0775	4.93277	9.27164e-07	1.33662e-05	Down	6.99291	15.3205
ENSG00000111885	MAN1A1	2.35066	5.9787	6.50173e-27	6.65484e-25	Up	32.0035	6.511
ENSG00000111907	TPD52L1	-2.66113	3.95179	1.19128e-17	6.26908e-16	Down	7.47981	48.9295
ENSG00000111912	NCOA7	1.58842	6.2953	8.2256e-16	3.63685e-14	Up	43.6542	15.0769
ENSG00000111913	FAM65B	-1.54857	5.52526	6.58601e-14	2.41185e-12	Down	9.57692	29.0909
ENSG00000111961	SASH1	1.60601	7.25257	5.03145e-16	2.2737e-14	Up	47.274	16.144
ENSG00000111962	UST	1.91923	4.86642	4.79121e-17	2.3864e-15	Up	18.1354	4.9806
ENSG00000112096	SOD2	5.31883	10.6236	4.85838e-105	6.21599e-102	Up	1993.82	51.8843
ENSG00000112149	CD83	3.17068	3.47013	1.50659e-20	9.8221e-19	Up	12.8172	1.47469
ENSG00000112159	MDN1	-1.28578	5.82098	1.41522e-08	2.73828e-07	Down	3.25472	8.23662
ENSG00000112183	RBM24	-1.52462	4.37703	7.69318e-10	1.74598e-08	Down	7.79489	23.3031
ENSG00000112297	AIM1	3.84116	6.11155	1.97597e-66	9.19322e-64	Up	25.8028	1.86864
ENSG00000112319	EYA4	6.36628	4.39258	7.72867e-69	3.95534e-66	Up	17.461	0.216882
ENSG00000112343	TRIM38	1.04751	4.21288	5.07913e-05	0.0005067	Up	7.06238	3.55141
ENSG00000112414	ADGRG6	-1.15036	4.46705	2.79128e-06	3.7104e-05	Down	3.40417	7.86673
ENSG00000112619	PRPH2	-7.74083	1.55319	6.65756e-25	5.77487e-23	Down	0.0100085	3.21866
ENSG00000112715	VEGFA	1.55309	6.16649	1.23062e-13	4.4042e-12	Up	84.143	29.7656
ENSG00000112787	FBRSL1	1.14499	3.76953	0.000326248	0.00266612	Up	21.7809	10.2509
ENSG00000112852	PCDHB2	2.91484	0.869138	5.32291e-08	9.41792e-07	Up	1.7423	0.23649
ENSG00000112893	MAN2A1	1.46031	7.52486	3.85169e-14	1.44941e-12	Up	83.0832	31.368
ENSG00000112972	HMGCS1	2.02724	6.23898	6.59478e-24	5.35722e-22	Up	61.4497	15.6553
ENSG00000112984	KIF20A	-1.27238	7.4977	5.79921e-10	1.34446e-08	Down	54.5967	137.039
ENSG00000113140	SPARC	-1.25911	11.4186	5.2637e-10	1.22866e-08	Down	1869.49	4644.04
ENSG00000113161	HMGCR	1.08382	6.39451	3.87083e-08	6.93262e-07	Up	47.603	23.3255
ENSG00000113231	PDE8B	1.2359	4.7626	7.45498e-07	1.09398e-05	Up	12.8012	5.64794
ENSG00000113273	ARSB	-1.04885	6.42898	4.04351e-08	7.22923e-07	Down	17.3464	37.2714
ENSG00000113319	RASGRF2	1.46675	4.27732	3.3177e-07	5.17263e-06	Up	8.06573	3.03391
ENSG00000113360	DROSHA	-1.61667	6.47678	7.96138e-11	2.04232e-09	Down	20.9454	66.57
ENSG00000113361	CDH6	-3.62994	0.812876	2.12538e-10	5.22941e-09	Down	0.101968	1.38792
ENSG00000113368	LMNB1	-1.03357	6.46137	2.94108e-07	4.61782e-06	Down	45.0909	95.9056
ENSG00000113389	NPR3	-1.08194	3.03951	0.000833651	0.0060624	Down	1.94085	4.26784
ENSG00000113552	GNPDA1	1.31671	5.84418	6.40934e-10	1.47092e-08	Up	62.0631	25.8507
ENSG00000113657	DPYSL3	1.25636	8.31564	8.14748e-11	2.08745e-09	Up	128.022	55.6745
ENSG00000113722	CDX1	4.58033	1.13757	1.28158e-13	4.57857e-12	Up	3.76001	0.158556
ENSG00000113758	DBN1	-1.34522	6.90488	2.67468e-06	3.57631e-05	Down	40.6115	107.397
ENSG00000113805	CNTN3	-10.1425	1.75255	3.10359e-23	2.42495e-21	Down	0	2.76905
ENSG00000114126	TFDP2	1.99883	6.12086	0.00139573	0.0094204	Up	95.9156	24.8744
ENSG00000114200	BCHE	8.3038	0.10355	2.46819e-12	7.66711e-11	Up	1.23493	0
ENSG00000114698	PLSCR4	-1.07868	5.00778	1.34083e-06	1.89039e-05	Down	12.1495	26.6435
ENSG00000114779	ABHD14B	-1.16829	4.51347	1.103e-06	1.57413e-05	Down	14.0439	32.7505
ENSG00000114796	KLHL24	1.07787	4.94612	2.00656e-06	2.74942e-05	Up	14.159	6.96746
ENSG00000114853	ZBTB47	-1.84326	3.11279	0.000107061	0.000993489	Down	2.11374	7.82998
ENSG00000114948	ADAM23	2.97932	1.1374	2.54953e-08	4.72321e-07	Up	1.28409	0.166992
ENSG00000115008	IL1A	4.73846	2.77557	2.93757e-21	2.03159e-19	Up	9.91174	0.38212
ENSG00000115009	CCL20	6.83156	-1.09733	4.44701e-05	0.000451212	Up	1.6964	0
ENSG00000115267	IFIH1	2.73164	4.32973	1.21602e-23	9.72385e-22	Up	16.7576	2.61798
ENSG00000115318	LOXL3	1.17458	7.02041	2.09975e-09	4.53897e-08	Up	113.111	52.0598
ENSG00000115363	EVA1A	-1.28472	5.56803	2.84332e-09	6.03168e-08	Down	37.9054	95.962
ENSG00000115414	FN1	-1.70249	13.1282	2.81722e-17	1.44178e-15	Down	979.692	3310.33
ENSG00000115415	STAT1	1.06521	8.59022	6.27243e-08	1.10312e-06	Up	204.875	101.668
ENSG00000115419	GLS	-1.16943	8.23804	1.21711e-09	2.70398e-08	Down	101.833	237.952
ENSG00000115457	IGFBP2	-1.83274	5.91682	4.534e-15	1.86752e-13	Down	48.2027	178.116
ENSG00000115468	EFHD1	-6.25797	5.85335	5.68182e-109	8.30804e-106	Down	1.59035	127.108
ENSG00000115539	PDCL3	-1.20694	4.49748	2.79048e-07	4.40091e-06	Down	18.4223	44.1837
ENSG00000115594	IL1R1	1.38917	5.91492	1.07523e-11	3.0871e-10	Up	39.7984	15.7702
ENSG00000115604	IL18R1	8.2631	0.0650693	6.39018e-12	1.88221e-10	Up	1.11861	0
ENSG00000115641	FHL2	-1.85362	6.85402	5.74118e-22	4.12378e-20	Down	58.4143	219.268
ENSG00000115738	ID2	-3.61723	5.95974	8.15221e-57	3.20931e-54	Down	13.7793	175.306
ENSG00000115756	HPCAL1	1.50409	5.74064	9.1775e-09	1.82401e-07	Up	76.9502	28.2157
ENSG00000115825	PRKD3	1.01735	6.60479	1.03614e-07	1.75586e-06	Up	39.4271	20.2432
ENSG00000115828	QPCT	2.88339	5.19539	2.76819e-35	4.5334e-33	Up	62.7284	8.82993
ENSG00000115902	SLC1A4	-1.08177	5.64891	2.1217e-07	3.43347e-06	Down	11.2442	24.6952
ENSG00000115919	KYNU	9.27296	1.00718	1.31284e-18	7.40362e-17	Up	3.63024	0
ENSG00000115963	RND3	1.42082	10.1559	9.0262e-12	2.61722e-10	Up	1044.78	405.045
ENSG00000116127	ALMS1	-2.11657	2.97119	5.89802e-10	1.3612e-08	Down	1.07381	4.84666
ENSG00000116157	GPX7	-5.6229	3.46649	9.66964e-40	2.04069e-37	Down	0.641159	33.8332
ENSG00000116161	CACYBP	-3.39115	8.12378	1.65107e-05	0.000185846	Down	81.1094	892.111
ENSG00000116191	RALGPS2	1.05412	6.59558	8.75474e-08	1.50604e-06	Up	72.2039	36.1344
ENSG00000116260	QSOX1	1.33172	8.86013	5.26068e-11	1.37889e-09	Up	355.029	146.594
ENSG00000116396	KCNC4	-2.67318	4.28929	9.7776e-06	0.000114769	Down	12.2082	80.4988
ENSG00000116675	DNAJC6	1.55653	5.96418	1.71351e-13	6.06873e-12	Up	36.898	13.0416
ENSG00000116679	IVNS1ABP	-1.6373	6.24182	3.22198e-15	1.33516e-13	Down	15.0601	48.6219
ENSG00000116698	SMG7	1.0754	6.92645	1.22876e-08	2.39562e-07	Up	53.0647	26.1651
ENSG00000116711	PLA2G4A	3.00701	3.55377	3.39839e-19	1.99909e-17	Up	11.3459	1.46419
ENSG00000116729	WLS	1.99667	5.92165	7.08402e-20	4.38118e-18	Up	72.9892	19.0112
ENSG00000116741	RGS2	-1.27977	3.63182	0.000224646	0.00192576	Down	9.67746	24.3466
ENSG00000116774	OLFML3	1.18197	7.79121	7.58703e-10	1.72571e-08	Up	289.967	132.718
ENSG00000116996	ZP4	8.91922	0.675574	1.62888e-16	7.68313e-15	Up	2.68929	0
ENSG00000117069	ST6GALNAC5	4.0685	1.85477	1.98741e-16	9.30989e-15	Up	4.12767	0.252051
ENSG00000117266	CDK18	2.11756	1.55073	3.22959e-06	4.22717e-05	Up	4.31969	1.0279
ENSG00000117298	ECE1	1.02349	8.54272	1.18332e-07	1.97584e-06	Up	185.824	94.9835
ENSG00000117318	ID3	-3.55069	6.37033	1.30727e-36	2.34747e-34	Down	24.9175	302.662
ENSG00000117399	CDC20	-1.04785	7.17603	1.37576e-07	2.28226e-06	Down	101.842	218.83
ENSG00000117425	PTCH2	2.4087	0.897432	5.96619e-05	0.0005869	Up	1.48219	0.285774
ENSG00000117472	TSPAN1	3.53442	0.801192	1.11331e-09	2.49091e-08	Up	5.94782	0.522779
ENSG00000117480	FAAH	-1.85635	0.757566	0.000972034	0.00692122	Down	0.742935	2.85363
ENSG00000117525	F3	-1.00249	7.27609	1.44443e-07	2.38459e-06	Down	89.8154	187.004
ENSG00000117586	TNFSF4	-1.90371	2.06708	1.43046e-06	2.00705e-05	Down	0.877061	3.40259
ENSG00000117592	PRDX6	-1.98749	9.53129	5.14757e-21	3.47775e-19	Down	388.75	1599.75
ENSG00000117594	HSD11B1	11.8327	3.46949	2.17335e-48	6.44792e-46	Up	29.3836	0
ENSG00000117602	RCAN3	-1.3184	4.74785	3.58612e-08	6.47938e-07	Down	4.50658	11.7035
ENSG00000117676	RPS6KA1	1.3211	3.13361	4.81864e-05	0.000484015	Up	6.41858	2.66903
ENSG00000117724	CENPF	-1.3422	7.92624	9.89877e-12	2.85405e-10	Down	32.1268	84.6143
ENSG00000117877	CD3EAP	-2.39357	3.29082	1.72676e-11	4.81531e-10	Down	1.70652	9.26689
ENSG00000118407	FILIP1	-1.51407	1.77079	0.00015265	0.00136459	Down	0.637914	1.89758
ENSG00000118503	TNFAIP3	2.80334	6.10393	5.51174e-25	4.80131e-23	Up	59.3514	8.84977
ENSG00000118515	SGK1	1.31255	7.04523	2.58583e-11	7.08629e-10	Up	138.946	58.1514
ENSG00000118523	CTGF	-2.78703	9.61918	9.51639e-40	2.02927e-37	Down	138.033	989.1
ENSG00000118640	VAMP8	-3.15112	-0.553562	7.71438e-05	0.000741065	Down	0.376918	3.36809
ENSG00000118960	HS1BP3	1.12513	4.75901	7.0078e-07	1.03579e-05	Up	27.4979	13.0911
ENSG00000118985	ELL2	-1.30639	7.95855	2.318e-11	6.37792e-10	Down	40.4681	104.015
ENSG00000119042	SATB2	1.51956	4.00326	2.84457e-06	3.76901e-05	Up	11.5089	4.17466
ENSG00000119125	GDA	5.87895	4.58473	9.38864e-67	4.46965e-64	Up	22.0829	0.386683
ENSG00000119280	C1orf198	-1.39114	7.72192	4.76347e-13	1.60383e-11	Down	48.9315	133.282
ENSG00000119508	NR4A3	3.25788	5.11815	5.38234e-38	1.01084e-35	Up	20.1985	2.19201
ENSG00000119681	LTBP2	-2.75584	8.16736	6.96906e-35	1.11456e-32	Down	13.393	93.9821
ENSG00000119686	FLVCR2	1.8515	1.53899	0.000385464	0.00309323	Up	2.62935	0.75538
ENSG00000119698	PPP4R4	3.75839	1.52506	4.41163e-13	1.49027e-11	Up	2.72629	0.206693
ENSG00000119912	IDE	1.10734	6.58609	1.42171e-08	2.74824e-07	Up	43.6736	21.0545
ENSG00000119917	IFIT3	3.11292	7.02478	1.08061e-51	3.88091e-49	Up	151.845	18.231
ENSG00000119922	IFIT2	2.00627	4.88609	9.55313e-18	5.06638e-16	Up	21.0733	5.45089
ENSG00000119943	PYROXD2	1.36293	3.98748	4.12642e-06	5.29605e-05	Up	27.7812	11.23
ENSG00000119950	MXI1	1.58474	4.59873	6.25524e-11	1.6209e-09	Up	24.3316	8.42666
ENSG00000119979	FAM45A	1.0667	6.44517	2.74212e-08	5.04348e-07	Up	119.314	59.145
ENSG00000119986	AVPI1	2.19639	5.21603	3.57202e-22	2.61153e-20	Up	72.8573	16.4987
ENSG00000120129	DUSP1	-1.14183	6.22063	1.34539e-08	2.61056e-07	Down	38.0558	87.299
ENSG00000120149	MSX2	2.22713	1.17004	4.50604e-06	5.73544e-05	Up	2.52197	0.557097
ENSG00000120156	TEK	-4.02473	0.979501	3.26299e-12	1.00145e-10	Down	0.0984502	1.68415
ENSG00000120217	CD274	1.63158	5.06158	7.90582e-12	2.31862e-10	Up	26.8096	8.98116
ENSG00000120322	PCDHB8	5.89	2.41181	3.48412e-27	3.62048e-25	Up	5.95275	0.101039
ENSG00000120324	PCDHB10	2.61799	0.920315	2.91337e-07	4.58413e-06	Up	1.44281	0.241838
ENSG00000120327	PCDHB14	1.81229	1.28076	0.000101022	0.000942582	Up	2.03228	0.600658
ENSG00000120341	SEC16B	-1.60359	1.23521	0.000361759	0.00292248	Down	0.615818	1.93634
ENSG00000120549	KIAA1217	1.30684	3.63328	1.15199e-05	0.000133535	Up	4.93826	2.07067
ENSG00000120690	ELF1	1.02991	6.40074	1.23604e-07	2.05715e-06	Up	58.2638	29.6627
ENSG00000120693	SMAD9	-3.24763	3.9043	2.20369e-23	1.74176e-21	Down	0.833947	8.23194
ENSG00000120708	TGFBI	-3.26569	8.21685	1.61926e-48	5.0224e-46	Down	34.5743	344.982
ENSG00000120738	EGR1	-1.01783	5.73269	3.75974e-06	4.86508e-05	Down	17.64	37.0836
ENSG00000120875	DUSP4	3.70589	6.00165	2.51494e-61	1.1192e-58	Up	32.5964	2.59431
ENSG00000120885	CLU	2.8258	6.93963	8.02031e-45	2.07828e-42	Up	576.881	84.531
ENSG00000120889	TNFRSF10B	1.21264	7.33858	3.434e-10	8.25088e-09	Up	115.876	51.9684
ENSG00000121039	RDH10	-2.72998	6.3692	3.06435e-40	6.67343e-38	Down	13.7661	94.9707
ENSG00000121060	TRIM25	1.85848	7.0537	1.5639e-20	1.01312e-18	Up	80.332	23.0308
ENSG00000121413	ZSCAN18	-5.32187	2.75586	1.26916e-28	1.47619e-26	Down	0.359178	15.3502
ENSG00000121577	POPDC2	-4.53176	1.49483	7.05152e-07	1.04e-05	Down	0.294831	7.3454
ENSG00000121690	DEPDC7	-1.69139	3.20989	2.54536e-07	4.06444e-06	Down	4.28543	14.4376
ENSG00000121716	PILRB	-1.29804	2.74881	0.000731772	0.00542168	Down	3.17402	8.15081
ENSG00000121743	GJA3	1.85354	2.61927	4.9292e-07	7.50786e-06	Up	2.74599	0.788407
ENSG00000121769	FABP3	2.23403	3.01074	9.9571e-11	2.53522e-09	Up	42.8736	9.4502
ENSG00000121895	TMEM156	4.69648	1.4611	5.57114e-16	2.50652e-14	Up	5.14195	0.199522
ENSG00000121898	CPXM2	-3.09158	2.74497	6.19918e-16	2.77082e-14	Down	0.631722	5.62526
ENSG00000121904	CSMD2	-3.65894	1.5592	1.54786e-12	4.97429e-11	Down	0.143082	1.84273
ENSG00000122176	FMOD	-2.45392	5.22522	3.38438e-27	3.53477e-25	Down	5.50047	31.3321
ENSG00000122435	TRMT13	-1.1251	3.8396	0.000154837	0.00138172	Down	6.06665	13.7866
ENSG00000122547	EEPD1	2.2009	3.40368	5.02283e-10	1.17916e-08	Up	10.3277	2.33189
ENSG00000122641	INHBA	-3.56129	5.02138	2.26325e-40	4.98183e-38	Down	1.47766	18.2041
ENSG00000122729	ACO1	1.13464	7.84676	4.72355e-09	9.80688e-08	Up	130.756	61.8456
ENSG00000122861	PLAU	3.17123	8.15789	2.16751e-48	6.44792e-46	Up	360.072	41.5069
ENSG00000122877	EGR2	-3.50635	1.04741	4.29624e-11	1.1407e-09	Down	0.174082	2.07337
ENSG00000122884	P4HA1	1.0444	7.70477	6.40467e-08	1.12348e-06	Up	164.152	82.6376
ENSG00000122912	SLC25A16	-1.54407	4.10769	2.1097e-06	2.87726e-05	Down	5.71856	17.3016
ENSG00000122986	HVCN1	-1.89978	0.915723	8.36118e-05	0.000794622	Down	0.916809	3.54444
ENSG00000123094	RASSF8	1.31746	7.18496	2.20322e-11	6.08666e-10	Up	70.0581	29.1988
ENSG00000123136	DDX39A	-1.32317	6.00076	2.17258e-09	4.67665e-08	Down	44.7667	116.368
ENSG00000123191	ATP7B	-2.23226	2.02592	2.75791e-08	5.06343e-07	Down	0.415732	2.04762
ENSG00000123243	ITIH5	-4.67011	0.429301	7.34456e-09	1.47837e-07	Down	0.0358499	1.0723
ENSG00000123405	NFE2	3.17172	1.51685	5.4185e-11	1.41844e-09	Up	5.05055	0.575708
ENSG00000123496	IL13RA2	4.05051	2.93437	9.96283e-19	5.72891e-17	Up	24.498	1.52788
ENSG00000123595	RAB9A	1.03638	4.72366	1.70946e-05	0.00019175	Up	47.6067	24.0958
ENSG00000123609	NMI	1.02495	3.82952	0.000438496	0.0034618	Up	20.0695	10.2313
ENSG00000123610	TNFAIP6	2.77092	4.62816	1.3344e-27	1.46077e-25	Up	53.3703	8.11501
ENSG00000123643	SLC36A1	-1.51382	5.39167	4.83759e-13	1.62345e-11	Down	6.58643	19.5417
ENSG00000123700	KCNJ2	3.15253	2.85075	5.90507e-14	2.18594e-12	Up	3.82148	0.444831
ENSG00000124102	PI3	5.30475	-0.386089	2.0245e-08	3.81265e-07	Up	5.51075	0.116552
ENSG00000124191	TOX2	-1.58058	3.39473	4.57603e-07	7.00643e-06	Down	5.06773	15.7463
ENSG00000124225	PMEPA1	-4.97944	3.17282	2.80827e-27	2.97866e-25	Down	0.218075	7.3196
ENSG00000124357	NAGK	-1.0191	5.78899	2.60511e-07	4.14047e-06	Down	59.9761	126.233
ENSG00000124466	LYPD3	2.22593	1.03362	4.55797e-06	5.78823e-05	Up	3.21484	0.708338
ENSG00000124508	BTN2A2	1.1934	4.78275	2.74996e-07	4.3437e-06	Up	25.0997	11.3919
ENSG00000124749	COL21A1	4.43199	1.23977	5.39058e-14	2.00637e-12	Up	2.55649	0.11972
ENSG00000124782	RREB1	-3.85055	7.18016	4.85338e-05	0.000487027	Down	5.09344	77.0934
ENSG00000124875	CXCL6	7.62043	4.11822	1.09154e-60	4.75423e-58	Up	35.1003	0.178422
ENSG00000124882	EREG	3.39852	8.41249	1.37774e-50	4.62355e-48	Up	211.511	20.851
ENSG00000125266	EFNB2	-2.07666	6.03674	9.13757e-25	7.85946e-23	Down	8.6616	37.9421
ENSG00000125347	IRF1	1.69757	5.30261	1.40303e-15	6.02125e-14	Up	47.5932	15.2388
ENSG00000125354	2017-09-06	1.40819	5.39539	1.20473e-11	3.42053e-10	Up	32.2322	12.6117
ENSG00000125534	PPDPF	-1.70993	5.22115	2.38918e-05	0.000260292	Down	44.5316	151.608
ENSG00000125538	IL1B	7.70938	7.77272	7.18392e-79	4.45642e-76	Up	462.546	2.28724
ENSG00000125618	PAX8	1.18674	3.36201	0.000282409	0.00234531	Up	11.8251	5.38821
ENSG00000125657	TNFSF9	2.56507	1.17122	4.28574e-07	6.60146e-06	Up	3.72937	0.647875
ENSG00000125730	C3	7.54356	8.38531	1.58034e-145	4.6216e-142	Up	310.139	1.72412
ENSG00000125753	VASP	-1.06419	7.19655	6.66377e-08	1.16494e-06	Down	81.3781	176.638
ENSG00000125845	BMP2	3.03097	1.83336	1.85385e-11	5.13533e-10	Up	2.62005	0.331029
ENSG00000125864	BFSP1	1.70709	2.57625	4.51832e-06	5.745e-05	Up	7.27288	2.31243
ENSG00000125965	GDF5	2.81152	1.87836	7.22857e-09	1.45933e-07	Up	4.2211	0.619335
ENSG00000125968	ID1	-4.01215	5.45732	2.12765e-25	1.8855e-23	Down	9.79481	163.698
ENSG00000126106	TMEM53	1.30696	2.61538	0.000251174	0.00212032	Up	9.68765	4.06019
ENSG00000126218	F10	-1.30101	3.9084	4.41138e-06	5.63703e-05	Down	10.5543	27.0193
ENSG00000126562	WNK4	1.18796	3.07846	0.00128468	0.00878379	Up	5.33434	2.42997
ENSG00000126709	IFI6	3.14048	5.23995	2.61206e-27	2.79956e-25	Up	165.902	19.5483
ENSG00000126785	RHOJ	1.02677	5.45625	4.77782e-06	6.03373e-05	Up	34.7914	17.7135
ENSG00000126822	PLEKHG3	-1.72202	4.4779	0.000967203	0.00689642	Down	4.7697	16.4571
ENSG00000126903	SLC10A3	-1.2559	4.48058	1.7033e-05	0.000191163	Down	11.3608	28.1256
ENSG00000127124	HIVEP3	-3.53208	2.5124	1.27303e-17	6.63108e-16	Down	0.451777	5.43932
ENSG00000127191	TRAF2	-1.03475	4.02354	0.000243536	0.00206522	Down	8.55509	18.1904
ENSG00000127241	MASP1	1.70557	9.2409	2.73813e-16	1.26815e-14	Up	498.783	158.816
ENSG00000127328	RAB3IP	1.42748	1.65815	0.00114476	0.00795463	Up	2.55178	0.980581
ENSG00000127329	PTPRB	1.45175	2.88207	0.000114007	0.00105128	Up	2.98403	1.13378
ENSG00000127399	LRRC61	-3.83492	0.404715	7.96643e-07	1.16403e-05	Down	0.202386	3.37591
ENSG00000127418	FGFRL1	-1.34767	4.07598	6.34865e-06	7.74974e-05	Down	4.8309	12.7759
ENSG00000127528	KLF2	-1.64719	2.38135	9.37847e-05	0.000882698	Down	2.04251	6.67457
ENSG00000127561	SYNGR3	2.42857	0.788957	3.65649e-05	0.000379004	Up	2.19717	0.4175
ENSG00000127564	PKMYT1	-1.12252	4.59265	0.000421311	0.00334808	Down	20.5858	46.5232
ENSG00000127616	SMARCA4	-1.04261	6.7963	1.19806e-05	0.000138388	Down	27.5695	58.9404
ENSG00000127824	TUBA4A	1.53633	5.12432	5.42009e-09	1.114e-07	Up	77.0041	27.5145
ENSG00000127863	TNFRSF19	2.46268	6.53699	1.2981e-33	1.95393e-31	Up	65.2337	12.2984
ENSG00000128203	ASPHD2	1.19301	2.71821	0.000607866	0.00462932	Up	4.18917	1.90046
ENSG00000128245	YWHAH	-1.03043	7.73565	6.74438e-08	1.17802e-06	Down	144.43	306.44
ENSG00000128271	ADORA2A	4.49163	3.52214	8.45955e-32	1.19431e-29	Up	19.1594	0.879782
ENSG00000128283	CDC42EP1	-1.4228	6.21623	2.58474e-07	4.11448e-06	Down	31.4791	87.7661
ENSG00000128284	APOL3	2.18095	2.94321	1.81614e-09	3.95091e-08	Up	15.0324	3.44111
ENSG00000128298	BAIAP2L2	-3.95171	-1.2799	0.000119118	0.00109299	Down	0.0638875	1.33164
ENSG00000128335	APOL2	1.03735	5.49818	2.77881e-07	4.38589e-06	Up	60.0768	30.4137
ENSG00000128340	RAC2	1.22381	4.22841	7.71574e-06	9.2476e-05	Up	31.8986	14.1945
ENSG00000128342	LIF	3.68362	3.96868	1.08707e-27	1.19642e-25	Up	13.1875	1.0639
ENSG00000128510	CPA4	2.10818	6.13494	2.42797e-21	1.68484e-19	Up	115.994	27.9605
ENSG00000128512	DOCK4	3.99357	4.02845	1.99655e-21	1.39019e-19	Up	8.11011	0.528377
ENSG00000128573	FOXP2	5.05244	2.99445	4.99108e-21	3.39443e-19	Up	4.68619	0.14442
ENSG00000128578	STRIP2	2.0015	3.73255	1.70321e-11	4.75667e-10	Up	7.64195	1.98076
ENSG00000128591	FLNC	-1.08733	9.10299	0.000145024	0.0013021	Down	57.1882	126.558
ENSG00000128602	SMO	1.68456	3.20947	2.12717e-07	3.43959e-06	Up	6.24936	2.01812
ENSG00000128606	LRRC17	3.76015	3.17713	4.83652e-23	3.73617e-21	Up	15.5104	1.18373
ENSG00000128731	HERC2	-1.13501	5.11708	3.10054e-07	4.85601e-06	Down	10.5229	23.977
ENSG00000128849	CGNL1	2.41993	2.74217	1.63693e-10	4.09178e-09	Up	2.28503	0.44304
ENSG00000128917	DLL4	5.03892	5.69378	3.5659e-90	2.8076e-87	Up	49.117	1.54911
ENSG00000128918	ALDH1A2	5.5795	3.43104	1.37432e-36	2.4464e-34	Up	38.3283	0.822749
ENSG00000128923	FAM63B	1.06022	6.21218	6.91554e-08	1.20483e-06	Up	16.8662	8.39881
ENSG00000128965	CHAC1	1.50792	5.62207	1.18336e-11	3.36452e-10	Up	79.9162	29.1687
ENSG00000128989	ARPP19	-2.32314	8.83406	0.0009138	0.00657057	Down	88.4175	463.664
ENSG00000129009	ISLR	-5.87396	3.15692	1.42125e-37	2.62112e-35	Down	0.220319	13.7403
ENSG00000129048	ACKR4	1.77037	7.63924	9.57791e-17	4.6134e-15	Up	268.576	81.7146
ENSG00000129173	E2F8	-1.28517	3.46005	3.0469e-05	0.000323512	Down	3.09946	7.84456
ENSG00000129195	FAM64A	-1.40743	5.52034	3.34455e-10	8.05487e-09	Down	23.3529	64.3374
ENSG00000129226	CD68	1.75482	6.29327	2.56776e-19	1.52804e-17	Up	157.925	48.5962
ENSG00000129422	MTUS1	1.70113	3.46628	1.49288e-07	2.45665e-06	Up	7.1509	2.2793
ENSG00000129467	ADCY4	-2.92889	2.62538	2.04191e-12	6.42088e-11	Down	1.01712	8.10446
ENSG00000129534	MIS18BP1	-1.24345	5.8074	4.0193e-10	9.57848e-09	Down	19.0025	46.7483
ENSG00000129646	QRICH2	-2.44217	1.51114	5.52765e-07	8.32646e-06	Down	0.338638	1.89265
ENSG00000129667	RHBDF2	2.09635	2.00554	2.28604e-07	3.67327e-06	Up	11.3599	2.75489
ENSG00000129757	CDKN1C	-1.989	0.00583465	0.0012618	0.00864757	Down	0.462462	2.00018
ENSG00000130066	SAT1	2.47457	5.64621	7.40752e-27	7.5069e-25	Up	154.405	28.8617
ENSG00000130164	LDLR	1.59065	7.2057	3.27126e-14	1.23782e-12	Up	79.0193	27.2774
ENSG00000130176	CNN1	-2.97301	6.43703	5.4077e-44	1.36668e-41	Down	26.4279	215.318
ENSG00000130303	BST2	5.95164	2.40249	9.00654e-27	9.08241e-25	Up	18.9365	0.305287
ENSG00000130558	OLFM1	-8.29561	-0.0294558	2.25096e-12	7.05658e-11	Down	0	1.68549
ENSG00000130584	ZBTB46	1.36129	2.85477	0.000143947	0.00129413	Up	3.25988	1.31478
ENSG00000130589	HELZ2	1.77742	4.48892	4.36224e-12	1.31904e-10	Up	18.9769	5.7429
ENSG00000130592	LSP1	-6.74161	1.72842	2.31528e-05	0.000252779	Down	0.529056	63.6443
ENSG00000130635	COL5A1	-2.21736	9.54571	1.44625e-24	1.23359e-22	Down	86.3403	417.197
ENSG00000130649	CYP2E1	2.14076	1.54617	1.13997e-06	1.62395e-05	Up	4.61128	1.0825
ENSG00000130707	ASS1	2.18484	8.54151	4.64943e-21	3.17262e-19	Up	678.62	154.744
ENSG00000130775	THEMIS2	3.19868	3.11637	1.13302e-17	5.97784e-16	Up	15.8372	1.78613
ENSG00000130813	C19orf66	1.00281	5.13341	2.95935e-06	3.91096e-05	Up	40.1108	20.7881
ENSG00000130827	PLXNA3	-1.41987	5.38062	6.9318e-08	1.20664e-06	Down	10.2901	28.6944
ENSG00000130988	RGN	-2.44716	0.0377728	4.69097e-05	0.000473048	Down	0.348107	2.02377
ENSG00000131016	AKAP12	-1.68511	7.45706	1.61966e-18	8.96112e-17	Down	18.3741	61.3873
ENSG00000131196	NFATC1	-2.25229	1.18892	0.000342039	0.00278073	Down	0.518451	2.55041
ENSG00000131435	PDLIM4	-1.67996	2.30692	6.59647e-06	8.01878e-05	Down	6.11545	20.3885
ENSG00000131459	GFPT2	-1.95354	1.83158	1.60017e-05	0.000180605	Down	0.843075	3.43466
ENSG00000131669	NINJ1	1.08399	5.10811	2.18377e-06	2.96642e-05	Up	66.0868	32.3728
ENSG00000131711	MAP1B	-1.14523	7.78001	2.60415e-09	5.54731e-08	Down	17.0227	39.1305
ENSG00000131737	KRT34	-2.71042	4.74382	2.91697e-24	2.45734e-22	Down	6.86683	46.5849
ENSG00000131773	KHDRBS3	-1.07356	4.90437	3.42411e-06	4.45896e-05	Down	25.9121	56.6623
ENSG00000131969	ABHD12B	2.49779	2.23916	5.88033e-09	1.20376e-07	Up	21.8033	3.99992
ENSG00000131979	GCH1	2.21124	1.52331	3.06573e-06	4.04111e-05	Up	2.56202	0.573778
ENSG00000132017	DCAF15	-1.05773	4.16365	0.000345775	0.00280775	Down	14.5344	31.3743
ENSG00000132031	MATN3	-2.20874	1.93011	4.19049e-08	7.48547e-07	Down	0.864146	4.16419
ENSG00000132170	PPARG	2.77052	4.36762	2.27232e-25	2.00503e-23	Up	34.0732	5.18131
ENSG00000132185	FCRLA	2.00354	2.2278	2.67122e-07	4.23895e-06	Up	5.77934	1.49415
ENSG00000132196	HSD17B7	1.91125	2.46764	2.67805e-07	4.24651e-06	Up	12.5359	3.45519
ENSG00000132205	EMILIN2	-7.59555	4.29992	7.58653e-68	3.69771e-65	Down	0.137433	25.0938
ENSG00000132297	HHLA1	1.66365	1.04749	0.000777639	0.00571394	Up	2.10372	0.688325
ENSG00000132471	WBP2	1.0423	6.03016	9.33456e-08	1.5924e-06	Up	84.7046	42.7282
ENSG00000132510	KDM6B	1.00326	4.00935	0.000189666	0.00165783	Up	6.62554	3.43185
ENSG00000132530	XAF1	1.24108	5.24593	1.16688e-07	1.95637e-06	Up	38.4723	16.8824
ENSG00000132639	SNAP25	-8.12063	-0.18943	2.83653e-11	7.72162e-10	Down	0	1.31781
ENSG00000133083	DCLK1	-1.48182	1.82925	0.000338968	0.00275905	Down	0.665918	1.94786
ENSG00000133106	EPSTI1	2.00504	4.06821	4.34169e-13	1.46907e-11	Up	21.5579	5.57668
ENSG00000133107	TRPC4	-1.84437	3.57789	7.61929e-06	9.1427e-05	Down	2.53289	9.41429
ENSG00000133110	POSTN	-14.2166	5.82476	1.27296e-156	6.51468e-153	Down	0	60.9847
ENSG00000133134	BEX2	2.82494	0.151766	2.72949e-05	0.000293155	Up	4.6074	0.656675
ENSG00000133169	BEX1	-6.13082	0.0177247	1.88282e-12	5.97568e-11	Down	0.0446298	4.67361
ENSG00000133216	EPHB2	-2.84738	2.61287	2.88916e-13	9.90688e-12	Down	0.646334	4.81885
ENSG00000133321	RARRES3	4.61267	2.54757	5.17188e-23	3.98021e-21	Up	31.0617	1.30329
ENSG00000133805	AMPD3	2.49747	5.85769	1.0023e-14	3.98411e-13	Up	53.4697	9.83872
ENSG00000133812	SBF2	1.53312	6.6359	1.7351e-15	7.39984e-14	Up	98.4824	35.333
ENSG00000133985	TTC9	-4.24235	1.93281	1.13555e-14	4.47896e-13	Down	0.11369	2.18752
ENSG00000134013	LOXL2	-1.3698	9.82617	7.05093e-11	1.82017e-09	Down	241.531	648.835
ENSG00000134057	CCNB1	-1.03478	7.31227	5.90485e-08	1.04205e-06	Down	116.605	248.217
ENSG00000134070	IRAK2	3.66894	5.0211	5.46772e-46	1.45363e-43	Up	26.827	2.18969
ENSG00000134198	TSPAN2	-1.81549	1.74423	2.9082e-05	0.000310557	Down	0.764279	2.78987
ENSG00000134201	GSTM5	-7.55296	0.736936	2.9608e-16	1.36818e-14	Down	0.00921245	2.36245
ENSG00000134202	GSTM3	-3.36543	5.0524	7.77092e-43	1.89379e-40	Down	8.83377	94.7591
ENSG00000134256	CD101	-5.63085	-0.789329	4.40071e-07	6.76329e-06	Down	0.0237123	1.48418
ENSG00000134259	NGF	-1.1567	2.79714	0.000788021	0.00577986	Down	7.73183	17.938
ENSG00000134294	SLC38A2	1.12787	10.4834	1.76249e-08	3.35628e-07	Up	762.792	362.721
ENSG00000134321	RSAD2	6.10944	0.244056	3.03819e-12	9.35258e-11	Up	1.00267	0.0122477
ENSG00000134324	LPIN1	1.62068	6.11238	1.38697e-15	5.96484e-14	Up	35.269	11.919
ENSG00000134343	ANO3	-3.94825	1.75087	6.42085e-14	2.35981e-12	Down	0.138509	2.16732
ENSG00000134352	IL6ST	1.16888	9.88607	3.76768e-09	7.87826e-08	Up	266.777	123.323
ENSG00000134363	FST	2.51722	7.5321	1.02069e-34	1.61973e-32	Up	261.484	47.4253
ENSG00000134443	GRP	5.65267	-0.0677081	3.49532e-10	8.38837e-09	Up	4.01982	0.067181
ENSG00000134463	ECHDC3	-8.00153	1.67192	7.13353e-26	6.57795e-24	Down	0.0259856	7.91067
ENSG00000134508	CABLES1	2.57462	3.83934	5.24355e-17	2.60536e-15	Up	14.2077	2.47604
ENSG00000134516	DOCK2	-8.0976	3.50537	1.139e-46	3.15087e-44	Down	0.0298875	9.18194
ENSG00000134716	CYP2J2	5.05504	0.747997	1.49969e-12	4.82707e-11	Up	2.87371	0.0846815
ENSG00000134769	DTNA	3.89765	3.48576	1.57241e-20	1.01542e-18	Up	15.6699	1.08799
ENSG00000134775	FHOD3	1.33482	6.38371	1.72891e-11	4.81531e-10	Up	84.1261	34.6656
ENSG00000134815	DHX34	-1.22666	3.46888	0.000429339	0.00340527	Down	2.86889	6.99692
ENSG00000134824	FADS2	2.3733	8.86718	2.20339e-31	3.02722e-29	Up	629.362	126.14
ENSG00000134853	PDGFRA	2.08155	9.0481	6.14905e-24	5.03509e-22	Up	215.884	52.964
ENSG00000134864	GGACT	-1.89346	0.407546	0.000624869	0.00472367	Down	1.85835	7.36494
ENSG00000134871	COL4A2	-1.80244	9.80135	4.41196e-19	2.58049e-17	Down	108.733	394.173
ENSG00000134955	SLC37A2	2.63752	1.77832	1.18091e-07	1.97342e-06	Up	4.17663	0.691666
ENSG00000134986	NREP	-2.76186	8.21374	1.06266e-34	1.67337e-32	Down	70.093	493.106
ENSG00000135045	C9orf40	-1.23163	3.76465	1.9573e-05	0.000216808	Down	5.64594	13.7557
ENSG00000135046	ANXA1	-1.04252	9.89507	9.28395e-08	1.58773e-06	Down	722.555	1545.53
ENSG00000135047	CTSL	1.19718	8.50021	7.774e-10	1.76237e-08	Up	661.951	299.832
ENSG00000135074	ADAM19	-1.36944	6.51141	7.61055e-13	2.50073e-11	Down	12.1423	32.5927
ENSG00000135114	OASL	2.83615	-0.0224506	3.0824e-05	0.000326772	Up	1.22354	0.173978
ENSG00000135124	P2RX4	1.53954	3.93447	3.12382e-08	5.6893e-07	Up	20.3139	7.25775
ENSG00000135218	CD36	2.21236	2.86712	3.02109e-09	6.38232e-08	Up	9.41549	2.10522
ENSG00000135269	TES	-1.18258	5.91926	2.47394e-09	5.28643e-08	Down	23.0802	54.3999
ENSG00000135272	MDFIC	1.09495	7.09469	9.42933e-09	1.87043e-07	Up	73.2247	35.625
ENSG00000135312	HTR1B	3.13114	0.76367	4.55012e-08	8.08555e-07	Up	3.12279	0.363554
ENSG00000135318	NT5E	1.1585	8.55956	2.66716e-09	5.67562e-08	Up	250.236	116.497
ENSG00000135373	EHF	10.0299	1.73171	1.2488e-19	7.56336e-18	Up	3.16486	0
ENSG00000135378	PRRG4	4.55779	3.31858	3.67161e-31	4.97759e-29	Up	5.15665	0.225872
ENSG00000135424	ITGA7	2.27343	3.26143	1.43009e-08	2.76182e-07	Up	7.6689	1.64865
ENSG00000135454	B4GALNT1	1.46788	3.96948	4.21379e-07	6.50042e-06	Up	9.5623	3.59314
ENSG00000135480	KRT7	-5.18858	6.42127	4.44297e-71	2.39347e-68	Down	8.36898	314.77
ENSG00000135605	TEC	1.4204	1.63627	0.000665779	0.00499603	Up	2.33639	0.903112
ENSG00000135617	PRADC1	-1.44711	3.67159	8.23827e-07	1.19862e-05	Down	11.8974	33.697
ENSG00000135643	KCNMB4	-2.48737	2.8399	1.38486e-10	3.50156e-09	Down	0.727171	4.27976
ENSG00000135678	CPM	-2.35665	2.20704	2.59927e-09	5.54268e-08	Down	1.12568	6.03489
ENSG00000135744	AGT	-2.85044	-0.159669	1.79966e-05	0.000200986	Down	0.14712	1.08248
ENSG00000135749	PCNX2	1.18279	4.35865	2.33423e-06	3.15406e-05	Up	15.5362	7.11368
ENSG00000135750	KCNK1	-8.26946	-0.0529617	4.26897e-12	1.29275e-10	Down	0	1.80708
ENSG00000135899	SP110	1.05686	4.44051	2.08937e-05	0.000230325	Up	28.2284	14.1004
ENSG00000135914	HTR2B	-2.85037	-0.178903	9.53497e-05	0.000896191	Down	0.149277	1.09238
ENSG00000135968	GCC2	1.337	6.0753	9.04244e-12	2.61822e-10	Up	28.1001	11.5542
ENSG00000136002	ARHGEF4	-4.52159	2.57369	1.37018e-18	7.70574e-17	Down	0.446584	10.9613
ENSG00000136014	USP44	1.79293	1.89456	0.000181725	0.00159456	Up	2.82717	0.846836
ENSG00000136048	DRAM1	1.50047	9.17906	4.42639e-13	1.4928e-11	Up	425.127	156.104
ENSG00000136068	FLNB	-1.28143	8.04077	4.89481e-11	1.2896e-09	Down	29.8623	75.4295
ENSG00000136098	NEK3	-2.66611	-0.217727	0.000319237	0.00261404	Down	0.563341	3.8949
ENSG00000136153	LMO7	-1.50047	9.1806	2.84035e-14	1.08277e-12	Down	178.557	524.797
ENSG00000136231	IGF2BP3	1.25135	5.42001	7.78855e-09	1.56007e-07	Up	32.8838	14.3607
ENSG00000136244	IL6	7.71705	8.67177	4.25173e-121	6.69516e-118	Up	1742.4	8.58951
ENSG00000136247	ZDHHC4	-2.51947	4.0094	1.46166e-18	8.15305e-17	Down	7.043	41.9396
ENSG00000136274	NACAD	-1.22776	3.84964	0.000237861	0.00202296	Down	2.75956	6.69881
ENSG00000136367	ZFHX2	-2.1951	1.48089	3.31218e-06	4.32421e-05	Down	0.222106	1.04553
ENSG00000136379	ABHD17C	2.10376	5.89254	6.41279e-22	4.59008e-20	Up	71.9424	17.3671
ENSG00000136404	TM6SF1	2.18411	2.49329	6.42448e-09	1.30601e-07	Up	9.79792	2.23478
ENSG00000136425	CIB2	-3.04245	1.67024	1.41258e-10	3.56559e-09	Down	0.963496	8.33667
ENSG00000136490	LIMD2	-1.98909	1.2494	1.81144e-05	0.000201972	Down	1.18696	4.91506
ENSG00000136531	SCN2A	3.71082	2.39606	1.29751e-15	5.61549e-14	Up	1.92309	0.15138
ENSG00000136631	VPS45	-1.08248	5.02096	3.28284e-05	0.000344945	Down	13.5927	29.8907
ENSG00000136689	IL1RN	4.83154	1.85546	2.78265e-19	1.64635e-17	Up	6.20941	0.221592
ENSG00000136783	NIPSNAP3A	-1.80002	5.22925	6.68945e-17	3.25273e-15	Down	17.5838	63.5572
ENSG00000136802	LRRC8A	-1.06845	6.43755	3.02029e-07	4.7378e-06	Down	20.6985	45.1014
ENSG00000136826	KLF4	1.56761	4.98161	4.21076e-12	1.27701e-10	Up	29.0363	10.1797
ENSG00000136842	TMOD1	1.51133	3.52671	2.17494e-05	0.000239115	Up	7.95945	2.89548
ENSG00000136859	ANGPTL2	2.69526	7.62784	7.60396e-28	8.45982e-26	Up	219.071	35.0565
ENSG00000136868	SLC31A1	1.14732	6.58204	1.22438e-08	2.38935e-07	Up	44.4916	20.8458
ENSG00000136960	ENPP2	2.13689	7.30508	3.37531e-27	3.53477e-25	Up	153.547	36.2553
ENSG00000136999	NOV	1.11977	6.75555	3.99822e-09	8.33478e-08	Up	95.3895	45.6046
ENSG00000137076	TLN1	-1.09615	10.1299	5.58886e-08	9.8714e-07	Down	147.539	327.73
ENSG00000137098	SPAG8	-2.21805	-0.255975	0.000650842	0.00490191	Down	0.301643	1.48665
ENSG00000137193	PIM1	1.094	4.52041	7.76306e-06	9.29887e-05	Up	28.547	13.9053
ENSG00000137267	TUBB2A	-1.56708	6.10709	1.63703e-10	4.09178e-09	Down	38.7202	119.27
ENSG00000137332	DDR1	1.2638	4.10166	0.000171096	0.00150775	Up	13.1233	5.66633
ENSG00000137393	RNF144B	1.04093	3.52453	0.000478258	0.00373538	Up	5.14456	2.59507
ENSG00000137403	HLA-F	1.72514	1.29817	0.000241528	0.00205073	Up	7.49213	2.34055
ENSG00000137463	MGARP	-8.70623	4.27102	4.50791e-83	3.07605e-80	Down	0.11686	53.2124
ENSG00000137486	ARRB1	1.89399	3.95238	2.1639e-10	5.31779e-09	Up	15.672	4.37384
ENSG00000137501	SYTL2	1.29993	5.15919	4.89645e-09	1.01248e-07	Up	46.3472	19.5519
ENSG00000137628	DDX60	1.86258	4.94177	1.66997e-08	3.18587e-07	Up	17.7813	5.06391
ENSG00000137642	SORL1	2.78282	3.07027	1.99444e-13	6.99112e-12	Up	2.19053	0.329627
ENSG00000137672	TRPC6	-1.75793	4.40222	8.8869e-13	2.91078e-11	Down	3.89254	13.6749
ENSG00000137673	MMP7	3.99135	-0.684172	1.65025e-05	0.000185846	Up	1.6304	0.0960943
ENSG00000137700	SLC37A4	1.87004	1.48279	0.000266457	0.0022273	Up	5.59657	1.57699
ENSG00000137752	CASP1	3.08198	4.26238	4.00406e-26	3.79477e-24	Up	50.7388	6.22234
ENSG00000137767	SQRDL	1.98887	5.97717	8.28046e-23	6.34867e-21	Up	93.2361	24.3975
ENSG00000137801	THBS1	-1.97303	13.0551	9.3907e-23	7.09362e-21	Down	759.644	3097.58
ENSG00000137802	MAPKBP1	1.225	5.89962	5.15627e-10	1.20633e-08	Up	24.5792	10.9259
ENSG00000137809	ITGA11	-1.37611	7.31239	4.60107e-10	1.08889e-08	Down	29.5468	79.5211
ENSG00000137819	PAQR5	1.19409	4.84261	4.71477e-07	7.2027e-06	Up	18.103	8.22804
ENSG00000137834	SMAD6	-5.9163	1.85056	3.53086e-22	2.59069e-20	Down	0.0597655	4.40514
ENSG00000137845	ADAM10	2.06789	8.66167	2.89419e-25	2.53192e-23	Up	232.201	57.521
ENSG00000137868	STRA6	-3.09772	1.96129	8.82067e-12	2.56488e-10	Down	0.613764	5.52421
ENSG00000137872	SEMA6D	2.04846	4.29793	2.89221e-11	7.84192e-10	Up	10.4392	2.6216
ENSG00000137878	GCOM1	2.94589	1.76784	1.47062e-08	2.82942e-07	Up	4.02636	0.540302
ENSG00000137941	TTLL7	-1.10291	4.09182	2.68528e-05	0.000289165	Down	4.09256	9.134
ENSG00000137959	IFI44L	5.09117	3.70088	3.89934e-38	7.46013e-36	Up	12.5168	0.378601
ENSG00000137960	GIPC2	-5.78536	0.1166	8.59451e-08	1.48221e-06	Down	0.0151534	1.14374
ENSG00000137965	IFI44	2.31122	4.87875	5.84849e-19	3.39163e-17	Up	82.1539	17.1743
ENSG00000137975	CLCA2	2.85171	1.40575	1.77883e-09	3.878e-08	Up	2.06099	0.294052
ENSG00000138002	IFT172	-1.26309	4.28369	2.98745e-06	3.94301e-05	Down	5.88837	14.6668
ENSG00000138028	CGREF1	-5.83842	-0.215515	4.36514e-11	1.1575e-09	Down	0.0206083	1.75099
ENSG00000138131	LOXL4	2.39766	8.0548	3.76032e-32	5.34566e-30	Up	190.281	37.5027
ENSG00000138135	CH25H	3.68082	0.548425	2.36846e-08	4.40771e-07	Up	3.09657	0.245139
ENSG00000138161	CUZD1	-2.06169	0.481209	0.000576732	0.00441356	Down	0.30747	1.37759
ENSG00000138166	DUSP5	2.33208	6.35756	5.53828e-30	6.82977e-28	Up	86.804	17.9035
ENSG00000138190	EXOC6	1.33291	4.81354	4.90901e-09	1.01405e-07	Up	20.1467	8.30117
ENSG00000138316	ADAMTS14	1.48161	2.61407	3.46236e-05	0.000361622	Up	2.55004	0.946941
ENSG00000138356	AOX1	1.28804	5.65807	5.94134e-10	1.36811e-08	Up	39.5653	16.844
ENSG00000138413	IDH1	1.38765	6.60468	1.21083e-12	3.9407e-11	Up	96.7611	38.3884
ENSG00000138449	SLC40A1	2.71921	2.86348	6.24146e-13	2.07754e-11	Up	6.07558	0.955604
ENSG00000138468	SENP7	-1.14509	3.50583	0.000132319	0.00120227	Down	3.15222	7.25715
ENSG00000138495	COX17	-1.10128	3.7559	0.000146618	0.00131526	Down	30.8577	68.7788
ENSG00000138496	PARP9	1.30178	5.5736	1.80015e-09	3.92031e-08	Up	32.1549	13.5359
ENSG00000138606	SHF	-2.36991	1.56888	4.87837e-06	6.13046e-05	Down	1.37248	7.25496
ENSG00000138642	HERC6	2.88065	4.63771	1.54401e-26	1.51959e-24	Up	20.5645	2.89842
ENSG00000138646	HERC5	3.23321	3.20157	2.66885e-17	1.36927e-15	Up	8.61921	0.950418
ENSG00000138660	AP1AR	1.90329	5.3262	1.0139e-16	4.86079e-15	Up	37.7963	10.4858
ENSG00000138675	FGF5	1.06107	7.7972	1.87179e-06	2.5803e-05	Up	104.676	52.2034
ENSG00000138678	GPAT3	3.16033	1.56122	2.23323e-08	4.17121e-07	Up	4.01837	0.462421
ENSG00000138744	NAAA	-1.01385	3.35559	0.00106053	0.00746563	Down	10.8147	22.6795
ENSG00000138759	FRAS1	-1.61239	5.6662	8.96395e-15	3.59102e-13	Down	4.78018	15.2047
ENSG00000138764	CCNG2	1.19419	5.83264	1.49259e-09	3.2784e-08	Up	56.0849	25.4692
ENSG00000138772	ANXA3	-5.88447	3.77705	5.19667e-35	8.42817e-33	Down	0.60861	40.7117
ENSG00000138795	LEF1	1.36111	2.51456	0.00118331	0.00818365	Up	8.03914	3.2455
ENSG00000138798	EGF	-1.49115	2.11473	0.000117944	0.00108416	Down	1.55548	4.56371
ENSG00000138821	SLC39A8	3.64986	6.78861	3.28431e-22	2.41846e-20	Up	126.957	10.5477
ENSG00000138829	FBN2	-9.99951	5.53544	5.41566e-138	1.23182e-134	Down	0.0112851	13.4974
ENSG00000138835	RGS3	2.04623	6.73909	1.571e-25	1.41674e-23	Up	152.725	38.4166
ENSG00000138944	KIAA1644	1.36287	2.57647	0.000139235	0.00125673	Up	1.87309	0.755367
ENSG00000139112	GABARAPL1	-1.57152	7.21024	5.14743e-13	1.7246e-11	Down	72.4715	223.764
ENSG00000139117	CPNE8	-4.29573	1.35114	8.33203e-14	3.01885e-12	Down	0.161934	3.22425
ENSG00000139132	FGD4	1.47126	5.54081	4.78908e-13	1.60981e-11	Up	17.9576	6.7285
ENSG00000139174	PRICKLE1	-1.92718	4.82353	8.11618e-17	3.92781e-15	Down	5.03563	19.877
ENSG00000139178	C1RL	1.2605	5.44493	1.56438e-08	3.00135e-07	Up	52.4862	22.725
ENSG00000139182	CLSTN3	1.13678	4.69974	6.97122e-07	1.03187e-05	Up	33.1793	15.6682
ENSG00000139192	TAPBPL	1.157	3.32997	0.000407605	0.00324926	Up	15.8417	7.37804
ENSG00000139200	PIANP	2.55661	2.6922	1.95002e-08	3.68256e-07	Up	7.77674	1.36624
ENSG00000139209	SLC38A4	-2.02708	4.72518	6.04541e-17	2.96066e-15	Down	4.66331	19.7255
ENSG00000139263	LRIG3	1.29311	5.46729	4.03326e-06	5.19602e-05	Up	31.1757	13.2001
ENSG00000139266	2017-03-09	1.38069	3.44295	7.80111e-06	9.33897e-05	Up	13.7172	5.46979
ENSG00000139269	INHBE	3.10236	2.38923	2.0091e-13	7.03047e-12	Up	7.13708	0.858975
ENSG00000139289	PHLDA1	2.33526	7.88807	5.27563e-31	7.05865e-29	Up	104.151	21.4451
ENSG00000139350	NEDD1	-1.70537	7.27069	1.22058e-17	6.39039e-16	Down	37.5846	127.449
ENSG00000139438	FAM222A	-1.97622	0.230245	0.00111963	0.0078225	Down	0.253123	1.01761
ENSG00000139508	SLC46A3	1.09331	4.1449	0.000122589	0.00112008	Up	12.437	6.05244
ENSG00000139567	ACVRL1	-1.28534	3.96949	2.83917e-06	3.76429e-05	Down	4.58656	11.612
ENSG00000139946	PELI2	1.39898	3.21537	2.83244e-05	0.000302941	Up	3.61172	1.42151
ENSG00000140285	FGF7	1.62841	4.53979	1.62394e-11	4.54148e-10	Up	34.0221	11.4347
ENSG00000140297	GCNT3	4.77066	1.99218	9.02412e-18	4.79825e-16	Up	5.32998	0.19785
ENSG00000140379	BCL2A1	8.40532	0.233304	3.20595e-10	7.73015e-09	Up	3.80868	0
ENSG00000140403	DNAJA4	-5.29337	2.38211	6.71428e-26	6.21937e-24	Down	0.166882	7.13497
ENSG00000140416	TPM1	-2.22801	10.0787	1.46984e-28	1.6904e-26	Down	454.472	2211.57
ENSG00000140450	ARRDC4	-1.45105	7.23618	1.00472e-13	3.62743e-12	Down	30.6244	86.9254
ENSG00000140479	PCSK6	2.4312	-0.146986	0.000290864	0.00240772	Up	1.72338	0.327785
ENSG00000140526	ABHD2	1.74233	7.42952	3.36388e-17	1.70451e-15	Up	55.7276	17.2978
ENSG00000140545	MFGE8	-2.08531	8.09246	4.43254e-24	3.70361e-22	Down	116.976	515.384
ENSG00000140945	CDH13	1.43257	3.20718	2.12104e-05	0.000233556	Up	18.1731	6.97968
ENSG00000140993	TIGD7	-1.56719	1.43959	0.000391822	0.00313933	Down	1.12641	3.45077
ENSG00000141458	NPC1	1.2589	6.76423	2.91345e-11	7.87862e-10	Up	63.497	27.5611
ENSG00000141469	SLC14A1	3.51926	2.46715	6.40316e-08	1.12348e-06	Up	8.38198	0.751795
ENSG00000141542	RAB40B	-1.45957	2.3454	7.11519e-05	0.000687701	Down	2.05941	5.90058
ENSG00000141574	SECTM1	1.7164	4.98357	1.68735e-13	5.99682e-12	Up	84.5644	26.6964
ENSG00000141576	RNF157	2.61898	3.50393	4.3705e-16	1.99262e-14	Up	7.01024	1.18418
ENSG00000141577	CEP131	-1.73903	3.00511	0.000255494	0.00214793	Down	1.99156	6.89516
ENSG00000141682	PMAIP1	2.44981	5.43924	3.47268e-29	4.1092e-27	Up	65.7582	12.5032
ENSG00000141837	CACNA1A	3.06428	3.28773	2.51146e-12	7.77792e-11	Up	8.46797	1.04721
ENSG00000141858	SAMD1	-2.05803	4.53615	2.90441e-14	1.10514e-12	Down	7.43195	32.1322
ENSG00000141934	PLPP2	-5.46172	0.815023	6.74234e-15	2.73312e-13	Down	0.147664	6.754
ENSG00000142149	HUNK	-5.68762	2.15415	1.05965e-23	8.50667e-22	Down	0.0334687	1.93152
ENSG00000142224	IL19	6.02091	1.36283	3.41288e-18	1.85319e-16	Up	6.55282	0.0962858
ENSG00000142623	PADI1	-5.56487	1.38653	6.73192e-19	3.88194e-17	Down	0.0524013	2.63777
ENSG00000142655	PEX14	-1.17521	4.31558	4.1703e-06	5.34901e-05	Down	16.0216	37.5545
ENSG00000142661	MYOM3	-4.38889	0.57254	1.81217e-11	5.03352e-10	Down	0.0710654	1.7192
ENSG00000142687	KIAA0319L	1.22252	5.81716	5.10131e-10	1.19484e-08	Up	38.1171	16.9662
ENSG00000142794	NBPF3	1.13337	5.72874	1.10252e-08	2.16599e-07	Up	37.9475	17.9729
ENSG00000142798	HSPG2	-2.12226	8.31166	1.71593e-24	1.45754e-22	Down	17.7815	80.5011
ENSG00000142910	TINAGL1	-3.20911	3.76859	1.06491e-20	7.00959e-19	Down	2.75558	26.2693
ENSG00000142920	AZIN2	1.56421	2.2884	0.000612297	0.00465787	Up	8.57182	2.99665
ENSG00000143028	SYPL2	-1.01287	6.9302	1.11583e-07	1.87539e-06	Down	36.0185	75.4736
ENSG00000143162	CREG1	-1.31313	4.83279	7.45097e-09	1.49538e-07	Down	13.7126	35.3854
ENSG00000143226	FCGR2A	6.49732	1.15448	2.48252e-18	1.35159e-16	Up	4.66734	0.0467767
ENSG00000143228	NUF2	-1.20575	5.82413	0.000272345	0.00227002	Down	41.085	98.0228
ENSG00000143320	CRABP2	2.03676	8.5594	6.59419e-24	5.35722e-22	Up	1202.98	304.391
ENSG00000143322	ABL2	2.14075	3.06346	1.75569e-07	2.8638e-06	Up	8.47643	1.99926
ENSG00000143333	RGS16	3.19519	0.291451	2.53919e-07	4.05775e-06	Up	1.3122	0.144742
ENSG00000143341	HMCN1	-3.55127	5.20798	1.49162e-17	7.75001e-16	Down	0.992012	11.9919
ENSG00000143355	LHX9	-2.94292	3.79883	8.08066e-12	2.36313e-10	Down	0.955179	7.63305
ENSG00000143367	TUFT1	-1.30484	4.58605	2.22471e-08	4.15909e-07	Down	7.16467	18.391
ENSG00000143387	CTSK	1.08585	10.0996	7.73883e-07	1.1332e-05	Up	1507.76	736.752
ENSG00000143416	SELENBP1	-2.80857	3.39741	9.23374e-17	4.45811e-15	Down	2.64664	19.2937
ENSG00000143418	CERS2	-1.93417	8.49109	0.000269294	0.00224917	Down	198.745	794.739
ENSG00000143434	SEMA6C	-1.95925	1.11356	0.000169689	0.00149599	Down	0.498616	2.02301
ENSG00000143469	SYT14	2.16163	4.18451	6.9013e-15	2.78202e-13	Up	10.9266	2.53364
ENSG00000143473	KCNH1	-3.02834	1.2118	5.92759e-10	1.36648e-08	Down	0.252032	2.1553
ENSG00000143479	DYRK3	1.15137	3.84661	5.81044e-05	0.000573232	Up	14.7065	6.88227
ENSG00000143499	SMYD2	-1.0487	5.26048	4.48317e-07	6.87231e-06	Down	25.4821	54.7525
ENSG00000143507	DUSP10	1.31319	4.60104	3.24728e-08	5.9089e-07	Up	22.1478	9.24935
ENSG00000143545	RAB13	1.14627	7.11878	9.63265e-09	1.90522e-07	Up	301.092	141.171
ENSG00000143669	LYST	1.60527	6.05387	5.88048e-15	2.39323e-13	Up	19.9799	6.82684
ENSG00000143786	CNIH3	1.32059	3.89087	7.24822e-06	8.75389e-05	Up	19.2579	7.99845
ENSG00000143797	MBOAT2	-1.14355	4.3883	2.07858e-05	0.00022926	Down	7.65896	17.6124
ENSG00000143942	CHAC2	-1.36624	1.94116	0.000359157	0.00290376	Down	2.85242	7.6521
ENSG00000144063	MALL	-3.20382	3.70472	5.63814e-17	2.78788e-15	Down	1.58353	15.0705
ENSG00000144115	THNSL2	-2.09629	3.94364	2.17929e-13	7.58711e-12	Down	4.88453	21.7568
ENSG00000144218	AFF3	-3.00323	1.05931	2.17009e-08	4.06813e-07	Down	0.262312	2.22272
ENSG00000144230	GPR17	-2.68638	0.130694	1.48163e-05	0.000168315	Down	0.266936	1.85803
ENSG00000144285	SCN1A	5.40019	1.20833	9.07769e-14	3.2832e-12	Up	1.19783	0.0279544
ENSG00000144354	CDCA7	-1.38682	4.55654	5.02997e-09	1.03799e-07	Down	8.09398	21.9705
ENSG00000144355	DLX1	3.14465	1.87572	1.57347e-12	5.04867e-11	Up	5.23306	0.610323
ENSG00000144476	ACKR3	-2.85562	2.04925	5.84729e-10	1.35101e-08	Down	1.07635	7.98304
ENSG00000144488	ESPNL	-1.71857	0.733705	0.000970709	0.00691419	Down	0.387425	1.31095
ENSG00000144583	2017-03-04	-1.12922	6.51962	7.82841e-09	1.56652e-07	Down	19.8798	45.1903
ENSG00000144645	OSBPL10	-1.04998	4.26236	0.000172403	0.00151861	Down	6.00634	12.8873
ENSG00000144681	STAC	-5.27198	3.59724	1.86487e-39	3.81757e-37	Down	0.360045	14.4524
ENSG00000144711	IQSEC1	-1.00214	4.6176	1.90476e-05	0.000211455	Down	4.97744	10.3509
ENSG00000144712	CAND2	-1.41346	1.85847	0.000409216	0.00325955	Down	0.722888	2.01071
ENSG00000144749	LRIG1	2.41195	5.88033	2.51078e-30	3.15326e-28	Up	39.3061	7.67363
ENSG00000144791	LIMD1	1.37127	5.9991	2.72884e-07	4.31368e-06	Up	18.3707	7.39466
ENSG00000144802	NFKBIZ	2.62325	6.03101	9.1781e-26	8.38772e-24	Up	59.8904	10.1133
ENSG00000144810	COL8A1	-1.15907	7.43204	1.15022e-09	2.56215e-08	Down	37.1957	86.284
ENSG00000144821	MYH15	4.15815	1.71985	2.40439e-15	1.01485e-13	Up	1.6438	0.0942748
ENSG00000144824	PHLDB2	-1.52056	7.08192	1.25685e-15	5.45106e-14	Down	21.9661	65.4773
ENSG00000144843	ADPRH	-3.83859	2.55588	1.4015e-18	7.86028e-17	Down	0.375119	5.71536
ENSG00000144891	AGTR1	3.20723	0.978888	3.02092e-09	6.38232e-08	Up	2.48867	0.275005
ENSG00000145107	TM4SF19	3.58372	0.474929	2.02537e-06	2.76778e-05	Up	3.32474	0.28036
ENSG00000145147	SLIT2	1.67225	8.69359	2.11428e-15	8.94621e-14	Up	167.907	54.7939
ENSG00000145242	EPHA5	5.77451	0.987721	2.09595e-15	8.90169e-14	Up	1.00862	0.0174807
ENSG00000145244	CORIN	-2.6211	4.33859	4.07495e-20	2.56672e-18	Down	3.03836	19.3226
ENSG00000145287	PLAC8	-4.24276	2.12577	1.67275e-18	9.22987e-17	Down	0.913812	18.6314
ENSG00000145335	SNCA	4.35535	3.45845	1.66616e-30	2.10543e-28	Up	34.0485	1.71931
ENSG00000145358	DDIT4L	-1.88723	2.8683	1.18059e-07	1.97342e-06	Down	2.00204	7.69952
ENSG00000145362	ANK2	-2.6496	4.73645	2.64501e-05	0.000285731	Down	3.68813	24.2346
ENSG00000145365	TIFA	1.52137	4.53236	5.12736e-09	1.05702e-07	Up	24.718	8.93448
ENSG00000145386	CCNA2	-1.02841	6.74605	2.48708e-07	3.98069e-06	Down	40.172	85.1165
ENSG00000145390	USP53	1.80969	9.67048	1.12376e-19	6.84657e-18	Up	415.04	122.992
ENSG00000145428	RNF175	5.5265	0.87994	1.03156e-12	3.36794e-11	Up	4.21272	0.0878161
ENSG00000145526	CDH18	3.82879	0.219184	2.70589e-08	4.98131e-07	Up	1.51514	0.106654
ENSG00000145623	OSMR	1.32283	7.15951	1.55588e-11	4.35712e-10	Up	63.298	26.2767
ENSG00000145725	PPIP5K2	-1.29546	5.11842	1.14671e-08	2.2442e-07	Down	7.97805	20.3747
ENSG00000145743	FBXL17	1.11181	5.33644	7.99668e-08	1.38729e-06	Up	22.7109	10.9129
ENSG00000145777	TSLP	4.99264	0.61873	1.99717e-12	6.28984e-11	Up	1.806	0.0550868
ENSG00000145779	TNFAIP8	1.36399	4.64015	2.80423e-08	5.13464e-07	Up	31.3865	12.6665
ENSG00000145794	MEGF10	2.95123	1.54144	0.000195647	0.00170357	Up	1.57703	0.211151
ENSG00000145901	TNIP1	1.39259	7.29451	2.64375e-13	9.14191e-12	Up	139.239	55.0863
ENSG00000145990	GFOD1	2.05098	2.13673	8.21739e-07	1.19643e-05	Up	2.72677	0.681961
ENSG00000146054	TRIM7	-3.10002	0.30836	2.47674e-06	3.32904e-05	Down	0.365466	3.34139
ENSG00000146072	TNFRSF21	1.46789	5.41094	4.95545e-12	1.48309e-10	Up	26.988	10.1277
ENSG00000146094	DOK3	-2.33338	0.850992	6.04203e-06	7.45098e-05	Down	0.906775	4.74744
ENSG00000146122	DAAM2	-1.20727	6.49585	3.42646e-09	7.18679e-08	Down	17.4634	41.8802
ENSG00000146197	SCUBE3	-1.0306	4.09453	9.60773e-05	0.000902201	Down	2.2853	4.84769
ENSG00000146232	NFKBIE	1.90232	3.75638	5.70746e-10	1.32619e-08	Up	18.5496	5.14663
ENSG00000146233	CYP39A1	3.09593	-0.0208075	2.83205e-05	0.000302941	Up	1.21737	0.144893
ENSG00000146250	PRSS35	2.62447	2.73942	5.4102e-10	1.26142e-08	Up	7.38261	1.2429
ENSG00000146278	PNRC1	1.63676	5.54223	2.57599e-14	9.87513e-13	Up	88.6728	29.6085
ENSG00000146374	RSPO3	9.81691	1.51338	8.5645e-23	6.54194e-21	Up	3.78245	0
ENSG00000146409	SLC18B1	1.52437	2.66185	8.14966e-05	0.000775961	Up	6.27749	2.26205
ENSG00000146411	SLC2A12	1.65997	3.19157	4.33243e-07	6.66335e-06	Up	4.69106	1.54056
ENSG00000146457	WTAP	1.63862	7.36276	9.84869e-16	4.31718e-14	Up	217.414	72.5106
ENSG00000146530	VWDE	3.48509	0.649207	1.33376e-06	1.88299e-05	Up	1.35618	0.123266
ENSG00000146592	CREB5	2.0596	2.21737	4.07999e-06	5.24632e-05	Up	2.22296	0.551976
ENSG00000146674	IGFBP3	-3.78664	10.2933	2.48917e-66	1.13235e-63	Down	125.576	1799.11
ENSG00000146859	TMEM140	1.08102	4.15139	4.11059e-05	0.00042074	Up	20.6217	10.1157
ENSG00000146966	DENND2A	5.41739	5.64242	4.33784e-96	4.03636e-93	Up	44.1233	1.07003
ENSG00000147027	TMEM47	-7.55142	5.98238	1.0519e-140	2.69167e-137	Down	0.251133	49.801
ENSG00000147041	SYTL5	-5.47037	0.715791	6.32925e-15	2.57076e-13	Down	0.0224277	1.06229
ENSG00000147059	SPIN2A	-2.80998	0.263159	1.57822e-06	2.20531e-05	Down	0.270803	2.0474
ENSG00000147224	PRPS1	-1.0077	6.27573	1.43324e-07	2.36993e-06	Down	46.7064	97.5781
ENSG00000147231	CXorf57	3.50205	0.922545	1.04264e-07	1.7625e-06	Up	1.85539	0.166648
ENSG00000147324	MFHAS1	1.42896	5.43214	3.18051e-12	9.776e-11	Up	15.8104	6.09955
ENSG00000147394	ZNF185	-3.64433	1.52441	2.46826e-13	8.54952e-12	Down	0.182502	2.42368
ENSG00000147408	CSGALNACT1	2.4902	2.74936	2.76438e-09	5.87638e-08	Up	7.0091	1.29359
ENSG00000147416	ATP6V1B2	-1.2196	7.13469	1.37258e-10	3.47749e-09	Down	48.4091	117.074
ENSG00000147509	RGS20	2.56212	1.54183	9.29444e-08	1.5882e-06	Up	6.44402	1.12319
ENSG00000147573	TRIM55	-3.69381	0.975902	1.29963e-09	2.86998e-08	Down	0.223916	2.96272
ENSG00000147642	SYBU	-5.40109	0.532651	1.87751e-12	5.96809e-11	Down	0.0314456	1.43
ENSG00000147852	VLDLR	-1.35297	4.76136	9.33169e-08	1.5924e-06	Down	5.40857	14.3622
ENSG00000147883	CDKN2B	-8.37665	1.82997	3.80919e-28	4.33211e-26	Down	0.0074441	4.03835
ENSG00000147889	CDKN2A	-6.14025	0.308598	8.05407e-12	2.35873e-10	Down	0.06608	6.59539
ENSG00000148053	NTRK2	-4.72413	2.14105	6.303e-20	3.90996e-18	Down	0.0810079	2.17033
ENSG00000148082	SHC3	1.5638	2.07716	0.000112469	0.00103848	Up	4.7061	1.64731
ENSG00000148120	C9orf3	-2.16296	4.56938	1.30761e-18	7.3945e-17	Down	12.5516	58.4909
ENSG00000148219	ASTN2	-1.33005	2.50537	0.000397524	0.00317631	Down	2.27776	5.95132
ENSG00000148288	GBGT1	-1.24068	2.53163	0.000780377	0.00572789	Down	2.9947	7.37098
ENSG00000148335	NTMT1	-1.00023	5.41288	8.72901e-06	0.000103334	Down	53.3472	110.826
ENSG00000148344	PTGES	1.76184	4.38243	7.20636e-07	1.06054e-05	Up	30.3637	9.31284
ENSG00000148450	MSRB2	-1.47189	3.54283	1.65138e-05	0.000185846	Down	8.53906	24.6701
ENSG00000148459	PDSS1	-1.88607	2.56548	4.09295e-06	5.25639e-05	Down	2.99818	11.4403
ENSG00000148468	FAM171A1	-2.04399	4.59745	2.64366e-15	1.11126e-13	Down	4.16791	17.8085
ENSG00000148484	RSU1	-1.56265	7.28827	4.61583e-16	2.09979e-14	Down	72.967	223.829
ENSG00000148677	ANKRD1	-2.47662	2.66372	8.20912e-11	2.10061e-09	Down	1.59656	9.31481
ENSG00000148737	TCF7L2	1.04979	4.48436	5.01695e-05	0.00050123	Up	17.7825	8.91409
ENSG00000148798	INA	-1.30005	3.22651	3.77462e-05	0.000390132	Down	2.61267	6.68644
ENSG00000148834	GSTO1	1.06392	7.23145	1.87425e-08	3.546e-07	Up	399.875	198.66
ENSG00000148841	ITPRIP	1.10561	6.82029	3.90918e-09	8.15747e-08	Up	58.7615	28.3618
ENSG00000148842	CNNM2	1.8286	4.11308	7.90395e-11	2.03014e-09	Up	7.57907	2.21675
ENSG00000148848	ADAM12	-1.89314	4.58415	4.40739e-14	1.65245e-12	Down	2.88946	11.1866
ENSG00000148908	RGS10	1.02101	4.7475	5.08544e-06	6.37502e-05	Up	93.4233	47.8187
ENSG00000149090	PAMR1	3.08544	2.58239	5.49557e-10	1.27986e-08	Up	16.5048	2.0133
ENSG00000149131	SERPING1	-1.45662	6.688	1.6196e-12	5.18045e-11	Down	59.6127	169.726
ENSG00000149201	CCDC81	-2.04091	2.60216	4.4438e-07	6.82439e-06	Down	3.46947	14.9119
ENSG00000149257	SERPINH1	-1.01259	8.99468	3.31267e-07	5.16873e-06	Down	247.917	519.464
ENSG00000149289	ZC3H12C	2.76721	5.16781	8.35829e-31	1.07612e-28	Up	12.1407	1.85174
ENSG00000149380	P4HA3	-3.35407	3.38567	1.69261e-18	9.31437e-17	Down	1.47931	15.6441
ENSG00000149485	FADS1	1.84294	8.12657	6.84752e-21	4.55115e-19	Up	155.146	44.9096
ENSG00000149582	TMEM25	-1.36199	3.30754	1.90825e-05	0.000211728	Down	4.51593	12.0382
ENSG00000149591	TAGLN	-2.49441	10.1898	6.91944e-31	9.02216e-29	Down	688.059	4026.66
ENSG00000149596	JPH2	-1.39943	4.45046	7.58851e-09	1.52149e-07	Down	4.21882	11.5777
ENSG00000149633	KIAA1755	-2.01673	3.04693	2.46566e-09	5.27424e-08	Down	2.02664	8.51379
ENSG00000149809	TM7SF2	1.85145	1.20625	0.000110574	0.00102423	Up	5.92237	1.6951
ENSG00000149927	DOC2A	5.69305	-0.085195	3.85319e-10	9.20404e-09	Up	1.53888	0.0247198
ENSG00000149948	HMGA2	1.36652	6.50154	1.41118e-12	4.54934e-11	Up	50.8622	20.4993
ENSG00000149968	MMP3	2.73979	9.98044	7.89806e-28	8.73952e-26	Up	1613.57	251.003
ENSG00000150051	MKX	-2.12037	7.04968	1.99128e-27	2.1568e-25	Down	22.6038	102.121
ENSG00000150347	ARID5B	1.18985	8.17207	1.02808e-09	2.31018e-08	Up	86.676	39.4505
ENSG00000150540	HNMT	-1.58081	2.9303	2.33853e-06	3.15779e-05	Down	5.76946	17.9374
ENSG00000150556	LYPD6B	-3.91172	2.64289	1.81196e-20	1.16643e-18	Down	1.26901	20.2226
ENSG00000150593	PDCD4	1.15239	6.44307	1.57596e-09	3.45413e-08	Up	115.658	54.0674
ENSG00000150636	CCDC102B	2.48477	3.88405	3.01229e-12	9.30084e-11	Up	31.8153	5.89953
ENSG00000150687	PRSS23	-1.36139	8.26527	2.85842e-12	8.83909e-11	Down	188.994	504.503
ENSG00000150779	TIMM8B	-1.09046	4.17624	3.57478e-05	0.00037245	Down	27.9347	61.8673
ENSG00000150782	IL18	-2.48787	-0.380496	0.000191764	0.00167403	Down	0.386109	2.34309
ENSG00000150787	PTS	-1.15335	4.6048	8.13459e-07	1.18522e-05	Down	35.3307	81.7534
ENSG00000150907	FOXO1	-1.58516	3.91371	1.28354e-08	2.49529e-07	Down	1.98602	6.19103
ENSG00000151151	IPMK	1.44477	4.26999	1.32217e-08	2.56795e-07	Up	6.90152	2.6347
ENSG00000151287	TEX30	-1.241	3.70958	1.41426e-05	0.000161288	Down	13.1306	32.2382
ENSG00000151388	ADAMTS12	1.51828	5.85725	2.46931e-14	9.48393e-13	Up	31.9426	11.5813
ENSG00000151632	AKR1C2	2.91293	-0.427206	6.18033e-05	0.000605637	Up	1.31579	0.175422
ENSG00000151651	ADAM8	2.42449	0.777025	0.000217717	0.00187343	Up	2.67123	0.510307
ENSG00000151694	ADAM17	1.13513	5.57628	2.77811e-08	5.09595e-07	Up	23.2522	11
ENSG00000151729	SLC25A4	-3.16022	4.13038	2.60816e-26	2.51847e-24	Down	2.44467	22.6108
ENSG00000151748	SAV1	1.20641	6.50422	1.10311e-09	2.47606e-08	Up	76.6356	34.4713
ENSG00000151778	SERP2	-1.91494	0.848784	0.000243174	0.002063	Down	1.58752	6.13489
ENSG00000151882	CCL28	-1.86425	0.726887	0.000386512	0.00310043	Down	0.531475	2.0087
ENSG00000151883	PARP8	1.9355	4.41372	6.48522e-14	2.37919e-12	Up	27.1451	7.36753
ENSG00000151892	GFRA1	-4.30495	4.32051	2.0313e-38	3.96026e-36	Down	0.412903	8.3806
ENSG00000151893	CACUL1	1.036	6.34382	2.27209e-07	3.65374e-06	Up	30.3594	15.3897
ENSG00000152078	TMEM56	-2.8374	2.69836	5.72745e-11	1.49169e-09	Down	0.423721	3.16042
ENSG00000152223	EPG5	-1.10888	7.06462	4.12197e-09	8.57528e-08	Down	13.6628	30.6083
ENSG00000152377	SPOCK1	-1.31202	8.3843	1.03165e-10	2.62347e-09	Down	63.8521	164.528
ENSG00000152402	GUCY1A2	5.72699	5.11358	5.40521e-83	3.56935e-80	Up	9.12089	0.177998
ENSG00000152495	CAMK4	2.51645	3.77683	1.59581e-15	6.83428e-14	Up	6.463	1.1708
ENSG00000152503	TRIM36	1.86506	1.30183	2.77237e-05	0.000296981	Up	2.6306	0.746331
ENSG00000152642	GPD1L	-1.48993	3.65002	4.11519e-07	6.3627e-06	Down	2.73939	8.00861
ENSG00000152778	IFIT5	1.01541	5.60068	1.26234e-06	1.78834e-05	Up	24.9282	12.8021
ENSG00000152784	PRDM8	2.11864	4.48506	7.76826e-17	3.76834e-15	Up	23.2432	5.55978
ENSG00000152804	HHEX	2.05966	4.59056	1.0246e-16	4.90059e-15	Up	21.0541	5.24474
ENSG00000152953	STK32B	-1.58338	2.3959	4.24783e-05	0.000433703	Down	1.4723	4.56285
ENSG00000153132	CLGN	5.0183	2.70921	9.17483e-26	8.38772e-24	Up	6.59099	0.208464
ENSG00000153234	NR4A2	2.99244	2.46773	6.86929e-13	2.27175e-11	Up	4.8714	0.633741
ENSG00000153253	SCN3A	4.22118	3.87768	1.19946e-14	4.72194e-13	Up	9.1081	0.506239
ENSG00000153294	ADGRF4	7.90872	2.03968	2.31057e-27	2.48946e-25	Up	3.95175	0.0138253
ENSG00000153406	NMRAL1	-1.59172	3.97049	2.50743e-07	4.01012e-06	Down	14.706	45.892
ENSG00000153495	TEX29	3.02664	0.14177	4.508e-06	5.73544e-05	Up	4.34195	0.536712
ENSG00000153714	LURAP1L	1.71034	4.11084	4.11026e-10	9.78386e-09	Up	26.8899	8.53062
ENSG00000153820	SPHKAP	2.40212	6.59982	1.0939e-28	1.27961e-26	Up	35.8824	7.05966
ENSG00000153823	PID1	1.46203	4.8419	3.17713e-10	7.66971e-09	Up	27.363	10.3249
ENSG00000153885	KCTD15	-2.49076	4.55017	5.52032e-20	3.43484e-18	Down	3.13072	18.2535
ENSG00000153898	MCOLN2	1.97097	2.28934	1.77752e-06	2.46195e-05	Up	6.13452	1.62343
ENSG00000153930	ANKFN1	2.16309	0.969524	0.0005677	0.00434932	Up	2.33675	0.537574
ENSG00000153936	HS2ST1	1.00145	6.15869	6.1908e-07	9.2708e-06	Up	23.6699	12.2757
ENSG00000153993	SEMA3D	-1.28787	5.39772	5.25997e-10	1.22866e-08	Down	7.85722	19.9289
ENSG00000154040	CABYR	-1.47437	2.70149	2.75173e-05	0.000295234	Down	4.19682	12.1558
ENSG00000154065	ANKRD29	1.88696	3.20817	9.42103e-08	1.60581e-06	Up	12.4689	3.50476
ENSG00000154133	ROBO4	3.636	1.52548	2.36053e-10	5.75268e-09	Up	4.29717	0.352942
ENSG00000154134	ROBO3	1.79126	4.67592	6.75468e-13	2.23746e-11	Up	50.7876	15.2364
ENSG00000154153	FAM134B	2.88504	1.52277	4.3387e-10	1.03037e-08	Up	3.15326	0.439678
ENSG00000154175	ABI3BP	2.10829	6.33814	5.05994e-11	1.33139e-09	Up	97.6327	23.5869
ENSG00000154330	PGM5	-1.04364	4.18901	0.000104208	0.000970121	Down	6.68215	14.3094
ENSG00000154556	SORBS2	-3.45734	0.318888	5.14124e-07	7.79026e-06	Down	0.263062	3.05346
ENSG00000154589	LY96	1.15533	2.86505	0.000876043	0.00634589	Up	42.1053	19.6065
ENSG00000154642	C21orf91	1.20993	4.8707	6.25317e-08	1.10068e-06	Up	14.7233	6.61173
ENSG00000154654	NCAM2	-7.63358	0.728912	2.47695e-15	1.04333e-13	Down	0.00462812	1.30531
ENSG00000154678	PDE1C	-1.71264	6.76589	5.20384e-19	3.03498e-17	Down	14.86	50.6158
ENSG00000154721	JAM2	1.34056	4.7175	1.36127e-08	2.63887e-07	Up	23.3845	9.59701
ENSG00000154736	ADAMTS5	-3.10821	3.04025	3.08833e-17	1.57267e-15	Down	0.278974	2.51869
ENSG00000154767	XPC	1.14653	6.95044	2.43573e-09	5.21568e-08	Up	81.3903	38.1982
ENSG00000154856	APCDD1	1.28285	5.99766	7.31504e-09	1.47388e-07	Up	66.4521	28.4022
ENSG00000154917	RAB6B	2.18754	2.49418	2.11225e-08	3.96696e-07	Up	4.88523	1.10979
ENSG00000154928	EPHB1	-2.78077	-0.16447	0.000246434	0.00208806	Down	0.164661	1.14647
ENSG00000155090	KLF10	-1.33713	5.85253	1.14688e-11	3.2836e-10	Down	16.6084	43.5849
ENSG00000155465	SLC7A7	1.41625	3.32331	0.000192649	0.00168033	Up	13.4272	5.21612
ENSG00000155511	GRIA1	-1.92104	4.07702	4.07318e-11	1.08712e-09	Down	2.59151	10.2221
ENSG00000155816	FMN2	-1.05501	6.66406	2.35069e-08	4.37861e-07	Down	43.9904	94.9647
ENSG00000155962	CLIC2	2.54922	0.581167	5.49663e-06	6.83606e-05	Up	2.061	0.361841
ENSG00000156113	KCNMA1	1.56179	7.26088	1.0819e-13	3.89924e-12	Up	83.0883	29.2682
ENSG00000156265	MAP3K7CL	1.12636	3.01938	0.000916816	0.00658762	Up	14.7833	7.0377
ENSG00000156273	BACH1	1.43462	6.56531	1.69533e-13	6.01476e-12	Up	42.4287	16.2983
ENSG00000156466	GDF6	-4.38672	0.972786	7.31081e-11	1.88488e-09	Down	0.0712607	1.61245
ENSG00000156486	KCNS2	-4.94789	1.24447	3.03552e-15	1.26558e-13	Down	0.0399752	1.47554
ENSG00000156515	HK1	1.29851	8.31203	2.60063e-11	7.1173e-10	Up	228.038	96.3433
ENSG00000156535	CD109	1.47271	8.90311	5.16016e-14	1.92411e-12	Up	115.703	43.3076
ENSG00000156587	UBE2L6	1.77173	5.90791	1.79271e-17	9.2908e-16	Up	121.585	36.9575
ENSG00000156671	SAMD8	1.24178	6.26031	1.0895e-10	2.76713e-09	Up	24.3799	10.7085
ENSG00000156711	MAPK13	-2.3321	1.99492	4.71925e-08	8.37882e-07	Down	1.61108	8.40493
ENSG00000156804	FBXO32	1.57894	4.61697	3.5105e-07	5.46075e-06	Up	18.9656	6.57461
ENSG00000156876	SASS6	-1.21176	3.988	2.00654e-05	0.000221912	Down	3.79941	9.16647
ENSG00000156968	MPV17L	-1.39099	1.9663	0.00104278	0.00736856	Down	0.595637	1.61889
ENSG00000157064	NMNAT2	1.46175	4.19286	6.12979e-08	1.08082e-06	Up	14.8947	5.61541
ENSG00000157110	RBPMS	-1.05384	6.40241	6.82307e-07	1.0114e-05	Down	85.9762	185.218
ENSG00000157111	TMEM171	1.55849	3.65734	1.486e-07	2.44927e-06	Up	24.2231	8.53972
ENSG00000157150	TIMP4	3.9526	1.36682	3.16171e-13	1.07872e-11	Up	4.69677	0.308881
ENSG00000157214	STEAP2	1.17632	3.38753	0.0004303	0.00341025	Up	4.65599	2.13867
ENSG00000157227	MMP14	1.07535	9.58776	4.01711e-08	7.18832e-07	Up	481.483	237.266
ENSG00000157445	CACNA2D3	2.94595	3.39908	1.13737e-16	5.3994e-15	Up	10.6467	1.43186
ENSG00000157551	KCNJ15	2.3994	1.60198	0.000240782	0.00204525	Up	4.60095	0.896587
ENSG00000157557	ETS2	2.04882	7.10896	2.05977e-22	1.53889e-20	Up	111.019	27.86
ENSG00000157600	TMEM164	1.42832	4.58236	1.09214e-08	2.14766e-07	Up	11.5581	4.46446
ENSG00000157601	MX1	1.76047	4.29654	6.45117e-11	1.66956e-09	Up	25.5651	7.83051
ENSG00000157654	PALM2-AKAP2	-1.15811	4.83936	7.89946e-06	9.42915e-05	Down	5.77093	13.4164
ENSG00000157680	DGKI	-1.09382	2.86441	0.00123956	0.00850652	Down	1.38578	3.07757
ENSG00000157833	GAREM2	-5.00899	0.800326	1.45734e-13	5.19742e-12	Down	0.0317071	1.12973
ENSG00000157933	SKI	-1.7764	6.42593	1.84676e-08	3.50046e-07	Down	13.4065	47.5166
ENSG00000158050	DUSP2	-9.35516	0.981455	6.29393e-19	3.63963e-17	Down	0	4.2752
ENSG00000158125	XDH	2.64644	3.30217	5.514e-11	1.43976e-09	Up	5.77543	0.958748
ENSG00000158164	TMSB15A	-4.40873	-0.0684099	5.365e-09	1.10379e-07	Down	0.250419	5.94284
ENSG00000158186	MRAS	-1.64799	5.96866	4.95258e-15	2.03583e-13	Down	12.7548	41.5594
ENSG00000158195	WASF2	7.5698	-0.470577	9.15865e-06	0.000108061	Up	1.93621	0
ENSG00000158234	FAIM	-1.3066	3.38309	3.02802e-05	0.000321841	Down	11.5321	29.6907
ENSG00000158258	CLSTN2	-5.79113	2.40968	7.37989e-28	8.2554e-26	Down	0.0195152	1.1956
ENSG00000158525	CPA5	6.25126	-0.573724	5.98999e-06	7.39572e-05	Up	1.39177	0.0111346
ENSG00000158683	PKD1L1	-4.08895	2.3899	0.000216647	0.00186736	Down	0.137995	2.47652
ENSG00000158805	ZNF276	-1.29158	3.64242	9.21329e-06	0.000108644	Down	4.59589	11.6998
ENSG00000158825	CDA	-1.75534	1.56748	0.000165028	0.00145993	Down	2.79988	9.72743
ENSG00000159110	IFNAR2	1.40132	4.94641	5.09424e-10	1.19455e-08	Up	38.3269	15.0726
ENSG00000159167	STC1	4.12888	8.44231	3.97945e-20	2.5143e-18	Up	267.303	15.7861
ENSG00000159200	RCAN1	1.00068	7.24848	6.2144e-07	9.29934e-06	Up	140.258	72.8236
ENSG00000159217	IGF2BP1	-1.78387	1.42429	0.000295659	0.00244345	Down	0.464835	1.69552
ENSG00000159251	ACTC1	-5.02615	3.24363	6.05574e-31	7.99788e-29	Down	0.471181	16.4188
ENSG00000159388	BTG2	1.22389	4.34245	1.99933e-06	2.74135e-05	Up	17.026	7.5599
ENSG00000159403	C1R	1.47223	8.56867	1.00447e-11	2.88799e-10	Up	456.587	170.771
ENSG00000159640	ACE	1.57072	2.97917	4.93541e-06	6.19453e-05	Up	5.82358	2.03254
ENSG00000159674	SPON2	-2.43368	3.33985	7.67923e-11	1.97738e-09	Down	3.44542	19.3391
ENSG00000159784	FAM131B	1.50292	1.7807	0.000192426	0.00167909	Up	1.89239	0.692676
ENSG00000160072	ATAD3B	-1.1729	4.20792	0.000703504	0.00523879	Down	8.27823	19.4564
ENSG00000160145	KALRN	-1.09889	3.35203	0.000918181	0.00659512	Down	2.38586	5.33018
ENSG00000160200	CBS	-1.23553	5.61873	1.13761e-08	2.23066e-07	Down	19.8485	48.5195
ENSG00000160255	ITGB2	5.56248	0.668504	1.75385e-10	4.37308e-09	Up	2.13133	0.042131
ENSG00000160285	LSS	1.35487	7.86152	6.71556e-05	0.000654328	Up	165.938	67.0907
ENSG00000160294	MCM3AP	1.10689	7.33835	6.17064e-09	1.25691e-07	Up	91.364	44.0838
ENSG00000160447	PKN3	-1.59517	3.27469	5.88091e-07	8.83907e-06	Down	2.81291	8.82535
ENSG00000160570	DEDD2	1.06636	4.16433	6.9853e-05	0.000676745	Up	26.435	13.0985
ENSG00000160584	SIK3	1.7492	5.14087	3.53184e-06	4.58758e-05	Up	20.8274	6.42993
ENSG00000160606	TLCD1	1.68297	1.95053	4.78452e-05	0.000480824	Up	13.7875	4.46054
ENSG00000160613	PCSK7	-1.52847	6.64036	1.50907e-14	5.87303e-13	Down	23.4042	70.0719
ENSG00000160685	ZBTB7B	-2.92683	6.23048	0.000421105	0.00334774	Down	12.8535	102.504
ENSG00000160801	PTH1R	-3.66954	0.0630782	1.34016e-07	2.22682e-06	Down	0.161438	2.07939
ENSG00000160870	CYP3A7	2.85434	-0.486493	9.22646e-05	0.000870392	Up	1.06169	0.147093
ENSG00000160886	LY6K	-1.43596	2.94622	0.000232584	0.00198715	Down	4.77129	13.4584
ENSG00000161011	SQSTM1	1.22834	4.69582	1.65745e-05	0.000186324	Up	38.7951	17.1968
ENSG00000161281	COX7A1	-1.37543	3.79544	3.49169e-06	4.54119e-05	Down	22.9222	61.6353
ENSG00000161298	ZNF382	-3.25082	1.49535	6.00408e-12	1.77872e-10	Down	0.33219	3.34907
ENSG00000161381	PLXDC1	2.96736	3.00603	3.06435e-15	1.27501e-13	Up	11.7222	1.5538
ENSG00000161544	CYGB	-2.75739	2.37977	5.11067e-12	1.52508e-10	Down	1.52938	10.7309
ENSG00000161558	TMEM143	-1.41357	2.26548	0.000384527	0.00308692	Down	2.49478	6.94654
ENSG00000161649	CD300LG	-8.51516	1.11674	4.44798e-05	0.000451212	Down	0.0108967	9.54475
ENSG00000161671	EMC10	-1.11443	5.85128	1.03661e-05	0.000121121	Down	31.3829	70.5961
ENSG00000161692	DBF4B	-1.08201	4.07009	0.00021688	0.00186858	Down	6.81374	14.9788
ENSG00000161888	SPC24	-1.17398	4.21395	4.7836e-06	6.0373e-05	Down	13.2432	31.0421
ENSG00000161921	CXCL16	2.5734	2.57129	5.79305e-11	1.50494e-09	Up	10.4404	1.81792
ENSG00000161958	FGF11	3.48668	2.05827	2.42902e-14	9.34672e-13	Up	5.77553	0.531567
ENSG00000162241	SLC25A45	1.90622	2.42784	3.79733e-06	4.90752e-05	Up	9.77578	2.70591
ENSG00000162267	ITIH3	-8.05245	1.16965	1.25242e-15	5.44339e-14	Down	0.0132161	4.88323
ENSG00000162337	LRP5	-1.0952	5.3683	3.10901e-05	0.000328742	Down	10.4739	23.1895
ENSG00000162383	SLC1A7	-2.5326	1.35824	2.98729e-08	5.45521e-07	Down	0.476782	2.86288
ENSG00000162390	ACOT11	-1.69812	2.84595	7.01859e-07	1.03663e-05	Down	1.06466	3.59056
ENSG00000162415	ZSWIM5	3.09034	2.87495	1.01355e-14	4.02099e-13	Up	3.32912	0.405133
ENSG00000162433	AK4	1.83343	4.27922	1.26994e-12	4.11344e-11	Up	12.6086	3.67163
ENSG00000162493	PDPN	-4.1694	0.0975245	6.94747e-09	1.40953e-07	Down	0.120291	2.4826
ENSG00000162496	DHRS3	-6.20846	-0.898731	1.6924e-07	2.7694e-06	Down	0.0172461	2.79882
ENSG00000162511	LAPTM5	-2.66116	0.470905	1.16124e-06	1.65196e-05	Down	0.258164	1.76091
ENSG00000162591	MEGF6	-2.83385	6.97036	1.12348e-19	6.84657e-18	Down	14.9062	110.47
ENSG00000162616	DNAJB4	-1.17063	6.30266	2.88153e-09	6.10009e-08	Down	33.7841	79.0573
ENSG00000162630	B3GALT2	-2.87311	1.26928	2.13258e-09	4.59537e-08	Down	0.273858	2.07986
ENSG00000162639	HENMT1	-2.31931	2.12085	1.16955e-07	1.95809e-06	Down	1.41068	7.35094
ENSG00000162641	AKNAD1	3.33964	0.505151	3.32039e-08	6.02052e-07	Up	2.97021	0.298444
ENSG00000162645	GBP2	3.12315	4.79476	1.94046e-33	2.85779e-31	Up	34.7913	4.14371
ENSG00000162654	GBP4	2.93158	3.90073	3.03294e-21	2.09049e-19	Up	6.98241	0.94914
ENSG00000162670	BRINP3	8.8716	0.63729	1.84105e-15	7.83536e-14	Up	2.61049	0
ENSG00000162711	NLRP3	6.95954	1.46665	5.59432e-21	3.76715e-19	Up	2.42276	0.0171581
ENSG00000162733	DDR2	1.29907	9.24161	4.09524e-11	1.09158e-09	Up	173.116	73.0535
ENSG00000162772	ATF3	2.24269	2.4713	6.19045e-09	1.25969e-07	Up	7.95019	1.74127
ENSG00000162777	DENND2D	-4.94941	1.60607	3.70527e-19	2.17337e-17	Down	0.205858	6.91913
ENSG00000162817	C1orf115	2.1723	2.84461	1.13397e-09	2.53146e-08	Up	5.2668	1.21226
ENSG00000162892	IL24	10.0892	5.9567	2.84548e-106	3.88332e-103	Up	155.526	0.139886
ENSG00000162894	FCMR	2.93864	2.34013	8.28058e-12	2.41126e-10	Up	15.9754	2.15761
ENSG00000162924	REL	1.02217	4.02397	0.000187471	0.00164145	Up	3.31066	1.69464
ENSG00000162981	FAM84A	6.41953	1.70142	1.76079e-21	1.23442e-19	Up	2.99121	0.0333681
ENSG00000163017	ACTG2	1.6598	4.46937	1.00417e-11	2.88799e-10	Up	37.9606	12.4682
ENSG00000163083	INHBB	2.12519	1.95852	1.8412e-07	3.00089e-06	Up	2.991	0.709249
ENSG00000163131	CTSS	2.88774	4.15676	3.72903e-13	1.26806e-11	Up	29.4293	4.11339
ENSG00000163297	ANTXR2	1.1622	7.32974	1.41008e-09	3.10385e-08	Up	151.026	70.0709
ENSG00000163347	CLDN1	5.53085	5.53863	1.23884e-85	9.05725e-83	Up	40.9241	0.916922
ENSG00000163412	EIF4E3	-1.25521	3.00979	0.000333361	0.00271996	Down	1.79835	4.47116
ENSG00000163431	LMOD1	-1.01565	6.68753	1.91271e-07	3.10508e-06	Down	26.5738	55.7583
ENSG00000163435	ELF3	6.89374	2.58927	1.42981e-29	1.74224e-27	Up	16.3855	0.134634
ENSG00000163520	FBLN2	-1.16947	8.36123	3.20302e-06	4.19508e-05	Down	76.5603	179.049
ENSG00000163531	NFASC	-3.9405	1.23908	7.12649e-13	2.35301e-11	Down	0.117246	1.98535
ENSG00000163565	IFI16	1.06432	7.74376	1.84783e-07	3.00931e-06	Up	186.554	92.56
ENSG00000163568	AIM2	7.42078	-0.660308	2.63875e-08	4.87526e-07	Up	1.15179	0
ENSG00000163644	PPM1K	1.15772	4.16979	1.84478e-05	0.000205319	Up	10.1874	4.74355
ENSG00000163661	PTX3	3.69977	9.14156	1.50602e-49	4.81714e-47	Up	898.438	71.9613
ENSG00000163701	IL17RE	-2.6639	2.17442	3.61087e-08	6.51261e-07	Down	1.18454	7.80977
ENSG00000163734	CXCL3	7.33258	3.50401	2.00224e-47	5.77293e-45	Up	38.6857	0.239235
ENSG00000163735	CXCL5	3.11541	1.06165	2.13952e-08	4.01448e-07	Up	2.17999	0.258863
ENSG00000163739	CXCL1	7.29247	7.50869	6.74797e-131	1.38138e-127	Up	633.071	4.18446
ENSG00000163749	CCDC158	-2.58619	0.2378	0.000447859	0.00353299	Down	0.165529	1.02758
ENSG00000163803	PLB1	3.87865	0.0105169	2.72459e-07	4.31028e-06	Up	1.57912	0.106463
ENSG00000163815	CLEC3B	3.40026	3.42115	1.46683e-14	5.73724e-13	Up	40.6951	3.99159
ENSG00000163840	DTX3L	1.17007	5.95155	7.24868e-09	1.46195e-07	Up	22.306	10.2916
ENSG00000163874	ZC3H12A	3.19535	5.18383	1.03774e-42	2.49925e-40	Up	46.4038	5.25953
ENSG00000163888	CAMK2N2	1.96295	1.05953	3.31385e-05	0.000347174	Up	4.05111	1.07188
ENSG00000164002	EXO5	-1.6235	2.96543	1.04489e-06	1.49685e-05	Down	3.84915	12.3333
ENSG00000164093	PITX2	3.2633	0.0643923	6.36804e-06	7.76878e-05	Up	1.66531	0.173871
ENSG00000164096	C4orf3	-1.18898	6.07398	1.21785e-09	2.70398e-08	Down	29.9779	71.0109
ENSG00000164107	HAND2	-2.79146	0.987454	6.78055e-08	1.18333e-06	Down	0.622228	4.6057
ENSG00000164122	ASB5	-8.47221	3.12562	2.45338e-46	6.69641e-44	Down	0.0229055	9.43462
ENSG00000164125	FAM198B	-1.64077	3.48976	3.58146e-05	0.000372731	Down	1.91796	6.1777
ENSG00000164142	FAM160A1	2.75447	0.89444	1.71142e-05	0.000191865	Up	1.70619	0.258945
ENSG00000164171	ITGA2	1.75423	8.00406	1.54223e-18	8.55581e-17	Up	77.117	23.7516
ENSG00000164176	EDIL3	-9.89976	1.51392	2.03139e-24	1.71837e-22	Down	0	2.08308
ENSG00000164181	ELOVL7	4.48414	1.70286	7.33752e-15	2.95101e-13	Up	3.55682	0.161589
ENSG00000164241	C5orf63	-2.70149	1.83716	2.29032e-10	5.6083e-09	Down	0.54554	3.70943
ENSG00000164251	F2RL1	2.85852	3.59331	5.63401e-14	2.08938e-12	Up	13.1252	1.87487
ENSG00000164265	SCGB3A2	1.94022	1.14046	0.000166945	0.00147434	Up	16.3126	4.40948
ENSG00000164283	ESM1	-1.15307	3.50672	0.000157729	0.00140508	Down	6.90924	16.0026
ENSG00000164307	ERAP1	1.58055	6.5309	2.43945e-16	1.13238e-14	Up	50.391	17.495
ENSG00000164318	EGFLAM	-6.81413	-0.112145	1.3028e-11	3.68364e-10	Down	0.00654875	1.40243
ENSG00000164327	RICTOR	1.2346	6.047	8.37075e-10	1.89136e-08	Up	15.8777	7.00834
ENSG00000164342	TLR3	3.33365	3.47056	3.08936e-20	1.96405e-18	Up	11.1603	1.14709
ENSG00000164362	TERT	16.0335	7.64364	1.35757e-145	4.6216e-142	Up	153.854	0
ENSG00000164379	FOXQ1	2.13895	3.399	1.5542e-10	3.89902e-09	Up	11.8732	2.79369
ENSG00000164400	CSF2	8.80826	3.73711	1.05041e-56	4.05714e-54	Up	71.0954	0.149749
ENSG00000164463	CREBRF	1.44617	5.26316	1.22605e-11	3.47624e-10	Up	14.2564	5.43301
ENSG00000164603	BMT2	1.61784	5.11122	3.50074e-13	1.19241e-11	Up	21.2305	7.18183
ENSG00000164619	BMPER	-1.46028	1.42427	0.00054906	0.00422755	Down	2.96983	8.513
ENSG00000164638	SLC29A4	-3.50365	1.20877	9.57463e-07	1.37836e-05	Down	0.156357	1.83751
ENSG00000164687	FABP5	-2.59175	2.69596	6.30493e-12	1.85977e-10	Down	4.43768	27.8091
ENSG00000164733	CTSB	1.52936	11.2527	2.68135e-14	1.02407e-12	Up	3097.46	1114.08
ENSG00000164761	TNFRSF11B	1.06462	10.6429	4.41486e-08	7.85884e-07	Up	1945.27	966.034
ENSG00000164764	SBSPON	-4.58544	4.38444	9.03656e-51	3.13538e-48	Down	0.986975	24.9894
ENSG00000164823	OSGIN2	1.41967	5.67182	3.88858e-11	1.04056e-09	Up	32.5053	12.6319
ENSG00000164920	OSR2	-1.51581	5.70281	3.60096e-11	9.68662e-10	Down	26.8927	79.7523
ENSG00000164929	BAALC	3.14996	3.45465	1.12113e-19	6.84657e-18	Up	18.3994	2.14883
ENSG00000164932	CTHRC1	-2.90257	4.32883	1.17385e-26	1.1665e-24	Down	7.06033	54.886
ENSG00000164949	GEM	2.06201	5.66008	1.88921e-21	1.31994e-19	Up	65.447	16.2797
ENSG00000164953	TMEM67	1.23021	3.56028	0.000110849	0.00102598	Up	11.4361	5.05935
ENSG00000165029	ABCA1	1.699	6.30948	8.86124e-16	3.90104e-14	Up	17.343	5.54185
ENSG00000165030	NFIL3	1.50077	5.3185	2.80617e-11	7.64916e-10	Up	46.3584	17.0029
ENSG00000165071	TMEM71	1.48916	2.9959	1.44087e-05	0.000163958	Up	11.7611	4.34752
ENSG00000165072	MAMDC2	-2.34698	4.64478	8.69266e-22	6.13612e-20	Down	3.60634	19.0403
ENSG00000165092	ALDH1A1	-16.4372	8.04585	4.42869e-215	9.06598e-211	Down	0	429.764
ENSG00000165118	C9orf64	-2.19254	3.75133	3.85296e-13	1.30802e-11	Down	3.47929	16.5449
ENSG00000165124	SVEP1	2.87522	7.60163	2.13707e-38	4.12716e-36	Up	42.3367	6.00185
ENSG00000165185	KIAA1958	-1.28049	2.51613	0.000760878	0.00559883	Down	0.749162	1.89608
ENSG00000165246	NLGN4Y	1.90541	5.40567	1.04865e-18	5.99634e-17	Up	36.2855	10.0652
ENSG00000165359	INTS6L	1.29927	2.09788	0.000614445	0.00467074	Up	2.1857	0.921154
ENSG00000165406	2017-03-08	1.52399	3.28113	2.72242e-06	3.62593e-05	Up	21.1769	7.65266
ENSG00000165478	HEPACAM	3.65732	0.0166008	8.37761e-07	1.21458e-05	Up	1.01505	0.0806976
ENSG00000165480	SKA3	-1.09542	5.15063	7.11263e-07	1.04826e-05	Down	13.3108	29.5316
ENSG00000165507	C10orf10	2.25075	2.64996	1.45557e-08	2.80575e-07	Up	9.15163	1.98962
ENSG00000165568	AKR1E2	-4.2373	0.218097	3.54258e-10	8.49182e-09	Down	0.197322	4.15195
ENSG00000165617	DACT1	-2.11645	3.53066	9.5349e-11	2.43378e-09	Down	2.21732	10.0372
ENSG00000165626	BEND7	-5.27628	2.62708	2.11858e-22	1.57707e-20	Down	0.151102	6.20043
ENSG00000165685	TMEM52B	-6.96935	0.411673	2.98553e-15	1.24728e-13	Down	0.0160346	2.54677
ENSG00000165795	NDRG2	1.8964	0.732964	0.000144639	0.00129922	Up	4.00403	1.11179
ENSG00000165868	HSPA12A	1.57303	4.25186	4.22583e-08	7.54202e-07	Up	8.06663	2.81185
ENSG00000165879	FRAT1	1.83699	1.31262	0.000205939	0.00178257	Up	2.29265	0.663213
ENSG00000165891	E2F7	1.47854	5.7547	2.96142e-11	7.99779e-10	Up	23.3374	8.71242
ENSG00000165983	PTER	-2.76671	2.52508	6.23271e-12	1.84112e-10	Down	0.737293	5.26834
ENSG00000165996	HACD1	-2.01103	3.99907	9.73044e-13	3.18198e-11	Down	13.0614	54.8412
ENSG00000166025	AMOTL1	1.18004	7.36715	4.73905e-10	1.11766e-08	Up	41.0637	18.8295
ENSG00000166035	LIPC	3.39603	-0.254686	1.45166e-05	0.000165002	Up	1.01922	0.0972205
ENSG00000166046	TCP11L2	1.27793	2.79299	0.000431686	0.00341858	Up	8.13584	3.48198
ENSG00000166147	FBN1	-2.23423	10.2208	3.51446e-28	4.01924e-26	Down	85.3299	416.891
ENSG00000166165	CKB	-4.44095	2.63789	2.82552e-15	1.18285e-13	Down	1.71879	37.4833
ENSG00000166167	BTRC	1.11416	5.31708	1.03976e-07	1.75908e-06	Up	15.7916	7.57306
ENSG00000166250	CLMP	1.22189	7.54428	2.55479e-09	5.4535e-08	Up	204.031	90.9782
ENSG00000166272	WBP1L	1.04115	6.44901	3.71634e-08	6.67929e-07	Up	44.3429	22.3845
ENSG00000166402	TUB	-1.92327	4.25839	3.04318e-13	1.04001e-11	Down	1.92594	7.5737
ENSG00000166450	PRTG	1.10556	2.85256	0.00112617	0.00786012	Up	3.62428	1.74816
ENSG00000166578	IQCD	5.24865	3.48281	5.22708e-31	7.03971e-29	Up	21.8559	0.591227
ENSG00000166669	ATF7IP2	-2.20589	1.12697	6.43677e-05	0.00062836	Down	0.878723	4.30526
ENSG00000166670	MMP10	-2.46747	0.388478	0.00101449	0.00718605	Down	0.517411	2.89409
ENSG00000166750	SLFN5	1.54508	7.93418	2.79229e-15	1.17133e-13	Up	65.8925	23.4604
ENSG00000166793	YPEL4	1.66195	0.649816	0.000893627	0.00644575	Up	1.68915	0.549629
ENSG00000166813	KIF7	-1.19702	4.64653	5.26478e-05	0.000524454	Down	5.85282	13.9417
ENSG00000166825	ANPEP	1.21362	10.4496	2.10751e-09	4.55093e-08	Up	941.007	421.696
ENSG00000166831	RBPMS2	-3.96964	0.806155	2.80534e-11	7.64916e-10	Down	0.17634	3.08359
ENSG00000166920	C15orf48	3.57197	1.69011	1.15559e-11	3.2993e-10	Up	16.1906	1.40154
ENSG00000166949	SMAD3	1.35498	7.49854	4.51986e-12	1.36268e-10	Up	91.1553	37.0448
ENSG00000167081	PBX3	-1.3495	5.42354	8.66454e-10	1.95344e-08	Down	16.4941	43.7427
ENSG00000167106	FAM102A	1.22274	5.42575	8.52794e-08	1.47321e-06	Up	29.8732	13.3155
ENSG00000167114	SLC27A4	-1.15628	4.83204	2.01768e-06	2.75911e-05	Down	9.50649	21.9781
ENSG00000167131	CCDC103	1.98296	1.30824	1.04748e-05	0.000122321	Up	4.30834	1.12622
ENSG00000167157	PRRX2	-2.085	4.91115	4.88171e-10	1.14734e-08	Down	16.9046	74.5351
ENSG00000167191	GPRC5B	2.31529	3.8678	3.62702e-14	1.3699e-12	Up	11.1312	2.32357
ENSG00000167244	IGF2	-6.33553	6.99517	9.16138e-103	1.10319e-99	Down	1.10273	91.1954
ENSG00000167306	MYO5B	2.79504	0.919386	8.50301e-08	1.47139e-06	Up	2.0753	0.307228
ENSG00000167378	IRGQ	-1.37293	4.68036	7.35841e-09	1.4797e-07	Down	4.0491	10.9064
ENSG00000167393	PPP2R3B	-1.24399	3.27536	0.000300409	0.00247427	Down	7.19832	17.7129
ENSG00000167470	MIDN	-1.10615	5.19139	7.37537e-05	0.000711169	Down	12.3276	27.5821
ENSG00000167524		-1.57129	0.773708	0.00140922	0.00950217	Down	1.54344	4.82164
ENSG00000167641	PPP1R14A	-7.98023	-0.315188	4.85586e-10	1.14258e-08	Down	0	4.34591
ENSG00000167642	SPINT2	-2.67011	2.19472	3.30157e-08	5.99171e-07	Down	1.91352	12.6163
ENSG00000167693	NXN	-1.10485	6.14469	2.7545e-08	5.0617e-07	Down	38.0426	84.9549
ENSG00000167767	KRT80	-1.37147	3.18542	2.40649e-05	0.000261899	Down	2.1008	5.63906
ENSG00000167772	ANGPTL4	-2.39622	0.725947	3.11705e-06	4.10347e-05	Down	0.463431	2.54551
ENSG00000167797	CDK2AP2	-1.04552	4.09374	0.00031289	0.00256412	Down	16.4431	35.226
ENSG00000167889	MGAT5B	1.58819	1.36159	0.000539439	0.00416711	Up	1.80493	0.61975
ENSG00000167925	GHDC	-1.05058	3.75982	0.00045167	0.00356031	Down	6.38434	13.7197
ENSG00000167987	VPS37C	1.29539	5.10495	3.50587e-09	7.34582e-08	Up	34.9369	14.7894
ENSG00000167992	VWCE	2.45398	0.855546	8.73277e-06	0.000103334	Up	2.05547	0.384129
ENSG00000167996	FTH1	1.29837	11.3248	4.87627e-08	8.64261e-07	Up	7146.92	3012.41
ENSG00000168016	TRANK1	2.03451	3.31688	4.46163e-06	5.69415e-05	Up	7.76838	1.96975
ENSG00000168060	NAALADL1	-8.96851	0.604857	1.77937e-16	8.37369e-15	Down	0	9.48674
ENSG00000168062	BATF2	2.78659	1.93798	5.83716e-10	1.35101e-08	Up	4.93363	0.738822
ENSG00000168209	DDIT4	1.08066	4.7825	2.85825e-06	3.78447e-05	Up	36.9866	18.1511
ENSG00000168297	PXK	1.00187	5.39639	1.8344e-06	2.53045e-05	Up	42.105	21.8262
ENSG00000168306	ACOX2	-2.50815	1.38217	1.43453e-07	2.37015e-06	Down	0.989034	5.99108
ENSG00000168310	IRF2	1.16114	4.99014	2.8722e-07	4.52284e-06	Up	35.5281	16.4933
ENSG00000168389	MFSD2A	1.6604	2.89779	3.99578e-06	5.15423e-05	Up	9.38676	3.08674
ENSG00000168398	BDKRB2	3.65349	6.5069	1.54956e-29	1.87698e-27	Up	60.5237	4.97841
ENSG00000168453	HR	-2.86179	0.594807	4.62417e-05	0.000467233	Down	0.198276	1.46944
ENSG00000168615	ADAM9	1.00826	9.28572	2.15833e-07	3.48447e-06	Up	340.768	176.037
ENSG00000168679	SLC16A4	1.18717	4.79328	2.57735e-07	4.11231e-06	Up	30.9488	14.1098
ENSG00000168734	PKIG	2.02032	7.35119	4.97055e-24	4.11383e-22	Up	404.446	103.487
ENSG00000168779	SHOX2	-1.74647	3.34078	5.47121e-08	9.67194e-07	Down	3.55619	12.383
ENSG00000168785	TSPAN5	1.25342	7.4314	4.25474e-11	1.13262e-09	Up	124.731	54.344
ENSG00000168811	IL12A	1.80911	0.179233	0.00127243	0.00870879	Up	1.93505	0.569232
ENSG00000168874	ATOH8	-3.26889	4.14369	3.12086e-26	2.99939e-24	Down	3.11281	31.1145
ENSG00000168916	ZNF608	3.88231	1.0541	1.53443e-11	4.30293e-10	Up	1.47538	0.101355
ENSG00000168917	SLC35G2	1.43083	5.28059	2.39191e-11	6.56365e-10	Up	56.9021	21.9315
ENSG00000168952	STXBP6	2.4956	3.76273	7.31088e-13	2.40612e-11	Up	16.5947	3.05791
ENSG00000168970	JMJD7-PLA2G4B	1.39998	2.31045	0.00133233	0.00904012	Up	1.81899	0.716647
ENSG00000168994	PXDC1	-1.71583	6.53691	1.98718e-18	1.08769e-16	Down	46.1246	157.306
ENSG00000169071	ROR2	1.74273	3.40085	2.58141e-07	4.11257e-06	Up	6.03177	1.86942
ENSG00000169126	ARMC4	-2.53661	3.74919	4.99924e-16	2.26414e-14	Down	2.05828	12.4775
ENSG00000169245	CXCL10	6.57082	0.76577	5.70965e-15	2.33298e-13	Up	4.74923	0.0420271
ENSG00000169246	NPIPB3	-1.14564	3.87161	0.000138495	0.00125099	Down	13.5731	31.2241
ENSG00000169248	CXCL11	8.57127	0.372227	2.26286e-12	7.07221e-11	Up	2.40156	0
ENSG00000169252	ADRB2	2.53143	2.89828	2.31261e-11	6.37166e-10	Up	10.0459	1.80295
ENSG00000169271	HSPB3	1.69516	3.71424	3.33789e-08	6.04689e-07	Up	55.6988	17.8426
ENSG00000169427	KCNK9	5.9317	-1.78754	0.000801165	0.00586156	Up	1.13926	0
ENSG00000169429	CXCL8	10.8089	10.5079	2.06e-157	1.40567e-153	Up	2988.55	1.72442
ENSG00000169507	SLC38A11	1.27011	7.72992	5.76063e-11	1.49842e-09	Up	227.78	98.1633
ENSG00000169515	CCDC8	-7.2501	3.13633	1.91388e-42	4.50334e-40	Down	0.0528587	8.89176
ENSG00000169583	CLIC3	-2.62969	0.761129	0.000163473	0.00144931	Down	0.913122	5.81747
ENSG00000169641	LUZP1	1.67241	4.2472	9.73655e-08	1.65271e-06	Up	11.3773	3.71411
ENSG00000169715	MT1E	1.36276	5.49349	3.09948e-07	4.85601e-06	Up	233.332	94.3511
ENSG00000169744	LDB2	-1.09201	4.08524	5.56443e-05	0.000550909	Down	9.15264	20.2685
ENSG00000169760	NLGN1	1.88657	4.10304	4.41414e-12	1.33277e-10	Up	8.15172	2.28952
ENSG00000169851	PCDH7	-6.37927	1.4303	2.35072e-20	1.49911e-18	Down	0.0139855	1.36652
ENSG00000169884	WNT10B	2.76251	0.489943	1.07496e-06	1.53777e-05	Up	1.86035	0.280117
ENSG00000169902	TPST1	1.30852	5.60948	0.000511472	0.00397055	Up	94.0373	39.5051
ENSG00000169908	TM4SF1	4.57552	7.39775	1.35418e-84	9.55914e-82	Up	311.862	13.5899
ENSG00000169914	OTUD3	-1.20971	4.07249	0.000490494	0.00381928	Down	4.9594	11.967
ENSG00000169946	ZFPM2	3.89875	3.74425	1.28131e-26	1.26714e-24	Up	13.6877	0.949332
ENSG00000169994	MYO7B	-2.80031	0.675079	1.03192e-07	1.75016e-06	Down	0.189481	1.41186
ENSG00000170006	TMEM154	2.82198	5.00563	7.34815e-31	9.5205e-29	Up	8.06014	1.18424
ENSG00000170100	ZNF778	1.24974	2.72213	0.000671055	0.00503009	Up	7.83685	3.41335
ENSG00000170153	RNF150	-2.90064	6.21146	1.28141e-43	3.19899e-41	Down	2.81528	21.85
ENSG00000170214	ADRA1B	-3.86621	0.848829	9.65767e-11	2.46204e-09	Down	0.226101	3.33846
ENSG00000170266	GLB1	1.50234	7.24864	3.17844e-06	4.16822e-05	Up	252.768	92.5672
ENSG00000170276	HSPB2	-9.38101	1.00705	1.21883e-18	6.93076e-17	Down	0	5.48895
ENSG00000170365	SMAD1	1.20318	4.2284	2.2987e-06	3.11015e-05	Up	26.4774	11.946
ENSG00000170379	TCAF2	2.48394	1.12824	7.29873e-07	1.07259e-05	Up	1.08691	0.200845
ENSG00000170421	KRT8	1.18127	4.90221	3.71917e-05	0.000385105	Up	51.6944	23.7367
ENSG00000170425	ADORA2B	2.75547	3.81473	1.33607e-19	8.04433e-18	Up	23.2051	3.5657
ENSG00000170439	METTL7B	3.53187	0.20311	1.27439e-07	2.11926e-06	Up	2.17894	0.188414
ENSG00000170458	CD14	3.04227	0.73499	1.11126e-07	1.86923e-06	Up	3.38038	0.417688
ENSG00000170485	NPAS2	1.24753	6.0958	1.54061e-10	3.86968e-09	Up	55.3798	24.2312
ENSG00000170498	KISS1	-4.55749	2.52207	1.00066e-19	6.15152e-18	Down	1.48002	35.919
ENSG00000170525	PFKFB3	-1.74634	6.18396	0.00055334	0.00425363	Down	17.4212	61.1471
ENSG00000170542	SERPINB9	-3.45305	2.89694	3.32282e-17	1.68788e-15	Down	0.457777	5.31155
ENSG00000170558	CDH2	-1.80178	8.21664	4.8701e-20	3.03951e-18	Down	53.0779	192.201
ENSG00000170577	SIX2	1.55554	0.838842	0.00109927	0.00770132	Up	1.84264	0.647633
ENSG00000170624	SGCD	-1.87546	4.97247	2.11614e-16	9.86775e-15	Down	3.69008	14.0915
ENSG00000170667	RASA4B	-1.63354	4.0559	5.97357e-07	8.96779e-06	Down	4.92958	15.8842
ENSG00000170759	KIF5B	-1.19647	8.49462	6.91128e-10	1.57727e-08	Down	56.5164	134.593
ENSG00000170801	HTRA3	-3.98522	1.2871	1.58182e-12	5.06752e-11	Down	0.193366	3.13278
ENSG00000170873	MTSS1	3.0232	3.31266	8.02644e-18	4.27889e-16	Up	11.3141	1.44299
ENSG00000170915	PAQR8	1.98321	4.18004	3.93563e-12	1.1989e-10	Up	9.39406	2.46502
ENSG00000170955	PRKCDBP	-1.10823	5.23222	0.000114948	0.001059	Down	41.1277	92.2342
ENSG00000170961	HAS2	2.0476	4.53254	1.14831e-16	5.42887e-15	Up	13.616	3.42178
ENSG00000170965	PLAC1	4.42041	-1.22945	0.00021768	0.00187343	Up	1.16086	0.0440101
ENSG00000171055	FEZ2	-1.25682	6.96993	4.45408e-11	1.17955e-09	Down	73.0389	181.357
ENSG00000171132	PRKCE	1.124	4.36137	4.80709e-06	6.05575e-05	Up	12.6874	6.04513
ENSG00000171234	UGT2B7	7.53292	-0.564292	1.04709e-08	2.06702e-07	Up	2.03833	0
ENSG00000171291	ZNF439	-1.89028	2.58636	3.59581e-07	5.58921e-06	Down	1.65157	6.40238
ENSG00000171345	KRT19	-8.49258	5.89433	1.5032e-126	2.56433e-123	Down	0.433907	182.008
ENSG00000171408	PDE7B	1.39618	2.35306	0.000726831	0.00539093	Up	2.25747	0.888566
ENSG00000171488	LRRC8C	1.52315	5.76541	5.63192e-14	2.08938e-12	Up	16.9962	6.14615
ENSG00000171509	RXFP1	-3.83627	0.639635	2.23698e-10	5.4908e-09	Down	0.102287	1.50417
ENSG00000171517	LPAR3	2.10575	1.00435	2.27949e-05	0.000249537	Up	1.54045	0.368087
ENSG00000171533	MAP6	-5.23352	2.4753	1.9751e-26	1.91623e-24	Down	0.219303	8.59034
ENSG00000171621	SPSB1	1.65618	4.64849	1.58844e-10	3.98003e-09	Up	27.4753	9.05219
ENSG00000171724	VAT1L	10.2504	6.05841	1.1542e-155	4.72552e-152	Up	54.8706	0.0442545
ENSG00000171729	TMEM51	1.82321	3.51368	2.87187e-09	6.08592e-08	Up	15.6616	4.59263
ENSG00000171812	COL8A2	-3.25069	4.37201	1.2479e-33	1.89228e-31	Down	1.34703	13.3273
ENSG00000171860	C3AR1	3.16331	0.571682	4.53979e-06	5.76872e-05	Up	2.30382	0.262021
ENSG00000172031	EPHX4	2.54564	1.11392	3.98653e-07	6.1731e-06	Up	4.30476	0.758675
ENSG00000172062	SMN1	-1.56653	1.73635	0.000119755	0.00109736	Down	2.30573	7.11288
ENSG00000172156	CCL11	5.14397	1.12537	1.98501e-14	7.66701e-13	Up	6.85395	0.192808
ENSG00000172164	SNTB1	2.70009	5.8793	5.22875e-35	8.42817e-33	Up	33.0862	5.28976
ENSG00000172183	ISG20	2.5393	0.858431	1.33219e-06	1.88207e-05	Up	5.43503	0.962008
ENSG00000172197	MBOAT1	-2.36758	2.0839	1.43354e-08	2.76588e-07	Down	1.27838	6.87017
ENSG00000172201	ID4	-5.0193	1.92228	4.42177e-20	2.77663e-18	Down	0.16079	5.26445
ENSG00000172216	CEBPB	1.60654	4.9712	4.06684e-11	1.08684e-09	Up	42.9082	14.6147
ENSG00000172260	NEGR1	-1.30902	5.28058	8.02077e-10	1.81429e-08	Down	5.82458	14.9802
ENSG00000172346	CSDC2	-5.32495	3.21439	4.85406e-28	5.48992e-26	Down	0.302197	12.224
ENSG00000172548	NIPAL4	-5.6988	2.80669	1.41981e-28	1.64209e-26	Down	0.148085	7.93541
ENSG00000172554	SNTG2	-6.97285	-1.17237	3.30262e-05	0.000346352	Down	0	1.21766
ENSG00000172594	SMPDL3A	1.58605	3.91086	1.3417e-07	2.22756e-06	Up	23.0072	7.94379
ENSG00000172687	ZNF738	-1.21391	2.60644	0.000887277	0.00640686	Down	4.80569	11.5484
ENSG00000172817	CYP7B1	-4.79413	-0.637194	9.1356e-07	1.31979e-05	Down	0.02795	1.04862
ENSG00000172840	PDP2	1.78359	4.25646	8.21014e-12	2.39757e-10	Up	15.0041	4.52256
ENSG00000172893	DHCR7	2.4484	6.4186	2.27748e-33	3.33017e-31	Up	104.805	19.9554
ENSG00000172987	HPSE2	2.09781	2.71974	2.02652e-08	3.81295e-07	Up	7.57264	1.83604
ENSG00000172992	DCAKD	-1.06604	3.89945	0.000253573	0.00213441	Down	9.90245	21.4941
ENSG00000173040	EVC2	1.09481	4.10912	3.93534e-05	0.000404622	Up	8.2312	4.00059
ENSG00000173068	BNC2	1.29387	5.70128	4.77564e-09	9.89494e-08	Up	17.9943	7.63211
ENSG00000173083	HPSE	2.58631	2.91768	1.92084e-12	6.06813e-11	Up	7.41238	1.28034
ENSG00000173114	LRRN3	1.96996	5.11809	4.89332e-16	2.22109e-14	Up	24.5454	6.51484
ENSG00000173193	PARP14	1.95377	6.61113	1.52104e-18	8.46118e-17	Up	35.5026	9.50928
ENSG00000173221	GLRX	1.99905	7.02851	1.8383e-23	1.4586e-21	Up	423.866	110.235
ENSG00000173391	OLR1	-2.91534	3.1668	1.01632e-14	4.02418e-13	Down	1.81713	14.3811
ENSG00000173406	DAB1	-4.04081	0.85041	1.83889e-09	3.99617e-08	Down	0.0827708	1.58595
ENSG00000173421	CCDC36	-6.09673	-0.366121	2.52426e-05	0.000273843	Down	0.0154137	1.35575
ENSG00000173567	ADGRF3	-5.48704	2.34621	1.02834e-05	0.000120293	Down	0.229453	10.5889
ENSG00000173588	CEP83	-1.36721	3.4217	7.82705e-06	9.35909e-05	Down	3.95487	10.6098
ENSG00000173599	PC	2.17727	4.48236	1.13944e-16	5.3994e-15	Up	21.6701	4.97899
ENSG00000173611	SCAI	1.1319	3.75474	0.000510851	0.00396769	Up	4.08657	1.93199
ENSG00000173641	HSPB7	-4.74027	3.98176	9.09855e-39	1.80831e-36	Down	0.966153	26.3999
ENSG00000173705	SUSD5	-1.2936	3.7331	5.71913e-06	7.08695e-05	Down	2.51074	6.39921
ENSG00000173801	JUP	1.71201	5.55363	1.42013e-11	4.00986e-10	Up	38.3863	12.1821
ENSG00000173838	2017-03-10	-6.45467	3.49422	1.96767e-06	2.70518e-05	Down	0.205286	19.2396
ENSG00000173918	C1QTNF1	2.52008	5.83048	2.87375e-30	3.58711e-28	Up	66.666	12.0699
ENSG00000173926	2017-03-03	-1.07648	3.50948	0.000258925	0.00217321	Down	9.68666	21.225
ENSG00000174130	TLR6	3.09722	2.91598	7.59449e-15	3.04837e-13	Up	5.66334	0.684323
ENSG00000174348	PODN	-5.07898	7.15902	4.88588e-96	4.34865e-93	Down	4.42065	154.605
ENSG00000174370	C11orf45	2.13919	1.81579	4.85872e-06	6.10951e-05	Up	3.58065	0.838496
ENSG00000174600	CMKLR1	11.2256	4.95247	2.79991e-102	3.18427e-99	Up	24.4207	0.00823795
ENSG00000174640	SLCO2A1	2.51069	2.45439	3.04009e-09	6.41583e-08	Up	3.65568	0.664675
ENSG00000174684	B4GAT1	1.03294	4.90349	6.73968e-06	8.18315e-05	Up	31.8378	16.1486
ENSG00000174705	SH3PXD2B	1.14431	6.38688	8.55395e-09	1.70339e-07	Up	23.2382	10.916
ENSG00000174740	PABPC5	-9.07007	0.701415	5.63515e-16	2.52976e-14	Down	0	1.69683
ENSG00000174775	HRAS	-1.12563	4.51328	2.26325e-06	3.06422e-05	Down	34.6061	78.4244
ENSG00000174827	PDZK1	-2.24524	-0.384451	0.000611321	0.00465217	Down	0.257048	1.31264
ENSG00000174837	ADGRE1	11.1493	2.79831	4.33321e-39	8.69659e-37	Up	8.16408	0
ENSG00000175040	CHST2	1.15141	3.8406	5.76486e-05	0.000569009	Up	8.66665	4.05139
ENSG00000175084	DES	-7.74993	-0.527789	1.36934e-08	2.65201e-07	Down	0	1.45286
ENSG00000175130	MARCKSL1	-1.01636	4.5125	2.04337e-05	0.000225741	Down	15.0571	31.6057
ENSG00000175137	SH3BP5L	-1.15737	5.5623	5.05154e-08	8.94551e-07	Down	12.9641	30.0514
ENSG00000175155	YPEL2	1.33908	3.65777	1.08292e-05	0.0001261	Up	5.50189	2.25724
ENSG00000175182	FAM131A	1.32948	3.28363	2.71246e-05	0.000291632	Up	12.1239	5.01042
ENSG00000175183	CSRP2	-1.18529	4.92396	6.91605e-07	1.02445e-05	Down	39.0358	92.0506
ENSG00000175265	GOLGA8A	-1.52829	3.80966	5.44766e-06	6.78454e-05	Down	3.31373	9.97916
ENSG00000175274	TP53I11	-1.0433	6.8589	6.42346e-08	1.12581e-06	Down	43.1452	92.3437
ENSG00000175287	PHYHD1	-6.2637	1.91126	2.86771e-25	2.51952e-23	Down	0.213596	17.1358
ENSG00000175315	CST6	-5.96486	-1.91686	0.000843481	0.00612519	Down	0	1.07244
ENSG00000175356	SCUBE2	-2.05954	1.49875	5.48952e-06	6.83137e-05	Down	0.95738	4.17079
ENSG00000175471	MCTP1	5.07078	3.032	6.65266e-22	4.7287e-20	Up	11.6714	0.355501
ENSG00000175567	UCP2	-2.97404	5.0182	1.3894e-33	2.07609e-31	Down	8.56147	70.0167
ENSG00000175600	SUGCT	-1.48113	2.52371	0.000226002	0.00193577	Down	6.88933	19.8856
ENSG00000175745	NR2F1	-2.77285	4.83081	6.24942e-21	4.19449e-19	Down	3.61441	25.5838
ENSG00000175879	HOXD8	3.56612	1.61375	1.90291e-12	6.02323e-11	Up	6.20676	0.539212
ENSG00000175899	A2M	-1.33775	6.7504	1.21947e-08	2.38204e-07	Down	19.4882	51.0489
ENSG00000175938	ORAI3	1.53223	5.22901	1.69606e-12	5.41653e-11	Up	48.3152	17.3368
ENSG00000175946	KLHL38	3.28957	0.00539167	1.75216e-06	2.4334e-05	Up	1.3392	0.137396
ENSG00000176171	BNIP3	1.18079	5.90447	1.59194e-09	3.4854e-08	Up	130.121	59.6151
ENSG00000176225	RTTN	-1.80668	4.06852	4.77819e-11	1.26049e-09	Down	2.34748	8.54614
ENSG00000176293	ZNF135	-10.1266	1.73788	3.71243e-26	3.55127e-24	Down	0	3.7687
ENSG00000176399	DMRTA1	11.5544	3.19395	1.94196e-47	5.67912e-45	Up	4.88464	0
ENSG00000176485	PLA2G16	1.1569	3.68893	0.000138538	0.00125099	Up	25.4141	11.819
ENSG00000176490	DIRAS1	-1.45547	3.14091	3.5355e-05	0.000369073	Down	2.20404	6.26032
ENSG00000176597	B3GNT5	1.4472	1.00003	0.00147684	0.00990249	Up	1.19131	0.45214
ENSG00000176658	MYO1D	-1.08548	7.27937	3.38783e-07	5.27795e-06	Down	35.4287	78.0064
ENSG00000176678	FOXL1	1.20662	5.1907	8.56777e-08	1.47884e-06	Up	25.2954	11.3885
ENSG00000176697	BDNF	-2.02837	5.59782	5.27307e-22	3.81431e-20	Down	7.2806	30.861
ENSG00000176720	BOK	-2.5694	5.64894	1.37229e-21	9.65363e-20	Down	8.75483	53.8914
ENSG00000176731	C8orf59	-6.12753	4.92939	2.3665e-05	0.000257959	Down	3.43545	254.864
ENSG00000176771	NCKAP5	1.31304	4.3764	7.93269e-08	1.37736e-06	Up	7.16944	2.99577
ENSG00000176994	SMCR8	1.28397	4.18463	1.58991e-05	0.00017962	Up	11.6738	4.98767
ENSG00000177000	MTHFR	1.10118	4.79003	1.90799e-06	2.62666e-05	Up	10.6954	5.17318
ENSG00000177096	FAM109B	-1.15535	3.37452	0.000164388	0.0014549	Down	4.53334	10.4915
ENSG00000177191	B3GNT8	-2.28315	-0.370345	0.000327481	0.00267513	Down	0.426934	2.24628
ENSG00000177425	PAWR	-1.15668	5.9207	4.38734e-09	9.1181e-08	Down	15.8408	36.7095
ENSG00000177426	TGIF1	1.2533	6.36867	2.50261e-08	4.6447e-07	Up	176.362	76.7557
ENSG00000177464	GPR4	4.31193	0.450425	4.46472e-07	6.85137e-06	Up	1.41235	0.0708248
ENSG00000177469	PTRF	-1.00835	10.3223	1.04839e-06	1.50081e-05	Down	344.45	720.264
ENSG00000177628	GBA	1.01597	7.57319	1.89215e-07	3.07415e-06	Up	188.437	96.7214
ENSG00000177791	MYOZ1	-3.20689	1.56059	7.89737e-12	2.31862e-10	Down	0.640916	6.13851
ENSG00000177839	PCDHB9	2.48634	1.39613	8.24933e-08	1.4287e-06	Up	1.53823	0.283695
ENSG00000177943	MAMDC4	-2.36941	1.71098	0.000812021	0.00592828	Down	0.503073	2.7068
ENSG00000178031	ADAMTSL1	2.65891	4.60025	3.31302e-24	2.77954e-22	Up	13.9879	2.29682
ENSG00000178057	NDUFAF3	-1.00917	4.636	3.54459e-05	0.000369833	Down	45.5647	95.1979
ENSG00000178163	ZNF518B	-1.59186	4.31661	6.62565e-10	1.51715e-08	Down	2.60971	8.19435
ENSG00000178202	KDELC2	-1.20153	7.22976	2.29033e-10	5.6083e-09	Down	34.2514	81.8288
ENSG00000178295	GEN1	-1.00878	5.01782	7.12221e-06	8.61186e-05	Down	7.69549	16.0882
ENSG00000178401	DNAJC22	2.3233	2.18185	1.63342e-08	3.12503e-07	Up	5.76523	1.192
ENSG00000178425	NT5DC1	1.03414	5.43015	5.79129e-07	8.71716e-06	Up	40.4849	20.5315
ENSG00000178537	SLC25A20	-1.43043	4.0759	1.11057e-07	1.86923e-06	Down	8.82491	24.6911
ENSG00000178573	MAF	-6.09059	3.47861	1.37645e-42	3.27644e-40	Down	0.098177	6.76426
ENSG00000178607	ERN1	1.12956	4.65711	1.29332e-06	1.82969e-05	Up	12.256	5.81903
ENSG00000178695	KCTD12	-2.46624	4.01052	5.87801e-17	2.89252e-15	Down	1.20111	6.88026
ENSG00000178860	MSC	3.89006	3.87072	1.80868e-26	1.76312e-24	Up	31.436	2.19744
ENSG00000178922	HYI	-1.26074	4.76323	3.10276e-07	4.85601e-06	Down	34.4121	85.5527
ENSG00000178980	SEPW1	-1.93441	5.42527	1.28055e-18	7.26151e-17	Down	43.2917	171.642
ENSG00000179104	TMTC2	-1.56023	3.02486	2.32397e-06	3.14227e-05	Down	1.33882	4.11158
ENSG00000179299	NSUN7	-1.9777	0.179528	0.00106722	0.00750502	Down	0.331572	1.41982
ENSG00000179630	LACC1	1.94562	4.84297	3.3546e-16	1.53973e-14	Up	19.6037	5.28725
ENSG00000179954	SSC5D	-1.84853	5.08288	2.70753e-13	9.34669e-12	Down	5.67535	21.1828
ENSG00000180071	ANKRD18A	-6.18063	-0.123628	3.42404e-05	0.000357802	Down	0.0241283	2.66321
ENSG00000180353	HCLS1	1.42042	1.63808	0.000653088	0.00491701	Up	4.15358	1.60771
ENSG00000180537	RNF182	1.19754	3.33884	0.000183078	0.00160436	Up	6.69655	3.03522
ENSG00000180543	TSPYL5	-9.76249	3.56449	2.92962e-58	1.19945e-55	Down	0.00647245	8.46663
ENSG00000180628	PCGF5	1.06908	6.77068	1.14009e-08	2.23338e-07	Up	54.784	27.1217
ENSG00000180660	MAB21L1	-1.18727	6.13066	1.45836e-09	3.20666e-08	Down	23.3102	55.1325
ENSG00000180787	ZFP3	-6.0001	1.20095	2.54614e-19	1.52404e-17	Down	0.0183545	1.36444
ENSG00000180834	MAP6D1	-2.70612	2.12829	1.27457e-08	2.48019e-07	Down	0.962907	6.59196
ENSG00000180875	GREM2	-1.21077	4.51004	9.0447e-07	1.30759e-05	Down	5.06787	12.191
ENSG00000180914	OXTR	-1.90903	9.37098	9.57401e-20	5.9033e-18	Down	101.45	395.934
ENSG00000181104	F2R	1.17135	7.10363	5.78111e-10	1.34178e-08	Up	77.3376	35.6615
ENSG00000181264	TMEM136	1.08373	3.49478	0.000280894	0.00233463	Up	10.65	5.21521
ENSG00000181274	FRAT2	1.55141	2.69009	1.9539e-05	0.000216558	Up	6.96424	2.46742
ENSG00000181381	DDX60L	1.41488	5.41047	2.68727e-11	7.3446e-10	Up	23.2563	9.05456
ENSG00000181751	C5orf30	-1.22917	5.72379	1.69336e-09	3.69954e-08	Down	19.3767	47.206
ENSG00000181804	SLC9A9	1.88351	3.02771	6.51451e-08	1.14079e-06	Up	6.20792	1.74744
ENSG00000182013	PNMAL1	-3.46513	1.21988	1.2331e-11	3.49138e-10	Down	0.190715	2.18821
ENSG00000182218	HHIPL1	-2.51297	2.23103	3.21138e-07	5.01451e-06	Down	0.343527	2.01196
ENSG00000182240	BACE2	-7.01027	3.36893	6.30708e-47	1.76866e-44	Down	0.144955	20.822
ENSG00000182287	AP1S2	-1.48583	5.58667	5.47351e-13	1.83085e-11	Down	20.8273	60.5749
ENSG00000182378	PLCXD1	-1.79373	3.39626	4.93524e-07	7.51148e-06	Down	2.51151	9.00365
ENSG00000182379	NXPH4	1.83935	2.65285	4.66088e-07	7.12569e-06	Up	8.95467	2.59301
ENSG00000182492	BGN	-1.1832	8.52101	1.64087e-08	3.13634e-07	Down	152.555	359.603
ENSG00000182511	FES	-4.34256	1.55924	1.04346e-15	4.56424e-14	Down	0.314377	6.7426
ENSG00000182568	SATB1	2.30159	3.96667	1.87749e-13	6.6038e-12	Up	10.7122	2.25503
ENSG00000182575	NXPH3	-3.52615	3.37859	2.24519e-23	1.76774e-21	Down	0.782083	9.42075
ENSG00000182580	EPHB3	-1.26228	2.76576	0.000655587	0.00493039	Down	1.5319	3.81209
ENSG00000182636	NDN	-10.501	2.11009	6.62905e-31	8.69893e-29	Down	0	7.91808
ENSG00000182704	TSKU	1.50239	4.81306	1.66962e-10	4.16815e-09	Up	24.138	8.84945
ENSG00000182836	PLCXD3	2.53612	4.29668	3.65273e-22	2.66103e-20	Up	6.58495	1.1784
ENSG00000182957	SPATA13	1.88301	6.37514	3.22212e-16	1.48225e-14	Up	33.017	9.2847
ENSG00000182983	ZNF662	-8.9796	0.616436	6.01934e-17	2.95496e-15	Down	0	6.13392
ENSG00000182985	CADM1	1.30813	5.11398	1.83035e-08	3.47257e-07	Up	35.0451	14.6861
ENSG00000183098	GPC6	-7.14018	2.71057	9.85743e-36	1.62735e-33	Down	0.0205003	3.15145
ENSG00000183114	FAM43B	3.43046	0.791082	2.37542e-08	4.41664e-07	Up	1.80312	0.170827
ENSG00000183117	CSMD1	6.85522	1.87594	1.35736e-12	4.38966e-11	Up	1.73447	0.0140956
ENSG00000183160	TMEM119	1.15121	7.01983	4.8696e-09	1.00794e-07	Up	128.612	60.098
ENSG00000183287	CCBE1	1.96311	7.20137	1.53669e-20	9.98654e-19	Up	97.747	26.0736
ENSG00000183346	C10orf107	-2.47853	1.87097	9.96773e-05	0.000931732	Down	1.38166	8.08939
ENSG00000183454	GRIN2A	5.71028	1.85101	6.70729e-22	4.75104e-20	Up	1.602	0.0304415
ENSG00000183486	MX2	2.99874	4.31995	4.76943e-24	3.9689e-22	Up	25.9667	3.37055
ENSG00000183496	MEX3B	-1.95681	2.11447	2.01219e-06	2.75528e-05	Down	0.774682	3.1065
ENSG00000183508	FAM46C	3.62261	5.39813	4.26461e-44	1.09126e-41	Up	20.4678	1.72314
ENSG00000183549	ACSM5	4.58018	-1.00968	1.65874e-05	0.000186367	Up	1.26678	0.0440596
ENSG00000183628	DGCR6	-2.39579	1.81578	3.64465e-08	6.56775e-07	Down	1.46218	8.12198
ENSG00000183668	PSG9	-1.33281	1.99182	0.000577591	0.00441849	Down	2.21023	5.7685
ENSG00000183671	GPR1	1.08576	4.75016	1.78422e-06	2.46789e-05	Up	37.0665	18.149
ENSG00000183684	ALYREF	-1.51408	5.28753	9.53197e-09	1.88895e-07	Down	47.5584	140.681
ENSG00000183688	FAM101B	-1.89203	6.50672	9.34291e-23	7.08366e-21	Down	16.5927	63.9742
ENSG00000183762	KREMEN1	2.7542	4.18535	1.11026e-18	6.33097e-17	Up	8.37658	1.29016
ENSG00000183770	FOXL2	-5.16209	-0.0496316	7.16277e-10	1.63284e-08	Down	0.0273221	1.0072
ENSG00000183801	OLFML1	-6.09631	-0.178306	4.55277e-11	1.20258e-09	Down	0.0107262	1.13754
ENSG00000183831	ANKRD45	2.76558	0.595984	1.16394e-06	1.65466e-05	Up	2.6982	0.406178
ENSG00000183840	GPR39	2.36684	3.09514	4.60809e-12	1.3852e-10	Up	8.03701	1.61514
ENSG00000183850	ZNF730	-4.91601	-0.057242	1.11225e-09	2.49091e-08	Down	0.0762853	2.97398
ENSG00000183918	SH2D1A	4.28627	-0.162484	4.63601e-07	7.09295e-06	Up	1.10125	0.0536553
ENSG00000184005	ST6GALNAC3	5.8493	1.91821	1.38434e-22	1.03805e-20	Up	2.09202	0.0357828
ENSG00000184009	ACTG1	-1.04467	11.3122	6.28734e-06	7.70246e-05	Down	1542.08	3308.56
ENSG00000184162	NR2C2AP	-1.19815	3.80983	2.42791e-05	0.00026381	Down	13.3407	31.8073
ENSG00000184258	CDR1	1.41847	2.38795	0.000741003	0.0054762	Up	10.2117	3.96033
ENSG00000184292	TACSTD2	-8.63949	0.291095	3.10562e-14	1.17732e-12	Down	0	1.95742
ENSG00000184347	SLIT3	-2.51764	5.21152	4.13132e-26	3.89734e-24	Down	3.09538	18.3715
ENSG00000184349	EFNA5	3.17933	2.83154	1.06738e-14	4.2182e-13	Up	5.29458	0.605637
ENSG00000184371	CSF1	2.28089	7.4037	2.26152e-29	2.6916e-27	Up	116.38	24.8806
ENSG00000184494	NEU1	1.41789	3.32073	6.31981e-06	7.72836e-05	Up	11.4819	4.45933
ENSG00000184564	SLITRK6	-2.76773	1.11275	1.08892e-08	2.14339e-07	Down	0.192382	1.37105
ENSG00000184599	FAM19A3	2.90184	0.523393	1.75516e-06	2.43592e-05	Up	3.62053	0.497528
ENSG00000184719	RNLS	-4.86624	2.59139	1.03097e-25	9.38003e-24	Down	0.450195	13.8926
ENSG00000184922	FMNL1	1.27506	2.69717	0.000860442	0.00624392	Up	6.48609	2.78788
ENSG00000184979	USP18	1.71558	3.32028	2.14633e-07	3.46783e-06	Up	11.6102	3.67175
ENSG00000185008	ROBO2	1.2499	5.51048	6.67485e-10	1.52671e-08	Up	27.2533	11.9051
ENSG00000185015	CA13	1.67974	0.676309	0.00141593	0.00954096	Up	1.0321	0.332499
ENSG00000185022	MAFF	1.35173	5.38103	1.228e-10	3.11505e-09	Up	42.2555	17.2043
ENSG00000185052	SLC24A3	1.091	4.27097	1.0874e-05	0.00012655	Up	10.2814	5.01142
ENSG00000185090	MANEAL	2.58143	3.81779	9.81257e-15	3.90804e-13	Up	20.2961	3.51329
ENSG00000185215	TNFAIP2	1.28236	5.76771	5.82015e-11	1.51007e-09	Up	71.8386	30.6834
ENSG00000185338	SOCS1	2.58692	2.34432	1.95086e-07	3.1645e-06	Up	12.5898	2.16861
ENSG00000185340	GAS2L1	-1.97912	-0.0453913	0.00147911	0.00991127	Down	0.45346	1.94977
ENSG00000185437	SH3BGR	-2.66406	1.26746	8.95126e-06	0.000105797	Down	1.61968	10.7971
ENSG00000185442	FAM174B	1.55864	3.77162	1.04417e-07	1.76362e-06	Up	16.9817	5.98732
ENSG00000185480	PARPBP	-1.11134	3.62154	0.000238612	0.00202766	Down	6.05668	13.6281
ENSG00000185499	MUC1	-1.3738	1.7042	0.00102428	0.00725034	Down	5.06032	13.6322
ENSG00000185504	FAAP100	-1.09602	4.43716	0.00112851	0.00786843	Down	7.31704	16.2404
ENSG00000185507	IRF7	1.55946	2.31354	0.000311956	0.00255851	Up	8.41865	2.95614
ENSG00000185532	PRKG1	1.18892	5.65973	2.78944e-08	5.11215e-07	Up	16.984	7.73479
ENSG00000185585	OLFML2A	1.45356	4.18001	1.75139e-07	2.86135e-06	Up	6.45044	2.44241
ENSG00000185697	MYBL1	-1.20086	6.1456	3.19008e-09	6.71162e-08	Down	17.879	42.7304
ENSG00000185745	IFIT1	2.94474	6.40139	2.35556e-43	5.80971e-41	Up	131.021	17.6789
ENSG00000185885	IFITM1	1.65034	7.04783	1.79713e-13	6.34295e-12	Up	481.597	159.09
ENSG00000185960	SHOX	-1.0502	4.47746	0.000104145	0.000970121	Down	9.1596	19.7268
ENSG00000185972	CCIN	-3.67508	1.4237	5.55564e-13	1.85227e-11	Down	0.317361	4.38924
ENSG00000186073	C15orf41	-1.51853	3.69973	3.83347e-07	5.94508e-06	Down	4.05196	12.0877
ENSG00000186185	KIF18B	-1.0609	4.92894	7.95261e-05	0.000759788	Down	8.57297	18.5618
ENSG00000186193	SAPCD2	-1.26186	4.24777	0.000756642	0.00557768	Down	4.51058	11.2358
ENSG00000186260	MKL2	1.22344	5.09607	1.57311e-07	2.58245e-06	Up	11.9779	5.33262
ENSG00000186281	GPAT2	-10.0219	1.63562	1.32267e-25	1.19807e-23	Down	0	4.385
ENSG00000186340	THBS2	-1.46277	9.22306	4.04349e-13	1.37044e-11	Down	83.8465	239.972
ENSG00000186417	GLDN	3.16752	0.52153	1.49903e-07	2.4648e-06	Up	1.53085	0.174042
ENSG00000186470	BTN3A2	1.55591	5.67886	3.83661e-14	1.4464e-12	Up	51.7102	18.2787
ENSG00000186479	RGS7BP	-5.92241	0.413118	4.87097e-12	1.45994e-10	Down	0.0139391	1.14943
ENSG00000186480	INSIG1	3.11273	7.01248	5.82823e-53	2.16927e-50	Up	135.56	16.2816
ENSG00000186603	HPDL	-3.05803	-0.0505529	1.66763e-06	2.32628e-05	Down	0.169863	1.57591
ENSG00000186638	KIF24	-9.86278	1.48375	7.80368e-14	2.84251e-12	Down	7.90278e-08	1.44902
ENSG00000186665	C17orf58	1.32339	2.16789	0.000734737	0.00543578	Up	7.54049	3.13003
ENSG00000186815	TPCN1	2.77252	7.56936	8.07612e-37	1.46306e-34	Up	136.917	20.7946
ENSG00000186854	TRABD2A	1.29578	2.78725	0.000530427	0.00410214	Up	8.51614	3.60455
ENSG00000186907	RTN4RL2	2.97422	0.397401	2.59621e-06	3.48048e-05	Up	2.24513	0.291152
ENSG00000186951	PPARA	1.08236	5.21134	5.10988e-07	7.75672e-06	Up	11.7306	5.75453
ENSG00000187068	C3orf70	-3.55991	2.29542	3.52127e-16	1.61262e-14	Down	0.196537	2.40374
ENSG00000187123	LYPD6	-1.25829	4.43542	2.18237e-07	3.52051e-06	Down	5.1121	12.7213
ENSG00000187134	AKR1C1	3.85176	2.96747	2.66582e-19	1.5818e-17	Up	23.9179	1.71358
ENSG00000187173	LCE2A	7.5105	-0.614612	2.85455e-07	4.4985e-06	Up	4.6181	0
ENSG00000187193	MT1X	1.28092	2.61078	0.000561176	0.0043074	Up	58.5755	25.0406
ENSG00000187372	PCDHB13	2.38647	0.831244	2.81259e-06	3.73147e-05	Up	1.23482	0.243326
ENSG00000187498	COL4A1	-2.57891	9.40845	6.5516e-36	1.09933e-33	Down	45.1356	280.024
ENSG00000187566	NHLRC1	-1.82914	1.13937	8.02424e-05	0.000765801	Down	0.729305	2.68033
ENSG00000187634	SAMD11	-5.78536	3.27301	2.70854e-27	2.88784e-25	Down	0.448411	26.7552
ENSG00000187720	THSD4	1.15675	7.32821	2.11184e-09	4.55547e-08	Up	36.3676	16.9351
ENSG00000187796	CARD9	-2.84599	2.16454	6.16723e-08	1.08648e-06	Down	0.608073	4.63429
ENSG00000187955	COL14A1	2.89888	3.04996	6.89217e-16	3.06051e-14	Up	3.78711	0.52613
ENSG00000187957	DNER	3.94039	1.07836	4.19204e-12	1.27322e-10	Up	2.18319	0.144664
ENSG00000188015	S100A3	1.49171	2.65032	4.43792e-05	0.000450874	Up	28.5836	10.5463
ENSG00000188042	ARL4C	1.23363	4.33391	1.52408e-06	2.13402e-05	Up	11.3951	5.02643
ENSG00000188064	WNT7B	4.6235	0.426449	2.34038e-10	5.71037e-09	Up	1.0396	0.0409699
ENSG00000188171	ZNF626	-2.93234	0.971647	1.13124e-08	2.22028e-07	Down	0.284125	2.2638
ENSG00000188211	NCR3LG1	1.78858	3.49287	7.04732e-09	1.42837e-07	Up	4.03868	1.21374
ENSG00000188227	ZNF793	-2.55485	1.16506	7.08881e-08	1.23292e-06	Down	0.397131	2.45953
ENSG00000188313	PLSCR1	1.63285	5.59423	1.32201e-14	5.19441e-13	Up	97.8699	32.7813
ENSG00000188483	IER5L	-2.55208	2.35322	9.7575e-07	1.40271e-05	Down	0.878196	5.3334
ENSG00000188486	H2AFX	-1.07681	5.77988	0.000165099	0.00145993	Down	38.0801	83.5281
ENSG00000188624	IGFL3	4.78553	-0.811385	2.05531e-06	2.80681e-05	Up	3.05941	0.093026
ENSG00000188659	SAXO2	-4.13535	-0.569563	6.53305e-06	7.94641e-05	Down	0.271578	4.7882
ENSG00000188677	PARVB	-1.0287	4.7886	4.49369e-06	5.72511e-05	Down	18.2266	38.6352
ENSG00000188739	RBM34	-1.27678	3.77066	4.03592e-05	0.000413511	Down	23.4826	59.2653
ENSG00000188783	PRELP	-3.34069	4.27958	9.63968e-34	1.47264e-31	Down	0.918102	9.6862
ENSG00000188807	TMEM201	-1.06325	3.83477	0.00105874	0.00745649	Down	3.92731	8.52483
ENSG00000188818	ZDHHC11	-3.8669	-0.693762	0.000632966	0.00477782	Down	0.0673817	1.10976
ENSG00000188878	FBF1	-1.92114	2.99832	8.73105e-08	1.50322e-06	Down	1.55102	6.13551
ENSG00000188906	LRRK2	1.04912	3.98957	0.000142652	0.00128362	Up	3.99177	2.00164
ENSG00000188921	HACD4	1.07753	5.22762	3.77092e-07	5.8525e-06	Up	9.30389	4.58056
ENSG00000189058	APOD	-3.44913	4.11911	5.58719e-26	5.22262e-24	Down	4.95203	55.9721
ENSG00000189159	HN1	-1.59968	6.29063	1.8323e-11	5.08253e-10	Down	94.0334	296.083
ENSG00000189320	FAM180A	2.53569	4.58865	9.22644e-23	7.02136e-21	Up	43.7963	7.8461
ENSG00000189367	KIAA0408	1.27363	2.22813	0.00118536	0.0081895	Up	3.46983	1.49238
ENSG00000189369	GSPT2	-2.33043	2.02925	2.01217e-08	3.7955e-07	Down	0.75424	3.91677
ENSG00000189403	HMGB1	-1.14524	9.05449	3.83274e-09	8.00613e-08	Down	352.975	810.928
ENSG00000189410	SH2D5	1.3238	4.10667	2.07668e-05	0.000229174	Up	17.9621	7.46027
ENSG00000196104	SPOCK3	8.91879	0.672347	1.11112e-16	5.28971e-15	Up	1.66997	0
ENSG00000196116	TDRD7	1.11588	4.6958	7.27084e-06	8.771e-05	Up	14.7804	7.08513
ENSG00000196139	AKR1C3	3.47423	1.93543	1.15047e-13	4.12457e-12	Up	9.26782	0.85954
ENSG00000196141	SPATS2L	-1.1026	7.31675	5.97611e-09	1.22215e-07	Down	75.0935	167.555
ENSG00000196154	S100A4	1.31479	9.49362	1.94276e-11	5.37437e-10	Up	4360.57	1820.6
ENSG00000196159	FAT4	-1.22393	5.47115	9.63481e-08	1.63816e-06	Down	3.08788	7.50807
ENSG00000196177	ACADSB	1.30755	5.03887	5.67961e-09	1.16384e-07	Up	13.1719	5.53149
ENSG00000196275	GTF2IRD2	-2.18927	1.85414	1.44549e-05	0.000164392	Down	0.986387	4.61199
ENSG00000196352	CD55	1.06059	6.02478	4.24692e-07	6.54659e-06	Up	79.1721	39.4075
ENSG00000196368	NUDT11	-1.49863	1.63359	0.000233391	0.00199155	Down	1.07802	3.17404
ENSG00000196371	FUT4	-1.30059	2.86688	0.000133918	0.00121356	Down	1.04716	2.67838
ENSG00000196411	EPHB4	1.01103	5.85094	1.01551e-06	1.45578e-05	Up	39.9562	20.5952
ENSG00000196507	TCEAL3	-1.04027	5.26578	8.48892e-06	0.000100682	Down	41.9713	89.673
ENSG00000196511	TPK1	-2.11416	0.305932	0.000668505	0.00501465	Down	0.541409	2.38544
ENSG00000196549	MME	2.51748	10.4686	3.57013e-32	5.11079e-30	Up	1213.21	219.918
ENSG00000196562	SULF2	-6.55281	3.73482	1.38941e-49	4.51469e-47	Down	0.131261	13.6183
ENSG00000196569	LAMA2	-2.40281	7.28406	1.54386e-33	2.29018e-31	Down	7.81158	42.9004
ENSG00000196611	MMP1	1.128	9.56807	2.46171e-06	3.31102e-05	Up	876.884	416.216
ENSG00000196616	ADH1B	4.57848	0.120346	3.66111e-08	6.59161e-07	Up	1.11623	0.0444623
ENSG00000196636	SDHAF3	-1.38541	2.35732	0.000195478	0.00170282	Down	5.2508	14.2834
ENSG00000196639	HRH1	1.41154	4.46545	5.57002e-09	1.14351e-07	Up	12.0197	4.69532
ENSG00000196653	ZNF502	-2.48948	2.18065	4.66669e-10	1.10314e-08	Down	0.754064	4.41918
ENSG00000196724	ZNF418	-1.51918	0.935462	0.00088412	0.00639082	Down	0.773789	2.30861
ENSG00000196743	GM2A	1.81578	6.4236	1.41469e-20	9.25241e-19	Up	53.5902	15.8074
ENSG00000196781	TLE1	1.11982	3.29303	0.00039529	0.00316169	Up	9.63389	4.5982
ENSG00000196782	MAML3	1.55221	3.37767	9.24762e-07	1.33409e-05	Up	3.36101	1.18932
ENSG00000196793	ZNF239	-2.35422	1.79684	1.86194e-08	3.52598e-07	Down	1.02584	5.48444
ENSG00000196843	ARID5A	1.05552	4.79645	0.000264287	0.00221277	Up	29.9568	14.9831
ENSG00000196878	LAMB3	1.46794	3.91369	2.65868e-07	4.22233e-06	Up	11.942	4.48416
ENSG00000196911	KPNA5	1.42568	3.68512	2.9723e-05	0.000316577	Up	9.31517	3.60788
ENSG00000196923	PDLIM7	-1.47505	6.89383	2.26645e-09	4.86337e-08	Down	80.9709	234.232
ENSG00000196924	FLNA	-1.25138	11.0621	2.21685e-09	4.76693e-08	Down	387.485	958.444
ENSG00000196932	TMEM26	2.48717	2.37956	1.12465e-05	0.00013044	Up	3.99438	0.734896
ENSG00000197016	ZNF470	-1.50155	2.91988	8.06879e-06	9.60886e-05	Down	1.10939	3.27063
ENSG00000197019	SERTAD1	-1.42833	4.01351	3.37416e-05	0.00035295	Down	6.79764	18.9881
ENSG00000197024	ZNF398	2.15168	3.04972	3.12402e-06	4.11001e-05	Up	5.04285	1.17296
ENSG00000197081	IGF2R	1.14153	8.68226	4.02517e-09	8.38243e-08	Up	106.781	50.2698
ENSG00000197106	SLC6A17	-1.75913	2.05783	8.19577e-06	9.74873e-05	Down	0.442113	1.55086
ENSG00000197142	ACSL5	2.05702	2.71532	2.81877e-08	5.15667e-07	Up	6.46602	1.61273
ENSG00000197147	LRRC8B	4.71065	2.93143	1.96683e-25	1.75057e-23	Up	3.46358	0.135737
ENSG00000197183	NOL4L	-1.0791	4.07901	0.000123558	0.00112767	Down	4.13894	9.06331
ENSG00000197208	SLC22A4	1.84349	5.29751	7.67485e-16	3.40069e-14	Up	51.4146	14.8701
ENSG00000197249	SERPINA1	6.38393	0.642519	2.26597e-13	7.86214e-12	Up	2.92417	0.0297197
ENSG00000197261	C6orf141	3.09268	0.751671	9.12621e-08	1.56337e-06	Up	4.8431	0.579007
ENSG00000197299	BLM	-1.04877	3.78381	0.000471852	0.00369239	Down	3.51242	7.54105
ENSG00000197386	HTT	1.29938	6.62533	5.98515e-05	0.0005882	Up	44.56	18.8854
ENSG00000197415	VEPH1	1.6977	5.91139	5.3627e-16	2.41806e-14	Up	107.189	34.3566
ENSG00000197442	MAP3K5	3.06878	5.83043	8.91609e-42	2.02801e-39	Up	29.986	3.71092
ENSG00000197457	STMN3	-3.96398	1.95781	1.92496e-16	9.03804e-15	Down	0.340328	5.45453
ENSG00000197461	PDGFA	-2.00498	3.23283	7.64492e-10	1.73695e-08	Down	2.82916	11.8286
ENSG00000197472	ZNF695	-2.58475	0.483584	1.25629e-06	1.78099e-05	Down	0.617819	3.87802
ENSG00000197565	COL4A6	2.47801	1.83205	3.27182e-08	5.94826e-07	Up	1.60874	0.298163
ENSG00000197584	KCNMB2	3.55639	0.828468	1.23984e-09	2.74683e-08	Up	2.67377	0.231147
ENSG00000197603	C5orf42	-1.15984	4.23051	6.86906e-06	8.33037e-05	Down	3.40642	7.92232
ENSG00000197614	MFAP5	-6.13827	5.62134	3.89879e-100	3.99061e-97	Down	1.78439	134.119
ENSG00000197632	SERPINB2	1.8642	6.65276	3.6274e-18	1.96446e-16	Up	137.384	39.2159
ENSG00000197635	DPP4	2.8855	7.75245	1.52726e-39	3.15804e-37	Up	167.111	23.4702
ENSG00000197816	CCDC180	-1.70093	1.26236	0.000130928	0.00119068	Down	0.464885	1.58798
ENSG00000197892	KIF13B	1.60571	3.16442	7.29105e-07	1.07223e-05	Up	2.65957	0.907164
ENSG00000198121	LPAR1	1.63609	8.50007	2.4366e-16	1.13238e-14	Up	292.464	97.7617
ENSG00000198131	ZNF544	-1.16966	4.06076	9.43316e-06	0.000110981	Down	10.2081	23.8634
ENSG00000198298	ZNF485	-1.67159	1.08378	0.00026094	0.00218743	Down	0.831215	2.75508
ENSG00000198331	HYLS1	-1.54503	3.79898	6.3584e-08	1.11728e-06	Down	6.27963	19.0676
ENSG00000198417	MT1F	8.12846	-0.0473432	1.15868e-11	3.30351e-10	Up	5.96533	0
ENSG00000198464	ZNF480	1.0295	4.70688	5.14509e-05	0.00051278	Up	20.8627	10.6352
ENSG00000198467	TPM2	-1.63222	9.94511	2.48952e-12	7.72167e-11	Down	580.078	1869.48
ENSG00000198478	SH3BGRL2	1.23473	3.25505	0.000187587	0.00164177	Up	4.34971	1.91836
ENSG00000198589	LRBA	1.05589	5.19727	6.51898e-07	9.70546e-06	Up	12.5499	6.26946
ENSG00000198624	CCDC69	2.88204	3.84191	4.44483e-18	2.39448e-16	Up	15.1072	2.12437
ENSG00000198680	TUSC1	-9.86583	1.48037	4.98378e-24	4.11383e-22	Down	0	3.77352
ENSG00000198682	PAPSS2	-1.04577	8.71741	2.14997e-06	2.92983e-05	Down	139.888	300.119
ENSG00000198754	OXCT2	-8.0932	-0.214482	3.6115e-11	9.70222e-10	Down	0	1.54532
ENSG00000198756	COLGALT2	-1.96475	2.25764	1.9857e-06	2.72631e-05	Down	0.574635	2.35767
ENSG00000198759	EGFL6	2.3244	1.65971	2.59367e-07	4.12549e-06	Up	3.37359	0.69807
ENSG00000198768	APCDD1L	-4.58873	1.57912	5.51255e-17	2.73239e-15	Down	0.111769	2.79343
ENSG00000198814	GK	2.39933	5.29976	6.82164e-28	7.67285e-26	Up	36.3766	7.15796
ENSG00000198830	HMGN2	-1.07233	8.17174	1.14062e-07	1.91547e-06	Down	295.246	645.105
ENSG00000198839	ZNF277	1.01042	4.33909	8.13689e-05	0.000775106	Up	24.7573	12.765
ENSG00000198865	CCDC152	-4.41567	1.74803	5.36562e-18	2.88293e-16	Down	0.135191	3.05165
ENSG00000198873	GRK5	1.80178	6.14917	1.28127e-19	7.73711e-18	Up	77.0974	22.9705
ENSG00000198885	ITPRIPL1	2.4292	2.11259	4.7351e-05	0.000477029	Up	5.97715	1.15317
ENSG00000198911	SREBF2	1.6572	7.24579	1.25058e-17	6.53077e-16	Up	100.755	33.1759
ENSG00000198917	SPOUT1	-1.04812	4.67142	1.36229e-05	0.000155622	Down	13.726	29.5523
ENSG00000198932	GPRASP1	-2.91143	1.70506	7.57049e-07	1.11014e-05	Down	0.224523	1.71672
ENSG00000198937	CCDC167	-1.50361	3.12726	4.71514e-06	5.95825e-05	Down	17.6687	51.9943
ENSG00000198947	DMD	-3.03214	2.674	5.45467e-15	2.23325e-13	Down	0.773736	6.60496
ENSG00000198948	MFAP3L	-2.09125	2.33698	1.87159e-07	3.04557e-06	Down	0.721194	3.17869
ENSG00000198959	TGM2	-2.57532	8.71958	2.00037e-31	2.76687e-29	Down	47.3885	293.005
ENSG00000203722	RAET1G	1.60732	1.0561	0.000434341	0.00343562	Up	5.41927	1.841
ENSG00000203727	SAMD5	-2.63713	3.95383	3.72651e-17	1.87895e-15	Down	1.1504	7.40031
ENSG00000203797	DDO	5.27876	1.54674	1.42876e-18	7.9913e-17	Up	4.26463	0.109609
ENSG00000203805	PLPP4	-3.86815	3.08912	2.39861e-23	1.8813e-21	Down	1.944	29.3495
ENSG00000204219	TCEA3	-1.49899	3.5981	1.10807e-06	1.57962e-05	Down	7.36894	21.631
ENSG00000204264	PSMB8	2.07926	1.50614	0.0011919	0.00821808	Up	7.07921	1.72582
ENSG00000204291	COL15A1	-1.62311	8.25717	7.49103e-14	2.73837e-12	Down	45.4412	145.201
ENSG00000204386	NEU1	1.43825	3.31698	4.59802e-06	5.83546e-05	Up	11.4819	4.39713
ENSG00000204397	CARD16	2.91	0.303407	2.3937e-06	3.22378e-05	Up	8.25912	1.11831
ENSG00000204634	TBC1D8	2.91452	5.58139	1.91558e-39	3.88256e-37	Up	52.3979	7.21875
ENSG00000204682	CASC10	-2.15195	1.56463	6.99651e-07	1.03487e-05	Down	0.438268	2.01871
ENSG00000204767	FAM196B	-1.08682	3.17033	0.00127106	0.00870522	Down	3.55123	7.83657
ENSG00000204941	PSG5	-1.28193	7.31637	6.85439e-10	1.56603e-08	Down	110.69	279.211
ENSG00000205002	AARD	-3.16902	1.26431	2.0209e-10	4.99635e-09	Down	0.3328	3.1316
ENSG00000205189	ZBTB10	-4.76911	2.71397	1.58622e-26	1.55366e-24	Down	0.110798	3.21767
ENSG00000205221	VIT	-2.2262	4.36005	2.42263e-17	1.24921e-15	Down	6.00668	29.1285
ENSG00000205236		-1.14001	3.56138	0.000205733	0.00178154	Down	3.20645	7.33971
ENSG00000205238	SPDYE2	-1.9017	1.36626	3.89927e-05	0.000401721	Down	1.12607	4.41562
ENSG00000205363	C15orf59	-5.26795	0.21558	2.47329e-10	6.0203e-09	Down	0.103026	4.03469
ENSG00000205413	SAMD9	1.47539	6.7515	1.74355e-14	6.74712e-13	Up	35.1187	13.1248
ENSG00000205426	KRT81	-2.38891	3.20602	1.43746e-10	3.61502e-09	Down	2.55227	13.8643
ENSG00000205683	DPF3	1.40754	3.33406	9.25488e-05	0.000872268	Up	8.67653	3.40193
ENSG00000205710	C17orf107	-3.26369	1.02542	5.84491e-10	1.35101e-08	Down	0.211735	2.19707
ENSG00000205978	NYNRIN	-1.5262	4.21134	3.75646e-09	7.86283e-08	Down	2.3109	6.91899
ENSG00000206190	ATP10A	-1.00657	5.36732	3.95051e-05	0.000405978	Down	7.39489	15.4384
ENSG00000206208	TAPBP	1.10839	6.33654	1.75289e-07	2.86152e-06	Up	48.6758	23.4506
ENSG00000206262	FOXL2NB	-5.26903	0.376792	2.40453e-12	7.49211e-11	Down	0.0250171	1.23721
ENSG00000206298	PSMB8	2.07926	1.50614	0.00119072	0.00821269	Up	7.07921	1.72582
ENSG00000206299	TAP2	1.21521	4.34357	8.33762e-07	1.21049e-05	Up	13.0867	5.8574
ENSG00000206395	DDAH2	-1.52243	2.28531	0.000712746	0.0052999	Down	3.28827	9.81784
ENSG00000206493	HLA-E	1.21482	6.77618	1.87617e-10	4.6554e-09	Up	94.8586	42.4417
ENSG00000206509	HLA-F	2.0919	-0.287413	0.000987115	0.00701883	Up	4.32283	1.03276
ENSG00000206527	HACD2	-1.13349	6.17497	9.34902e-09	1.85629e-07	Down	17.0716	38.8854
ENSG00000212643	ZRSR1	-3.40484	-0.24749	1.3488e-05	0.000154339	Down	0.139703	1.75715
ENSG00000212901	KRTAP3-1	-6.84128	-1.28093	1.20455e-05	0.000138998	Down	0	2.94839
ENSG00000213064	SFT2D2	-1.03892	6.0795	1.1494e-07	1.92864e-06	Down	6.05394	12.9257
ENSG00000213145	CRIP1	-5.05295	-0.160702	2.65767e-08	4.90579e-07	Down	0.296177	10.1851
ENSG00000213214	ARHGEF35	-8.56218	0.222537	1.39748e-12	4.51227e-11	Down	0	1.5507
ENSG00000213516	RBMXL1	1.16971	4.55573	9.70693e-07	1.39642e-05	Up	11.7994	5.45168
ENSG00000213626	LBH	-2.00523	6.10554	4.80086e-23	3.72267e-21	Down	15.4677	64.454
ENSG00000213965	NUDT19	-1.10096	3.52679	0.000261472	0.00219099	Down	3.88877	8.66427
ENSG00000213996	TM6SF2	-2.85536	0.869108	8.68809e-08	1.49709e-06	Down	0.586271	4.39235
ENSG00000214114	MYCBP	-1.02708	4.40373	5.50769e-05	0.000546789	Down	14.336	30.4262
ENSG00000214274	ANG	-1.70595	2.53733	0.00115579	0.0080231	Down	6.64579	22.5135
ENSG00000214357	NEURL1B	-1.51487	4.51989	4.31237e-10	1.0253e-08	Down	2.79074	8.28156
ENSG00000214447	FAM187A	2.0691	0.793439	0.000105453	0.000979905	Up	1.1787	0.291014
ENSG00000214517	PPME1	-1.81397	7.07304	2.31057e-20	1.47812e-18	Down	37.5288	137.026
ENSG00000214530	STARD10	1.28529	3.22921	0.000219111	0.00188384	Up	25.7405	10.9472
ENSG00000214688	C10orf105	3.32449	2.1332	6.39804e-14	2.35565e-12	Up	2.4899	0.256216
ENSG00000214944	ARHGEF28	1.20514	5.71534	1.11337e-09	2.49091e-08	Up	25.4004	11.4433
ENSG00000215440	NPEPL1	-3.50569	3.23946	4.22407e-22	3.06634e-20	Down	1.53093	18.1016
ENSG00000216937	CCDC7	-2.23777	0.385562	0.00103527	0.00732057	Down	0.357989	1.80382
ENSG00000217128	FNIP1	1.08546	5.74662	2.67285e-08	4.92936e-07	Up	18.1243	8.87176
ENSG00000221890	NPTXR	-2.08966	2.82415	1.40703e-07	2.33225e-06	Down	0.707075	3.10542
ENSG00000221963	APOL6	1.34692	5.71207	2.91028e-11	7.87862e-10	Up	11.029	4.5004
ENSG00000221994	ZNF630	-2.51364	0.521155	5.26033e-06	6.57814e-05	Down	0.305584	1.79809
ENSG00000222047	C10orf55	1.93382	0.395152	0.000699984	0.00521637	Up	1.29402	0.347788
ENSG00000223532	HLA-B	1.08203	9.37191	9.70724e-08	1.6491e-06	Up	988.866	484.913
ENSG00000223654	FLOT1	-1.21862	4.47026	0.000357783	0.00289608	Down	44.6127	107.856
ENSG00000223802	CERS1	-3.04455	-0.691375	9.8755e-05	0.000923533	Down	0.140759	1.2323
ENSG00000223953	C1QTNF5	-5.01998	1.65133	4.47299e-17	2.23879e-15	Down	0.357446	11.6474
ENSG00000223957	NEU1	1.41789	3.32073	6.31201e-06	7.72344e-05	Up	11.4819	4.45933
ENSG00000225164	PRRC2A	-1.26434	6.43361	4.46471e-08	7.94066e-07	Down	12.2637	30.5871
ENSG00000226201	PSMB8	2.07926	1.50614	0.00118945	0.00820672	Up	7.07921	1.72582
ENSG00000226634	DDAH2	-1.52814	2.29595	0.000734641	0.00543578	Down	3.31574	9.94255
ENSG00000227051	C14orf132	1.0945	6.00669	2.30416e-08	4.29977e-07	Up	18.1373	8.82414
ENSG00000227129	NEU1	1.4186	3.32004	6.23219e-06	7.65322e-05	Up	11.4819	4.4571
ENSG00000227231	IER3	3.03948	5.27709	2.86706e-36	4.89097e-34	Up	99.8061	12.6131
ENSG00000227794	RPS18	-4.39527	-1.47874	0.000288652	0.00239133	Down	0.091902	2.90104
ENSG00000228594	FNDC10	-2.88499	3.04695	5.31585e-09	1.09478e-07	Down	1.56663	11.9282
ENSG00000228691	NEU1	1.4186	3.32004	6.25114e-06	7.6627e-05	Up	11.4819	4.4571
ENSG00000229183	PGA4	11.3761	3.01559	4.57674e-38	8.67505e-36	Up	28.2376	0
ENSG00000229252	HLA-E	1.21482	6.77618	1.86438e-10	4.63998e-09	Up	94.8586	42.4417
ENSG00000229474	PATL2	4.63517	-0.439415	2.69744e-07	4.27394e-06	Up	1.15962	0.0426986
ENSG00000229859	PGA3	6.87428	1.18653	9.73001e-18	5.14685e-16	Up	7.8209	0.0572625
ENSG00000230128	IER3	3.03948	5.27709	2.81926e-36	4.84984e-34	Up	99.8061	12.6131
ENSG00000230254	HLA-E	1.21482	6.77618	1.86542e-10	4.63998e-09	Up	94.8586	42.4417
ENSG00000230456	DDR1	1.37122	3.99933	2.17663e-06	2.95868e-05	Up	20.709	8.3009
ENSG00000230669	PSMB8	2.07926	1.50614	0.00118649	0.00819453	Up	7.07921	1.72582
ENSG00000231631	PSMB8	1.03899	4.30617	3.41273e-05	0.000356803	Up	37.2712	18.8227
ENSG00000231672	DIRC3	1.7699	2.48811	4.34428e-06	5.56172e-05	Up	4.32317	1.31705
ENSG00000231925	TAPBP	1.4948	6.09081	5.70322e-10	1.32619e-08	Up	43.9691	16.2317
ENSG00000233024		-1.62715	3.64575	6.11692e-06	7.53426e-05	Down	10.6333	34.3297
ENSG00000233904	HLA-E	1.21482	6.77618	1.87163e-10	4.64978e-09	Up	94.8586	42.4417
ENSG00000234343	NEU1	1.41789	3.32073	6.30913e-06	7.72344e-05	Up	11.4819	4.45933
ENSG00000234444	ZNF736	-2.72811	2.54834	2.88193e-06	3.81111e-05	Down	0.506391	3.55711
ENSG00000235030	IER3	3.03948	5.27709	2.79889e-36	4.84984e-34	Up	99.8061	12.6131
ENSG00000235220	HLA-F	2.0919	-0.287413	0.000985773	0.00701173	Up	4.32283	1.03276
ENSG00000235750	KIAA0040	1.0208	4.16024	0.000132948	0.00120585	Up	9.64207	4.93896
ENSG00000236443	PSMB8	2.07926	1.50614	0.00118475	0.0081895	Up	7.07921	1.72582
ENSG00000237155	IER3	3.03948	5.27709	2.77989e-36	4.84984e-34	Up	99.8061	12.6131
ENSG00000237508	HLA-F	2.0919	-0.287413	0.000984593	0.00700577	Up	4.32283	1.03276
ENSG00000239463	HLA-DMA	2.28053	-0.388588	0.000623226	0.0047162	Up	1.64882	0.346272
ENSG00000239713	APOBEC3G	2.19975	3.3126	3.0861e-11	8.32352e-10	Up	16.1773	3.65431
ENSG00000239754	CFB	3.09675	1.33555	6.09859e-09	1.24347e-07	Up	3.06083	0.36876
ENSG00000239836	PSMB9	1.69757	0.570967	0.000905143	0.00651748	Up	5.5019	1.75196
ENSG00000240065	PSMB9	1.7082	0.546962	0.000780002	0.00572719	Up	5.5019	1.73885
ENSG00000240118	PSMB9	1.70304	0.555856	0.00107663	0.00756076	Up	5.5019	1.74519
ENSG00000240184	PCDHGC3	1.61256	7.59691	5.75504e-17	2.83883e-15	Up	94.7583	32.1826
ENSG00000240386	LCE1F	7.74834	-0.404982	2.19968e-08	4.11983e-07	Up	5.34705	0
ENSG00000240508	PSMB9	2.36421	1.66991	9.10604e-08	1.56122e-06	Up	13.5059	2.71401
ENSG00000240694	PNMA2	1.66391	4.76164	7.99288e-13	2.62215e-11	Up	12.9469	4.24538
ENSG00000241058	NSUN6	-1.52026	2.37432	4.65659e-05	0.000470045	Down	2.35294	6.99775
ENSG00000241360	PDXP	-1.34283	3.43142	6.31496e-05	0.000618238	Down	6.42203	16.9989
ENSG00000241534	CFB	3.05392	1.31104	7.12252e-09	1.43934e-07	Up	2.97185	0.36876
ENSG00000241973	PI4KA	-1.31648	2.14206	0.0012733	0.00871183	Down	2.62921	6.788
ENSG00000242335	CFB	2.97409	1.26247	1.81985e-08	3.45585e-07	Up	2.81329	0.36876
ENSG00000242685	HLA-DMA	2.28053	-0.388588	0.000622331	0.00471144	Up	1.64882	0.346272
ENSG00000242711	PSMB9	2.36421	1.66991	9.08945e-08	1.55968e-06	Up	13.5059	2.71401
ENSG00000243056	EIF4EBP3	-4.0924	-0.778581	5.07532e-06	6.36623e-05	Down	0.152155	3.34344
ENSG00000243067	PSMB9	1.7082	0.546962	0.000779224	0.00572354	Up	5.5019	1.73885
ENSG00000243137	PSG4	-2.58815	1.12218	1.06151e-07	1.78997e-06	Down	0.525586	3.26804
ENSG00000243189	HLA-DMA	2.28053	-0.388588	0.000621673	0.00471144	Up	1.64882	0.346272
ENSG00000243215	HLA-DMA	2.28054	-0.388588	0.000621063	0.00470881	Up	1.64882	0.346272
ENSG00000243244	STON1	1.94599	4.01259	8.26071e-12	2.4089e-10	Up	7.11407	1.91824
ENSG00000243570	CFB	2.97409	1.26247	1.81441e-08	3.44872e-07	Up	2.81329	0.36876
ENSG00000243594	PSMB9	1.69757	0.570967	0.000903694	0.00650933	Up	5.5019	1.75196
ENSG00000243716	NPIPB5	-1.1819	5.17755	5.14128e-06	6.43319e-05	Down	18.5055	43.6678
ENSG00000243719	HLA-DMA	2.28054	-0.388588	0.000620343	0.00470683	Up	1.64882	0.346272
ENSG00000243958	PSMB9	2.36421	1.66991	9.05248e-08	1.55464e-06	Up	13.5059	2.71401
ENSG00000244731	C4A	-3.65129	-1.47937	0.000642963	0.0048497	Down	0.144745	2.0579
ENSG00000249242	TMEM150C	1.4724	2.41685	6.21961e-05	0.000609194	Up	4.19412	1.56629
ENSG00000249853	HS3ST5	6.05603	1.20685	5.75937e-15	2.34861e-13	Up	2.30352	0.0328934
ENSG00000249992	TMEM158	4.81735	7.19652	1.11165e-99	1.08365e-96	Up	262.079	9.64909
ENSG00000250312	ZNF718	-2.01189	1.11473	0.000102809	0.000958384	Down	0.490482	2.02392
ENSG00000250510	GPR162	1.72062	0.669898	0.000989549	0.00703126	Up	2.45847	0.766432
ENSG00000250644		-3.48645	-1.26118	0.00105377	0.00743598	Down	0.0747425	1.07159
ENSG00000251349	MSANTD3-TMEFF1	-9.45002	1.62637	2.7703e-05	0.000296915	Down	0.00225702	5.06897
ENSG00000253159	PCDHGA12	1.05045	4.87211	6.40892e-06	7.8047e-05	Up	12.6846	6.36124
ENSG00000253305	PCDHGB6	-5.59922	2.11058	3.20351e-23	2.4935e-21	Down	0.0600292	2.92373
ENSG00000253537	PCDHGA7	1.76818	5.0876	1.34302e-14	5.26687e-13	Up	17.4264	5.30767
ENSG00000253729	PRKDC	-1.15162	7.96624	4.63069e-06	5.87329e-05	Down	35.6204	82.1288
ENSG00000253731	PCDHGA6	-1.82517	2.15049	5.44858e-06	6.78454e-05	Down	0.646289	2.37037
ENSG00000253846	PCDHGA10	-5.2887	3.53806	2.11967e-36	3.74068e-34	Down	0.188168	7.81128
ENSG00000253953	PCDHGB4	1.15278	6.32546	1.85454e-09	4.02592e-08	Up	36.9971	17.285
ENSG00000254087	LYN	1.1591	6.00753	6.53232e-09	1.32662e-07	Up	59.2458	27.5759
ENSG00000254122	PCDHGB7	-3.75355	3.77918	1.3618e-29	1.66931e-27	Down	0.626314	8.86012
ENSG00000254221	PCDHGB1	1.50475	2.41918	5.04848e-05	0.000504134	Up	2.56827	0.94004
ENSG00000254445	HSPB2-C11orf52	-8.30564	-0.0198076	2.27267e-12	7.09204e-11	Down	0	4.37446
ENSG00000257315	ZBED6	1.38772	5.03726	8.739e-10	1.96805e-08	Up	17.1422	6.8108
ENSG00000257335	MGAM	5.77602	3.04836	6.52097e-34	1.01129e-31	Up	2.66901	0.0495864
ENSG00000258311		-3.65583	4.15405	8.06423e-05	0.0007689	Down	3.22291	41.9
ENSG00000258484	SPESP1	-8.6903	0.340978	9.0752e-15	3.62849e-13	Down	0	3.94396
ENSG00000258691		7.59909	-0.479403	8.51099e-08	1.47152e-06	Up	4.69737	0
ENSG00000258947	TUBB3	-1.40728	5.29367	2.3413e-07	3.75616e-06	Down	24.054	66.2884
ENSG00000259024	TVP23C-CDRT4	1.56157	3.91521	2.59894e-08	4.80604e-07	Up	13.055	4.59379
ENSG00000259207	ITGB3	1.56873	5.05181	6.49677e-13	2.15552e-11	Up	19.9807	6.99619
ENSG00000260456	C16orf95	-1.66499	2.4335	8.80917e-05	0.000834487	Down	11.6831	38.2958
ENSG00000261115	TMEM178B	4.01609	2.85397	1.26024e-22	9.48468e-21	Up	1.86929	0.119209
ENSG00000262748		-3.09026	4.0766	6.55623e-21	4.37175e-19	Down	3.4765	30.6625
ENSG00000263001	GTF2I	-2.13066	2.25253	7.06711e-05	0.000684023	Down	7.29308	33.3534
ENSG00000263155	MYZAP	1.93692	2.65253	6.39722e-06	7.79931e-05	Up	6.80367	1.83864
ENSG00000265972	TXNIP	1.01324	5.96576	2.35204e-06	3.17394e-05	Up	50.2623	25.8298
ENSG00000266472	MRPS21	-1.2103	2.20172	0.00137223	0.00928014	Down	5.73202	13.8374
ENSG00000266714	MYO15B	-4.29942	0.747396	1.43663e-11	4.0453e-10	Down	0.112406	2.60077
ENSG00000269242		6.09378	-1.71465	0.000646884	0.00487568	Up	1.00904	0
ENSG00000269823		-9.51171	1.12738	1.13731e-13	4.08452e-12	Down	0	6.92052
ENSG00000270299		-1.39827	1.79928	0.00130779	0.00890609	Down	1.09558	3.03464
ENSG00000271503	CCL5	3.53794	-0.58229	2.40208e-05	0.000261558	Up	1.30783	0.109658
ENSG00000272391	POM121C	1.53077	3.01495	0.000118051	0.00108466	Up	26.2265	9.44922
ENSG00000272398	CD24	4.3835	0.0758164	1.03169e-08	2.03859e-07	Up	1.32504	0.0611839
ENSG00000272822		2.558	0.173868	3.19297e-05	0.000337272	Up	3.56422	0.620715
ENSG00000281028		2.01709	2.29677	0.00113382	0.00789199	Up	9.72484	2.5016
ENSG00000282278		9.47004	1.11558	0.000125605	0.00114482	Up	2.66239	0
ENSG00000282960		2.9929	1.19174	3.69756e-08	6.65139e-07	Up	1.73583	0.224653
ENSG00000283154	IQCJ-SCHIP1	-1.3807	2.01952	0.000920817	0.00660941	Down	2.02921	5.51909
ENSG00000283245	SCHIP1	-1.80263	4.11917	2.04483e-10	5.04941e-09	Down	9.38446	34.0667
ENSG00000283382		11.3746	3.0132	3.54002e-36	5.98906e-34	Up	15.249	0

## Sheet: Immortalized vs Transformed
ENSGID	gene	log2FC	logCPM	p.value	FDR	direction	tpm.sv_atm	tpm.htert_atm
ENSG00000000419	DPM1	1.03481	5.43497	7.16855e-09	6.15293e-08	Up	94.8729	48.5848
ENSG00000000460	C1orf112	1.57206	4.82359	2.78554e-13	3.99032e-12	Up	21.0325	7.43658
ENSG00000000971	CFH	-4.71786	5.77379	2.26962e-98	7.25959e-96	Down	1.39882	38.7699
ENSG00000001497	LAS1L	1.53148	5.84813	1.46716e-17	3.11882e-16	Up	54.1651	19.6795
ENSG00000001561	ENPP4	1.54546	2.95779	6.91185e-07	4.49611e-06	Up	3.55726	1.27786
ENSG00000001617	SEMA3F	-1.86314	4.27992	1.50152e-14	2.41269e-13	Down	5.77377	22.0494
ENSG00000002549	LAP3	1.94542	7.61666	5.27417e-27	2.16368e-25	Up	260.243	70.8678
ENSG00000002586	CD99	-1.04215	8.50155	8.32022e-10	8.11836e-09	Down	331.27	715.777
ENSG00000002746	HECW1	-2.08859	1.89412	4.33162e-08	3.36135e-07	Down	0.873219	3.91967
ENSG00000002822	MAD1L1	1.27117	4.81208	2.93467e-07	2.01867e-06	Up	37.6138	16.3816
ENSG00000002919	SNX11	1.11626	4.70512	7.13691e-08	5.32046e-07	Up	26.0249	12.5938
ENSG00000003147	ICA1	4.30676	-0.549238	4.20784e-07	2.827e-06	Up	1.09844	0.0518103
ENSG00000003400	CASP10	-2.66689	2.36782	1.72464e-12	2.28364e-11	Down	0.635062	4.25548
ENSG00000003402	CFLAR	-1.09683	6.52106	2.57424e-10	2.65879e-09	Down	34.8037	78.0938
ENSG00000003436	TFPI	-1.54898	6.68153	1.19269e-17	2.55929e-16	Down	47.4005	145.505
ENSG00000003989	SLC7A2	-3.44269	5.45597	9.50129e-49	9.9744e-47	Down	1.49135	17.0478
ENSG00000004139	SARM1	1.27458	3.66377	3.17088e-05	0.000153818	Up	11.3414	4.9011
ENSG00000004142	POLDIP2	1.01297	4.48042	5.607e-05	0.000259392	Up	17.3111	8.97324
ENSG00000004399	PLXND1	-1.84707	6.25631	7.37926e-27	2.99724e-25	Down	40.1397	151.544
ENSG00000004455	AK2	1.11887	7.47236	4.73284e-11	5.35281e-10	Up	295.348	142.668
ENSG00000004478	FKBP4	2.50199	7.45078	3.13425e-35	1.93257e-33	Up	222.412	41.156
ENSG00000004776	HSPB6	2.17406	1.29526	3.40694e-07	2.32246e-06	Up	4.39733	1.02444
ENSG00000004777	ARHGAP33	1.77777	2.36356	3.19587e-05	0.000154846	Up	8.04994	2.48514
ENSG00000004864	SLC25A13	1.83567	4.96243	1.66444e-19	4.1451e-18	Up	24.1413	7.10671
ENSG00000005022	SLC25A5	1.18592	8.28968	4.79192e-12	6.04408e-11	Up	581.12	268.03
ENSG00000005059	MCUB	1.06998	4.60264	3.86865e-07	2.6137e-06	Up	22.6693	11.3358
ENSG00000005100	DHX33	1.36357	5.90876	1.51482e-15	2.68252e-14	Up	26.6621	10.8703
ENSG00000005194	CIAPIN1	1.27599	6.25534	1.96191e-13	2.86464e-12	Up	94.1789	40.8285
ENSG00000005249	PRKAR2B	-1.66727	4.83353	9.26066e-15	1.51781e-13	Down	5.27735	17.5764
ENSG00000005471	ABCB4	-4.34495	1.00218	9.0739e-14	1.36082e-12	Down	0.0718489	1.62031
ENSG00000006042	TMEM98	-1.11425	6.13108	5.75819e-11	6.43428e-10	Down	52.149	118.454
ENSG00000006118	TMEM132A	-1.51372	6.47017	2.66804e-16	5.09016e-15	Down	29.4077	88.1422
ENSG00000006432	MAP3K9	3.11682	2.49406	4.07592e-16	7.64087e-15	Up	2.01407	0.239516
ENSG00000006453	BAIAP2L1	-1.15858	4.35626	1.18531e-06	7.41807e-06	Down	8.03886	18.8176
ENSG00000006459	KDM7A	-1.34823	2.4458	0.00158765	0.00542855	Down	0.575638	1.53399
ENSG00000006468	ETV1	-2.10248	3.74472	7.84751e-14	1.18209e-12	Down	2.15459	9.72104
ENSG00000006625	GGCT	1.44917	4.82192	1.70091e-12	2.25368e-11	Up	64.4537	24.7906
ENSG00000006634	DBF4	1.23229	5.43206	1.22553e-11	1.47402e-10	Up	50.8077	22.6952
ENSG00000006638	TBXA2R	1.8228	0.800444	6.77764e-05	0.000308613	Up	1.71479	0.506857
ENSG00000006695	COX10	1.62085	4.37863	6.61404e-13	9.13603e-12	Up	23.0055	7.84682
ENSG00000006740	ARHGAP44	-2.02604	3.03101	8.27216e-09	7.03821e-08	Down	1.37996	5.91605
ENSG00000006744	ELAC2	1.28811	6.7817	1.44924e-13	2.13742e-12	Up	108.653	46.6973
ENSG00000006756	ARSD	-1.3116	3.73994	5.5008e-06	3.07585e-05	Down	2.96583	7.72571
ENSG00000006757	PNPLA4	4.19295	3.18761	2.74976e-30	1.35313e-28	Up	20.4648	1.17308
ENSG00000007237	GAS7	4.55158	1.63004	3.69318e-20	9.78048e-19	Up	2.46356	0.109349
ENSG00000007376	RPUSD1	1.44478	4.35536	2.55683e-05	0.000126519	Up	26.5939	10.2832
ENSG00000007384	RHBDF1	-1.16973	5.40126	2.84148e-09	2.57951e-08	Down	24.8537	58.7099
ENSG00000007392	LUC7L	1.13663	4.96906	3.91766e-09	3.49905e-08	Up	47.1535	22.5057
ENSG00000007520	TSR3	1.05441	4.36837	1.66364e-05	8.54828e-05	Up	44.5975	22.5825
ENSG00000007545	CRAMP1	1.07151	4.32092	2.8801e-05	0.000140847	Up	9.19338	4.60029
ENSG00000007923	DNAJC11	1.35034	6.16451	8.31832e-15	1.37105e-13	Up	59.8222	24.6337
ENSG00000007968	E2F2	1.25667	3.50203	2.82657e-05	0.00013856	Up	4.71822	2.07631
ENSG00000008405	CRY1	1.15941	5.55463	1.85491e-10	1.94927e-09	Up	30.5601	14.3472
ENSG00000008513	ST3GAL1	-2.26363	5.96017	1.15587e-34	6.93892e-33	Down	6.39899	32.235
ENSG00000008838	MED24	1.04783	6.19339	7.30764e-10	7.18703e-09	Up	73.9995	37.5607
ENSG00000009413	REV3L	-1.18351	6.32348	4.26375e-11	4.85176e-10	Down	7.28593	17.3594
ENSG00000010278	CD9	-2.24733	7.19113	2.9951e-37	2.07137e-35	Down	83.5547	416.297
ENSG00000010292	NCAPD2	1.30107	7.93726	5.83288e-14	8.92413e-13	Up	110.654	47.1275
ENSG00000010404	IDS	-1.22864	7.2921	1.15724e-12	1.56679e-11	Down	24.3817	59.9483
ENSG00000010610	CD4	-2.42025	0.016793	4.36844e-05	0.000206337	Down	0.295008	1.6837
ENSG00000010810	FYN	-1.56058	6.2372	7.01555e-17	1.41076e-15	Down	37.5728	116.255
ENSG00000010932	FMO1	-7.7175	-0.403242	7.2596e-10	7.14478e-09	Down	0	1.11832
ENSG00000011028	MRC2	-1.75206	8.30526	5.25577e-18	1.16314e-16	Down	53.3299	188.521
ENSG00000011105	TSPAN9	-1.78177	6.27838	1.63407e-23	5.39535e-22	Down	16.369	59.0537
ENSG00000011143	MKS1	1.52569	3.58801	2.86212e-08	2.27359e-07	Up	18.4718	6.71949
ENSG00000011201	ANOS1	3.36351	1.66949	8.62292e-10	8.39771e-09	Up	2.17529	0.211004
ENSG00000011260	UTP18	1.27604	5.9409	4.38124e-14	6.77917e-13	Up	74.0378	32.0734
ENSG00000011332	DPF1	2.05848	2.42545	7.45353e-09	6.38148e-08	Up	9.94195	2.51391
ENSG00000011347	SYT7	-5.54012	5.01479	6.29496e-39	4.7203e-37	Down	0.551926	27.3686
ENSG00000011376	LARS2	1.18144	5.95044	3.03043e-11	3.50089e-10	Up	31.8297	14.7369
ENSG00000011426	ANLN	1.28372	9.36307	4.7732e-13	6.68346e-12	Up	305.558	131.689
ENSG00000011451	WIZ	1.02724	5.34759	0.000274297	0.00110796	Up	21.0315	10.844
ENSG00000011465	DCN	-6.25416	9.99879	2.68257e-181	4.99226e-178	Down	23.3601	1871.25
ENSG00000011638	TMEM159	-2.33456	4.41593	1.01284e-23	3.39344e-22	Down	8.66561	45.8877
ENSG00000012048	BRCA1	1.35582	6.13462	1.60739e-14	2.57673e-13	Up	38.4048	15.7547
ENSG00000012822	CALCOCO1	-1.32775	6.10421	5.12512e-14	7.89438e-13	Down	31.2166	82.1926
ENSG00000013016	EHD3	-4.49464	7.86557	4.9733e-112	2.07772e-109	Down	6.13108	145.034
ENSG00000013275	PSMC4	1.11114	7.01447	2.00097e-10	2.09416e-09	Up	180.683	87.7881
ENSG00000013364	MVP	-1.31323	7.67365	5.87488e-13	8.15354e-12	Down	78.5834	204.93
ENSG00000013392	RWDD2A	-1.35654	3.24657	3.75161e-06	2.15486e-05	Down	2.0399	5.48227
ENSG00000013563	DNASE1L1	-1.96419	5.85903	1.49283e-24	5.28716e-23	Down	17.8927	73.3113
ENSG00000013573	DDX11	1.83064	4.8267	3.46916e-17	7.15177e-16	Up	46.2993	13.6758
ENSG00000013588	GPRC5A	1.0529	6.75633	7.00686e-10	6.91932e-09	Up	77.0681	38.9847
ENSG00000013810	TACC3	1.37879	7.11383	5.35696e-15	9.04804e-14	Up	125.612	50.7015
ENSG00000014138	POLA2	1.29947	5.64178	3.70431e-12	4.73648e-11	Up	71.1175	30.2771
ENSG00000014164	ZC3H3	1.05427	4.1698	0.000191107	0.000798888	Up	10.9726	5.56045
ENSG00000014257	ACPP	-5.21043	3.15859	4.20152e-33	2.28748e-31	Down	0.341915	13.661
ENSG00000016082	ISL1	-6.34083	1.31881	1.77879e-20	4.82301e-19	Down	0.0267684	2.63574
ENSG00000017260	ATP2C1	-1.16429	8.01173	6.57283e-12	8.13989e-11	Down	64.5998	151.91
ENSG00000018280	SLC11A1	-3.31513	0.562561	0.000157442	0.000669225	Down	0.166686	1.77168
ENSG00000018408	WWTR1	-1.60062	6.53799	8.91457e-18	1.93726e-16	Down	22.4001	71.2838
ENSG00000018510	AGPS	1.05539	6.13488	3.12638e-10	3.19362e-09	Up	17.5352	8.85079
ENSG00000018610	CXorf56	3.68885	0.372248	0.00234464	0.00769803	Up	2.09132	0.157947
ENSG00000018699	TTC27	1.12116	4.97295	5.26923e-08	4.02486e-07	Up	24.3448	11.756
ENSG00000019991	HGF	-7.71335	4.2236	9.28185e-80	1.90009e-77	Down	0.112544	26.6323
ENSG00000020181	ADGRA2	-3.75818	6.75285	6.74253e-84	1.5732e-81	Down	4.09449	58.1738
ENSG00000020633	RUNX3	3.8155	0.560999	1.1248e-08	9.41363e-08	Up	1.35056	0.100081
ENSG00000021355	SERPINB1	-1.12883	4.62585	2.14872e-07	1.5069e-06	Down	16.8903	38.7896
ENSG00000021645	NRXN3	2.27297	3.69041	1.26806e-15	2.2612e-14	Up	8.30633	1.8063
ENSG00000022267	FHL1	-2.7581	7.39912	3.70097e-52	4.30469e-50	Down	29.219	207.434
ENSG00000022277	RTFDC1	1.17331	7.62105	4.4872e-12	5.69482e-11	Up	270.15	125.686
ENSG00000023171	GRAMD1B	-1.54728	4.78065	1.1521e-12	1.56087e-11	Down	3.95824	12.1526
ENSG00000023445	BIRC3	-2.21236	4.35833	3.97481e-18	8.86366e-17	Down	2.29608	11.1763
ENSG00000023572	GLRX2	1.07307	3.66834	4.91004e-05	0.000229745	Up	51.3055	25.5657
ENSG00000023608	SNAPC1	1.01633	5.93403	1.56265e-09	1.4755e-08	Up	46.163	23.9458
ENSG00000023892	DEF6	-2.5579	0.962061	1.28442e-05	6.735e-05	Down	0.351917	2.22444
ENSG00000024526	DEPDC1	1.17497	6.51923	3.19974e-11	3.69024e-10	Up	46.1417	21.4516
ENSG00000025039	RRAGD	4.29606	0.472646	1.04255e-11	1.26734e-10	Up	1.14675	0.0624486
ENSG00000025434	NR1H3	-1.22419	3.25349	5.66277e-05	0.000261735	Down	8.69753	21.3675
ENSG00000025708	TYMP	3.52138	2.05982	1.49622e-17	3.1773e-16	Up	7.01776	0.638879
ENSG00000025770	NCAPH2	1.62101	6.023	1.26114e-16	2.48239e-15	Up	80.5174	27.5087
ENSG00000026036	RTEL1-TNFRSF6B	2.35253	3.47508	3.70366e-10	3.7552e-09	Up	4.82682	0.999294
ENSG00000026103	FAS	-3.73158	5.33817	1.35498e-68	2.39118e-66	Down	4.34605	60.6248
ENSG00000026297	RNASET2	-1.24839	2.55321	0.000144833	0.000619618	Down	7.0207	17.5178
ENSG00000026559	KCNG1	5.2667	2.44906	2.82772e-22	8.60124e-21	Up	6.42636	0.180807
ENSG00000026652	AGPAT4	4.07513	1.92915	4.52643e-20	1.18796e-18	Up	1.90614	0.116184
ENSG00000027697	IFNGR1	-1.04235	5.57341	3.15888e-09	2.85751e-08	Down	22.597	48.8276
ENSG00000028277	POU2F2	-2.82346	5.86074	2.66006e-43	2.3779e-41	Down	4.29648	31.928
ENSG00000028310	BRD9	1.16596	4.61047	2.47694e-08	1.98456e-07	Up	23.9409	11.1932
ENSG00000029534	ANK1	-3.80866	5.37283	7.36344e-59	1.02542e-56	Down	1.31479	19.3938
ENSG00000029725	RABEP1	1.03335	3.91083	4.08023e-05	0.000193707	Up	21.4477	11.0039
ENSG00000029993	HMGB3	1.0547	4.97639	3.3278e-07	2.27078e-06	Up	56.3062	28.4775
ENSG00000030066	NUP160	1.10156	6.59728	8.36243e-11	9.17403e-10	Up	39.1946	19.1648
ENSG00000030110	BAK1	2.12297	4.99496	3.65683e-23	1.17888e-21	Up	37.5231	9.06286
ENSG00000033050	ABCF2	1.26339	7.37758	6.35471e-05	0.000291153	Up	141.139	61.6185
ENSG00000033100	CHPF2	-1.08534	6.98941	4.02953e-09	3.58957e-08	Down	34.6012	77.0581
ENSG00000033122	LRRC7	3.02029	0.214124	9.84324e-06	5.26938e-05	Up	3.43363	0.454637
ENSG00000033170	FUT8	-1.12709	5.33826	3.57664e-09	3.2127e-08	Down	16.9562	38.8566
ENSG00000035403	VCL	-1.91471	10.0694	8.80927e-28	3.79652e-26	Down	123.424	488.316
ENSG00000035499	DEPDC1B	1.56816	4.71073	9.96556e-13	1.36094e-11	Up	25.0163	8.86858
ENSG00000035664	DAPK2	-2.49706	2.35332	1.65566e-11	1.96938e-10	Down	1.0873	6.44744
ENSG00000035862	TIMP2	-1.51698	10.125	3.50835e-18	7.8577e-17	Down	247.75	743.984
ENSG00000037241	RPL26L1	1.4722	4.90948	9.42599e-14	1.41259e-12	Up	135.379	51.1521
ENSG00000037474	NSUN2	1.02193	6.8577	1.54735e-09	1.46174e-08	Up	77.3006	39.9381
ENSG00000037897	METTL1	1.1982	4.55182	5.97838e-07	3.93516e-06	Up	50.5419	23.0416
ENSG00000037965	HOXC8	4.70168	1.83602	1.25776e-21	3.65214e-20	Up	2.99598	0.113638
ENSG00000038002	AGA	-1.65191	5.60166	3.74478e-19	8.99759e-18	Down	26.3878	87.0023
ENSG00000038295	TLL1	1.74019	1.30915	4.90623e-05	0.000229619	Up	1.12151	0.348352
ENSG00000038358	EDC4	1.34333	6.71386	1.06915e-13	1.59407e-12	Up	90.3996	37.3678
ENSG00000038427	VCAN	-1.26962	4.52803	2.00609e-08	1.62963e-07	Down	2.22859	5.63779
ENSG00000038945	MSR1	-6.82537	5.26631	8.84114e-105	3.35161e-102	Down	0.769779	94.439
ENSG00000039123	SKIV2L2	1.01614	6.51959	2.21192e-09	2.03781e-08	Up	70.1178	36.3656
ENSG00000040199	PHLPP2	1.21464	2.57154	0.0014447	0.00497885	Up	2.22366	0.997244
ENSG00000040275	SPDL1	2.60325	6.55678	3.4412e-49	3.68821e-47	Up	157.385	27.1785
ENSG00000041353	RAB27B	-2.3412	4.74959	6.15493e-26	2.36838e-24	Down	1.89024	10.065
ENSG00000041988	THAP3	1.24603	3.94264	5.77345e-06	3.21601e-05	Up	28.1866	12.5073
ENSG00000042062	FAM65C	-5.12054	3.50774	1.38298e-38	1.02206e-36	Down	0.411064	15.1166
ENSG00000042493	CAPG	3.6032	4.80565	1.84443e-54	2.26091e-52	Up	112.605	9.73176
ENSG00000042832	TG	-2.79765	0.558438	0.000264339	0.00107175	Down	0.14641	1.103
ENSG00000044446	PHKA2	1.15042	4.25155	2.92811e-06	1.71055e-05	Up	10.1672	4.81626
ENSG00000046653	GPM6B	-3.22423	2.32338	3.45281e-14	5.40386e-13	Down	0.595285	5.82737
ENSG00000047230	CTPS2	1.15268	4.33095	4.16362e-06	2.37287e-05	Up	11.4863	5.43421
ENSG00000047346	FAM214A	-1.4741	4.8726	7.8969e-12	9.69751e-11	Down	7.56456	22.0344
ENSG00000047579	DTNBP1	1.04598	4.33571	8.6401e-06	4.66926e-05	Up	34.0402	17.2938
ENSG00000047617	ANO2	-3.1459	2.48151	4.61775e-14	7.12358e-13	Down	0.767162	7.11122
ENSG00000047621	C12orf4	1.42238	5.04378	2.82277e-13	4.03527e-12	Up	26.9062	10.5299
ENSG00000048162	NOP16	3.23376	1.52329	2.41387e-12	3.14741e-11	Up	13.3073	1.47359
ENSG00000048392	RRM2B	-1.01509	5.95709	6.15517e-08	4.63927e-07	Down	15.5817	33.0479
ENSG00000048471	SNX29	-2.28671	5.98443	1.44528e-37	1.01323e-35	Down	3.95233	20.2345
ENSG00000049130	KITLG	-1.72292	6.77782	4.55203e-22	1.36634e-20	Down	19.8063	68.6139
ENSG00000049239	H6PD	-1.60044	6.29322	1.87159e-20	5.05454e-19	Down	6.61256	21.045
ENSG00000049323	LTBP1	-3.87224	6.79821	1.87588e-87	4.86091e-85	Down	4.20094	64.5466
ENSG00000049541	RFC2	1.20246	4.92288	1.12496e-09	1.08016e-08	Up	45.1807	20.5783
ENSG00000049860	HEXB	-1.41701	8.42341	1.46099e-16	2.85654e-15	Down	169.536	474.991
ENSG00000050165	DKK3	-1.7308	9.49127	3.09945e-20	8.27234e-19	Down	252.181	878.215
ENSG00000051180	RAD51	2.06803	4.89777	1.44606e-23	4.79002e-22	Up	48.2943	12.1016
ENSG00000051341	POLQ	1.69132	5.09765	4.6573e-18	1.03517e-16	Up	10.8162	3.51276
ENSG00000051596	THOC3	1.56163	5.36187	7.17858e-15	1.1928e-13	Up	132.359	47.1244
ENSG00000051620	HEBP2	-1.04997	4.74873	1.55572e-06	9.52805e-06	Down	6.7508	14.6535
ENSG00000051825	MPHOSPH9	1.28907	4.8498	2.70094e-06	1.59294e-05	Up	32.9691	14.1178
ENSG00000052126	PLEKHA5	-1.69159	5.02714	2.94283e-17	6.12844e-16	Down	5.83603	19.7751
ENSG00000052749	RRP12	1.08802	5.5592	4.60415e-09	4.06782e-08	Up	23.8947	11.8009
ENSG00000052802	MSMO1	-1.56573	6.78267	7.01162e-19	1.65705e-17	Down	39.2343	121.872
ENSG00000053372	MRTO4	1.85322	6.51845	5.80932e-26	2.25232e-24	Up	97.4235	28.307
ENSG00000054392	HHAT	1.05464	2.4658	0.0020357	0.00678931	Up	3.40947	1.7277
ENSG00000054793	ATP9A	-1.29678	5.64951	1.68755e-13	2.48353e-12	Down	5.04107	12.9952
ENSG00000054967	RELT	1.14222	4.03361	3.74168e-05	0.00017867	Up	11.259	5.36872
ENSG00000055332	EIF2AK2	1.39757	8.03751	1.33174e-16	2.61131e-15	Up	98.6568	39.2886
ENSG00000055732	MCOLN3	-1.59774	3.75166	2.30218e-09	2.11716e-08	Down	3.77309	11.992
ENSG00000055813	CCDC85A	3.38618	3.75177	4.45232e-20	1.17001e-18	Up	8.9551	0.910031
ENSG00000056558	TRAF1	-1.50936	3.00666	1.22517e-06	7.65115e-06	Down	1.30351	3.89509
ENSG00000056972	TRAF3IP2	-2.22473	5.58336	4.69163e-29	2.1438e-27	Down	10.5912	51.9619
ENSG00000057657	PRDM1	-3.05526	4.63224	3.41985e-17	7.05723e-16	Down	2.25063	19.6072
ENSG00000058085	LAMC2	-1.16042	3.40936	0.000152772	0.000650997	Down	2.0497	4.80075
ENSG00000058668	ATP2B4	-2.85526	9.35205	8.30531e-56	1.05601e-53	Down	26.9298	204.478
ENSG00000058804	NDC1	1.53111	6.44005	7.39016e-18	1.61456e-16	Up	36.0958	13.1099
ENSG00000059378	PARP12	2.07436	6.03118	3.90804e-32	2.08881e-30	Up	74.2297	18.4717
ENSG00000060140	STYK1	4.87619	3.70453	1.30944e-08	1.08437e-07	Up	16.1447	0.570021
ENSG00000060491	OGFR	2.11024	6.32076	1.00034e-18	2.33501e-17	Up	81.3064	19.793
ENSG00000060656	PTPRU	-3.66386	3.48976	2.88232e-24	1.00347e-22	Down	0.640727	8.55126
ENSG00000060688	SNRNP40	1.11126	6.01139	3.55393e-11	4.07121e-10	Up	92.9646	45.1512
ENSG00000061337	LZTS1	4.88203	2.85338	9.27469e-32	4.86826e-30	Up	3.82548	0.132089
ENSG00000061455	PRDM6	-6.18496	4.60479	0.000205469	0.000853177	Down	0.179813	13.8418
ENSG00000061918	GUCY1B3	-3.80762	1.48087	3.31712e-14	5.19945e-13	Down	0.194715	2.87414
ENSG00000062485	CS	1.06485	8.17528	3.53042e-10	3.58666e-09	Up	214.379	107.512
ENSG00000062822	POLD1	1.76367	5.18158	9.35832e-18	2.02939e-16	Up	49.0823	15.1927
ENSG00000063046	EIF4B	-1.01915	9.24862	4.87018e-09	4.28991e-08	Down	179.799	382.395
ENSG00000063180	CA11	-2.71549	2.93525	3.39791e-09	3.05886e-08	Down	2.74506	18.8781
ENSG00000063244	U2AF2	1.11187	7.89248	3.1581e-10	3.22441e-09	Up	293.795	142.665
ENSG00000063587	ZNF275	-2.53719	3.21953	0.000651752	0.00243068	Down	0.613742	3.74268
ENSG00000063660	GPC1	-1.82325	6.29587	4.39756e-08	3.40994e-07	Down	17.5605	65.2213
ENSG00000064042	LIMCH1	1.25422	5.9527	1.86346e-12	2.45318e-11	Up	30.4258	13.3686
ENSG00000064205	WISP2	-2.63114	-0.375542	0.000674139	0.0025055	Down	0.16871	1.14755
ENSG00000064309	CDON	-1.23734	3.10329	0.000217463	0.000897698	Down	2.27935	5.63075
ENSG00000064692	SNCAIP	-2.69681	1.42214	4.89301e-09	4.30631e-08	Down	0.740424	5.04051
ENSG00000064703	DDX20	1.08736	5.52042	6.44147e-09	5.58033e-08	Up	22.1134	10.905
ENSG00000064763	FAR2	-1.90395	4.60092	3.36423e-16	6.34154e-15	Down	6.31456	24.8355
ENSG00000064933	PMS1	1.20737	4.81669	3.19126e-09	2.88425e-08	Up	22.6922	10.3179
ENSG00000064989	CALCRL	-2.38852	1.0318	5.92703e-06	3.29438e-05	Down	0.228423	1.26768
ENSG00000064995	TAF11	1.27558	5.07216	3.02924e-11	3.50089e-10	Up	49.3391	21.3699
ENSG00000065150	IPO5	1.08218	9.29788	2.2615e-10	2.3512e-09	Up	305.828	151.552
ENSG00000065183	WDR3	1.06684	6.25381	2.28487e-09	2.10218e-08	Up	45.2844	22.6917
ENSG00000065268	WDR18	1.26006	4.1399	4.54764e-05	0.000213863	Up	32.3781	14.2305
ENSG00000065328	MCM10	3.16902	5.77699	4.89709e-48	5.01241e-46	Up	39.5132	4.62916
ENSG00000065357	DGKA	-1.03649	5.55406	6.99425e-08	5.22743e-07	Down	29.8101	64.1457
ENSG00000065413	ANKRD44	1.49752	1.12641	0.0020157	0.00673029	Up	8.31718	3.03839
ENSG00000065427	KARS	1.05898	7.95856	3.32984e-10	3.3913e-09	Up	260.717	131.297
ENSG00000065485	PDIA5	-1.14733	5.62282	6.0127e-11	6.71134e-10	Down	30.5599	71.0471
ENSG00000065534	MYLK	-1.02103	9.49024	3.33403e-09	3.00401e-08	Down	123.121	262.197
ENSG00000065600	TMEM206	1.02286	3.7662	8.4264e-05	0.000378034	Up	23.2032	11.9664
ENSG00000065621	GSTO2	-1.61272	3.30436	1.94967e-06	1.17734e-05	Down	4.37747	14.0908
ENSG00000065665	SEC61A2	1.93014	3.49469	8.79549e-12	1.07558e-10	Up	20.1544	5.54322
ENSG00000065717	TLE2	3.92453	0.28997	1.73449e-09	1.62502e-08	Up	2.3741	0.154609
ENSG00000065833	ME1	-1.12301	5.38544	1.81543e-09	1.6931e-08	Down	11.4105	26.0705
ENSG00000065989	PDE4A	-3.62456	3.48447	2.34035e-26	9.32088e-25	Down	0.684007	8.9107
ENSG00000066044	ELAVL1	1.04956	6.53607	7.98132e-10	7.8175e-09	Up	69.8828	35.4353
ENSG00000066557	LRRC40	1.28528	5.46133	1.56264e-12	2.08384e-11	Up	32.2	13.8578
ENSG00000066629	EML1	-1.0825	6.39291	1.34915e-10	1.43587e-09	Down	26.0608	57.9077
ENSG00000067057	PFKP	1.74024	7.26538	2.02268e-22	6.23589e-21	Up	174.816	54.9272
ENSG00000067082	KLF6	1.43349	7.56127	2.6137e-15	4.52666e-14	Up	101.5	39.4456
ENSG00000067113	PLPP1	-2.15504	4.70295	1.87071e-22	5.78479e-21	Down	9.72601	45.4919
ENSG00000067141	NEO1	1.03078	4.22412	8.20039e-06	4.45279e-05	Up	8.56076	4.39183
ENSG00000067177	PHKA1	-2.01907	1.34377	5.7341e-06	3.19931e-05	Down	0.242336	1.03219
ENSG00000067445	TRO	-2.79413	3.95047	6.38459e-23	2.03899e-21	Down	2.49986	18.1931
ENSG00000067606	PRKCZ	3.77936	2.55809	2.31126e-22	7.07231e-21	Up	12.0409	0.90578
ENSG00000068079	IFI35	1.63666	6.74265	1.13908e-21	3.32166e-20	Up	267.511	90.2666
ENSG00000068305	MEF2A	-1.11955	4.84965	5.06213e-05	0.000236159	Down	7.56172	17.2601
ENSG00000068615	REEP1	8.4357	1.75516	2.7742e-30	1.36189e-28	Up	4.44264	0.0108296
ENSG00000068654	POLR1A	1.2857	6.57023	5.28331e-14	8.13192e-13	Up	21.4025	9.2138
ENSG00000069011	PITX1	-1.42869	3.22113	6.15813e-05	0.000282779	Down	6.72563	19.06
ENSG00000069020	MAST4	-2.04322	2.91134	4.82101e-06	2.71651e-05	Down	1.05091	4.54936
ENSG00000069188	SDK2	6.96215	1.35675	0.000199779	0.000831234	Up	1.06535	0.00831833
ENSG00000069424	KCNAB2	-2.41279	4.814	1.66518e-27	7.04295e-26	Down	6.5572	36.6841
ENSG00000069702	TGFBR3	-1.62258	6.05299	3.96512e-21	1.11804e-19	Down	8.71757	28.1641
ENSG00000069998	CECR5	1.50518	5.0626	1.05012e-14	1.71155e-13	Up	45.7529	16.9202
ENSG00000070081	NUCB2	-1.4001	7.39923	9.3098e-16	1.69405e-14	Down	110.542	306.084
ENSG00000070159	PTPN3	3.45906	1.9768	2.2515e-15	3.93263e-14	Up	5.16376	0.499376
ENSG00000070214	SLC44A1	-1.7269	7.08363	6.0041e-22	1.79169e-20	Down	13.5191	46.95
ENSG00000070540	WIPI1	-3.19474	6.28122	6.82078e-63	1.00452e-60	Down	16.372	157.296
ENSG00000070761	CFAP20	1.49871	5.33653	9.48924e-15	1.55279e-13	Up	83.2814	30.873
ENSG00000070814	TCOF1	1.97857	7.11788	4.24793e-26	1.6627e-24	Up	72.9614	19.4383
ENSG00000070950	RAD18	1.75656	5.95069	1.01956e-21	2.99018e-20	Up	35.9196	11.1665
ENSG00000070961	ATP2B1	-1.46413	8.44485	6.33836e-16	1.17211e-14	Down	59.9473	173.537
ENSG00000071073	MGAT4A	3.00481	0.264417	1.00188e-07	7.32743e-07	Up	1.13815	0.147477
ENSG00000071242	RPS6KA2	-1.54907	5.85769	1.38341e-17	2.9469e-16	Down	9.41409	28.9027
ENSG00000071246	VASH1	1.22438	3.37752	2.15379e-05	0.000108065	Up	3.72258	1.67081
ENSG00000071539	TRIP13	2.01196	6.42531	6.85794e-30	3.28011e-28	Up	100.569	26.1752
ENSG00000071655	MBD3	1.04639	5.62484	0.00132347	0.00459978	Up	50.1828	25.511
ENSG00000071894	CPSF1	1.21696	1.85373	0.001788	0.00603	Up	17.4594	7.931
ENSG00000071967	CYBRD1	-2.84669	8.86001	8.10726e-55	1.01197e-52	Down	41.6799	314.622
ENSG00000072041	SLC6A15	-3.37493	4.3226	1.01156e-31	5.2961e-30	Down	1.58869	17.3565
ENSG00000072201	LNX1	-1.4834	2.09124	0.00100353	0.00359023	Down	0.855903	2.52275
ENSG00000072310	SREBF1	-1.60283	5.94867	9.41808e-17	1.87001e-15	Down	41.5297	132.438
ENSG00000072501	SMC1A	1.15238	7.36073	4.74725e-10	4.77313e-09	Up	57.8027	27.2718
ENSG00000072506	HSD17B10	1.68791	4.86894	7.04709e-17	1.41432e-15	Up	86.1708	28.0659
ENSG00000072571	HMMR	1.73601	6.65492	4.36808e-24	1.50032e-22	Up	88.8845	27.9977
ENSG00000072657	TRHDE	-3.40075	6.25234	5.71456e-62	8.29665e-60	Down	3.64004	40.3218
ENSG00000072736	NFATC3	1.39077	5.84829	1.15992e-15	2.0774e-14	Up	22.8086	9.12803
ENSG00000072952	MRVI1	-3.32365	1.97792	4.99017e-05	0.000233121	Down	0.474367	4.99003
ENSG00000073111	MCM2	1.829	7.46218	6.31656e-20	1.63453e-18	Up	114.913	33.9545
ENSG00000073150	PANX2	-1.5774	1.47059	0.000589379	0.00221827	Down	0.66398	2.09771
ENSG00000073536	NLE1	1.34812	5.0176	1.54728e-10	1.63946e-09	Up	27.8473	11.4993
ENSG00000073670	ADAM11	3.74697	1.30289	1.64185e-12	2.17966e-11	Up	1.75131	0.139602
ENSG00000073711	PPP2R3A	-1.1023	6.26517	9.0639e-11	9.90113e-10	Down	12.7083	28.63
ENSG00000073712	FERMT2	1.12559	7.92003	2.22796e-11	2.61967e-10	Up	154.435	74.2619
ENSG00000073756	PTGS2	-9.00959	9.03104	1.8355e-177	2.68389e-174	Down	0.763139	414.64
ENSG00000073803	MAP3K13	1.43583	4.12378	2.46056e-09	2.25269e-08	Up	22.8958	8.86684
ENSG00000073910	FRY	-3.02831	4.64635	4.30207e-37	2.92584e-35	Down	0.847818	7.25641
ENSG00000074047	GLI2	1.13617	3.36763	0.000956777	0.00343617	Up	6.92876	3.32113
ENSG00000074266	EED	1.18723	5.08356	1.01941e-09	9.87146e-09	Up	38.6425	17.7871
ENSG00000074356	NCBP3	2.46231	6.43738	0.000378264	0.00148058	Up	142.405	27.0529
ENSG00000074410	CA12	-2.0201	3.9174	6.97201e-14	1.05878e-12	Down	2.63002	11.1936
ENSG00000074416	MGLL	-2.08782	8.29627	4.32193e-29	1.97929e-27	Down	45.8214	204.371
ENSG00000074527	NTN4	-2.63432	8.81947	1.16037e-45	1.10483e-43	Down	62.8681	409.607
ENSG00000074582	BCS1L	1.52324	4.60335	1.62571e-12	2.15963e-11	Up	55.8725	20.4098
ENSG00000074800	ENO1	1.18892	11.513	5.42288e-12	6.80219e-11	Up	3613.01	1662.93
ENSG00000075131	TIPIN	2.00959	4.55581	1.55926e-19	3.89263e-18	Up	49.3067	12.8198
ENSG00000075188	NUP37	1.01433	5.44421	1.33667e-08	1.10558e-07	Up	78.7515	40.9
ENSG00000075213	SEMA3A	-2.54574	6.01333	9.04681e-42	7.81423e-40	Down	7.60199	46.6083
ENSG00000075218	GTSE1	1.85298	6.37647	1.11954e-21	3.26935e-20	Up	67.3623	19.5906
ENSG00000075336	TIMM21	1.05619	4.83719	2.00549e-07	1.41323e-06	Up	48.2592	24.339
ENSG00000075461	CACNG4	9.02368	0.64009	6.16905e-16	1.14183e-14	Up	1.33736	0
ENSG00000075618	FSCN1	-1.38024	6.48266	1.05073e-08	8.82618e-08	Down	30.7574	84.0428
ENSG00000075702	WDR62	1.78057	5.5818	7.38395e-14	1.1172e-12	Up	23.1796	7.0965
ENSG00000075826	SEC31B	-1.36586	3.10673	4.3245e-05	0.000204356	Down	1.99134	5.37867
ENSG00000076248	UNG	1.437	5.79227	2.30186e-16	4.42453e-15	Up	60.0108	23.258
ENSG00000076382	SPAG5	1.43107	7.25819	5.45053e-15	9.19092e-14	Up	92.8467	36.1475
ENSG00000076554	TPD52	1.5928	5.3602	7.74898e-14	1.16983e-12	Up	59.8489	20.8642
ENSG00000076641	PAG1	-4.05901	5.77361	3.37822e-85	8.13594e-83	Down	0.972874	17.0479
ENSG00000076650	GPATCH1	1.23769	3.98178	6.10711e-07	4.01344e-06	Up	10.2102	4.53718
ENSG00000076706	MCAM	6.28671	4.98351	1.07259e-109	4.30531e-107	Up	31.6705	0.429954
ENSG00000076770	MBNL3	-1.24833	2.50139	0.000461135	0.0017791	Down	1.0308	2.57469
ENSG00000077044	DGKD	1.09946	4.26007	0.000189037	0.00079185	Up	9.14663	4.47779
ENSG00000077150	NFKB2	-1.48235	6.29693	4.60761e-17	9.40402e-16	Down	26.7357	78.3704
ENSG00000077152	UBE2T	1.23526	5.51033	8.8075e-12	1.07641e-10	Up	130.115	58.0279
ENSG00000077232	DNAJC10	-1.03092	7.85444	1.09149e-09	1.05098e-08	Down	47.6643	102.186
ENSG00000077238	IL4R	-1.29526	5.02666	4.99285e-11	5.62143e-10	Down	9.34697	24.0653
ENSG00000077348	EXOSC5	1.97406	3.76458	1.32987e-08	1.10084e-07	Up	34.5944	9.29093
ENSG00000077420	APBB1IP	1.79168	4.37376	7.5261e-15	1.24549e-13	Up	17.4509	5.28043
ENSG00000077514	POLD3	1.19283	5.86206	4.83795e-11	5.46565e-10	Up	42.3939	19.45
ENSG00000077522	ACTN2	8.22124	-0.106912	1.74868e-12	2.31248e-11	Up	1.24557	0
ENSG00000077585	GPR137B	-1.27529	4.28122	1.02755e-07	7.50711e-07	Down	12.4438	31.5804
ENSG00000077684	JADE1	1.19997	5.64545	3.83582e-10	3.88728e-09	Up	23.6226	10.7716
ENSG00000077782	FGFR1	-1.25744	8.37826	8.2097e-13	1.12566e-11	Down	117.865	295.71
ENSG00000077942	FBLN1	-3.90181	10.0895	6.679e-66	1.09381e-63	Down	82.0785	1287.12
ENSG00000077943	ITGA8	-3.7844	1.89376	3.68926e-09	3.3066e-08	Down	0.158532	2.35461
ENSG00000078053	AMPH	6.82412	3.77714	1.79524e-58	2.48314e-56	Up	24.6849	0.240693
ENSG00000078098	FAP	-2.88076	6.99777	1.95513e-54	2.38235e-52	Down	18.99	146.76
ENSG00000078399	HOXA9	-1.778	3.76913	2.07622e-09	1.92231e-08	Down	9.36791	33.6942
ENSG00000078403	MLLT10	1.33119	5.02783	1.67879e-09	1.57644e-08	Up	23.191	9.66354
ENSG00000078579	FGF20	-2.37217	-0.174924	0.000112716	0.000492404	Down	0.24058	1.33148
ENSG00000078804	TP53INP2	-1.01067	5.57321	2.66368e-08	2.12669e-07	Down	11.2928	23.8643
ENSG00000078967	UBE2D4	-1.21785	3.546	0.000713315	0.00263341	Down	4.63304	11.2959
ENSG00000079134	THOC1	1.18375	4.90988	7.87573e-09	6.70929e-08	Up	36.5282	16.8512
ENSG00000079150	FKBP7	-2.83434	4.81938	9.2905e-39	6.89079e-37	Down	10.0089	74.9551
ENSG00000079156	OSBPL6	1.02615	4.55035	1.31296e-06	8.15706e-06	Up	11.4975	5.92596
ENSG00000079215	SLC1A3	6.99533	2.16789	4.51651e-32	2.38908e-30	Up	4.55271	0.0346262
ENSG00000079257	LXN	-3.14111	4.32575	8.30198e-36	5.26161e-34	Down	6.35172	58.8464
ENSG00000079308	TNS1	-1.95715	3.88882	1.43324e-12	1.91638e-11	Down	1.63307	6.65052
ENSG00000079335	CDC14A	1.48551	2.31777	1.80907e-05	9.23296e-05	Up	2.80903	1.0469
ENSG00000079337	RAPGEF3	-1.61227	1.79219	1.77623e-05	9.08348e-05	Down	0.827121	2.654
ENSG00000079435	LIPE	1.57662	2.58389	4.37005e-06	2.47947e-05	Up	11.542	4.07641
ENSG00000079462	PAFAH1B3	1.50314	4.39291	2.37554e-09	2.17778e-08	Up	82.2711	30.5399
ENSG00000079616	KIF22	1.4472	6.71037	3.00186e-17	6.24503e-16	Up	127.79	49.1824
ENSG00000079841	RIMS1	-3.75475	0.599945	3.62019e-10	3.67239e-09	Down	0.0701966	1.03801
ENSG00000080031	PTPRH	-2.1802	2.68864	3.78183e-08	2.95488e-07	Down	1.49114	7.07785
ENSG00000080546	SESN1	-1.49076	4.05999	1.44824e-09	1.37318e-08	Down	4.69381	13.8421
ENSG00000080561	MID2	-1.31169	3.55607	2.33076e-06	1.38741e-05	Down	4.49141	11.6947
ENSG00000080608	PUM3	1.21434	6.03843	4.87344e-13	6.81915e-12	Up	63.1746	28.5638
ENSG00000080823	MOK	2.39405	5.10524	2.0846e-33	1.15961e-31	Up	84.9185	16.9346
ENSG00000080824	HSP90AA1	1.58952	11.1635	4.54348e-20	1.1909e-18	Up	1502.22	523.74
ENSG00000080839	RBL1	1.17229	5.6925	6.09221e-10	6.05112e-09	Up	21.276	9.91621
ENSG00000080986	NDC80	1.44074	6.54105	7.29305e-17	1.46082e-15	Up	106.675	41.2373
ENSG00000081041	CXCL2	-4.28081	3.73138	1.14195e-36	7.56531e-35	Down	1.82698	37.4757
ENSG00000081059	TCF7	-2.06583	1.7359	2.93804e-06	1.71547e-05	Down	0.706477	3.10069
ENSG00000081189	MEF2C	-2.69294	1.71092	3.64457e-07	2.47374e-06	Down	0.572505	3.94581
ENSG00000081803	CADPS2	-1.92698	3.96448	3.06296e-13	4.36035e-12	Down	2.64956	10.5707
ENSG00000081853	PCDHGA2	-1.56331	0.725971	0.000926678	0.00334332	Down	0.394316	1.2346
ENSG00000082126	MPP4	1.47989	2.522	8.00726e-06	4.3537e-05	Up	6.56503	2.46947
ENSG00000082515	MRPL22	1.0911	5.10185	2.30508e-08	1.85923e-07	Up	96.6356	47.5888
ENSG00000082516	GEMIN5	1.78728	5.93833	2.18273e-25	8.21372e-24	Up	25.3593	7.70897
ENSG00000082781	ITGB5	-1.35112	7.14719	8.38079e-14	1.25929e-12	Down	40.7013	108.954
ENSG00000082898	XPO1	1.26981	8.86743	1.33355e-06	8.26741e-06	Up	278.978	121.285
ENSG00000082996	RNF13	-1.03112	6.04723	1.19557e-07	8.6789e-07	Down	32.154	68.9186
ENSG00000083444	PLOD1	-1.08354	8.87792	2.4842e-10	2.57098e-09	Down	157.753	350.793
ENSG00000083635	NUFIP1	1.33618	4.51731	7.0152e-10	6.92421e-09	Up	13.727	5.70279
ENSG00000083814	ZNF671	1.86984	2.29038	3.27801e-07	2.23904e-06	Up	4.79179	1.38314
ENSG00000083857	FAT1	-1.44716	9.02774	1.24992e-15	2.23273e-14	Down	50.845	145.455
ENSG00000084112	SSH1	-1.04856	6.89453	1.09559e-09	1.05443e-08	Down	15.1834	32.9504
ENSG00000084234	APLP2	-1.02695	9.36956	2.21857e-09	2.04302e-08	Down	219.642	469.595
ENSG00000084444	FAM234B	1.05197	3.59267	0.00015155	0.000646058	Up	5.39118	2.72277
ENSG00000084463	WBP11	1.07464	6.99916	3.07056e-10	3.13817e-09	Up	95.6093	47.6324
ENSG00000084636	COL16A1	-1.45085	6.9507	1.10399e-05	5.85942e-05	Down	53.5166	153.64
ENSG00000084774	CAD	1.49354	7.04456	3.10103e-13	4.41148e-12	Up	46.1817	17.2209
ENSG00000085063	CD59	-1.89276	9.45264	2.67064e-27	1.11346e-25	Down	305.368	1189.87
ENSG00000085117	CD82	-1.97369	5.93889	3.67895e-28	1.61267e-26	Down	36.644	151.082
ENSG00000085563	ABCB1	-3.21387	1.94962	3.60281e-13	5.10756e-12	Down	0.427748	4.20011
ENSG00000085662	AKR1B1	-3.32502	10.0939	4.21493e-51	4.66399e-49	Down	236.776	2489.95
ENSG00000085840	ORC1	1.91864	5.52179	1.40828e-25	5.33868e-24	Up	34.0303	9.44157
ENSG00000085871	MGST2	-4.09009	3.31122	5.50447e-30	2.65759e-28	Down	2.62749	47.4067
ENSG00000085872	CHERP	1.12299	5.28608	7.11201e-07	4.6175e-06	Up	22.4267	10.8231
ENSG00000085999	RAD54L	1.97929	5.3248	1.67754e-22	5.2349e-21	Up	42.307	11.2435
ENSG00000086061	DNAJA1	1.53098	8.03012	5.00757e-19	1.19475e-17	Up	249.838	90.6933
ENSG00000086289	EPDR1	7.37153	-0.8635	5.03369e-08	3.85646e-07	Up	1.29229	0
ENSG00000086300	SNX10	-5.01061	1.41532	2.43666e-18	5.49349e-17	Down	0.0909662	3.27231
ENSG00000086475	SEPHS1	1.7347	5.57422	8.16736e-22	2.40567e-20	Up	96.352	30.343
ENSG00000086589	RBM22	1.04145	6.16302	7.55784e-10	7.42046e-09	Up	65.9183	33.6064
ENSG00000086696	HSD17B2	-12.2142	3.83791	1.50914e-73	2.88725e-71	Down	0	45.3129
ENSG00000087076	HSD17B14	-3.65348	1.95191	3.75867e-09	3.36145e-08	Down	0.987299	13.0102
ENSG00000087086	FTL	-1.79238	11.4419	8.18943e-25	2.94116e-23	Down	2691.45	9782.23
ENSG00000087095	NLK	1.28504	5.01971	3.49239e-11	4.00869e-10	Up	22.2572	9.57948
ENSG00000087116	ADAMTS2	1.56215	5.72053	3.55744e-19	8.57767e-18	Up	25.8444	9.18619
ENSG00000087191	PSMC5	1.02052	7.46898	1.46558e-09	1.38898e-08	Up	280.111	144.874
ENSG00000087245	MMP2	-3.26718	9.48222	1.93323e-65	3.06784e-63	Down	87.7267	886.262
ENSG00000087263	OGFOD1	1.06498	6.62368	2.96825e-10	3.04271e-09	Up	110.358	55.3315
ENSG00000087299	L2HGDH	1.68194	3.34008	2.45935e-08	1.97355e-07	Up	10.9596	3.56835
ENSG00000087303	NID2	-2.71205	7.18974	2.05089e-45	1.93473e-43	Down	16.3728	112.565
ENSG00000087586	AURKA	2.62506	7.71999	9.99819e-49	1.04425e-46	Up	275.749	46.9076
ENSG00000087995	METTL2A	1.0853	4.10494	5.02637e-06	2.82135e-05	Up	18.7121	9.25652
ENSG00000088035	ALG6	1.06317	2.8168	0.00103323	0.00368553	Up	8.49057	4.25462
ENSG00000088205	DDX18	1.10386	7.07507	1.01887e-10	1.10356e-09	Up	87.3474	42.6424
ENSG00000088247	KHSRP	1.08001	7.73814	1.10133e-07	8.02039e-07	Up	237.704	117.988
ENSG00000088298	EDEM2	-1.40865	5.29978	1.28666e-13	1.90312e-12	Down	17.5809	48.9635
ENSG00000088325	TPX2	1.59422	8.52343	9.26929e-20	2.35424e-18	Up	231.192	80.3531
ENSG00000088356	PDRG1	1.64912	4.94896	7.1588e-17	1.43534e-15	Up	55.9793	18.7295
ENSG00000088682	COQ9	1.00736	5.14885	1.23552e-07	8.93718e-07	Up	54.1158	28.2437
ENSG00000088808	PPP1R13B	1.39305	3.60236	9.03222e-05	0.000402741	Up	9.2123	3.68406
ENSG00000088826	SMOX	-1.1691	4.50352	2.14764e-07	1.50666e-06	Down	9.80299	23.1149
ENSG00000088882	CPXM1	1.65037	0.929399	0.000331793	0.0013163	Up	1.78542	0.590589
ENSG00000088986	DYNLL1	1.05749	7.31068	7.88162e-10	7.72723e-09	Up	618.954	312.072
ENSG00000089091	DZANK1	1.42934	1.88516	0.00015651	0.000665678	Up	2.37091	0.926226
ENSG00000089127	OAS1	2.89129	7.13338	1.9553e-57	2.59915e-55	Up	270.475	38.2323
ENSG00000089195	TRMT6	1.17953	4.92351	2.81791e-09	2.56038e-08	Up	27.4135	12.6933
ENSG00000089225	TBX5	-1.8811	5.53601	8.54836e-24	2.87818e-22	Down	8.93763	34.5502
ENSG00000089486	CDIP1	2.53685	4.33529	1.74327e-25	6.59637e-24	Up	22.7013	4.10266
ENSG00000089685	BIRC5	1.62422	7.18568	5.86351e-18	1.29206e-16	Up	137.318	46.7566
ENSG00000089723	OTUB2	1.74708	1.25123	2.39453e-05	0.00011915	Up	1.40559	0.434157
ENSG00000089876	DHX32	-1.10082	6.1526	1.41945e-10	1.5087e-09	Down	23.7897	53.5289
ENSG00000089902	RCOR1	2.61292	1.23108	6.98021e-08	5.21884e-07	Up	4.69276	0.79987
ENSG00000090006	LTBP4	-1.66539	3.75623	4.60875e-10	4.63843e-09	Down	11.2749	37.5307
ENSG00000090273	NUDC	1.35308	7.17695	6.9506e-15	1.15585e-13	Up	184.958	75.9867
ENSG00000090339	ICAM1	-1.90441	6.45965	5.46051e-28	2.37834e-26	Down	17.4569	68.5848
ENSG00000090372	STRN4	1.1566	6.2759	3.99592e-09	3.56119e-08	Up	74.6519	35.1741
ENSG00000090376	IRAK3	4.57987	1.58035	1.2649e-18	2.92916e-17	Up	1.3873	0.0624092
ENSG00000090530	P3H2	-1.41767	4.54099	1.99243e-10	2.08736e-09	Down	7.95899	22.3128
ENSG00000090581	GNPTG	-1.06735	4.97891	1.65292e-05	8.49962e-05	Down	28.6944	63.1745
ENSG00000090776	EFNB1	-1.03889	3.57497	0.000349201	0.00137842	Down	3.4194	7.38657
ENSG00000090889	KIF4A	1.51791	6.70153	2.52177e-18	5.67912e-17	Up	53.6867	19.6778
ENSG00000090975	PITPNM2	1.08826	2.88144	0.000572522	0.00216039	Up	3.67808	1.81399
ENSG00000091127	PUS7	1.4791	5.35566	1.02795e-12	1.40101e-11	Up	31.9796	12.0332
ENSG00000091136	LAMB1	-1.19783	8.68225	2.06805e-12	2.71205e-11	Down	67.2537	161.869
ENSG00000091490	SEL1L3	-1.59402	5.18701	1.55137e-15	2.74486e-14	Down	7.0005	22.1699
ENSG00000091651	ORC6	1.71265	5.34993	1.96875e-17	4.1378e-16	Up	68.8675	22.0806
ENSG00000092068	SLC7A8	-6.49147	4.27258	4.83245e-70	8.75443e-68	Down	0.228872	22.4197
ENSG00000092094	OSGEP	1.12176	4.65085	1.79975e-07	1.27733e-06	Up	33.8867	16.3451
ENSG00000092096	SLC22A17	-1.76033	3.4127	2.76694e-07	1.90955e-06	Down	3.72511	13.2852
ENSG00000092140	G2E3	1.11845	5.3941	1.24349e-09	1.18785e-08	Up	28.4524	13.7404
ENSG00000092208	GEMIN2	1.91637	3.66893	6.43397e-12	7.9921e-11	Up	35.3527	9.82109
ENSG00000092295	TGM1	2.05686	0.196458	0.00181433	0.00611478	Up	1.83089	0.467868
ENSG00000092345	DAZL	-8.28007	0.123639	8.6427e-10	8.40897e-09	Down	0	1.69253
ENSG00000092470	WDR76	1.10974	5.98678	8.81902e-11	9.64392e-10	Up	54.3807	26.4487
ENSG00000092529	CAPN3	-1.54388	1.41678	0.000527499	0.00201013	Down	0.901467	2.7501
ENSG00000092607	TBX15	1.1768	4.26657	7.131e-07	4.62837e-06	Up	11.2634	5.21698
ENSG00000092820	EZR	2.01776	8.01425	1.72114e-30	8.5311e-29	Up	200.501	51.9579
ENSG00000092853	CLSPN	1.51221	5.80774	1.22725e-17	2.63069e-16	Up	39.0718	14.376
ENSG00000092964	DPYSL2	-1.05088	7.40692	5.18364e-10	5.19404e-09	Down	35.0682	76.2299
ENSG00000092969	TGFB2	5.89716	5.71576	6.34662e-137	4.19102e-134	Up	45.3695	0.797483
ENSG00000093009	CDC45	1.54833	5.86919	7.39291e-19	1.74355e-17	Up	74.2627	26.6606
ENSG00000093217	XYLB	1.23032	2.44169	0.000237896	0.000972437	Up	4.82081	2.15121
ENSG00000094631	HDAC6	1.11336	3.9317	4.62464e-05	0.000217135	Up	19.0338	9.2487
ENSG00000094804	CDC6	1.79787	6.92662	6.12433e-25	2.23081e-23	Up	104.113	31.4098
ENSG00000094880	CDC23	1.63173	6.28899	3.12665e-21	8.90205e-20	Up	62.8772	21.2803
ENSG00000094914	AAAS	1.18295	5.83911	4.17745e-12	5.31489e-11	Up	77.0119	35.5795
ENSG00000095002	MSH2	1.5442	6.69175	1.54142e-19	3.85279e-18	Up	73.2599	26.3591
ENSG00000095015	MAP3K1	1.47032	4.55593	4.32609e-11	4.91724e-10	Up	7.01519	2.65101
ENSG00000095203	EPB41L4B	3.29675	2.31327	9.23301e-11	1.00644e-09	Up	3.26106	0.336408
ENSG00000095303	PTGS1	-6.89125	7.75213	4.95986e-188	1.01533e-184	Down	1.56643	195.747
ENSG00000095319	NUP188	1.3672	7.62499	2.33223e-15	4.06325e-14	Up	79.4606	32.3236
ENSG00000095739	BAMBI	2.35606	3.13237	7.80265e-14	1.1762e-12	Up	12.2302	2.49892
ENSG00000096060	FKBP5	3.89618	4.02206	4.05051e-42	3.55871e-40	Up	11.6288	0.819072
ENSG00000096171	VARS	1.52811	3.39081	1.70825e-07	1.21633e-06	Up	15.776	5.72301
ENSG00000096384	HSP90AB1	1.15388	11.0081	2.44064e-11	2.85011e-10	Up	1664.37	784.882
ENSG00000097021	ACOT7	1.76336	5.96665	4.18453e-19	1.00189e-17	Up	127.329	39.4205
ENSG00000097046	CDC7	1.49775	4.62554	6.63122e-12	8.20228e-11	Up	19.2906	7.15338
ENSG00000099194	SCD	-2.96396	10.5014	2.82829e-59	3.96561e-57	Down	87.5237	716.591
ENSG00000099219	ERMP1	-2.23878	4.57527	8.41818e-24	2.8437e-22	Down	2.23502	11.0703
ENSG00000099246	RAB18	1.14817	6.65168	1.72833e-11	2.05224e-10	Up	137.763	65.1973
ENSG00000099284	H2AFY2	4.51741	3.12875	8.83824e-30	4.18814e-28	Up	13.1964	0.583604
ENSG00000099330	OCEL1	-1.04321	2.86813	0.00103027	0.00367625	Down	8.29822	17.9293
ENSG00000099377	HSD3B7	-2.74907	4.34481	1.28974e-16	2.5338e-15	Down	3.91795	27.7106
ENSG00000099783	HNRNPM	1.03151	8.01887	8.18561e-10	8.00227e-09	Up	351.033	180.185
ENSG00000099800	TIMM13	1.30802	4.73214	7.10125e-06	3.89731e-05	Up	47.7105	20.2706
ENSG00000099817	POLR2E	1.03908	6.58759	1.76294e-08	1.44069e-07	Up	199.004	101.684
ENSG00000099821	POLRMT	1.37431	4.4076	6.4794e-08	4.8693e-07	Up	23.6921	9.61478
ENSG00000099860	GADD45B	1.83347	4.65431	1.2634e-15	2.25484e-14	Up	52.2839	15.4298
ENSG00000099864	PALM	5.25583	0.625485	8.36925e-15	1.37723e-13	Up	2.32574	0.0600876
ENSG00000099899	TRMT2A	1.02654	4.53441	2.5328e-06	1.49896e-05	Up	44.4766	22.9321
ENSG00000099901	RANBP1	1.77231	6.75921	6.01069e-21	1.66727e-19	Up	443.488	136.304
ENSG00000099953	MMP11	-2.7729	2.80928	1.13506e-15	2.03645e-14	Down	1.21496	8.74222
ENSG00000099974	DDTL	1.75633	0.985744	8.67153e-05	0.000388265	Up	3.11282	0.958619
ENSG00000099995	SF3A1	1.1291	7.46242	3.93561e-10	3.98447e-09	Up	98.4697	47.2527
ENSG00000100028	SNRPD3	1.30177	6.67322	1.98265e-14	3.15115e-13	Up	303.076	129.015
ENSG00000100029	PES1	1.21851	6.918	1.57874e-12	2.10269e-11	Up	136.256	61.4329
ENSG00000100038	TOP3B	1.19665	4.74583	3.79506e-09	3.39252e-08	Up	33.0263	15.1125
ENSG00000100065	CARD10	1.31621	3.95608	6.02204e-05	0.000277152	Up	13.2137	5.58974
ENSG00000100100	PIK3IP1	-3.55128	2.55217	1.12769e-15	2.02499e-14	Down	0.609851	7.6157
ENSG00000100104	SRRD	1.09548	5.04348	1.00292e-08	8.43497e-08	Up	40.1689	19.7175
ENSG00000100124	ANKRD54	1.29391	5.18109	2.61804e-11	3.04857e-10	Up	40.5617	17.3702
ENSG00000100138	SNU13	1.04689	7.12432	8.29923e-10	8.10174e-09	Up	285.872	145.205
ENSG00000100139	MICALL1	1.121	6.36116	2.55577e-10	2.64105e-09	Up	55.3245	26.7074
ENSG00000100142	POLR2F	1.1792	5.03753	1.61812e-09	1.52367e-08	Up	148.838	69.0228
ENSG00000100147	CCDC134	1.40671	2.78351	1.79505e-05	9.17055e-05	Up	13.4042	5.31987
ENSG00000100151	PICK1	1.10127	4.06902	5.80548e-06	3.23209e-05	Up	26.7042	13.0494
ENSG00000100162	CENPM	1.98719	4.16117	7.68961e-12	9.45997e-11	Up	59.3964	15.7899
ENSG00000100167	2017-09-03	2.61906	1.36694	1.34436e-08	1.11149e-07	Up	1.51784	0.255572
ENSG00000100196	KDELR3	-1.8771	6.68726	1.59946e-26	6.40755e-25	Down	48.1346	185.522
ENSG00000100206	DMC1	4.15635	2.60824	2.28444e-25	8.56498e-24	Up	13.4178	0.791217
ENSG00000100216	TOMM22	1.26999	6.21863	6.08484e-14	9.30267e-13	Up	126.727	55.132
ENSG00000100227	POLDIP3	1.04141	6.77646	1.36859e-09	1.30007e-08	Up	67.4167	34.3732
ENSG00000100234	TIMP3	-2.19069	9.52877	3.79081e-34	2.17982e-32	Down	82.837	396.804
ENSG00000100242	SUN2	1.00362	4.75316	8.30381e-05	0.000373188	Up	28.6618	15.0372
ENSG00000100297	MCM5	1.77426	7.55234	6.0892e-24	2.07408e-22	Up	238.662	73.2097
ENSG00000100299	ARSA	-1.09154	3.61733	0.00048908	0.00187736	Down	7.51093	16.8331
ENSG00000100304	TTLL12	1.68216	5.29963	6.48432e-13	8.9629e-12	Up	30.9956	10.1566
ENSG00000100342	APOL1	1.1638	3.43534	0.000124338	0.000538011	Up	11.8453	5.52409
ENSG00000100350	FOXRED2	1.33032	5.71676	6.62534e-10	6.54888e-09	Up	33.3874	13.957
ENSG00000100401	RANGAP1	1.13322	8.12725	9.06617e-09	7.66915e-08	Up	186.08	89.0328
ENSG00000100410	PHF5A	1.05416	5.42014	7.99961e-08	5.9226e-07	Up	107.291	54.1291
ENSG00000100413	POLR3H	1.05317	6.33405	4.64252e-10	4.67012e-09	Up	63.6179	32.1636
ENSG00000100416	TRMU	1.7397	5.46866	2.56342e-21	7.34956e-20	Up	72.7882	22.8689
ENSG00000100425	BRD1	1.06959	4.94605	2.0046e-07	1.41309e-06	Up	14.4807	7.2502
ENSG00000100473	COCH	5.40127	1.47901	1.56694e-21	4.53703e-20	Up	5.76416	0.136778
ENSG00000100479	POLE2	2.30513	4.35691	1.70782e-22	5.31318e-21	Up	42.1187	8.94916
ENSG00000100504	PYGL	2.04541	6.44101	2.93437e-30	1.42683e-28	Up	77.8153	19.7583
ENSG00000100577	GSTZ1	1.1506	3.27825	0.000113199	0.000494196	Up	20.311	9.62036
ENSG00000100583	SAMD15	1.78909	1.44383	7.37588e-05	0.000333979	Up	2.4335	0.747566
ENSG00000100591	AHSA1	1.37909	7.06557	2.41112e-15	4.19355e-14	Up	405.022	163.333
ENSG00000100592	DAAM1	1.13797	4.00987	1.96209e-05	9.94208e-05	Up	13.9704	6.65157
ENSG00000100601	ALKBH1	1.12667	4.30189	8.22235e-07	5.29141e-06	Up	20.0696	9.63166
ENSG00000100612	DHRS7	-2.54929	5.85314	1.12336e-41	9.62184e-40	Down	22.0667	135.489
ENSG00000100625	SIX4	-1.75816	4.58957	9.90316e-16	1.79088e-14	Down	3.7167	13.1971
ENSG00000100626	GALNT16	3.61413	0.909267	5.48633e-12	6.87335e-11	Up	1.71314	0.140082
ENSG00000100629	CEP128	1.26245	4.19607	2.94827e-07	2.0253e-06	Up	9.98843	4.3711
ENSG00000100647	SUSD6	-1.52376	5.37163	3.79324e-13	5.36637e-12	Down	6.00505	18.1061
ENSG00000100714	MTHFD1	1.12254	7.72744	3.29402e-11	3.79377e-10	Up	160.079	77.1433
ENSG00000100726	TELO2	1.36673	4.5067	1.27814e-05	6.70547e-05	Up	27.0876	11.0518
ENSG00000100739	BDKRB1	-2.93224	3.38442	1.8619e-20	5.03499e-19	Down	2.308	18.5085
ENSG00000100749	VRK1	1.28474	5.47464	1.02068e-12	1.39203e-11	Up	60.0137	25.8492
ENSG00000100784	RPS6KA5	2.45976	1.34511	1.19359e-08	9.95278e-08	Up	2.26293	0.430862
ENSG00000100842	EFS	-2.2634	3.20846	1.9601e-11	2.31804e-10	Down	1.53178	7.74225
ENSG00000100867	DHRS2	4.45099	1.89828	2.53281e-19	6.20204e-18	Up	6.05284	0.299793
ENSG00000100906	NFKBIA	-1.92297	6.78326	1.14166e-26	4.59152e-25	Down	49.3855	196.483
ENSG00000100918	REC8	1.75565	0.858355	0.00156959	0.00537398	Up	8.88167	2.7803
ENSG00000100941	PNN	1.5414	6.73204	2.97076e-18	6.66095e-17	Up	66.1766	23.8611
ENSG00000101000	PROCR	-1.13231	5.27442	2.34692e-09	2.15443e-08	Down	29.864	68.6858
ENSG00000101003	GINS1	2.18892	5.3957	8.87745e-27	3.59151e-25	Up	33.453	7.70752
ENSG00000101017	CD40	1.41658	1.32119	0.00085081	0.00309689	Up	3.76568	1.45944
ENSG00000101057	MYBL2	3.45348	7.83085	9.3903e-66	1.51361e-63	Up	237.652	22.7885
ENSG00000101104	PABPC1L	1.23512	3.54378	1.85156e-05	9.41931e-05	Up	16.0713	7.13886
ENSG00000101132	PFDN4	1.49356	5.10875	1.27906e-12	1.71696e-11	Up	173.092	64.3481
ENSG00000101138	CSTF1	1.16598	6.00062	3.63401e-12	4.64949e-11	Up	73.4674	34.3528
ENSG00000101146	RAE1	2.10033	6.83546	4.34857e-32	2.31132e-30	Up	161.766	39.5991
ENSG00000101150	TPD52L2	1.27455	8.35766	9.46499e-14	1.41739e-12	Up	312.17	135.393
ENSG00000101152	DNAJC5	1.37273	7.29007	9.76345e-13	1.33512e-11	Up	61.6144	24.9753
ENSG00000101158	NELFCD	1.69132	5.08811	1.16162e-12	1.57168e-11	Up	65.5182	21.242
ENSG00000101161	PRPF6	1.61015	7.57308	2.63171e-20	7.06078e-19	Up	139.456	47.9415
ENSG00000101166	PRELID3B	1.31722	7.18744	3.49729e-14	5.46095e-13	Up	136.104	57.2882
ENSG00000101181	MTG2	2.31591	5.42556	5.11823e-24	1.74917e-22	Up	89.1312	18.8472
ENSG00000101182	PSMA7	1.81004	8.24766	7.51068e-26	2.88464e-24	Up	872.251	261.008
ENSG00000101189	MRGBP	1.81398	6.16281	9.93741e-25	3.55024e-23	Up	109.255	32.6293
ENSG00000101191	DIDO1	2.3443	7.10528	4.44097e-36	2.84988e-34	Up	63.2169	13.0658
ENSG00000101193	GID8	2.13265	5.96601	2.61487e-34	1.53378e-32	Up	109.157	26.1141
ENSG00000101199	ARFGAP1	1.54229	6.83789	7.32133e-17	1.46505e-15	Up	136.976	49.3804
ENSG00000101210	EEF1A2	6.64418	6.25734	1.44884e-152	1.14073e-149	Up	129.381	1.38075
ENSG00000101216	GMEB2	1.55551	4.68658	1.61375e-09	1.52025e-08	Up	13.1411	4.70358
ENSG00000101220	C20orf27	1.71769	4.86661	2.19582e-09	2.0248e-08	Up	57.5893	18.4345
ENSG00000101230	ISM1	-10.1022	1.78063	1.3614e-28	6.09831e-27	Down	0	3.9607
ENSG00000101246	ARFRP1	1.30121	1.17852	0.00284143	0.00915871	Up	8.77984	3.70088
ENSG00000101255	TRIB3	-1.24561	5.54018	8.49466e-12	1.04004e-10	Down	16.9036	42.0794
ENSG00000101265	RASSF2	-3.77216	3.92555	1.82282e-36	1.19599e-34	Down	0.542362	7.77513
ENSG00000101310	SEC23B	1.08474	6.54534	1.25457e-10	1.34392e-09	Up	60.6237	29.992
ENSG00000101311	FERMT1	3.8361	1.10656	1.82021e-11	2.15759e-10	Up	1.60166	0.107879
ENSG00000101342	TLDC2	2.91104	0.585316	4.21955e-07	2.83394e-06	Up	2.78412	0.385837
ENSG00000101347	SAMHD1	2.31301	8.33601	2.04599e-39	1.55124e-37	Up	163.176	34.4506
ENSG00000101361	NOP56	1.91034	7.9719	1.45542e-28	6.49105e-27	Up	471.695	131.654
ENSG00000101365	IDH3B	1.19282	6.37351	2.41835e-12	3.15124e-11	Up	136.26	62.5214
ENSG00000101367	MAPRE1	1.55288	8.03617	6.10458e-20	1.58587e-18	Up	224.119	80.1475
ENSG00000101384	JAG1	-1.37901	4.7342	5.44129e-10	5.4389e-09	Down	3.6486	9.95634
ENSG00000101391	CDK5RAP1	1.31743	5.43199	3.11735e-13	4.43162e-12	Up	55.8055	23.4962
ENSG00000101407	TTI1	1.48547	5.71545	1.68704e-17	3.56402e-16	Up	29.6609	11.1189
ENSG00000101412	E2F1	1.63472	5.87178	4.42591e-17	9.05123e-16	Up	53.3739	18.0637
ENSG00000101413	RPRD1B	1.04922	5.73139	1.93633e-09	1.79931e-08	Up	32.8424	16.6444
ENSG00000101425	BPI	-6.68274	-1.25677	8.25557e-06	4.48038e-05	Down	0	2.47832
ENSG00000101442	ACTR5	1.27238	3.28046	1.24038e-05	6.52747e-05	Up	9.35671	4.06756
ENSG00000101447	FAM83D	1.90479	6.36837	5.51525e-26	2.14237e-24	Up	81.2661	22.7928
ENSG00000101457	DNTTIP1	1.2424	5.4183	7.71273e-12	9.47703e-11	Up	80.9247	35.8994
ENSG00000101493	ZNF516	-2.30855	2.21962	2.6908e-07	1.85967e-06	Down	0.898628	4.66462
ENSG00000101546	RBFA	1.42638	4.4089	2.19918e-10	2.29106e-09	Up	36.553	14.2495
ENSG00000101557	USP14	1.0606	7.4933	6.11008e-10	6.06593e-09	Up	134.136	67.462
ENSG00000101624	CEP76	1.13196	4.29226	1.42264e-05	7.39725e-05	Up	16.8081	8.04987
ENSG00000101670	LIPG	-5.31549	2.28976	7.77744e-28	3.366e-26	Down	0.0828568	3.56136
ENSG00000101811	CSTF2	1.11961	5.39973	1.1156e-09	1.07218e-08	Up	45.456	21.9594
ENSG00000101825	MXRA5	-8.76715	8.35086	1.62264e-236	1.10723e-232	Down	0.212399	97.2694
ENSG00000101868	POLA1	1.21543	5.91483	1.25885e-12	1.69316e-11	Up	21.9864	9.93741
ENSG00000101911	PRPS2	1.24432	5.65836	1.0669e-12	1.45216e-11	Up	45.7489	20.2664
ENSG00000101938	CHRDL1	2.67906	4.16845	1.20807e-26	4.84911e-25	Up	17.4703	2.85677
ENSG00000101945	SUV39H1	1.59428	4.80171	8.27945e-14	1.24532e-12	Up	21.9238	7.63308
ENSG00000101955	SRPX	-1.89909	4.29389	6.09448e-16	1.12905e-14	Down	7.2824	28.516
ENSG00000102030	NAA10	1.03013	4.81415	3.76525e-07	2.54805e-06	Up	77.1683	39.6106
ENSG00000102098	SCML2	1.59822	3.49986	9.6647e-09	8.14516e-08	Up	6.44203	2.23178
ENSG00000102103	PQBP1	1.13014	4.89843	8.60504e-09	7.30626e-08	Up	82.0614	39.3076
ENSG00000102172	SMS	1.59188	7.31963	1.54202e-20	4.2033e-19	Up	217.028	75.5371
ENSG00000102265	TIMP1	-1.17091	8.47056	1.18878e-11	1.43319e-10	Down	476.001	1124.56
ENSG00000102349	KLF8	-4.7686	2.01175	2.24893e-22	6.89189e-21	Down	0.0822878	2.41121
ENSG00000102359	SRPX2	-1.05141	5.00723	5.38906e-08	4.11113e-07	Down	15.2031	33.0582
ENSG00000102384	CENPI	1.19275	5.16323	4.75606e-10	4.77964e-09	Up	29.9647	13.7639
ENSG00000102409	BEX4	1.36746	4.27112	2.51594e-09	2.2962e-08	Up	37.4952	15.2408
ENSG00000102452	NALCN	1.43814	1.36368	0.000476955	0.00183426	Up	1.97245	0.754748
ENSG00000102547	CAB39L	-1.28	4.16192	5.41908e-07	3.58778e-06	Down	6.28036	16.0035
ENSG00000102554	KLF5	-2.08653	4.84497	2.16805e-23	7.08979e-22	Down	6.46883	28.8271
ENSG00000102575	ACP5	-6.72222	2.6644	3.28149e-34	1.90839e-32	Down	0.175493	21.2689
ENSG00000102738	MRPS31	1.11834	4.18581	1.86977e-06	1.13176e-05	Up	33.5479	16.204
ENSG00000102743	SLC25A15	1.2676	2.36504	0.000280707	0.00113162	Up	7.39172	3.22815
ENSG00000102760	RGCC	-10.1556	5.94869	1.23885e-190	3.0789e-187	Down	0.200241	248.03
ENSG00000102802	MEDAG	3.69976	-0.0355805	6.87237e-08	5.14009e-07	Up	1.17013	0.0985551
ENSG00000102804	TSC22D1	-1.66809	6.99203	3.9828e-20	1.05151e-18	Down	40.8586	136.236
ENSG00000102837	OLFM4	-12.1287	3.7538	2.55771e-69	4.59288e-67	Down	0	14.2807
ENSG00000102878	HSF4	-2.51394	0.907013	0.00144181	0.00497225	Down	1.03631	6.2873
ENSG00000102879	CORO1A	2.6221	1.66945	7.20489e-05	0.000326453	Up	6.69832	1.16305
ENSG00000102890	ELMO3	1.42822	0.754129	0.00307846	0.00985753	Up	1.74016	0.685241
ENSG00000102897	LYRM1	-1.28636	4.24446	1.22e-07	8.84374e-07	Down	15.5867	39.9316
ENSG00000102898	NUTF2	1.04932	6.71866	7.33125e-10	7.20144e-09	Up	215.564	109.255
ENSG00000102900	NUP93	1.88132	7.22991	9.13521e-27	3.6885e-25	Up	135.689	38.6386
ENSG00000102901	CENPT	1.57843	4.88743	8.05541e-15	1.32986e-13	Up	40.5003	14.2376
ENSG00000102904	TSNAXIP1	1.38325	0.779038	0.00232357	0.00763741	Up	2.01313	0.798333
ENSG00000102921	N4BP1	1.05135	6.40075	2.1421e-09	1.97884e-08	Up	51.4581	26.0363
ENSG00000102967	DHODH	2.15661	3.26866	4.72462e-12	5.96654e-11	Up	16.0796	3.79573
ENSG00000102977	ACD	1.39696	4.53175	1.04608e-09	1.01059e-08	Up	42.3061	16.8764
ENSG00000102981	PARD6A	1.60062	0.610659	0.000712809	0.00263202	Up	3.0249	1.05226
ENSG00000102996	MMP15	2.9858	2.89216	6.88139e-16	1.26909e-14	Up	4.65025	0.621308
ENSG00000103034	NDRG4	-1.29876	3.24742	9.45405e-06	5.07963e-05	Down	3.78815	9.7804
ENSG00000103061	SLC7A6OS	1.03813	4.85765	1.91103e-07	1.34992e-06	Up	18.4053	9.39994
ENSG00000103064	SLC7A6	1.25909	6.5286	1.54925e-12	2.06745e-11	Up	49.9519	21.8889
ENSG00000103121	CMC2	1.23415	4.80039	2.01396e-09	1.8689e-08	Up	104.362	46.5701
ENSG00000103168	TAF1C	1.50915	4.77167	1.20788e-07	8.76203e-07	Up	33.1309	12.2305
ENSG00000103175	WFDC1	-5.25626	0.791605	1.36534e-14	2.20598e-13	Down	0.0406352	1.79416
ENSG00000103194	USP10	1.37958	7.34355	3.1033e-11	3.58306e-10	Up	133.277	53.7668
ENSG00000103227	LMF1	-2.66533	3.10374	5.80041e-13	8.06112e-12	Down	2.8871	19.3274
ENSG00000103241	FOXF1	-2.60647	4.84722	8.76955e-29	3.96294e-27	Down	4.72662	30.2338
ENSG00000103245	NARFL	1.00642	3.94298	0.000845015	0.00307854	Up	17.4399	9.13603
ENSG00000103248	MTHFSD	1.0784	3.47227	0.000167941	0.000709875	Up	18.0054	8.96173
ENSG00000103274	NUBP1	1.11194	4.53632	1.80081e-07	1.27735e-06	Up	46.6301	22.6458
ENSG00000103381	CPPED1	1.25897	5.04562	6.09475e-11	6.79551e-10	Up	25.9989	11.4011
ENSG00000103423	DNAJA3	1.15477	6.30464	7.36969e-12	9.07731e-11	Up	63.1987	29.7754
ENSG00000103449	SALL1	-4.89166	4.8622	4.86173e-82	1.08179e-79	Down	0.630877	19.7001
ENSG00000103485	QPRT	1.16544	3.25056	5.74411e-05	0.000265375	Up	10.3455	4.83856
ENSG00000103489	XYLT1	-1.87075	5.4568	1.08674e-23	3.62913e-22	Down	2.64751	10.1623
ENSG00000103490	PYCARD	-1.43349	2.55165	3.85674e-05	0.000183736	Down	8.69915	24.7475
ENSG00000103495	MAZ	1.17821	6.80681	6.43725e-10	6.37528e-09	Up	228.448	105.992
ENSG00000103550	KNOP1	1.26411	4.67193	2.13415e-09	1.97238e-08	Up	26.2528	11.4771
ENSG00000103599	IQCH	1.36715	1.23563	0.00119427	0.00419347	Up	2.0096	0.810944
ENSG00000103647	CORO2B	-2.42037	3.92841	2.13254e-19	5.266e-18	Down	2.10589	11.8372
ENSG00000103653	CSK	1.17312	5.83358	9.46369e-11	1.02994e-09	Up	68.8645	32.0748
ENSG00000103740	ACSBG1	2.11138	-0.0922767	0.00157744	0.00539817	Up	1.81956	0.454578
ENSG00000103811	CTSH	2.28104	3.08291	3.9274e-12	5.01233e-11	Up	32.1758	6.93084
ENSG00000103888	CEMIP	-5.24955	9.11432	8.07615e-118	3.84481e-115	Down	6.29339	251.28
ENSG00000103942	HOMER2	3.40784	1.49512	1.36259e-12	1.8243e-11	Up	1.99013	0.191854
ENSG00000103995	CEP152	2.76253	5.4224	2.10721e-38	1.53511e-36	Up	31.2741	4.84262
ENSG00000104081	BMF	-2.33952	1.75934	1.22665e-08	1.02035e-07	Down	0.528405	2.80902
ENSG00000104129	DNAJC17	1.01697	3.49747	0.000378974	0.00148308	Up	27.6319	14.3557
ENSG00000104131	EIF3J	1.32074	6.58285	7.21562e-15	1.19798e-13	Up	124.284	52.1945
ENSG00000104147	OIP5	1.62231	3.319	1.35792e-07	9.76055e-07	Up	21.0293	7.18967
ENSG00000104177	MYEF2	1.15069	4.36987	2.95895e-07	2.03196e-06	Up	18.9695	8.95272
ENSG00000104290	FZD3	1.66792	2.0954	7.66597e-06	4.18368e-05	Up	2.63277	0.861914
ENSG00000104312	RIPK2	-1.13948	5.02405	4.41084e-08	3.41895e-07	Down	12.5891	29.0791
ENSG00000104313	EYA1	-9.69402	1.38469	2.72921e-23	8.85415e-22	Down	0	2.16021
ENSG00000104321	TRPA1	-3.27672	2.42936	2.35132e-10	2.44334e-09	Down	0.700605	7.22766
ENSG00000104324	CPQ	-1.65073	4.85213	3.48079e-16	6.55521e-15	Down	13.8109	45.5035
ENSG00000104325	DECR1	-1.21954	5.37422	1.79966e-10	1.89511e-09	Down	40.4958	98.9275
ENSG00000104327	CALB1	-3.01228	1.82536	2.44961e-10	2.53775e-09	Down	2.7281	23.028
ENSG00000104332	SFRP1	-1.55216	9.94092	2.84346e-19	6.91312e-18	Down	174.506	536.948
ENSG00000104341	LAPTM4B	2.31692	7.52749	1.18616e-39	9.12849e-38	Up	179.789	37.8501
ENSG00000104361	NIPAL2	-2.01573	4.52992	3.73902e-14	5.82507e-13	Down	4.02697	17.1125
ENSG00000104368	PLAT	-1.80779	7.63777	2.2653e-24	7.96785e-23	Down	52.6616	193.442
ENSG00000104415	WISP1	-7.69435	2.93087	1.48266e-40	1.19025e-38	Down	0.0313081	7.70184
ENSG00000104419	NDRG1	-3.00917	6.42899	2.6224e-51	2.9335e-49	Down	14.8572	125.491
ENSG00000104432	IL7	-1.50495	1.20907	0.000489746	0.00187956	Down	1.36541	4.10183
ENSG00000104447	TRPS1	-1.61898	4.5362	1.35701e-11	1.62547e-10	Down	2.65642	8.55441
ENSG00000104450	SPAG1	1.16454	3.38216	6.58072e-05	0.000300701	Up	6.07686	2.83937
ENSG00000104524	PYCRL	1.24712	3.5014	0.00120611	0.00423052	Up	9.85727	4.37347
ENSG00000104611	SH2D4A	1.23588	6.21019	4.60368e-13	6.45493e-12	Up	63.7474	28.4096
ENSG00000104635	SLC39A14	-1.26136	9.04653	1.29295e-12	1.73447e-11	Down	99.0764	249.195
ENSG00000104679	R3HCC1	1.07249	4.54151	1.63213e-06	9.96164e-06	Up	38.2297	19.1059
ENSG00000104731	KLHDC4	1.29116	4.67831	1.56635e-08	1.28877e-07	Up	35.5026	15.2537
ENSG00000104738	MCM4	1.01534	8.16292	1.92845e-08	1.56967e-07	Up	265.926	138.081
ENSG00000104763	ASAH1	-1.12122	6.54819	4.35735e-11	4.94453e-10	Down	43.3424	98.9287
ENSG00000104765	BNIP3L	-1.4078	7.84853	9.054e-16	1.65191e-14	Down	72.1918	200.981
ENSG00000104835	SARS2	1.13547	4.32696	5.64404e-06	3.15098e-05	Up	27.8599	13.2922
ENSG00000104870	FCGRT	-1.40179	4.86213	1.97692e-10	2.07217e-09	Down	20.5353	56.9966
ENSG00000104881	PPP1R13L	2.98389	2.29664	1.96324e-14	3.12273e-13	Up	17.1272	2.23361
ENSG00000104884	ERCC2	1.00706	6.12658	3.08629e-09	2.79431e-08	Up	67.4587	35.2268
ENSG00000104885	DOT1L	1.25913	4.43734	0.000187781	0.000786913	Up	9.19806	4.04548
ENSG00000104886	PLEKHJ1	1.37779	4.66081	1.62318e-09	1.52773e-08	Up	51.438	20.8152
ENSG00000104889	RNASEH2A	1.80339	5.72339	1.08785e-20	2.9932e-19	Up	123.02	37.0488
ENSG00000104897	SF3A2	1.55916	5.19964	5.37872e-09	4.70345e-08	Up	56.6847	20.2359
ENSG00000104907	TRMT1	1.3643	5.30975	2.0828e-13	3.02605e-12	Up	56.5622	23.0556
ENSG00000104946	TBC1D17	-1.53269	5.54624	3.30274e-17	6.82245e-16	Down	24.2627	73.686
ENSG00000104969	SGTA	1.31884	6.38	1.15557e-10	1.24551e-09	Up	84.1434	35.4229
ENSG00000105011	ASF1B	1.41658	6.3382	1.90928e-15	3.35781e-14	Up	90.8567	35.7368
ENSG00000105072	C19orf44	1.22251	3.11056	0.000123838	0.000535959	Up	6.76341	3.03534
ENSG00000105088	OLFM2	-3.59386	3.32996	3.00615e-25	1.11483e-23	Down	1.96361	25.0328
ENSG00000105173	CCNE1	1.30054	2.85647	3.75696e-05	0.000179316	Up	9.86563	4.19008
ENSG00000105197	TIMM50	1.47039	5.93058	3.77803e-16	7.10193e-15	Up	110.532	41.8992
ENSG00000105202	FBL	1.20681	7.27166	2.45465e-12	3.19651e-11	Up	498.786	226.695
ENSG00000105246	EBI3	-2.78235	0.318478	1.08377e-05	5.76255e-05	Down	0.429415	3.20253
ENSG00000105254	TBCB	1.42081	5.70504	2.03643e-16	3.93652e-15	Up	195.35	76.5515
ENSG00000105255	FSD1	3.86185	4.40296	7.85738e-25	2.83184e-23	Up	66.611	4.87643
ENSG00000105270	CLIP3	-1.21249	5.76537	9.79577e-12	1.19505e-10	Down	14.6036	35.5261
ENSG00000105290	APLP1	1.40646	2.61175	0.000514187	0.00196563	Up	11.2046	4.43225
ENSG00000105327	BBC3	-1.87355	1.9641	9.21619e-05	0.000410386	Down	1.90665	7.39021
ENSG00000105329	TGFB1	-1.23715	6.01919	2.32187e-11	2.72228e-10	Down	25.3862	62.8196
ENSG00000105339	DENND3	-2.69253	5.40664	6.89618e-40	5.34741e-38	Down	4.55598	30.8934
ENSG00000105364	MRPL4	1.33948	5.27871	1.90495e-07	1.34609e-06	Up	70.7445	29.3951
ENSG00000105383	CD33	-8.14036	-0.0396235	2.58418e-12	3.35027e-11	Down	0	2.32497
ENSG00000105402	NAPA	1.05605	7.02082	4.06875e-09	3.62294e-08	Up	175.105	88.3964
ENSG00000105409	ATP1A3	4.22335	0.467174	6.54189e-12	8.10648e-11	Up	1.09872	0.0583451
ENSG00000105429	MEGF8	-1.02698	5.61541	1.91679e-08	1.56081e-07	Down	5.52215	11.8142
ENSG00000105447	GRWD1	1.84108	5.84661	4.49866e-13	6.32066e-12	Up	55.0685	16.1583
ENSG00000105472	CLEC11A	-1.00506	4.1388	0.000878551	0.00318823	Down	13.5089	28.5051
ENSG00000105486	LIG1	1.45097	6.01426	3.49582e-17	7.19948e-16	Up	62.492	23.9711
ENSG00000105499	PLA2G4C	-1.40104	2.24636	0.000469743	0.00180992	Down	3.31977	9.19192
ENSG00000105516	DBP	-1.41496	1.55309	0.000220266	0.000907805	Down	2.69074	7.53643
ENSG00000105552	BCAT2	1.44445	4.23688	2.45359e-08	1.97048e-07	Up	29.9941	11.5972
ENSG00000105576	TNPO2	1.04989	5.79552	1.56783e-07	1.12299e-06	Up	50.4265	25.5907
ENSG00000105607	GCDH	1.30428	4.11898	1.35458e-07	9.73992e-07	Up	22.9741	9.77745
ENSG00000105612	DNASE2	-1.03597	5.75297	4.86237e-09	4.28487e-08	Down	32.2884	69.4732
ENSG00000105643	ARRDC2	-1.4744	4.06659	4.89407e-08	3.75793e-07	Down	5.98784	17.442
ENSG00000105671	DDX49	1.218	5.19151	3.4878e-07	2.37291e-06	Up	56.5749	25.5698
ENSG00000105676	ARMC6	1.66941	5.40263	7.97463e-13	1.09416e-11	Up	60.0921	19.8712
ENSG00000105679	GAPDHS	2.20379	2.2657	5.00536e-10	5.01786e-09	Up	9.06636	2.05954
ENSG00000105722	ERF	1.32462	5.04743	4.60223e-11	5.20798e-10	Up	139.491	58.3677
ENSG00000105750	ZNF85	2.21501	3.27358	3.19696e-13	4.53848e-12	Up	19.1651	4.33349
ENSG00000105755	ETHE1	-1.30136	5.96689	2.80277e-12	3.62219e-11	Down	73.9722	191.41
ENSG00000105767	CADM4	1.23106	2.68147	0.000236823	0.000968634	Up	11.0883	4.93101
ENSG00000105771	SMG9	1.229	5.79407	3.88479e-12	4.96414e-11	Up	53.7273	24.0698
ENSG00000105784	RUNDC3B	-4.14154	1.88544	1.78132e-18	4.07434e-17	Down	0.187643	3.50427
ENSG00000105835	NAMPT	-1.3686	7.86584	2.35698e-14	3.72298e-13	Down	76.3116	206.725
ENSG00000105849	TWISTNB	1.03708	5.08678	3.6488e-07	2.47579e-06	Up	17.6286	9.01611
ENSG00000105856	HBP1	-1.34464	6.08206	1.32341e-14	2.14163e-13	Down	22.0676	58.7948
ENSG00000105889	STEAP1B	-2.54742	-0.732931	0.000834207	0.00304295	Down	0.214578	1.36214
ENSG00000105894	PTN	-2.16548	5.79458	1.3956e-31	7.26956e-30	Down	20.0954	94.5816
ENSG00000105928	DFNA5	-1.13259	5.66025	1.21634e-10	1.30639e-09	Down	25.6959	59.1188
ENSG00000105939	ZC3HAV1	1.41123	6.82025	1.83246e-16	3.55904e-15	Up	41.4902	16.3633
ENSG00000105963	ADAP1	2.50707	1.18889	2.0581e-05	0.000103823	Up	3.24884	0.589812
ENSG00000105971	CAV2	-1.68145	7.24746	1.12275e-22	3.51973e-21	Down	64.3095	216.436
ENSG00000105974	CAV1	-1.81374	10.8525	1.13122e-24	4.03436e-23	Down	483.876	1784.95
ENSG00000105989	WNT2	5.30626	0.422096	2.76605e-13	3.96526e-12	Up	1.67424	0.0359623
ENSG00000105997	HOXA3	-2.48587	-0.611714	0.000653985	0.00243812	Down	0.166639	1.01002
ENSG00000106009	BRAT1	1.07568	4.23294	0.00195069	0.00652813	Up	14.6065	7.2949
ENSG00000106031	HOXA13	-1.41145	4.80597	4.71086e-12	5.95651e-11	Down	7.52117	20.9998
ENSG00000106034	CPED1	-2.49565	6.53701	1.25013e-11	1.50184e-10	Down	15.3994	91.2011
ENSG00000106066	CPVL	8.16537	-0.159877	3.17151e-12	4.08327e-11	Up	1.7483	0
ENSG00000106069	CHN2	3.89393	-0.367919	2.97939e-06	1.73813e-05	Up	1.20662	0.0810329
ENSG00000106070	GRB10	1.24663	4.72234	3.22856e-06	1.87176e-05	Up	19.7666	8.76273
ENSG00000106100	NOD1	1.52532	2.99898	3.75036e-06	2.15486e-05	Up	6.08289	2.20766
ENSG00000106123	EPHB6	-4.02948	0.114866	5.17105e-05	0.000240857	Down	0.0751456	1.31237
ENSG00000106144	CASP2	1.2347	5.62126	2.08949e-12	2.73666e-11	Up	26.7087	11.9109
ENSG00000106246	PTCD1	1.06108	3.31715	0.000620775	0.00232703	Up	5.46629	2.74915
ENSG00000106305	AIMP2	1.69565	4.80187	1.29991e-15	2.31195e-14	Up	60.2173	19.539
ENSG00000106333	PCOLCE	-1.7129	8.24972	1.61726e-17	3.42722e-16	Down	150.195	516.619
ENSG00000106344	RBM28	1.42034	5.63456	1.03802e-15	1.87219e-14	Up	43.9023	17.1982
ENSG00000106366	SERPINE1	1.64818	11.0605	1.39691e-20	3.82302e-19	Up	1496.28	500.913
ENSG00000106415	GLCCI1	-1.02492	3.63836	0.000276115	0.00111508	Down	3.63566	7.7612
ENSG00000106459	NRF1	1.22824	4.36691	5.02739e-08	3.85308e-07	Up	16.261	7.27868
ENSG00000106460	TMEM106B	-1.48069	6.6419	7.69326e-18	1.67898e-16	Down	23.9117	70.0227
ENSG00000106462	EZH2	1.29559	5.53823	5.94582e-13	8.23524e-12	Up	38.9899	16.658
ENSG00000106484	MEST	1.48642	5.87151	5.70223e-18	1.25787e-16	Up	62.6121	23.4559
ENSG00000106537	TSPAN13	-2.32223	3.12482	3.72772e-13	5.27733e-12	Down	2.09546	11.0113
ENSG00000106538	RARRES2	-2.36136	1.97011	1.63242e-09	1.53572e-08	Down	3.36028	18.1484
ENSG00000106546	AHR	-1.37029	6.33243	1.67346e-15	2.95394e-14	Down	16.9332	45.9279
ENSG00000106560	GIMAP2	-2.87365	2.78712	2.59786e-13	3.73986e-12	Down	1.98185	15.2385
ENSG00000106624	AEBP1	-2.15978	7.26436	7.03925e-30	3.35899e-28	Down	21.8683	102.556
ENSG00000106665	CLIP2	-1.482	4.8996	1.86966e-10	1.96276e-09	Down	4.90501	14.3957
ENSG00000106688	SLC1A1	-2.46433	4.51141	7.21337e-27	2.94153e-25	Down	2.84021	16.4636
ENSG00000106689	LHX2	2.78178	-0.743473	0.000919464	0.00331964	Up	1.63033	0.258877
ENSG00000106733	NMRK1	-2.2449	3.53741	1.11766e-13	1.66397e-12	Down	5.16786	25.6852
ENSG00000106780	MEGF9	-1.87554	3.23344	7.85776e-07	5.07273e-06	Down	0.887383	3.42752
ENSG00000106785	TRIM14	1.72545	7.13469	1.86888e-23	6.14091e-22	Up	72.2417	22.9199
ENSG00000106789	CORO2A	1.79956	2.23663	6.00655e-07	3.94989e-06	Up	1.89799	0.570404
ENSG00000106804	C5	-2.10846	2.98286	7.36891e-08	5.48542e-07	Down	0.85546	3.8853
ENSG00000106819	ASPN	-7.62974	1.72821	8.60736e-26	3.29965e-24	Down	0.0150999	4.02046
ENSG00000106992	AK1	1.00047	4.9457	1.37848e-06	8.51502e-06	Up	103.701	54.4704
ENSG00000107104	KANK1	-2.74512	5.27646	2.93027e-40	2.28953e-38	Down	2.91305	20.4918
ENSG00000107159	CA9	-4.00615	1.30167	6.28015e-12	7.80577e-11	Down	0.359013	6.13953
ENSG00000107201	DDX58	2.5395	7.13972	8.63288e-41	7.04078e-39	Up	79.7101	14.3689
ENSG00000107249	GLIS3	-2.29705	5.66228	4.37437e-31	2.23311e-29	Down	6.76962	34.9012
ENSG00000107282	APBA1	-4.91896	4.20493	3.40954e-42	3.00848e-40	Down	0.327441	10.4283
ENSG00000107295	SH3GL2	-2.96897	2.49386	5.09967e-15	8.65633e-14	Down	0.724472	5.9738
ENSG00000107371	EXOSC3	1.21192	4.76491	2.39834e-08	1.92914e-07	Up	70.8572	32.0299
ENSG00000107372	ZFAND5	-1.11098	7.62513	1.28682e-10	1.37559e-09	Down	105.137	238.267
ENSG00000107518	ATRNL1	2.57142	0.70268	2.44261e-06	1.44977e-05	Up	1.36111	0.245831
ENSG00000107521	HPS1	-1.49476	6.49889	2.01335e-18	4.58456e-17	Down	47.9961	141.925
ENSG00000107679	PLEKHA1	-1.65151	5.58859	3.54555e-19	8.55908e-18	Down	9.60553	31.6718
ENSG00000107719	PALD1	3.60169	1.92629	6.37096e-17	1.28492e-15	Up	2.20901	0.190265
ENSG00000107731	UNC5B	-5.9557	5.07677	1.43283e-97	4.37784e-95	Down	0.229241	15.0752
ENSG00000107738	C10orf54	-1.95242	5.1895	2.73887e-15	4.73542e-14	Down	12.458	50.6223
ENSG00000107771	CCSER2	-1.2751	6.10377	5.62549e-12	7.03478e-11	Down	12.212	31.0023
ENSG00000107796	ACTA2	-2.83206	5.01234	9.9424e-37	6.65133e-35	Down	10.2789	76.8201
ENSG00000107798	LIPA	-1.21321	7.38137	1.22001e-12	1.64741e-11	Down	62.1015	151.079
ENSG00000107819	SFXN3	-1.23925	6.82272	4.72399e-12	5.96654e-11	Down	36.9815	91.6006
ENSG00000107821	KAZALD1	-2.19232	3.22657	1.16276e-11	1.40429e-10	Down	4.10832	19.7323
ENSG00000107829	FBXW4	-1.11072	5.0053	1.16862e-08	9.75641e-08	Down	20.6882	46.8887
ENSG00000107864	CPEB3	1.20359	1.79314	0.00101244	0.00361705	Up	1.14301	0.519532
ENSG00000107890	ANKRD26	1.4046	4.26714	3.61875e-08	2.84047e-07	Up	7.74544	3.06102
ENSG00000107897	ACBD5	1.44468	5.25385	3.60643e-13	5.10915e-12	Up	25.482	9.8353
ENSG00000107929	LARP4B	1.45948	6.2642	1.10612e-17	2.381e-16	Up	35.031	13.3652
ENSG00000107937	GTPBP4	1.83227	4.83709	7.01805e-19	1.65705e-17	Up	14.9599	4.40864
ENSG00000107951	MTPAP	1.71496	4.55376	1.0015e-14	1.63752e-13	Up	18.0468	5.75454
ENSG00000107957	SH3PXD2A	-2.19132	8.10283	2.26056e-36	1.47846e-34	Down	13.0601	62.5907
ENSG00000107959	PITRM1	1.01057	7.17092	2.48074e-09	2.26711e-08	Up	96.8962	50.4614
ENSG00000107968	MAP3K8	-1.21378	3.36183	6.70942e-05	0.000305893	Down	7.28217	17.7017
ENSG00000108094	CUL2	1.04051	5.44171	9.00672e-09	7.62517e-08	Up	38.9321	19.8705
ENSG00000108106	UBE2S	1.35209	7.05538	8.24627e-12	1.01023e-10	Up	347.035	142.72
ENSG00000108175	ZMIZ1	-1.06955	6.73588	2.2757e-07	1.59105e-06	Down	17.1743	37.836
ENSG00000108179	PPIF	1.00924	7.83994	1.79554e-09	1.67608e-08	Up	240.491	125.365
ENSG00000108342	CSF3	-7.95116	4.51008	4.02927e-94	1.17833e-91	Down	0.206946	55.3681
ENSG00000108344	PSMD3	1.02219	7.89864	1.599e-09	1.50775e-08	Up	229.373	118.51
ENSG00000108370	RGS9	-3.00879	1.19773	7.03652e-10	6.9419e-09	Down	0.667319	5.71621
ENSG00000108384	RAD51C	2.0957	4.38887	2.51943e-19	6.17668e-18	Up	54.6919	13.3973
ENSG00000108387	2017-09-04	1.7523	0.443047	0.0010985	0.00389526	Up	2.13423	0.645032
ENSG00000108423	TUBD1	1.46511	3.28181	3.27935e-06	1.90066e-05	Up	13.0056	4.9169
ENSG00000108439	PNPO	1.10479	4.38497	6.89053e-07	4.48652e-06	Up	21.2994	10.3966
ENSG00000108448	TRIM16L	-1.08257	3.74825	7.12448e-05	0.000323167	Down	11.5378	25.6157
ENSG00000108468	CBX1	1.2427	7.28	2.0343e-13	2.95978e-12	Up	163.541	72.5098
ENSG00000108506	INTS2	1.04536	4.85695	2.46956e-07	1.71778e-06	Up	10.8917	5.54164
ENSG00000108528	SLC25A11	1.01479	5.78343	6.67175e-09	5.75548e-08	Up	87.6581	45.5503
ENSG00000108551	RASD1	-2.65269	-0.342928	0.000190369	0.000796452	Down	0.165926	1.11854
ENSG00000108561	C1QBP	1.75431	7.80891	1.14276e-24	4.06842e-23	Up	667.845	207.676
ENSG00000108578	BLMH	1.58549	5.80474	7.065e-18	1.54848e-16	Up	60.697	21.2044
ENSG00000108651	UTP6	1.27555	6.1097	3.4737e-14	5.42825e-13	Up	97.3302	42.168
ENSG00000108671	PSMD11	1.01056	7.63703	4.09302e-09	3.64297e-08	Up	184.645	96.1453
ENSG00000108679	LGALS3BP	2.94904	8.22292	1.39118e-57	1.87361e-55	Up	399.772	54.3276
ENSG00000108691	CCL2	-2.67811	8.21156	2.47691e-41	2.06959e-39	Down	220.181	1478.57
ENSG00000108771	DHX58	1.58196	4.90628	1.29347e-15	2.30249e-14	Up	46.4224	16.2649
ENSG00000108773	KAT2A	1.57051	5.28173	2.66513e-16	5.08936e-15	Up	35.2612	12.447
ENSG00000108826	MRPL27	1.21573	5.55492	5.13564e-12	6.44584e-11	Up	181.282	81.8964
ENSG00000108828	VAT1	-1.3729	8.00293	9.33166e-16	1.69502e-14	Down	83.0629	225.742
ENSG00000108830	RND2	1.92035	1.46115	2.55308e-06	1.51008e-05	Up	5.35505	1.48285
ENSG00000108840	HDAC5	-2.01496	5.86133	1.52961e-22	4.78056e-21	Down	12.5011	53.0535
ENSG00000108846	ABCC3	-3.66731	4.82512	2.64045e-46	2.56173e-44	Down	2.10645	28.0361
ENSG00000108852	MPP2	5.29389	3.5253	6.95222e-37	4.69699e-35	Up	8.66463	0.240203
ENSG00000108883	EFTUD2	1.13032	7.98333	4.30501e-11	4.89599e-10	Up	226.828	108.708
ENSG00000108932	SLC16A6	-2.95341	3.09684	4.14782e-17	8.49099e-16	Down	0.876629	7.14029
ENSG00000108950	FAM20A	-9.50352	7.11029	2.16454e-161	1.92653e-158	Down	0.25683	202.148
ENSG00000108960	MMD	1.55154	3.40596	4.97603e-08	3.818e-07	Up	11.5097	4.11356
ENSG00000108984	MAP2K6	-1.21326	2.04965	0.00168985	0.00573872	Down	2.22413	5.44048
ENSG00000109062	SLC9A3R1	1.6483	4.92335	2.75569e-16	5.24761e-15	Up	54.5735	18.285
ENSG00000109063	MYH3	3.70361	-0.18443	2.57285e-07	1.78297e-06	Up	1.20614	0.0842683
ENSG00000109084	TMEM97	1.5433	4.79452	5.00837e-14	7.72035e-13	Up	30.2754	10.8996
ENSG00000109107	ALDOC	-1.38521	4.28963	1.87651e-08	1.53022e-07	Down	11.7512	32.2312
ENSG00000109255	NMU	7.61814	-0.639426	2.22227e-08	1.79598e-07	Up	3.06831	0
ENSG00000109321	AREG	-4.81394	0.525652	4.4805e-11	5.07302e-10	Down	0.113392	3.52892
ENSG00000109323	MANBA	-1.81883	4.58819	3.8674e-15	6.59746e-14	Down	5.30559	19.6511
ENSG00000109339	MAPK10	-4.65533	-0.341276	4.67444e-08	3.60824e-07	Down	0.0441998	1.30891
ENSG00000109452	INPP4B	-2.062	5.83853	1.32917e-30	6.60422e-29	Down	4.25379	18.6386
ENSG00000109458	GAB1	-1.10285	4.61636	6.3737e-06	3.52829e-05	Down	5.52029	12.4458
ENSG00000109472	CPE	-1.19152	4.12107	7.24967e-07	4.69794e-06	Down	7.18105	17.214
ENSG00000109610	SOD3	-2.48555	2.66044	2.40662e-11	2.81842e-10	Down	2.03604	12.0366
ENSG00000109625	CPZ	-1.56669	5.20079	9.41073e-16	1.70635e-14	Down	14.0528	43.7052
ENSG00000109654	TRIM2	-1.66892	5.22641	1.32558e-17	2.83257e-16	Down	7.05004	23.519
ENSG00000109674	NEIL3	1.82214	4.51417	1.50729e-15	2.6715e-14	Up	22.6757	6.73244
ENSG00000109689	STIM2	1.2629	3.97013	5.31525e-07	3.5247e-06	Up	18.4763	8.07146
ENSG00000109743	BST1	3.34766	2.95989	4.59567e-17	9.38903e-16	Up	19.9292	2.0111
ENSG00000109787	KLF3	-1.86863	5.87037	3.8917e-26	1.52619e-24	Down	7.15795	27.4246
ENSG00000109790	KLHL5	-2.8602	7.94599	3.60996e-52	4.22282e-50	Down	32.5185	247.754
ENSG00000109805	NCAPG	1.71002	7.23472	9.77107e-23	3.08203e-21	Up	99.1674	31.8059
ENSG00000109819	PPARGC1A	-3.27289	1.48841	2.56881e-12	3.33246e-11	Down	0.134079	1.37536
ENSG00000109861	CTSC	-1.08619	8.95279	1.79572e-10	1.89193e-09	Down	288.745	643.25
ENSG00000109881	CCDC34	1.5347	4.11142	2.9946e-10	3.06819e-09	Up	25.4611	9.22931
ENSG00000109929	SC5D	-1.19355	5.44031	3.11442e-11	3.59387e-10	Down	17.8666	42.8743
ENSG00000109944	C11orf63	-1.20466	2.632	0.000300968	0.00120476	Down	2.20864	5.33591
ENSG00000109971	HSPA8	1.36397	11.5704	5.27377e-15	8.93702e-14	Up	3781.94	1541.56
ENSG00000110011	DNAJC4	-1.11762	3.17705	0.000193681	0.000808162	Down	14.3341	32.6877
ENSG00000110013	SIAE	-2.07912	4.5688	3.97461e-21	1.11918e-19	Down	4.55555	20.2038
ENSG00000110031	LPXN	-3.77718	6.59134	5.15135e-81	1.11004e-78	Down	12.6098	181.415
ENSG00000110042	DTX4	-2.07754	1.8763	1.13233e-07	8.24031e-07	Down	0.49636	2.2051
ENSG00000110092	CCND1	-1.35886	8.59051	6.85309e-14	1.04227e-12	Down	81.8766	220.363
ENSG00000110104	CCDC86	1.45982	6.12543	5.30935e-16	9.87172e-15	Up	84.745	32.358
ENSG00000110172	CHORDC1	1.7593	5.85476	3.49442e-22	1.0582e-20	Up	71.0403	21.9859
ENSG00000110200	ANAPC15	1.01941	5.16372	1.64908e-07	1.17748e-06	Up	107.481	55.6909
ENSG00000110218	PANX1	-1.06657	6.04426	5.32461e-10	5.32747e-09	Down	22.952	50.4283
ENSG00000110328	GALNT18	-3.95939	2.90712	4.48953e-21	1.25725e-19	Down	0.533436	8.69426
ENSG00000110427	KIAA1549L	-1.44096	4.79267	2.00431e-11	2.36622e-10	Down	3.72285	10.6071
ENSG00000110436	SLC1A2	-1.90643	2.04599	5.22292e-07	3.46688e-06	Down	0.327454	1.28823
ENSG00000110442	COMMD9	1.11054	5.31478	1.75992e-09	1.64508e-08	Up	60.5951	29.4424
ENSG00000110446	SLC15A3	1.51346	5.48671	5.68897e-15	9.55364e-14	Up	102.329	37.6644
ENSG00000110492	MDK	1.18638	5.39164	2.24553e-08	1.81263e-07	Up	131.696	60.8247
ENSG00000110583	NAA40	1.29522	5.74668	1.15103e-12	1.56045e-11	Up	35.8884	15.3298
ENSG00000110651	CD81	-1.21169	8.87064	1.68914e-12	2.24098e-11	Down	438.254	1065.07
ENSG00000110660	SLC35F2	2.47437	3.95318	1.35568e-14	2.19211e-13	Up	15.2963	2.86365
ENSG00000110693	SOX6	-1.82114	1.61511	3.64762e-06	2.09926e-05	Down	0.605944	2.25613
ENSG00000110717	NDUFS8	1.17621	5.22055	7.49562e-09	6.41215e-08	Up	161.058	74.8974
ENSG00000110721	CHKA	1.17232	4.77161	5.31164e-09	4.64678e-08	Up	25.2045	11.7309
ENSG00000110811	P3H3	-1.17787	5.49491	1.31005e-07	9.45295e-07	Down	20.6332	49.0266
ENSG00000110852	CLEC2B	-3.80198	2.34135	5.97952e-20	1.55536e-18	Down	0.627004	9.20659
ENSG00000110911	SLC11A2	-1.43437	6.58452	5.66637e-14	8.70189e-13	Down	25.0229	70.9403
ENSG00000110955	ATP5B	1.12853	9.69916	4.34277e-11	4.93345e-10	Up	1038.45	498.357
ENSG00000111058	ACSS3	-2.41462	3.76175	1.43739e-17	3.05872e-16	Down	1.78342	9.97563
ENSG00000111077	TNS2	-1.5987	5.3733	2.65634e-13	3.82136e-12	Down	8.18883	26.0501
ENSG00000111087	GLI1	-2.72467	3.51373	9.10078e-08	6.68948e-07	Down	3.00791	20.84
ENSG00000111196	MAGOHB	1.49431	4.53239	4.53626e-12	5.75352e-11	Up	79.2717	29.5339
ENSG00000111199	TRPV4	-2.50054	3.13003	7.78868e-14	1.17496e-12	Down	1.34044	7.99212
ENSG00000111203	ITFG2	1.15996	4.22932	2.11291e-06	1.26731e-05	Up	24.1257	11.3093
ENSG00000111206	FOXM1	1.24204	7.78808	7.54405e-13	1.03717e-11	Up	164.711	73.0804
ENSG00000111231	GPN3	1.127	5.08459	3.05192e-09	2.76442e-08	Up	54.7089	26.2901
ENSG00000111247	RAD51AP1	1.37029	5.66342	5.50413e-15	9.25112e-14	Up	74.5668	30.2754
ENSG00000111252	SH2B3	-1.59859	7.15852	5.67145e-20	1.47899e-18	Down	19.4626	61.8419
ENSG00000111275	ALDH2	-1.49095	4.83239	1.70801e-13	2.51184e-12	Down	11.4923	33.8951
ENSG00000111331	OAS3	3.16009	8.97265	7.89209e-67	1.32425e-64	Up	260.833	30.6128
ENSG00000111335	OAS2	3.18895	8.79908	2.32062e-68	3.99205e-66	Up	418.018	48.0899
ENSG00000111361	EIF2B1	1.02486	6.02618	1.64346e-09	1.54468e-08	Up	56.5986	29.1702
ENSG00000111364	DDX55	1.45797	4.64988	1.06001e-11	1.28551e-10	Up	25.9998	9.93927
ENSG00000111371	SLC38A1	-1.60414	7.84327	5.57539e-21	1.54863e-19	Down	24.4712	78.0609
ENSG00000111424	VDR	1.04456	4.63731	5.86329e-07	3.86437e-06	Up	12.3763	6.29789
ENSG00000111445	RFC5	1.76456	5.34265	1.93203e-20	5.21089e-19	Up	60.3641	18.6547
ENSG00000111554	MDM1	1.45876	4.11512	6.45146e-09	5.58426e-08	Up	19.7906	7.54008
ENSG00000111581	NUP107	1.64766	6.69941	1.36014e-20	3.73236e-19	Up	93.4362	31.2783
ENSG00000111602	TIMELESS	1.54956	6.87844	3.1206e-19	7.56893e-18	Up	60.5621	21.7122
ENSG00000111641	NOP2	1.30027	6.42504	4.35927e-14	6.75028e-13	Up	84.715	36.0753
ENSG00000111665	CDCA3	1.62431	4.91625	4.02295e-14	6.24765e-13	Up	63.5235	21.6683
ENSG00000111669	TPI1	1.00863	9.06743	2.87122e-09	2.60535e-08	Up	1009.94	526.711
ENSG00000111674	ENO2	1.37494	5.22271	7.0585e-13	9.73027e-12	Up	36.5076	14.7608
ENSG00000111678	C12orf57	-1.25078	4.17179	9.3115e-05	0.000414292	Down	43.9529	109.967
ENSG00000111716	LDHB	1.34672	9.58565	8.96634e-07	5.73773e-06	Up	1637.38	676.207
ENSG00000111731	C2CD5	1.05442	5.97113	3.37839e-10	3.43562e-09	Up	35.5992	17.985
ENSG00000111845	PAK1IP1	1.10598	5.35519	1.73777e-09	1.62735e-08	Up	48.9147	23.8528
ENSG00000111846	GCNT2	-1.60267	3.81189	2.53997e-09	2.31607e-08	Down	2.91422	9.29838
ENSG00000111885	MAN1A1	-2.76043	5.94408	3.02815e-50	3.27986e-48	Down	4.50021	32.0035
ENSG00000111907	TPD52L1	-2.85057	1.37504	5.42643e-08	4.13568e-07	Down	0.986931	7.47981
ENSG00000111912	NCOA7	-1.27941	6.19002	1.20182e-13	1.78278e-12	Down	17.1424	43.6542
ENSG00000111913	FAM65B	-1.92464	3.83637	2.2246e-11	2.61723e-10	Down	2.39944	9.57692
ENSG00000111961	SASH1	-1.86021	7.22799	9.46572e-27	3.81442e-25	Down	12.4096	47.274
ENSG00000111962	UST	-2.06398	4.8552	1.39099e-23	4.61508e-22	Down	4.13319	18.1354
ENSG00000112096	SOD2	-4.6791	10.4371	5.86103e-105	2.2638e-102	Down	74.1618	1993.82
ENSG00000112118	MCM3	1.39361	8.12326	2.95933e-16	5.61971e-15	Up	201.279	80.39
ENSG00000112139	MDGA1	1.09955	3.26664	0.000138567	0.000594675	Up	5.37787	2.63111
ENSG00000112276	BVES	1.35143	4.01546	3.35435e-08	2.6451e-07	Up	7.79893	3.20808
ENSG00000112297	AIM1	-1.60837	6.3811	6.40722e-19	1.51808e-17	Down	8.0643	25.8028
ENSG00000112312	GMNN	1.41608	5.60919	1.6183e-15	2.86081e-14	Up	110.434	43.4369
ENSG00000112319	EYA4	-4.45928	4.40976	6.33128e-49	6.71542e-47	Down	0.749922	17.461
ENSG00000112378	PERP	-2.743	7.28371	4.01235e-53	4.77539e-51	Down	13.6018	95.5577
ENSG00000112406	HECA	-1.63439	4.8176	3.63153e-15	6.221e-14	Down	3.45975	11.2682
ENSG00000112414	ADGRG6	2.31629	5.39594	9.46885e-31	4.72773e-29	Up	16.2027	3.40417
ENSG00000112419	PHACTR2	-1.70737	5.72361	5.41311e-21	1.50764e-19	Down	7.11486	24.3759
ENSG00000112576	CCND3	1.10431	5.96459	1.47874e-10	1.56846e-09	Up	69.687	34.0281
ENSG00000112578	BYSL	1.86628	5.36785	6.09434e-22	1.81597e-20	Up	53.7911	15.4831
ENSG00000112640	PPP2R5D	1.61647	6.7324	5.02464e-21	1.40135e-19	Up	101.432	34.7143
ENSG00000112651	MRPL2	1.06945	4.7082	2.27228e-07	1.5892e-06	Up	76.4759	38.2073
ENSG00000112667	DNPH1	1.17443	2.60266	0.0013401	0.00465286	Up	26.6421	12.4532
ENSG00000112715	VEGFA	-1.4079	6.24258	7.17651e-14	1.08742e-12	Down	30.2276	84.143
ENSG00000112742	TTK	1.50204	6.26797	1.37791e-17	2.93824e-16	Up	56.7596	21.0399
ENSG00000112759	SLC29A1	2.1244	5.89456	1.8227e-28	8.07632e-27	Up	69.4633	16.749
ENSG00000112852	PCDHB2	-7.34265	0.744641	5.75665e-17	1.16562e-15	Down	0.0072896	1.7423
ENSG00000112877	CEP72	2.21424	2.69138	5.37148e-08	4.09991e-07	Up	9.4348	2.14787
ENSG00000112893	MAN2A1	-1.2615	7.54398	2.53479e-13	3.65421e-12	Down	33.03	83.0832
ENSG00000112902	SEMA5A	-3.33763	7.48025	4.10883e-46	3.94891e-44	Down	4.81575	51.0906
ENSG00000112972	HMGCS1	-1.19416	6.41399	3.94306e-12	5.02919e-11	Down	25.5904	61.4497
ENSG00000112984	KIF20A	1.47946	7.67498	3.18581e-15	5.47579e-14	Up	145.028	54.5967
ENSG00000113070	HBEGF	2.50418	5.03596	1.139e-34	6.85777e-33	Up	35.8192	6.61773
ENSG00000113083	LOX	-1.30316	8.65184	4.12771e-14	6.39655e-13	Down	102.86	266.31
ENSG00000113108	APBB3	1.36272	2.71401	6.58935e-05	0.000301028	Up	11.1392	4.53594
ENSG00000113231	PDE8B	-4.18762	4.43284	3.7842e-45	3.5535e-43	Down	0.667358	12.8012
ENSG00000113296	THBS4	2.50478	0.1765	9.30073e-06	5.00513e-05	Up	1.86724	0.337757
ENSG00000113300	CNOT6	1.23679	5.68126	2.77475e-11	3.21824e-10	Up	21.9535	9.77293
ENSG00000113319	RASGRF2	-3.60457	4.12083	1.81186e-29	8.39155e-28	Down	0.631407	8.06573
ENSG00000113356	POLR3G	2.57473	4.34356	2.36399e-15	4.11508e-14	Up	23.5188	4.17042
ENSG00000113360	DROSHA	1.89793	6.70786	6.52548e-28	2.83616e-26	Up	74.4274	20.9454
ENSG00000113368	LMNB1	2.04444	7.2146	9.53766e-29	4.29111e-27	Up	177.171	45.0909
ENSG00000113389	NPR3	-1.66805	1.71499	2.17577e-05	0.000109114	Down	0.581555	1.94085
ENSG00000113448	PDE4D	1.24046	3.37897	4.70467e-05	0.000220741	Up	3.72827	1.6484
ENSG00000113460	BRIX1	1.06637	6.05804	4.8408e-10	4.85765e-09	Up	91.4486	45.7849
ENSG00000113494	PRLR	1.72097	0.114798	0.00165613	0.00564009	Up	3.36205	1.04355
ENSG00000113569	NUP155	1.58465	6.52356	8.51176e-20	2.16992e-18	Up	41.2515	14.4224
ENSG00000113575	PPP2CA	1.05391	8.07154	6.4188e-10	6.36008e-09	Up	191.049	96.5343
ENSG00000113621	TXNDC15	-1.48952	5.96457	2.89653e-13	4.13493e-12	Down	28.5184	84.0454
ENSG00000113645	WWC1	4.58866	4.86621	6.7163e-31	3.38644e-29	Up	28.5456	1.22209
ENSG00000113721	PDGFRB	-2.38179	8.31903	3.8781e-33	2.11703e-31	Down	37.8547	206.963
ENSG00000113722	CDX1	-6.12284	1.1293	1.6183e-18	3.71392e-17	Down	0.0481034	3.76001
ENSG00000113739	STC2	-1.60422	8.28761	1.32054e-18	3.05454e-17	Down	52.9185	168.818
ENSG00000113742	CPEB4	-1.12111	5.03851	8.07815e-08	5.97427e-07	Down	6.91766	15.7809
ENSG00000113758	DBN1	1.49496	6.96558	9.96265e-10	9.66108e-09	Up	109.038	40.6115
ENSG00000113790	EHHADH	1.83042	2.87069	1.06504e-06	6.7229e-06	Up	6.8668	2.00719
ENSG00000113805	CNTN3	9.22643	0.841716	3.68144e-20	9.76202e-19	Up	1.02502	0
ENSG00000113810	SMC4	1.4311	8.70802	5.10854e-17	1.0385e-15	Up	227.238	88.4247
ENSG00000113838	TBCCD1	1.15981	3.65554	1.93829e-05	9.8312e-05	Up	12.0364	5.64686
ENSG00000114251	WNT5A	-2.47194	8.795	6.73376e-43	5.96739e-41	Down	42.4133	246.912
ENSG00000114279	FGF12	2.22577	-0.195469	0.000168862	0.000713324	Up	1.71771	0.377996
ENSG00000114302	PRKAR2A	1.04718	6.58458	1.21038e-09	1.15838e-08	Up	33.5418	17.0358
ENSG00000114315	HES1	-3.59591	2.40603	1.83603e-18	4.18546e-17	Down	0.804581	10.3378
ENSG00000114346	ECT2	1.08332	7.53994	1.54962e-10	1.64109e-09	Up	108.322	53.6423
ENSG00000114405	C3orf14	1.32061	3.75992	4.45359e-07	2.98525e-06	Up	52.9311	22.2372
ENSG00000114450	GNB4	1.00708	6.12958	1.47453e-09	1.39681e-08	Up	43.2442	22.5757
ENSG00000114480	GBE1	-1.00836	7.17205	6.50379e-09	5.6248e-08	Down	52.1274	110.017
ENSG00000114491	UMPS	1.12998	5.15622	1.50284e-06	9.22753e-06	Up	34.2915	16.4438
ENSG00000114520	SNX4	1.22282	5.27706	8.0026e-11	8.81233e-10	Up	35.1769	15.7989
ENSG00000114631	PODXL2	5.19905	2.35372	1.0645e-27	4.56841e-26	Up	6.99599	0.202067
ENSG00000114646	CSPG5	3.24649	-0.035757	4.9987e-07	3.32559e-06	Up	1.11824	0.123667
ENSG00000114648	KLHL18	1.12037	5.06643	1.41678e-06	8.73055e-06	Up	21.4612	10.3787
ENSG00000114698	PLSCR4	-1.31807	3.69082	7.23832e-07	4.69356e-06	Down	4.64232	12.1495
ENSG00000114744	COMMD2	1.10526	5.78684	3.05067e-10	3.11939e-09	Up	55.406	27.0202
ENSG00000114767	RRP9	1.85846	5.09592	3.67947e-17	7.54733e-16	Up	54.7684	15.8917
ENSG00000114790	ARHGEF26	4.09481	2.39514	2.97199e-22	9.02664e-21	Up	4.07859	0.243282
ENSG00000114796	KLHL24	-2.23922	4.39782	1.77076e-17	3.73318e-16	Down	2.8611	14.159
ENSG00000114859	CLCN2	1.6026	2.79547	9.49659e-07	6.05622e-06	Up	6.2058	2.13443
ENSG00000114948	ADAM23	-1.3802	1.43071	0.00100586	0.00359731	Down	0.468618	1.28409
ENSG00000115008	IL1A	-6.60491	2.76564	5.81087e-37	3.93889e-35	Down	0.0923309	9.91174
ENSG00000115009	CCL20	-6.86563	-1.07523	2.46511e-05	0.000122335	Down	0	1.6964
ENSG00000115107	STEAP3	1.95926	3.75015	9.16615e-10	8.90979e-09	Up	7.83316	2.12295
ENSG00000115109	EPB41L5	1.28695	4.27103	2.12927e-05	0.000106886	Up	8.92454	3.82271
ENSG00000115163	CENPA	1.09398	4.89214	2.39091e-07	1.66704e-06	Up	65.1464	32.0758
ENSG00000115194	SLC30A3	5.7815	-0.338479	7.32311e-11	8.1077e-10	Up	1.16495	0.015325
ENSG00000115226	FNDC4	-1.03625	3.26885	0.000358438	0.00141107	Down	6.52805	14.0633
ENSG00000115241	PPM1G	2.04018	2.07155	0.00215106	0.00712762	Up	3.70242	0.953714
ENSG00000115266	APC2	-1.49772	1.45815	0.00111933	0.00395886	Down	0.738875	2.20324
ENSG00000115267	IFIH1	2.1399	6.58147	8.75191e-34	4.94918e-32	Up	70.4468	16.7576
ENSG00000115295	CLIP4	-1.05054	6.12925	1.34596e-09	1.27917e-08	Down	21.6928	47.1439
ENSG00000115310	RTN4	-1.20904	9.46852	2.027e-12	2.65992e-11	Down	350.193	849.41
ENSG00000115318	LOXL3	-1.85931	6.86464	1.26255e-24	4.4871e-23	Down	29.7033	113.111
ENSG00000115368	WDR75	1.37921	6.4811	4.86034e-15	8.25692e-14	Up	74.6481	30.1259
ENSG00000115380	EFEMP1	-2.93107	6.91839	1.92419e-57	2.57451e-55	Down	20.7478	166.086
ENSG00000115415	STAT1	1.38591	9.85442	2.70643e-15	4.68329e-14	Up	510.331	204.875
ENSG00000115457	IGFBP2	-3.05229	3.98884	2.93211e-21	8.37145e-20	Down	5.53206	48.2027
ENSG00000115461	IGFBP5	-4.07163	11.8809	2.9708e-100	1.01359e-97	Down	96.5842	1704.04
ENSG00000115484	CCT4	1.28177	7.88861	3.34652e-12	4.29508e-11	Up	231.76	100.007
ENSG00000115525	ST3GAL5	-1.09046	4.35432	1.56643e-06	9.58634e-06	Down	9.73331	21.7384
ENSG00000115526	CHST10	1.21502	4.39899	3.79901e-07	2.56829e-06	Up	20.9277	9.47831
ENSG00000115539	PDCL3	1.78449	4.92973	2.95362e-19	7.17243e-18	Up	60.499	18.4223
ENSG00000115541	HSPE1	1.1954	6.67171	7.02354e-12	8.67182e-11	Up	339.283	155.496
ENSG00000115568	ZNF142	1.32625	4.94422	2.45086e-08	1.96906e-07	Up	16.0829	6.73399
ENSG00000115594	IL1R1	-2.24858	5.50003	3.82104e-33	2.09146e-31	Down	7.97911	39.7984
ENSG00000115604	IL18R1	-2.20873	0.328473	0.000102502	0.000452031	Down	0.22494	1.11861
ENSG00000115641	FHL2	1.5124	6.6314	9.46498e-19	2.21184e-17	Up	158.801	58.4143
ENSG00000115687	PASK	1.31991	3.43324	2.87072e-05	0.000140489	Up	6.45287	2.70679
ENSG00000115738	ID2	2.21687	4.76896	3.06219e-24	1.06248e-22	Up	60.9092	13.7793
ENSG00000115758	ODC1	1.15613	7.55479	2.42158e-11	2.83346e-10	Up	192.324	90.5635
ENSG00000115828	QPCT	-3.63005	5.14648	7.77945e-57	1.00793e-54	Down	4.82047	62.7284
ENSG00000115875	SRSF7	1.40282	7.16364	3.69853e-16	6.95888e-15	Up	229.074	90.9048
ENSG00000115919	KYNU	-5.43207	1.05122	3.23971e-16	6.11809e-15	Down	0.0762142	3.63024
ENSG00000115963	RND3	-1.66563	10.1054	6.1781e-20	1.60276e-18	Down	313.85	1044.78
ENSG00000116016	EPAS1	-1.95842	8.82675	6.74462e-28	2.92519e-26	Down	69.5731	283.715
ENSG00000116106	EPHA4	1.24295	5.1421	1.01252e-10	1.09843e-09	Up	16.3697	7.24952
ENSG00000116117	PARD3B	-1.45823	4.96528	2.17883e-12	2.85003e-11	Down	3.53892	10.2041
ENSG00000116132	PRRX1	-3.32834	7.64055	2.24178e-65	3.53011e-63	Down	19.2861	203.273
ENSG00000116151	MORN1	1.48899	1.63175	0.000164909	0.000698354	Up	6.80785	2.51808
ENSG00000116157	GPX7	4.43261	2.32832	7.29201e-25	2.64672e-23	Up	13.6037	0.641159
ENSG00000116161	CACYBP	1.52639	6.91222	1.20161e-18	2.78575e-17	Up	222.656	81.1094
ENSG00000116191	RALGPS2	-1.28119	6.57348	2.38137e-11	2.79044e-10	Down	28.3212	72.2039
ENSG00000116221	MRPL37	1.17239	6.81545	1.34046e-11	1.60753e-10	Up	173.559	80.8257
ENSG00000116455	WDR77	1.4422	6.02331	1.21444e-16	2.39507e-15	Up	79.2041	30.6
ENSG00000116604	MEF2D	-1.02668	5.53999	5.01138e-08	3.84368e-07	Down	9.73033	20.8113
ENSG00000116649	SRM	1.71704	7.05739	3.25237e-20	8.6579e-19	Up	280.159	89.4662
ENSG00000116663	FBXO6	1.9066	3.3719	1.02418e-10	1.10873e-09	Up	17.647	4.94456
ENSG00000116670	MAD2L2	1.03822	5.43053	7.38828e-09	6.32826e-08	Up	92.4005	47.1956
ENSG00000116679	IVNS1ABP	1.0682	5.82859	8.32453e-10	8.1187e-09	Up	30.0971	15.0601
ENSG00000116691	MIIP	2.27826	3.94066	9.04524e-15	1.48488e-13	Up	32.1643	6.99391
ENSG00000116711	PLA2G4A	-2.70685	3.61469	8.4819e-19	1.9912e-17	Down	1.65352	11.3459
ENSG00000116741	RGS2	-1.6681	2.32212	2.03161e-06	1.22393e-05	Down	2.89901	9.67746
ENSG00000116750	UCHL5	1.13246	5.63627	1.7027e-10	1.79762e-09	Up	59.0987	28.3005
ENSG00000116774	OLFML3	-3.52814	7.41071	2.63423e-80	5.50259e-78	Down	23.9524	289.967
ENSG00000116830	TTF2	2.0075	5.89944	1.11729e-27	4.77496e-26	Up	41.8378	10.9281
ENSG00000116863	ADPRHL2	1.17423	5.35111	2.53881e-10	2.62617e-09	Up	54.1072	25.1729
ENSG00000116898	MRPS15	1.02446	6.22092	1.08304e-09	1.04334e-08	Up	178.658	92.1406
ENSG00000116922	C1orf109	1.18045	4.79339	5.20731e-08	3.98352e-07	Up	41.8669	19.3958
ENSG00000116990	MYCL	2.4367	0.379744	4.2603e-05	0.000201601	Up	1.00291	0.20018
ENSG00000116996	ZP4	-8.95213	0.702946	6.33191e-18	1.39227e-16	Down	0	2.68929
ENSG00000117069	ST6GALNAC5	1.45223	3.29326	1.29547e-06	8.05819e-06	Up	10.7686	4.12767
ENSG00000117114	ADGRL2	-2.35173	4.11976	8.54237e-19	2.0031e-17	Down	2.66183	14.2719
ENSG00000117118	SDHB	1.07185	6.48298	3.02705e-10	3.09988e-09	Up	229.622	114.581
ENSG00000117143	UAP1	1.33919	7.6418	3.86552e-15	6.59746e-14	Up	203.687	84.4686
ENSG00000117151	CTBS	-1.56344	4.8566	7.53699e-15	1.24628e-13	Down	9.74635	30.2314
ENSG00000117152	RGS4	-2.62224	5.71735	2.3484e-34	1.38942e-32	Down	13.3944	86.581
ENSG00000117228	GBP1	1.14055	7.31976	2.26242e-11	2.65714e-10	Up	117.295	55.8108
ENSG00000117266	CDK18	-1.39775	1.96051	0.00118913	0.00417758	Down	1.55266	4.31969
ENSG00000117298	ECE1	-1.42539	8.36304	1.24505e-16	2.45306e-15	Down	65.9321	185.824
ENSG00000117318	ID3	2.90548	5.80534	7.23362e-31	3.63832e-29	Up	177.226	24.9175
ENSG00000117360	PRPF3	1.41099	5.13537	5.28627e-13	7.36659e-12	Up	34.23	13.488
ENSG00000117395	EBNA1BP2	1.85996	7.26257	3.23469e-27	1.34588e-25	Up	319.076	92.2223
ENSG00000117399	CDC20	1.89396	7.84725	3.89038e-26	1.52619e-24	Up	360.62	101.842
ENSG00000117407	ARTN	2.71609	0.00750424	8.01812e-05	0.000361142	Up	2.52621	0.389361
ENSG00000117408	IPO13	1.08371	5.79916	2.56493e-09	2.33779e-08	Up	39.6512	19.6409
ENSG00000117448	AKR1A1	-1.05729	6.19154	1.19962e-09	1.1497e-08	Down	78.1696	170.705
ENSG00000117472	TSPAN1	-2.66753	0.971522	5.55718e-08	4.22589e-07	Down	0.889384	5.94782
ENSG00000117477	CCDC181	3.85458	0.0698227	2.08527e-08	1.6906e-07	Up	1.64122	0.107349
ENSG00000117481	NSUN4	1.25063	4.78854	1.22556e-09	1.17201e-08	Up	18.7393	8.25068
ENSG00000117525	F3	1.2336	7.38671	6.11359e-13	8.46188e-12	Up	201.312	89.8154
ENSG00000117533	VAMP4	-1.37833	4.49895	6.28182e-10	6.22736e-09	Down	8.09103	22.0589
ENSG00000117593	DARS2	1.17872	6.20923	2.64606e-12	3.42616e-11	Up	45.0069	20.8615
ENSG00000117594	HSD11B1	-11.8657	3.49737	1.60548e-53	1.92197e-51	Down	0	29.3836
ENSG00000117600	PLPPR4	-1.92151	5.42617	1.95376e-24	6.89576e-23	Down	5.24357	20.8486
ENSG00000117632	STMN1	1.09276	8.89057	2.79698e-10	2.87868e-09	Up	968.682	476.566
ENSG00000117643	MAN1C1	-1.35495	2.57363	0.000155789	0.000663162	Down	1.75621	4.73102
ENSG00000117650	NEK2	1.17361	5.62597	8.13525e-11	8.94396e-10	Up	56.4448	26.2785
ENSG00000117676	RPS6KA1	1.74245	4.75725	1.64316e-16	3.19744e-15	Up	20.5029	6.41858
ENSG00000117748	RPA2	1.14493	6.32569	1.21086e-11	1.45809e-10	Up	107.75	51.1339
ENSG00000117791	2017-03-02	2.12589	4.66319	0.000314219	0.00125241	Up	213.043	51.3827
ENSG00000117877	CD3EAP	3.36777	4.06976	2.07925e-29	9.60821e-28	Up	16.6514	1.70652
ENSG00000118162	KPTN	1.29044	3.69996	9.4029e-07	6.00395e-06	Up	29.8516	12.7966
ENSG00000118246	FASTKD2	1.25007	6.09227	2.29362e-13	3.32527e-12	Up	51.9871	22.9233
ENSG00000118263	KLF7	1.2135	5.14446	8.24577e-10	8.0534e-09	Up	14.8353	6.70893
ENSG00000118276	B4GALT6	8.25778	-0.0857969	1.26863e-10	1.35756e-09	Up	1.10382	0
ENSG00000118292	C1orf54	-2.1537	0.186344	0.000117904	0.000512246	Down	1.26131	5.94476
ENSG00000118473	SGIP1	-2.70468	4.72175	3.29171e-33	1.81141e-31	Down	11.1102	76.0025
ENSG00000118503	TNFAIP3	-3.34463	6.06696	2.32197e-57	3.06665e-55	Down	5.57053	59.3514
ENSG00000118518	RNF146	-1.23436	5.3915	7.35898e-11	8.14301e-10	Down	21.3781	52.7556
ENSG00000118655	DCLRE1B	1.15826	4.95759	2.47798e-09	2.2656e-08	Up	16.189	7.61047
ENSG00000118707	TGIF2	1.28945	4.85333	7.36844e-11	8.14907e-10	Up	18.5042	7.94231
ENSG00000118762	PKD2	-1.44701	7.98764	5.82462e-17	1.17706e-15	Down	57.8159	165.394
ENSG00000118777	ABCG2	1.17372	2.04893	0.00111621	0.00395124	Up	3.19781	1.48462
ENSG00000118785	SPP1	-1.2524	1.12822	0.00229555	0.00755746	Down	1.47376	3.6956
ENSG00000118849	RARRES1	-2.08306	1.38493	7.27988e-07	4.71602e-06	Down	1.01834	4.55377
ENSG00000118898	PPL	-1.44807	1.58064	0.000544883	0.00206944	Down	0.454935	1.31018
ENSG00000118922	KLF12	1.73008	4.86245	7.28712e-15	1.20789e-13	Up	7.05201	2.22936
ENSG00000118985	ELL2	1.07769	7.80826	6.61558e-10	6.5424e-09	Up	81.4065	40.4681
ENSG00000119125	GDA	-6.87769	4.60031	1.49081e-83	3.42903e-81	Down	0.17337	22.0829
ENSG00000119138	KLF9	-3.91615	5.28854	1.62586e-66	2.68412e-64	Down	1.32882	21.0547
ENSG00000119139	TJP2	1.34516	6.54036	1.41773e-14	2.28342e-13	Up	46.4788	19.2038
ENSG00000119227	PIGZ	-1.1535	2.73315	0.000548755	0.0020826	Down	2.63315	6.16494
ENSG00000119242	CCDC92	-1.24441	4.99542	4.42465e-09	3.91769e-08	Down	16.1174	40.1089
ENSG00000119280	C1orf198	-1.3615	6.3692	9.56928e-16	1.73356e-14	Down	18.1481	48.9315
ENSG00000119285	HEATR1	1.05666	6.87439	5.49851e-10	5.49073e-09	Up	28.5668	14.4103
ENSG00000119326	CTNNAL1	1.36018	7.61352	1.29136e-15	2.30074e-14	Up	171.734	70.1895
ENSG00000119333	WDR34	1.32228	5.62324	6.41619e-07	4.20172e-06	Up	65.0957	27.354
ENSG00000119403	PHF19	2.02583	6.83108	9.49045e-29	4.27927e-27	Up	203.728	52.5243
ENSG00000119508	NR4A3	-6.07213	4.99218	1.26205e-93	3.63881e-91	Down	0.284468	20.1985
ENSG00000119640	ACYP1	1.61623	2.78331	4.53642e-07	3.03679e-06	Up	36.5313	12.5116
ENSG00000119655	NPC2	-1.68328	7.08138	1.79867e-22	5.57886e-21	Down	138.167	465.621
ENSG00000119669	IRF2BPL	-1.28276	4.2964	1.15093e-07	8.36671e-07	Down	3.96002	10.1237
ENSG00000119705	SLIRP	1.3155	5.00824	4.85826e-11	5.48557e-10	Up	385.263	162.493
ENSG00000119729	RHOQ	-2.03566	6.8999	1.48664e-29	6.93237e-28	Down	24.7437	106.447
ENSG00000119772	DNMT3A	1.35592	2.99775	1.2138e-05	6.40073e-05	Up	6.67972	2.73825
ENSG00000119801	YPEL5	-2.17223	6.69071	2.1322e-35	1.33481e-33	Down	26.3971	124.843
ENSG00000119899	SLC17A5	-2.98376	5.78039	3.02076e-57	3.96397e-55	Down	5.20742	43.2516
ENSG00000119917	IFIT3	1.45845	8.7947	7.80996e-17	1.56131e-15	Up	397.764	151.845
ENSG00000119922	IFIT2	2.57804	7.38335	2.44746e-47	2.45598e-45	Up	119.984	21.0733
ENSG00000119943	PYROXD2	-2.35263	3.75871	9.96755e-16	1.80093e-14	Down	5.16973	27.7812
ENSG00000119950	MXI1	-2.07587	4.41865	3.16891e-12	4.08249e-11	Down	5.50556	24.3316
ENSG00000119979	FAM45A	-1.22047	6.35052	7.32073e-13	1.00714e-11	Down	48.7992	119.314
ENSG00000119986	AVPI1	-1.75137	5.32843	1.46889e-18	3.38622e-17	Down	20.6077	72.8573
ENSG00000120051	CFAP58	-1.95936	1.1016	0.00055803	0.00211232	Down	0.441126	1.8163
ENSG00000120129	DUSP1	1.44101	6.45576	2.83259e-17	5.90488e-16	Up	98.4668	38.0558
ENSG00000120137	PANK3	1.00066	6.87409	6.97431e-07	4.53242e-06	Up	29.0254	15.2215
ENSG00000120149	MSX2	-2.29481	1.18509	5.15192e-07	3.42641e-06	Down	0.485051	2.52197
ENSG00000120158	RCL1	1.02539	4.0827	9.66213e-05	0.000427939	Up	18.5964	9.55661
ENSG00000120217	CD274	-1.54544	5.0602	7.05698e-14	1.07089e-12	Down	8.75861	26.8096
ENSG00000120253	NUP43	1.13607	5.06459	2.5108e-09	2.29355e-08	Up	18.4061	8.78672
ENSG00000120256	LRP11	-1.70567	6.16131	1.86166e-22	5.7655e-21	Down	27.5298	94.2073
ENSG00000120262	CCDC170	-5.57804	0.511798	5.86467e-08	4.43829e-07	Down	0.0192894	1.12239
ENSG00000120322	PCDHB8	-7.11089	2.42536	3.83642e-34	2.19987e-32	Down	0.0375618	5.95275
ENSG00000120324	PCDHB10	-4.66062	0.805627	3.28965e-14	5.16034e-13	Down	0.0521423	1.44281
ENSG00000120327	PCDHB14	-3.41725	1.10137	9.60055e-09	8.09444e-08	Down	0.175727	2.03228
ENSG00000120334	CENPL	1.05396	4.595	1.26871e-06	7.89652e-06	Up	28.1184	14.2039
ENSG00000120337	TNFSF18	-8.65735	0.441389	1.75002e-14	2.79444e-13	Down	0	1.9247
ENSG00000120437	ACAT2	1.81374	2.25694	6.5657e-06	3.62869e-05	Up	4.10407	1.23236
ENSG00000120438	TCP1	1.55884	8.34107	1.28746e-19	3.24178e-18	Up	395.823	140.952
ENSG00000120451	SNX19	-1.06151	7.047	7.25342e-10	7.14212e-09	Down	32.8551	71.9429
ENSG00000120526	NUDCD1	1.33801	6.25186	3.81242e-14	5.9304e-13	Up	64.2108	26.6282
ENSG00000120539	MASTL	2.20898	6.32278	7.17647e-36	4.5624e-34	Up	62.0683	14.0723
ENSG00000120616	EPC1	1.47686	4.64577	2.16656e-11	2.55187e-10	Up	19.0498	7.16354
ENSG00000120647	CCDC77	1.19057	4.45258	1.1911e-07	8.64954e-07	Up	24.0758	11.0775
ENSG00000120693	SMAD9	1.58188	2.60024	1.6046e-06	9.81119e-06	Up	2.37649	0.833947
ENSG00000120694	HSPH1	1.10605	7.92593	5.15594e-11	5.78976e-10	Up	146.011	71.1666
ENSG00000120699	EXOSC8	1.20029	5.55628	9.28033e-11	1.01106e-09	Up	100.89	46.0188
ENSG00000120708	TGFBI	2.48911	7.62816	6.27225e-42	5.4638e-40	Up	184.913	34.5743
ENSG00000120738	EGR1	1.34856	5.98497	4.6521e-12	5.89678e-11	Up	42.7542	17.64
ENSG00000120756	PLS1	2.24608	3.33406	9.60965e-11	1.04527e-09	Up	8.70469	1.93763
ENSG00000120800	UTP20	1.24453	6.45704	2.7029e-13	3.88016e-12	Up	19.2642	8.53287
ENSG00000120802	TMPO	1.57829	8.20929	1.12742e-19	2.85283e-18	Up	215.195	75.6108
ENSG00000120820	GLT8D2	-3.14089	5.42989	7.72562e-54	9.30301e-52	Down	8.81318	81.6413
ENSG00000120833	SOCS2	-2.1454	5.3049	3.31462e-25	1.22479e-23	Down	12.6187	58.5623
ENSG00000120885	CLU	-2.6604	6.97053	7.90636e-47	7.85685e-45	Down	86.9647	576.881
ENSG00000120889	TNFRSF10B	-1.12747	7.37046	3.70736e-11	4.2446e-10	Down	50.5481	115.876
ENSG00000120915	EPHX2	1.73465	0.764693	0.00130426	0.00454228	Up	3.37929	1.08306
ENSG00000120937	NPPB	6.77356	-1.3466	5.76738e-06	3.21437e-05	Up	1.96226	0
ENSG00000120948	TARDBP	1.15297	7.94771	6.20678e-12	7.71926e-11	Up	207.273	97.7923
ENSG00000120992	LYPLA1	1.31803	6.30897	9.50721e-09	8.02235e-08	Up	87.1433	36.6489
ENSG00000121005	CRISPLD1	5.0802	0.522554	6.58888e-14	1.00433e-12	Up	1.44553	0.0430175
ENSG00000121039	RDH10	-1.6411	3.77307	5.6384e-10	5.62031e-09	Down	4.20584	13.7661
ENSG00000121064	SCPEP1	-1.29216	6.33425	5.79561e-14	8.87375e-13	Down	39.4728	101.421
ENSG00000121068	TBX2	-4.07542	4.62583	1.2e-52	1.41179e-50	Down	1.16271	20.6468
ENSG00000121152	NCAPH	1.69609	6.37066	2.15328e-22	6.60866e-21	Up	85.8303	27.8076
ENSG00000121211	MND1	1.265	3.28639	1.56125e-05	8.06267e-05	Up	27.3471	11.9503
ENSG00000121281	ADCY7	1.16865	4.0053	6.44329e-06	3.56392e-05	Up	10.5354	4.91232
ENSG00000121289	CEP89	1.32234	5.14852	1.1089e-11	1.34162e-10	Up	28.838	12.096
ENSG00000121316	PLBD1	5.3678	0.690676	5.32553e-15	9.00983e-14	Up	2.94308	0.0615866
ENSG00000121413	ZSCAN18	5.49168	2.93432	1.39057e-36	9.1827e-35	Up	15.835	0.359178
ENSG00000121440	PDZRN3	-2.90388	5.28384	2.22828e-32	1.20357e-30	Down	4.28276	33.6086
ENSG00000121621	KIF18A	2.03592	5.86204	1.37441e-29	6.42365e-28	Up	39.489	10.1161
ENSG00000121653	MAPK8IP1	1.4261	3.67505	2.40462e-07	1.67489e-06	Up	9.11148	3.56498
ENSG00000121690	DEPDC7	1.16286	2.86248	0.000295351	0.00118436	Up	9.18137	4.28543
ENSG00000121716	PILRB	1.4722	2.88628	7.90754e-06	4.30519e-05	Up	8.4309	3.17402
ENSG00000121743	GJA3	-2.29257	2.5649	3.49348e-11	4.00869e-10	Down	0.532415	2.74599
ENSG00000121753	ADGRB2	-1.12367	3.09338	0.00278731	0.0089956	Down	2.27514	5.21672
ENSG00000121769	FABP3	-3.06842	2.79455	3.17234e-17	6.57962e-16	Down	4.86592	42.8736
ENSG00000121858	TNFSF10	3.24932	1.38156	5.51202e-12	6.90132e-11	Up	4.07675	0.434094
ENSG00000121895	TMEM156	-3.33774	1.02938	1.08924e-10	1.17674e-09	Down	0.479411	5.14195
ENSG00000122035	RASL11A	-2.40313	0.936073	1.04229e-06	6.59562e-06	Down	1.27302	7.11564
ENSG00000122140	MRPS2	1.21228	5.43608	4.8408e-08	3.72122e-07	Up	71.8452	32.5976
ENSG00000122176	FMOD	-5.10789	2.28138	3.22265e-26	1.27357e-24	Down	0.149022	5.50047
ENSG00000122359	ANXA11	-1.94363	8.24905	3.86851e-29	1.77561e-27	Down	78.7786	317.965
ENSG00000122378	FAM213A	-3.15575	3.16372	4.63859e-20	1.21428e-18	Down	1.80899	16.9236
ENSG00000122420	PTGFR	-1.21958	5.01951	3.22993e-10	3.29446e-09	Down	6.40884	15.6587
ENSG00000122435	TRMT13	1.19816	3.87807	2.0717e-05	0.000104356	Up	13.3124	6.06665
ENSG00000122483	CCDC18	1.17992	4.41417	2.29056e-07	1.60034e-06	Up	18.4382	8.55064
ENSG00000122547	EEPD1	-2.32502	3.23154	8.63739e-10	8.40779e-09	Down	1.95962	10.3277
ENSG00000122641	INHBA	2.63803	4.13208	6.88958e-22	2.04105e-20	Up	8.81663	1.47766
ENSG00000122642	FKBP9	-1.28801	7.80011	4.02552e-14	6.24765e-13	Down	109.576	280.734
ENSG00000122644	ARL4A	1.07596	4.04333	1.37262e-05	7.14801e-05	Up	25.2567	12.5867
ENSG00000122691	TWIST1	1.13576	4.53571	1.19392e-06	7.46737e-06	Up	43.4914	20.8109
ENSG00000122694	GLIPR2	-1.08973	3.78167	3.73702e-05	0.000178531	Down	7.29404	16.2925
ENSG00000122707	RECK	-3.25214	6.93613	5.99756e-68	1.02313e-65	Down	10.9392	109.405
ENSG00000122729	ACO1	-2.14663	7.64548	1.51812e-33	8.4911e-32	Down	28.1439	130.756
ENSG00000122786	CALD1	-1.48805	9.77747	2.73077e-17	5.69843e-16	Down	182.717	537.754
ENSG00000122861	PLAU	-3.26957	8.17345	3.57297e-64	5.3781e-62	Down	35.5836	360.072
ENSG00000122862	SRGN	2.1356	6.4797	9.88887e-35	6.00698e-33	Up	207.741	49.5915
ENSG00000122986	HVCN1	1.71405	0.72497	0.000215122	0.000889109	Up	2.85754	0.916809
ENSG00000123094	RASSF8	-1.53341	6.91249	1.372e-17	2.9287e-16	Down	23.0689	70.0581
ENSG00000123095	BHLHE41	-3.34781	2.44291	2.74375e-10	2.82817e-09	Down	0.486658	5.2638
ENSG00000123096	SSPN	-2.74629	2.96206	1.99003e-15	3.49083e-14	Down	1.17913	8.31648
ENSG00000123136	DDX39A	2.06759	6.57793	4.42157e-26	1.72737e-24	Up	178.655	44.7667
ENSG00000123146	ADGRE5	-1.05238	7.18356	6.60204e-09	5.70495e-08	Down	53.76	116.992
ENSG00000123178	SPRYD7	2.0017	4.71314	2.95319e-10	3.0288e-09	Up	38.8873	10.23
ENSG00000123191	ATP7B	2.09492	2.1004	2.84193e-08	2.25931e-07	Up	1.70658	0.415732
ENSG00000123213	NLN	1.1928	5.56918	4.3933e-11	4.97981e-10	Up	30.4851	14.0019
ENSG00000123219	CENPK	1.47426	5.16138	1.70973e-14	2.73436e-13	Up	61.6077	23.2674
ENSG00000123297	TSFM	1.08185	4.72469	1.76339e-07	1.25341e-06	Up	62.6849	31.0337
ENSG00000123374	CDK2	1.33659	6.82511	1.16418e-13	1.72945e-12	Up	154.438	64.1984
ENSG00000123384	LRP1	-1.63397	9.10016	3.52903e-17	7.26059e-16	Down	26.9121	87.6215
ENSG00000123405	NFE2	-2.97904	1.60428	1.5799e-11	1.88364e-10	Down	0.606403	5.05055
ENSG00000123416	TUBA1B	1.18204	11.6569	2.56208e-11	2.98681e-10	Up	4424.81	2046.26
ENSG00000123473	STIL	1.40072	5.922	1.40583e-14	2.26783e-13	Up	27.5436	10.9559
ENSG00000123496	IL13RA2	-8.08	3.02484	1.65295e-35	1.04115e-33	Down	0.0796	24.498
ENSG00000123545	NDUFAF4	1.05698	3.85857	3.80359e-05	0.000181373	Up	35.4447	17.8941
ENSG00000123609	NMI	1.2638	5.02891	5.0001e-11	5.62401e-10	Up	45.9324	20.0695
ENSG00000123610	TNFAIP6	-4.0208	4.37879	1.72027e-50	1.89331e-48	Down	3.12552	53.3703
ENSG00000123700	KCNJ2	-4.96117	2.77557	2.29866e-29	1.05982e-27	Down	0.116157	3.82148
ENSG00000123737	EXOSC9	1.48011	6.3084	2.71579e-17	5.67295e-16	Up	117.912	44.3739
ENSG00000123739	PLA2G12A	-4.74175	7.75215	8.9587e-06	4.83251e-05	Down	8.922	250.416
ENSG00000123892	RAB38	-1.06491	3.64753	8.59799e-05	0.000385141	Down	8.99393	19.7379
ENSG00000123975	CKS2	1.27562	6.17027	4.20441e-13	5.9219e-12	Up	379.949	164.788
ENSG00000123977	DAW1	3.09061	-0.299667	2.90257e-05	0.000141878	Up	1.54779	0.197047
ENSG00000123989	CHPF	-1.34923	5.65558	1.50818e-05	7.80435e-05	Down	14.495	38.77
ENSG00000124102	PI3	-3.92802	-0.33209	1.47328e-06	9.06507e-06	Down	0.332699	5.51075
ENSG00000124126	PREX1	1.61782	4.70609	3.03708e-14	4.78247e-13	Up	8.5752	2.93476
ENSG00000124160	NCOA5	1.08068	5.90389	1.8337e-10	1.92897e-09	Up	37.5783	18.6384
ENSG00000124164	VAPB	2.11807	6.94872	2.16178e-30	1.06636e-28	Up	97.4617	23.5702
ENSG00000124172	ATP5E	1.03723	7.28371	1.80582e-09	1.68491e-08	Up	87.7814	44.8743
ENSG00000124201	ZNFX1	1.64516	8.60365	1.2435e-21	3.62101e-20	Up	116.425	39.0519
ENSG00000124207	CSE1L	2.89649	9.31378	1.27677e-55	1.61339e-53	Up	483.994	68.2022
ENSG00000124212	PTGIS	-4.00115	3.15049	2.68937e-25	1.00098e-23	Down	0.316391	5.36863
ENSG00000124214	STAU1	1.54868	8.31968	1.38202e-19	3.47134e-18	Up	218.456	78.3499
ENSG00000124216	SNAI1	-2.32528	1.5459	1.3796e-07	9.91286e-07	Down	0.870356	4.62284
ENSG00000124217	MOCS3	1.51384	4.31793	4.34597e-11	4.93435e-10	Up	18.1482	6.66702
ENSG00000124225	PMEPA1	4.74436	2.63732	7.35243e-25	2.66392e-23	Up	5.71442	0.218075
ENSG00000124226	RNF114	1.07425	7.36823	3.85032e-10	3.90005e-09	Up	138.93	69.212
ENSG00000124228	DDX27	2.1857	7.12904	5.49025e-35	3.365e-33	Up	133.988	30.9109
ENSG00000124279	FASTKD3	1.17826	3.87926	4.82761e-06	2.71873e-05	Up	21.8482	10.1095
ENSG00000124562	SNRPC	1.1086	6.61005	8.85203e-11	9.67485e-10	Up	306.714	149.288
ENSG00000124571	XPO5	1.70947	6.6998	3.2749e-21	9.29826e-20	Up	47.7811	15.3187
ENSG00000124608	AARS2	1.26551	4.4677	1.80734e-07	1.28065e-06	Up	11.9826	5.2423
ENSG00000124635	HIST1H2BJ	3.72453	1.06577	2.4928e-11	2.9077e-10	Up	11.9842	0.967742
ENSG00000124749	COL21A1	-4.23096	0.00827024	3.86022e-08	3.01268e-07	Down	0.117764	2.55649
ENSG00000124762	CDKN1A	-2.43504	7.6851	1.50471e-39	1.14509e-37	Down	45.6633	259.138
ENSG00000124785	NRN1	10.7737	2.36994	1.5697e-38	1.14762e-36	Up	10.4097	0
ENSG00000124787	RPP40	2.04689	3.42547	6.52024e-11	7.25412e-10	Up	39.6112	10.1047
ENSG00000124788	ATXN1	-1.1844	5.52712	1.31696e-10	1.40634e-09	Down	6.96544	16.6059
ENSG00000124875	CXCL6	-6.44685	4.20466	5.36967e-62	7.85161e-60	Down	0.372575	35.1003
ENSG00000124882	EREG	-6.28271	8.31583	3.54125e-159	2.89971e-156	Down	2.58674	211.511
ENSG00000124920	MYRF	1.81976	1.693	7.81626e-06	4.25889e-05	Up	1.64398	0.492354
ENSG00000125148	MT2A	-1.17437	8.18432	1.36736e-05	7.12608e-05	Down	456.905	1081.74
ENSG00000125166	GOT2	1.12154	7.67352	4.10946e-11	4.6814e-10	Up	173.431	83.6356
ENSG00000125319	C17orf53	1.3005	3.92241	1.15676e-06	7.26379e-06	Up	14.1022	6.02094
ENSG00000125384	PTGER2	2.9452	0.893391	4.18763e-08	3.25208e-07	Up	2.2742	0.31071
ENSG00000125398	SOX9	1.23208	3.82271	7.91585e-06	4.30857e-05	Up	7.29562	3.26778
ENSG00000125445	MRPS7	1.14456	6.06512	1.17195e-10	1.26197e-09	Up	138.297	65.6409
ENSG00000125447	GGA3	1.10572	1.79311	0.00209723	0.0069752	Up	16.5409	8.05296
ENSG00000125449	ARMC7	1.06967	3.81541	5.05861e-05	0.000236049	Up	14.8892	7.45377
ENSG00000125450	NUP85	1.78985	6.40574	1.87909e-25	7.09722e-24	Up	112.985	34.2822
ENSG00000125454	SLC25A19	1.65016	3.40892	1.6493e-08	1.35322e-07	Up	19.9237	6.66514
ENSG00000125520	SLC2A4RG	1.69358	5.75319	7.57682e-16	1.39233e-14	Up	90.5543	29.4298
ENSG00000125534	PPDPF	2.36064	5.73878	2.30075e-12	3.00758e-11	Up	217.44	44.5316
ENSG00000125538	IL1B	-7.43223	7.77644	9.31262e-98	2.88847e-95	Down	2.55638	462.546
ENSG00000125571	IL37	-3.32067	-1.06284	0.000431159	0.00167069	Down	0.189804	2.13183
ENSG00000125618	PAX8	-3.72583	2.88252	4.66476e-21	1.30454e-19	Down	0.852491	11.8251
ENSG00000125630	POLR1B	1.40125	5.66654	2.43716e-13	3.52338e-12	Up	33.1173	13.1323
ENSG00000125637	PSD4	-1.57948	4.05525	3.28747e-08	2.59537e-07	Down	2.81259	8.82435
ENSG00000125656	CLPP	1.13411	4.77179	2.72016e-06	1.60289e-05	Up	83.2091	39.8796
ENSG00000125675	GRIA3	-5.28149	3.63731	7.65945e-45	6.99985e-43	Down	0.607175	25.1828
ENSG00000125730	C3	-5.34266	8.92214	2.49854e-121	1.2475e-118	Down	7.28188	310.139
ENSG00000125744	RTN2	-1.58048	3.58264	2.14395e-07	1.5051e-06	Down	7.19356	22.6142
ENSG00000125835	SNRPB	1.67381	7.93487	7.24972e-18	1.58726e-16	Up	580.962	191.093
ENSG00000125845	BMP2	-5.82761	1.7321	1.70256e-22	5.30488e-21	Down	0.0432625	2.62005
ENSG00000125864	BFSP1	-2.58442	2.44708	8.25008e-13	1.13044e-11	Down	1.15244	7.27288
ENSG00000125868	DSTN	-1.01805	8.81497	2.1802e-09	2.01131e-08	Down	306.718	651.699
ENSG00000125885	MCM8	1.17976	5.64286	1.87631e-11	2.22279e-10	Up	29.1182	13.494
ENSG00000125901	MRPS26	1.00868	4.26596	1.17884e-05	6.23246e-05	Up	39.665	20.7046
ENSG00000125912	NCLN	1.00858	6.39947	6.47108e-06	3.57832e-05	Up	68.1452	35.5713
ENSG00000125962	ARMCX5	1.36107	1.79038	0.000350618	0.00138348	Up	7.93943	3.23544
ENSG00000125965	GDF5	-3.2702	1.87663	5.53239e-12	6.92259e-11	Down	0.412425	4.2211
ENSG00000125968	ID1	2.4284	4.07788	3.18427e-12	4.09712e-11	Up	49.9224	9.79481
ENSG00000126067	PSMB2	1.02356	7.51904	1.34374e-09	1.27765e-08	Up	136.25	70.3218
ENSG00000126070	AGO3	1.08833	4.59661	2.08704e-06	1.25363e-05	Up	13.5214	6.68648
ENSG00000126215	XRCC3	2.00129	4.57014	2.59774e-19	6.34586e-18	Up	51.0819	13.4081
ENSG00000126218	F10	-2.54938	2.46165	6.53273e-12	8.10003e-11	Down	1.70739	10.5543
ENSG00000126254	RBM42	1.15381	5.45489	4.56766e-08	3.53514e-07	Up	59.076	27.8981
ENSG00000126368	NR1D1	-2.02802	3.99289	1.47262e-14	2.36849e-13	Down	3.34128	14.3113
ENSG00000126453	BCL2L12	1.63434	4.32894	1.44362e-08	1.18971e-07	Up	66.6655	22.6051
ENSG00000126458	RRAS	-1.30186	5.40236	1.20827e-09	1.1569e-08	Down	41.7416	108.087
ENSG00000126522	ASL	1.09542	5.14273	1.66957e-06	1.01689e-05	Up	49.8818	24.5453
ENSG00000126602	TRAP1	1.50674	6.74325	2.16352e-18	4.90469e-17	Up	149.48	55.1735
ENSG00000126603	GLIS2	-1.21128	4.66495	3.07653e-05	0.000149601	Down	5.8692	14.2812
ENSG00000126709	IFI6	2.86629	8.14895	3.43485e-37	2.35956e-35	Up	1152.42	165.902
ENSG00000126749	EMG1	1.19901	5.37203	9.28586e-11	1.01112e-09	Up	97.0762	44.3462
ENSG00000126768	TIMM17B	1.01972	4.84197	1.25821e-06	7.83832e-06	Up	73.9892	38.3404
ENSG00000126785	RHOJ	-3.15397	4.97165	6.90304e-48	7.03045e-46	Down	3.72495	34.7914
ENSG00000126787	DLGAP5	1.4027	7.03718	2.96717e-16	5.62937e-15	Up	100.886	40.0441
ENSG00000126803	HSPA2	-2.33139	6.35456	8.43739e-39	6.2808e-37	Down	15.5169	81.9731
ENSG00000126903	SLC10A3	1.06546	4.38513	0.000374702	0.00146804	Up	22.6061	11.3608
ENSG00000126953	TIMM8A	1.03716	2.47732	0.0016201	0.00553028	Up	7.67919	3.92432
ENSG00000127124	HIVEP3	2.94656	2.24919	1.04051e-13	1.5525e-12	Up	3.32374	0.451777
ENSG00000127191	TRAF2	1.72807	4.53459	1.68122e-13	2.476e-12	Up	26.9486	8.55509
ENSG00000127241	MASP1	-6.79282	8.56828	1.94777e-147	1.42403e-144	Down	4.27579	498.783
ENSG00000127252	HRASLS	5.96691	-1.92885	0.000839029	0.00306	Up	1.29602	0
ENSG00000127311	HELB	1.78717	0.939477	0.000338745	0.00134232	Up	1.27492	0.379782
ENSG00000127399	LRRC61	3.83822	0.229823	5.11309e-09	4.48842e-08	Up	3.16731	0.202386
ENSG00000127415	IDUA	-1.11709	2.78584	0.00100636	0.00359846	Down	6.00861	13.7117
ENSG00000127418	FGFRL1	1.36914	4.09113	4.67311e-08	3.60824e-07	Up	11.8688	4.8309
ENSG00000127423	AUNIP	2.33297	3.87284	1.77425e-18	4.06272e-17	Up	20.9503	4.36313
ENSG00000127445	PIN1	1.19869	4.73537	1.50344e-05	7.78572e-05	Up	71.7787	32.8932
ENSG00000127511	SIN3B	1.02577	5.70119	4.92989e-09	4.3369e-08	Up	32.708	16.8542
ENSG00000127527	EPS15L1	1.19928	5.3048	1.59915e-10	1.69092e-09	Up	28.3067	12.9333
ENSG00000127528	KLF2	1.54891	2.28585	7.08262e-05	0.000321339	Up	5.70458	2.04251
ENSG00000127564	PKMYT1	1.77324	5.00904	2.10058e-10	2.19393e-09	Up	66.837	20.5858
ENSG00000127585	FBXL16	4.08052	2.24283	1.73189e-19	4.3026e-18	Up	4.34251	0.275527
ENSG00000127586	CHTF18	2.63925	4.27165	1.13448e-10	1.22425e-09	Up	25.8926	4.38691
ENSG00000127616	SMARCA4	1.43427	7.11152	1.71147e-10	1.80502e-09	Up	70.9563	27.5695
ENSG00000127824	TUBA4A	-3.54223	4.81507	8.21073e-48	8.2799e-46	Down	6.30697	77.0041
ENSG00000127863	TNFRSF19	-4.61267	6.27703	1.50367e-99	4.96479e-97	Down	2.54377	65.2337
ENSG00000127920	GNG11	-1.5723	6.09051	9.07919e-20	2.30882e-18	Down	16.5689	51.7017
ENSG00000128039	SRD5A3	-1.17426	3.63682	1.3556e-05	7.06889e-05	Down	5.39289	12.776
ENSG00000128050	PAICS	1.22761	8.27641	4.89197e-13	6.8404e-12	Up	283.104	126.844
ENSG00000128059	PPAT	1.23224	5.1343	1.34952e-10	1.43587e-09	Up	20.7162	9.24594
ENSG00000128271	ADORA2A	-4.09055	3.16311	4.80012e-16	8.95745e-15	Down	1.05574	19.1594
ENSG00000128274	A4GALT	-1.49795	1.99345	0.00027758	0.00112011	Down	2.47581	7.33678
ENSG00000128283	CDC42EP1	1.19473	6.07225	2.54103e-07	1.76211e-06	Up	68.5879	31.4791
ENSG00000128340	RAC2	-1.28402	4.2308	8.19945e-08	6.05741e-07	Down	12.4691	31.8986
ENSG00000128342	LIF	-1.48103	4.26288	2.20541e-10	2.29638e-09	Down	4.50143	13.1875
ENSG00000128482	RNF112	-2.92544	0.246799	1.05982e-06	6.69204e-06	Down	0.151171	1.2491
ENSG00000128512	DOCK4	-2.06257	4.30186	4.96957e-16	9.24837e-15	Down	1.85058	8.11011
ENSG00000128567	PODXL	2.23381	3.42793	7.28247e-14	1.10266e-12	Up	7.95509	1.77183
ENSG00000128573	FOXP2	-3.46389	2.33187	1.4257e-16	2.79019e-15	Down	0.40034	4.68619
ENSG00000128594	LRRC4	6.10619	0.522587	3.93073e-11	4.49782e-10	Up	1.34381	0.0178061
ENSG00000128595	CALU	-1.00383	10.2503	4.13228e-09	3.66993e-08	Down	453.092	953.285
ENSG00000128604	IRF5	3.2291	0.356245	9.55813e-09	8.06199e-08	Up	1.68163	0.186717
ENSG00000128606	LRRC17	-4.16448	3.18158	2.82033e-30	1.38122e-28	Down	0.818925	15.5104
ENSG00000128626	MRPS12	1.1711	4.27847	0.000357711	0.00140875	Up	45.6687	21.3428
ENSG00000128656	CHN1	-1.2693	7.01261	1.74154e-13	2.5593e-12	Down	65.997	166.915
ENSG00000128683	GAD1	5.4693	0.860282	8.9648e-15	1.47286e-13	Up	3.93744	0.084861
ENSG00000128694	OSGEPL1	1.22781	3.64298	5.81924e-06	3.23799e-05	Up	15.6581	7.01455
ENSG00000128710	HOXD10	-4.37295	2.04693	4.32818e-21	1.21706e-19	Down	0.479646	10.5272
ENSG00000128713	HOXD11	-4.31539	0.890562	2.43552e-11	2.84708e-10	Down	0.204103	4.28153
ENSG00000128714	HOXD13	4.12034	0.738758	2.50592e-13	3.61513e-12	Up	2.11881	0.118832
ENSG00000128739	SNRPN	-1.41605	1.87797	0.000910093	0.00329042	Down	2.63063	7.3504
ENSG00000128805	ARHGAP22	-1.57931	3.7386	7.78976e-08	5.7756e-07	Down	6.27942	19.7347
ENSG00000128849	CGNL1	-1.0396	3.04827	0.000790694	0.0028961	Down	1.06015	2.28503
ENSG00000128872	TMOD2	1.45883	3.90642	3.07666e-08	2.43645e-07	Up	4.95545	1.88611
ENSG00000128917	DLL4	-7.42055	5.72754	2.00612e-161	1.8667e-158	Down	0.270199	49.117
ENSG00000128918	ALDH1A2	-4.82878	3.79753	2.20796e-33	1.22491e-31	Down	1.292	38.3283
ENSG00000128923	FAM63B	-2.48213	5.85869	9.53283e-42	8.19944e-40	Down	2.87565	16.8662
ENSG00000128944	KNSTRN	1.67283	6.29443	3.16542e-22	9.59991e-21	Up	134.435	44.258
ENSG00000128965	CHAC1	-3.98897	5.33157	8.08298e-61	1.15711e-58	Down	4.7906	79.9162
ENSG00000128973	CLN6	1.34773	5.2486	6.68293e-12	8.26125e-11	Up	41.3962	17.0877
ENSG00000129003	VPS13C	-1.60534	6.83774	2.82364e-16	5.37199e-15	Down	6.77352	21.6208
ENSG00000129007	CALML4	1.13226	3.63332	4.27057e-05	0.00020204	Up	12.6499	6.05134
ENSG00000129028	THAP10	1.19981	3.1007	0.000519064	0.00198164	Up	9.97383	4.53206
ENSG00000129038	LOXL1	-1.36134	6.75695	2.29788e-15	4.00695e-14	Down	117.512	316.768
ENSG00000129048	ACKR4	-6.32136	7.31246	1.88002e-146	1.3271e-143	Down	3.19269	268.576
ENSG00000129116	PALLD	-1.31406	8.13472	8.23377e-15	1.35821e-13	Down	71.9463	187.701
ENSG00000129173	E2F8	2.30802	4.22853	4.72678e-21	1.32008e-19	Up	14.6064	3.09946
ENSG00000129195	FAM64A	1.66999	5.72008	2.19067e-18	4.96075e-17	Up	70.7082	23.3529
ENSG00000129317	PUS7L	1.03562	4.43845	2.742e-06	1.6139e-05	Up	13.9984	7.1668
ENSG00000129351	ILF3	1.39922	8.27595	2.01532e-16	3.90679e-15	Up	221.838	88.2498
ENSG00000129354	AP1M2	2.77432	-1.14957	0.0012778	0.0044562	Up	2.51602	0.332109
ENSG00000129422	MTUS1	-3.09021	3.20574	2.31795e-19	5.70322e-18	Down	0.79839	7.1509
ENSG00000129460	NGDN	1.28619	5.35561	4.94508e-11	5.57131e-10	Up	89.4864	38.4369
ENSG00000129465	RIPK3	-10.1013	1.78478	5.3073e-28	2.32149e-26	Down	0	5.89201
ENSG00000129467	ADCY4	1.51965	1.35644	0.00108817	0.00386267	Up	2.79568	1.01712
ENSG00000129474	AJUBA	1.13229	6.94761	1.35362e-08	1.11824e-07	Up	101.527	48.6243
ENSG00000129484	PARP2	1.49598	5.72773	7.28905e-18	1.59417e-16	Up	70.9809	26.4095
ENSG00000129534	MIS18BP1	1.06114	5.92417	8.67256e-10	8.43401e-09	Up	37.8111	19.0025
ENSG00000129535	NRL	2.32717	0.0983163	5.80044e-05	0.000267796	Up	1.52021	0.309325
ENSG00000129596	CDO1	4.06934	1.42983	2.02179e-16	3.91192e-15	Up	6.20775	0.383051
ENSG00000129646	QRICH2	1.81178	1.10763	9.10207e-05	0.000405591	Up	1.11858	0.338638
ENSG00000129667	RHBDF2	-1.54966	2.2065	1.75276e-05	8.97693e-05	Down	3.70155	11.3599
ENSG00000129675	ARHGEF6	-2.56802	3.70601	1.01542e-18	2.3648e-17	Down	1.08758	6.76934
ENSG00000129810	SGO1	2.11429	4.02382	4.69176e-12	5.9397e-11	Up	20.3028	4.94247
ENSG00000129911	KLF16	1.10256	3.54041	0.000144796	0.000619589	Up	8.13926	3.98393
ENSG00000129932	DOHH	1.45468	2.53347	0.0013029	0.0045383	Up	6.77794	2.61406
ENSG00000130038	CRACR2A	2.02258	0.916486	4.43869e-05	0.000209317	Up	1.50354	0.395043
ENSG00000130052	STARD8	-1.20535	3.71421	1.93461e-05	9.81497e-05	Down	2.81681	6.82462
ENSG00000130066	SAT1	-2.41259	5.69049	2.00967e-31	1.03627e-29	Down	27.6466	154.405
ENSG00000130193	THEM6	1.13907	3.36493	0.000923379	0.0033326	Up	9.5367	4.56264
ENSG00000130203	APOE	1.24914	1.74241	0.00170181	0.00577452	Up	7.67546	3.40734
ENSG00000130204	TOMM40	2.00369	6.85692	7.23249e-27	2.94346e-25	Up	175.805	46.0366
ENSG00000130299	GTPBP3	1.38698	3.43136	3.33613e-06	1.93139e-05	Up	14.9364	5.99834
ENSG00000130303	BST2	4.48813	6.89034	1.6797e-101	5.92846e-99	Up	403.89	18.9365
ENSG00000130305	NSUN5	1.44683	2.94523	1.00115e-05	5.34966e-05	Up	10.5582	4.07714
ENSG00000130309	COLGALT1	1.35236	7.34843	6.44054e-15	1.07365e-13	Up	113.672	46.7226
ENSG00000130340	SNX9	-1.79758	7.60708	2.19606e-25	8.24872e-24	Down	29.9516	109.252
ENSG00000130363	RSPH3	-1.26693	3.78699	1.18798e-06	7.43247e-06	Down	2.52676	6.38351
ENSG00000130413	STK33	1.2009	2.61577	0.000959358	0.00344484	Up	6.95684	3.16296
ENSG00000130489	SCO2	1.05814	4.15275	6.71078e-05	0.000305893	Up	43.6718	22.0634
ENSG00000130513	GDF15	-3.29215	2.31002	3.04372e-16	5.76927e-15	Down	1.46152	15.0526
ENSG00000130517	PGPEP1	-1.04795	4.45758	2.26762e-06	1.35376e-05	Down	6.57061	14.2621
ENSG00000130589	HELZ2	3.47731	7.55202	1.20052e-66	1.99804e-64	Up	201.168	18.9769
ENSG00000130590	SAMD10	1.58559	2.27509	8.26758e-05	0.000371723	Up	6.15683	2.16768
ENSG00000130649	CYP2E1	-3.09448	1.4189	3.29506e-11	3.79377e-10	Down	0.506096	4.61128
ENSG00000130695	CEP85	1.73432	5.66331	9.90221e-22	2.90829e-20	Up	33.2205	10.4825
ENSG00000130699	TAF4	1.95904	4.60598	1.27164e-12	1.70925e-11	Up	21.1338	5.6756
ENSG00000130702	LAMA5	1.62265	4.49369	1.15917e-08	9.68152e-08	Up	9.09671	3.11074
ENSG00000130706	ADRM1	1.71306	6.96881	1.20336e-11	1.44991e-10	Up	257.262	82.377
ENSG00000130707	ASS1	-4.72067	8.33241	2.04776e-126	1.07486e-123	Down	24.5227	678.62
ENSG00000130713	EXOSC2	1.25673	5.43861	2.53459e-12	3.2943e-11	Up	57.5616	25.2801
ENSG00000130720	FIBCD1	-3.68555	2.68774	5.61467e-16	1.04205e-14	Down	0.663509	9.06096
ENSG00000130724	CHMP2A	-1.70601	5.52228	2.81058e-20	7.52096e-19	Down	46.1153	157.943
ENSG00000130734	ATG4D	1.03361	3.5588	0.000424371	0.00164626	Up	17.4854	8.98551
ENSG00000130764	LRRC47	1.07017	5.49742	7.37991e-09	6.32374e-08	Up	53.2068	26.6124
ENSG00000130770	ATPIF1	1.0311	5.12611	2.29313e-06	1.367e-05	Up	180.543	92.8366
ENSG00000130810	PPAN	1.58408	4.34939	4.19743e-12	5.33699e-11	Up	40.6529	14.2056
ENSG00000130813	C19orf66	1.07822	6.17821	7.30956e-10	7.18703e-09	Up	80.6695	40.1108
ENSG00000130816	DNMT1	1.19182	7.84018	4.85771e-12	6.12329e-11	Up	113.697	52.2316
ENSG00000130826	DKC1	1.3377	5.96908	3.31536e-15	5.69369e-14	Up	57.812	24.0036
ENSG00000130935	NOL11	1.61475	6.36735	5.12923e-18	1.13637e-16	Up	74.308	25.4255
ENSG00000130940	CASZ1	1.7479	0.950249	0.000691882	0.00256261	Up	1.1968	0.38037
ENSG00000130962	PRRG1	-1.395	3.68886	2.01705e-07	1.41991e-06	Down	2.55492	7.05219
ENSG00000131015	ULBP2	1.06911	3.43327	0.000359145	0.00141359	Up	17.9921	8.96233
ENSG00000131019	ULBP3	1.72836	1.22466	4.14257e-05	0.000196393	Up	6.81735	2.12822
ENSG00000131043	AAR2	1.07228	5.98576	2.00007e-10	2.09416e-09	Up	53.2566	26.5742
ENSG00000131080	EDA2R	-3.31023	4.3747	8.7273e-36	5.51409e-34	Down	1.93698	20.235
ENSG00000131127	ZNF141	1.32422	1.9058	0.000223289	0.00091934	Up	3.79988	1.58491
ENSG00000131148	EMC8	1.00144	5.38415	4.50834e-08	3.49187e-07	Up	53.9356	28.2741
ENSG00000131153	GINS2	2.11301	5.51205	1.1818e-29	5.5872e-28	Up	43.1668	10.4768
ENSG00000131171	SH3BGRL	-2.11734	6.32913	9.94885e-34	5.59513e-32	Down	24.7154	112.522
ENSG00000131203	IDO1	2.89974	1.82218	1.80055e-12	2.37647e-11	Up	6.77985	0.957143
ENSG00000131351	HAUS8	1.83335	4.50409	6.68215e-17	1.34636e-15	Up	37.8458	11.1445
ENSG00000131368	MRPS25	1.05009	5.44856	1.19856e-08	9.98194e-08	Up	66.6813	33.7512
ENSG00000131378	RFTN1	-1.43179	5.94035	1.73862e-15	3.06293e-14	Down	18.2349	51.6032
ENSG00000131386	GALNT15	-3.28274	1.70003	1.38416e-13	2.04438e-12	Down	0.194512	1.99396
ENSG00000131435	PDLIM4	1.09688	1.984	0.00243102	0.00794974	Up	12.4829	6.11545
ENSG00000131462	TUBG1	1.49599	6.99252	1.39094e-15	2.46955e-14	Up	190.599	70.9483
ENSG00000131467	PSME3	1.1172	7.86484	4.08849e-11	4.6601e-10	Up	259.294	125.414
ENSG00000131470	PSMC3IP	1.80322	4.65373	5.78233e-17	1.16966e-15	Up	54.3046	16.3343
ENSG00000131477	RAMP2	2.66208	1.09475	1.67144e-07	1.1922e-06	Up	9.71647	1.54712
ENSG00000131480	AOC2	1.36641	0.858555	0.00153456	0.0052655	Up	1.43126	0.578268
ENSG00000131591	C1orf159	1.40468	2.96899	8.33571e-05	0.000374376	Up	10.1245	4.03256
ENSG00000131634	TMEM204	-2.67652	3.36831	2.29796e-15	4.00695e-14	Down	2.40723	16.2249
ENSG00000131724	IL13RA1	-1.2925	6.8662	2.74025e-13	3.93102e-12	Down	25.7607	66.2011
ENSG00000131737	KRT34	1.6769	3.92281	6.52e-10	6.45098e-09	Up	20.8603	6.86683
ENSG00000131747	TOP2A	1.01236	9.39854	5.98485e-09	5.19575e-08	Up	226.321	117.718
ENSG00000131828	PDHA1	1.39991	6.45425	4.02964e-16	7.56101e-15	Up	238.323	94.7394
ENSG00000131848	ZSCAN5A	1.13482	2.66093	0.000693477	0.00256805	Up	12.7818	6.08089
ENSG00000131876	SNRPA1	1.02744	5.8386	2.00636e-09	1.86268e-08	Up	130.861	67.3663
ENSG00000131944	FAAP24	1.20301	3.24177	4.42776e-05	0.000208946	Up	15.1516	6.88853
ENSG00000131969	ABHD12B	-2.20829	2.21189	9.84043e-08	7.20986e-07	Down	4.50524	21.8033
ENSG00000131981	LGALS3	-2.6615	6.8175	1.263e-37	8.91544e-36	Down	47.6545	316.49
ENSG00000132002	DNAJB1	1.32871	7.49469	6.21421e-15	1.03846e-13	Up	186.548	77.9171
ENSG00000132003	ZSWIM4	-1.12799	3.33067	0.000160249	0.000679745	Down	2.24143	5.14529
ENSG00000132016	C19orf57	2.56696	0.984469	3.76194e-08	2.94271e-07	Up	3.49194	0.613088
ENSG00000132017	DCAF15	1.82544	4.73967	1.76162e-13	2.58695e-12	Up	48.9217	14.5344
ENSG00000132031	MATN3	2.85937	2.4984	4.34113e-15	7.39328e-14	Up	5.99954	0.864146
ENSG00000132109	TRIM21	1.30122	5.62764	1.25652e-13	1.86123e-12	Up	57.1971	24.3496
ENSG00000132122	SPATA6	-1.40259	2.27394	4.14381e-05	0.000196406	Down	1.6283	4.52576
ENSG00000132153	DHX30	1.14363	6.9153	5.36642e-11	6.0195e-10	Up	69.878	33.1968
ENSG00000132170	PPARG	-2.6374	4.38708	5.38906e-28	2.35223e-26	Down	5.21548	34.0732
ENSG00000132182	NUP210	7.25153	4.05631	2.94778e-72	5.43639e-70	Up	7.83636	0.0564682
ENSG00000132185	FCRLA	-4.47303	1.81241	7.7665e-20	1.98984e-18	Down	0.240627	5.77934
ENSG00000132205	EMILIN2	6.52836	2.65871	6.36469e-34	3.62929e-32	Up	11.1295	0.137433
ENSG00000132275	RRP8	1.23164	4.24038	7.59363e-07	4.91151e-06	Up	27.0788	12.1284
ENSG00000132297	HHLA1	-1.44385	1.12283	0.000860327	0.00312931	Down	0.738285	2.10372
ENSG00000132300	PTCD3	1.01583	6.34119	2.67539e-09	2.43521e-08	Up	74.0133	38.391
ENSG00000132313	MRPL35	1.02675	5.65185	9.45321e-09	7.98666e-08	Up	77.3089	39.8424
ENSG00000132326	PER2	-1.31739	3.35742	4.21024e-06	2.39743e-05	Down	1.32351	3.46233
ENSG00000132330	SCLY	1.74665	2.3356	4.66346e-07	3.11702e-06	Up	10.2454	3.20241
ENSG00000132334	PTPRE	3.88787	1.26691	2.1929e-11	2.58141e-10	Up	1.80099	0.118033
ENSG00000132341	RAN	1.17769	7.97481	1.21377e-11	1.46073e-10	Up	372.96	172.938
ENSG00000132357	CARD6	-2.82466	1.76248	1.36969e-06	8.47097e-06	Down	0.309744	2.29437
ENSG00000132359	RAP1GAP2	-1.59386	3.38216	2.84462e-07	1.96068e-06	Down	1.36931	4.34667
ENSG00000132361	CLUH	2.01224	5.42329	2.55133e-25	9.51333e-24	Up	46.9494	12.2014
ENSG00000132382	MYBBP1A	1.53545	6.28621	2.01952e-16	3.91123e-15	Up	49.858	18.0656
ENSG00000132383	RPA1	1.3095	7.54528	3.46622e-14	5.42071e-13	Up	126.383	53.5098
ENSG00000132386	SERPINF1	-3.29222	3.96271	3.52428e-31	1.80816e-29	Down	4.77309	49.229
ENSG00000132423	COQ3	1.56896	3.44001	2.61466e-08	2.08999e-07	Up	21.2231	7.49584
ENSG00000132434	LANCL2	1.04706	5.16041	1.06443e-07	7.76545e-07	Up	25.315	12.859
ENSG00000132436	FIGNL1	1.31626	5.59084	4.93249e-13	6.88765e-12	Up	40.4241	17.0149
ENSG00000132465	JCHAIN	-3.71802	-0.463119	0.000238742	0.000975508	Down	0.122045	1.72626
ENSG00000132481	TRIM47	1.14564	2.57625	0.000618865	0.00232072	Up	7.8824	3.74896
ENSG00000132507	EIF5A	1.27499	9.29514	1.17884e-13	1.74996e-12	Up	1339.2	580.623
ENSG00000132510	KDM6B	-1.2049	4.00116	3.4711e-06	2.00443e-05	Down	2.73602	6.62554
ENSG00000132522	GPS2	1.02964	5.50357	1.33631e-08	1.10558e-07	Up	77.4415	39.8174
ENSG00000132530	XAF1	1.77001	6.9628	9.72801e-23	3.07318e-21	Up	125.07	38.4723
ENSG00000132561	MATN2	2.51906	6.54734	6.75288e-45	6.25512e-43	Up	75.7578	13.8763
ENSG00000132563	REEP2	1.88387	2.80625	4.33915e-06	2.46535e-05	Up	13.1158	3.75683
ENSG00000132591	ERAL1	1.31536	6.43295	1.10289e-14	1.79469e-13	Up	104.461	44.0512
ENSG00000132600	PRMT7	1.26017	4.87873	2.55406e-10	2.64061e-09	Up	65.2284	28.5893
ENSG00000132603	NIP7	1.3987	6.11586	2.36206e-16	4.52751e-15	Up	69.3673	27.6153
ENSG00000132604	TERF2	1.31083	5.01067	2.3937e-09	2.19343e-08	Up	42.4959	17.9396
ENSG00000132623	ANKEF1	2.16348	2.09559	9.40718e-08	6.89984e-07	Up	2.72926	0.628854
ENSG00000132639	SNAP25	9.98363	1.58749	2.43362e-26	9.67352e-25	Up	5.12763	0
ENSG00000132640	BTBD3	1.08077	5.56527	8.06922e-10	7.89603e-09	Up	23.2247	11.5243
ENSG00000132664	POLR3F	1.06223	4.59307	5.77518e-07	3.80998e-06	Up	22.591	11.3594
ENSG00000132669	RIN2	-1.29106	5.97519	4.51365e-14	6.96825e-13	Down	16.2141	41.6287
ENSG00000132680	KIAA0907	1.09063	5.56568	9.69209e-10	9.40763e-09	Up	41.505	20.4345
ENSG00000132688	NES	-5.44747	7.48206	3.11142e-137	2.12313e-134	Down	2.04612	93.7799
ENSG00000132718	SYT11	-1.11393	5.56502	2.43145e-10	2.52022e-09	Down	8.12236	18.4447
ENSG00000132740	IGHMBP2	1.03006	4.35742	3.50051e-05	0.000167977	Up	18.9325	9.71169
ENSG00000132749	TESMIN	1.83344	1.80916	3.64052e-06	2.09658e-05	Up	10.838	3.16118
ENSG00000132763	MMACHC	1.57028	3.40386	4.80727e-08	3.69822e-07	Up	7.85593	2.76977
ENSG00000132768	DPH2	1.62654	5.21559	4.18642e-16	7.83365e-15	Up	45.1588	15.3652
ENSG00000132773	TOE1	1.4409	4.72926	6.14753e-11	6.85063e-10	Up	30.5286	11.8232
ENSG00000132780	NASP	1.31372	7.26786	1.04166e-14	1.70046e-13	Up	247.004	104.265
ENSG00000132781	MUTYH	1.5476	3.53581	7.705e-08	5.72311e-07	Up	22.1967	7.9644
ENSG00000132792	CTNNBL1	1.43124	6.15628	6.90676e-17	1.39025e-15	Up	85.3306	33.2023
ENSG00000132819	RBM38	3.76132	3.68019	7.46964e-27	3.02794e-25	Up	16.6625	1.30308
ENSG00000132837	DMGDH	-1.51043	1.93083	0.000179188	0.000753678	Down	1.79209	5.35176
ENSG00000132840	BHMT2	-1.52337	3.5252	1.70459e-06	1.03576e-05	Down	5.32565	16.0998
ENSG00000133069	TMCC2	1.41062	2.75813	5.25658e-05	0.000244396	Up	4.36642	1.73053
ENSG00000133106	EPSTI1	2.12744	6.32916	3.01599e-34	1.76401e-32	Up	89.7635	21.5579
ENSG00000133110	POSTN	10.8376	2.43403	1.27918e-39	9.77092e-38	Up	5.35382	0
ENSG00000133111	RFXAP	1.06651	3.44439	0.000191904	0.000801726	Up	9.69914	4.86765
ENSG00000133112	TPT1	-1.04794	10.7815	1.12713e-09	1.08174e-08	Down	2116.72	4592.12
ENSG00000133119	RFC3	1.78715	6.14201	1.96917e-25	7.42373e-24	Up	70.3957	21.4017
ENSG00000133138	TBC1D8B	-2.23212	4.66309	3.84018e-24	1.32344e-22	Down	2.70897	13.3648
ENSG00000133169	BEX1	12.3603	6.18779	4.11348e-212	1.68414e-208	Up	323.083	0.0446298
ENSG00000133216	EPHB2	5.58873	5.14588	1.68711e-103	6.16728e-101	Up	29.433	0.646334
ENSG00000133265	HSPBP1	1.54609	4.51617	1.31925e-07	9.51033e-07	Up	37.242	13.4246
ENSG00000133302	SLF1	1.38397	4.57646	5.44378e-09	4.75831e-08	Up	11.7622	4.74004
ENSG00000133316	WDR74	1.22027	5.14934	2.37125e-10	2.4628e-09	Up	68.7527	30.9842
ENSG00000133424	LARGE1	-1.04569	3.09224	0.00270993	0.00876936	Down	2.06764	4.48265
ENSG00000133639	BTG1	-1.33717	6.25152	8.38462e-14	1.25929e-12	Down	26.8961	71.2993
ENSG00000133687	TMTC1	-2.62607	6.01324	7.58461e-45	6.96253e-43	Down	4.1124	26.6426
ENSG00000133739	LRRCC1	-1.03292	2.89634	0.000953666	0.00342711	Down	2.10499	4.52472
ENSG00000133740	E2F5	-1.29989	1.7268	0.00265305	0.00860747	Down	1.81593	4.67308
ENSG00000133805	AMPD3	-3.78862	5.68907	1.2905e-29	6.05912e-28	Down	3.68499	53.4697
ENSG00000133812	SBF2	-2.49482	7.05614	3.84655e-41	3.18796e-39	Down	16.6508	98.4824
ENSG00000133816	MICAL2	-1.37549	7.82108	1.8566e-14	2.9577e-13	Down	49.3145	134.246
ENSG00000134001	EIF2S1	1.29538	7.5799	5.21393e-13	7.27073e-12	Up	272.497	116.525
ENSG00000134056	MRPS36	1.0199	4.28039	7.16472e-05	0.000324848	Up	49.998	25.938
ENSG00000134057	CCNB1	2.06769	8.09386	2.89898e-32	1.55761e-30	Up	465.834	116.605
ENSG00000134070	IRAK2	-2.63441	5.15109	1.07415e-34	6.48644e-33	Down	4.119	26.827
ENSG00000134072	CAMK1	1.25412	4.44364	1.58501e-08	1.3036e-07	Up	37.7932	16.6385
ENSG00000134107	BHLHE40	-1.0476	4.53088	2.20731e-06	1.32122e-05	Down	6.56135	14.2453
ENSG00000134138	MEIS2	1.23885	4.78539	9.63915e-07	6.13825e-06	Up	30.2692	13.4156
ENSG00000134198	TSPAN2	1.56649	1.62187	3.40514e-05	0.000163746	Up	2.1548	0.764279
ENSG00000134202	GSTM3	2.68352	4.44328	6.74145e-30	3.23195e-28	Up	54.2315	8.83377
ENSG00000134247	PTGFRN	1.93522	5.21345	2.67674e-22	8.16625e-21	Up	14.817	4.06463
ENSG00000134259	NGF	1.86315	3.33274	2.41322e-10	2.50259e-09	Up	26.8443	7.73183
ENSG00000134294	SLC38A2	-1.14974	10.4008	6.97229e-11	7.73184e-10	Down	327.635	762.792
ENSG00000134321	RSAD2	6.30517	6.37374	1.4e-162	1.43297e-159	Up	75.6899	1.00267
ENSG00000134324	LPIN1	-1.12344	6.23474	1.22471e-10	1.31468e-09	Down	15.4247	35.269
ENSG00000134326	CMPK2	5.33541	5.56267	3.23835e-115	1.44113e-112	Up	71.0665	1.82259
ENSG00000134352	IL6ST	-1.55124	9.60505	1.17485e-18	2.72989e-17	Down	86.7644	266.777
ENSG00000134363	FST	-2.66758	7.54826	1.71089e-46	1.68383e-44	Down	39.222	261.484
ENSG00000134443	GRP	-4.09263	-0.209825	6.55839e-08	4.92324e-07	Down	0.202056	4.01982
ENSG00000134453	RBM17	1.4511	6.36926	3.15302e-17	6.5462e-16	Up	137.03	52.5692
ENSG00000134463	ECHDC3	7.7549	1.06973	2.47912e-21	7.12783e-20	Up	6.69009	0.0259856
ENSG00000134508	CABLES1	-1.83568	3.87802	3.34065e-10	3.40062e-09	Down	3.79785	14.2077
ENSG00000134516	DOCK2	8.0825	3.67836	2.00914e-61	2.89642e-59	Up	8.27137	0.0298875
ENSG00000134531	EMP1	-1.51843	8.83137	6.10522e-18	1.34387e-16	Down	130.884	393.403
ENSG00000134602	STK26	-2.52078	1.96779	2.39074e-10	2.48178e-09	Down	0.512536	3.10879
ENSG00000134690	CDCA8	2.04693	6.86843	2.15956e-28	9.52764e-27	Up	118.763	30.1795
ENSG00000134716	CYP2J2	-2.24179	1.02775	1.32667e-06	8.23476e-06	Down	0.571469	2.87371
ENSG00000134748	PRPF38A	1.50384	5.63908	9.66802e-18	2.09211e-16	Up	37.5066	13.8776
ENSG00000134758	RNF138	1.44081	5.19367	8.77357e-11	9.59935e-10	Up	31.8817	12.3503
ENSG00000134769	DTNA	-4.39443	3.45138	2.83183e-30	1.38354e-28	Down	0.703636	15.6699
ENSG00000134775	FHOD3	-3.47203	6.08147	1.16486e-74	2.27104e-72	Down	7.22166	84.1261
ENSG00000134780	DAGLA	2.16675	2.70521	3.7857e-08	2.95677e-07	Up	2.6227	0.618475
ENSG00000134802	SLC43A3	-1.19302	6.22005	4.17625e-12	5.31489e-11	Down	31.6277	75.8623
ENSG00000134809	TIMM10	1.22994	4.8297	1.04103e-09	1.00666e-08	Up	130.112	58.2423
ENSG00000134815	DHX34	1.69628	3.91793	2.64299e-11	3.07587e-10	Up	8.87168	2.86889
ENSG00000134824	FADS2	-2.33616	8.76992	9.81271e-37	6.60776e-35	Down	118.764	629.362
ENSG00000134853	PDGFRA	-8.75526	7.99335	1.3924e-200	4.07196e-197	Down	0.479119	215.884
ENSG00000134986	NREP	1.00043	6.85944	6.11186e-09	5.30152e-08	Up	133.615	70.093
ENSG00000135045	C9orf40	1.38545	3.89548	7.06474e-08	5.27434e-07	Up	14.0403	5.64594
ENSG00000135047	CTSL	-1.45485	8.41576	3.59905e-17	7.3972e-16	Down	230.141	661.951
ENSG00000135052	GOLM1	1.26571	7.03172	4.56934e-13	6.41116e-12	Up	91.5551	39.9575
ENSG00000135074	ADAM19	1.07478	6.33909	2.16795e-10	2.26083e-09	Up	24.3839	12.1423
ENSG00000135083	CCNJL	2.44057	0.921967	4.73638e-07	3.16135e-06	Up	2.04847	0.383129
ENSG00000135114	OASL	6.9803	6.57127	2.25997e-175	3.08426e-172	Up	149.935	1.22354
ENSG00000135124	P2RX4	-1.49393	3.91117	4.18e-09	3.7091e-08	Down	6.87211	20.3139
ENSG00000135218	CD36	-5.85944	3.34348	3.34256e-43	2.97502e-41	Down	0.153899	9.41549
ENSG00000135269	TES	-1.05205	4.7388	5.20972e-07	3.45923e-06	Down	10.6049	23.0802
ENSG00000135272	MDFIC	-1.96913	6.78178	3.50627e-29	1.61296e-27	Down	17.824	73.2247
ENSG00000135314	KHDC1	1.08592	2.96876	0.000374187	0.00146659	Up	12.3417	6.09196
ENSG00000135324	MRAP2	4.82007	0.118518	2.75932e-10	2.84278e-09	Up	1.43001	0.0477981
ENSG00000135362	PRR5L	1.51638	4.4108	1.72383e-08	1.41041e-07	Up	32.8286	12.0829
ENSG00000135372	NAT10	1.08896	6.46795	1.32862e-10	1.41657e-09	Up	46.1624	22.7675
ENSG00000135373	EHF	-4.18743	1.48502	5.8803e-09	5.10932e-08	Down	0.165918	3.16486
ENSG00000135378	PRRG4	-1.80736	3.63726	5.58836e-11	6.25817e-10	Down	1.40336	5.15665
ENSG00000135404	CD63	-1.40806	9.72345	4.12505e-16	7.72588e-15	Down	900.127	2506.54
ENSG00000135424	ITGA7	1.1873	4.70254	8.61278e-09	7.3098e-08	Up	16.6398	7.6689
ENSG00000135437	RDH5	-1.98657	1.1832	3.73173e-06	2.14645e-05	Down	1.42297	5.94691
ENSG00000135439	AGAP2	-2.13737	0.792467	0.000163811	0.000694138	Down	0.28713	1.33387
ENSG00000135451	TROAP	1.86861	5.90152	1.84476e-26	7.3614e-25	Up	131.82	37.9013
ENSG00000135454	B4GALNT1	1.06639	5.16214	1.51333e-08	1.24666e-07	Up	19.0898	9.5623
ENSG00000135472	FAIM2	-2.07185	1.3047	4.1606e-06	2.37181e-05	Down	0.650474	2.88119
ENSG00000135473	PAN2	1.52647	4.90318	7.24249e-08	5.3972e-07	Up	29.5593	10.744
ENSG00000135476	ESPL1	1.80596	6.3461	8.81415e-20	2.24421e-18	Up	35.5533	10.6838
ENSG00000135480	KRT7	4.81422	5.91275	2.99758e-84	7.13528e-82	Up	221.696	8.36898
ENSG00000135596	MICAL1	-1.19807	5.02947	3.848e-09	3.43834e-08	Down	8.95348	21.5413
ENSG00000135617	PRADC1	1.361	3.63199	5.20043e-07	3.45419e-06	Up	29.1228	11.8974
ENSG00000135624	CCT7	1.13166	8.7497	2.42223e-11	2.83346e-10	Up	492.247	235.729
ENSG00000135632	SMYD5	1.17496	5.56269	5.71309e-11	6.38737e-10	Up	43.1082	20.0193
ENSG00000135636	DYSF	1.53155	2.79512	1.39115e-06	8.58297e-06	Up	2.47619	0.898283
ENSG00000135637	CCDC142	1.33907	2.93703	0.000266681	0.00107997	Up	9.20312	3.83522
ENSG00000135749	PCNX2	-1.29718	4.35052	2.45532e-08	1.97109e-07	Down	6.02162	15.5362
ENSG00000135763	URB2	1.55252	5.19228	4.46541e-16	8.34807e-15	Up	14.2402	5.09342
ENSG00000135821	GLUL	-1.99321	7.85558	1.68468e-28	7.48092e-27	Down	83.5791	349.151
ENSG00000135862	LAMC1	-1.25191	10.216	7.05058e-13	9.72591e-12	Down	149.393	373.291
ENSG00000135899	SP110	1.61866	5.87905	1.59456e-18	3.66356e-17	Up	82.7419	28.2284
ENSG00000135912	TTLL4	1.71705	5.36069	1.71698e-15	3.02742e-14	Up	32.3825	10.3065
ENSG00000135913	USP37	1.26602	5.10822	9.20334e-11	1.00374e-09	Up	11.684	5.10099
ENSG00000135919	SERPINE2	-2.5539	9.05492	2.87499e-40	2.25494e-38	Down	111.41	686.442
ENSG00000135929	CYP27A1	-1.34367	2.96581	2.49056e-05	0.000123568	Down	3.31891	8.84564
ENSG00000135930	EIF4E2	2.79942	7.83024	2.88801e-06	1.69012e-05	Up	977.869	147.698
ENSG00000135931	ARMC9	-2.55693	6.77166	5.30131e-41	4.35836e-39	Down	34.2028	211.185
ENSG00000135968	GCC2	-1.23067	6.0696	1.05625e-11	1.28171e-10	Down	11.4125	28.1001
ENSG00000136002	ARHGEF4	2.04996	0.575055	0.00178289	0.00601563	Up	1.79585	0.446584
ENSG00000136010	ALDH1L2	-1.95123	5.97865	1.31116e-29	6.14204e-28	Down	4.96824	20.1627
ENSG00000136026	CKAP4	-1.12851	9.60901	5.17626e-11	5.80939e-10	Down	234.323	537.509
ENSG00000136044	APPL2	-1.06515	6.82162	1.22577e-09	1.17201e-08	Down	43.1589	94.7476
ENSG00000136048	DRAM1	-2.42008	8.97671	1.76139e-36	1.1594e-34	Down	75.6957	425.127
ENSG00000136068	FLNB	1.77363	8.57954	4.8131e-24	1.64764e-22	Up	97.2967	29.8623
ENSG00000136108	CKAP2	1.2073	7.63989	1.02132e-11	1.24301e-10	Up	124.09	56.3983
ENSG00000136156	ITM2B	-1.12765	8.20408	4.92071e-11	5.54997e-10	Down	215.571	494.206
ENSG00000136167	LCP1	1.98931	1.8531	3.14676e-07	2.15659e-06	Up	3.39468	0.902305
ENSG00000136205	TNS3	-2.27103	8.17726	2.91001e-36	1.8792e-34	Down	20.4631	103.647
ENSG00000136235	GPNMB	-4.10634	8.43546	1.38704e-100	4.81257e-98	Down	21.3086	385.132
ENSG00000136244	IL6	-5.31126	8.69325	7.48884e-83	1.70338e-80	Down	41.8171	1742.4
ENSG00000136247	ZDHHC4	2.72567	4.16334	2.47712e-26	9.82736e-25	Up	44.3934	7.043
ENSG00000136270	TBRG4	1.26643	6.12617	4.70975e-12	5.95651e-11	Up	95.2865	41.5377
ENSG00000136271	DDX56	1.38452	6.46321	9.33085e-16	1.69502e-14	Up	110.375	44.3746
ENSG00000136274	NACAD	1.53063	4.03446	4.5659e-07	3.05553e-06	Up	7.56778	2.75956
ENSG00000136319	TTC5	1.02956	4.61631	8.59122e-06	4.64529e-05	Up	19.3493	9.93871
ENSG00000136379	ABHD17C	-1.9069	6.00407	1.22197e-27	5.20061e-26	Down	18.2855	71.9424
ENSG00000136381	IREB2	1.24379	6.90861	1.3259e-06	8.23249e-06	Up	76.0786	33.6758
ENSG00000136404	TM6SF1	-1.65768	2.57072	5.36117e-07	3.55288e-06	Down	2.95625	9.79792
ENSG00000136425	CIB2	1.92852	0.578607	0.000117287	0.000510086	Up	3.54336	0.963496
ENSG00000136463	TACO1	1.32412	4.97214	1.38223e-11	1.65471e-10	Up	49.4131	20.7126
ENSG00000136490	LIMD2	2.98545	2.03159	2.23763e-14	3.53992e-13	Up	8.98943	1.18696
ENSG00000136492	BRIP1	1.09107	6.20295	9.14828e-11	9.98797e-10	Up	25.3073	12.4646
ENSG00000136518	ACTL6A	1.39779	6.63103	2.12572e-16	4.10137e-15	Up	139.074	55.3636
ENSG00000136522	MRPL47	1.05215	5.68331	3.17992e-09	2.87527e-08	Up	98.5593	49.8619
ENSG00000136527	TRA2B	1.03045	7.79676	1.24747e-09	1.19081e-08	Up	225.046	115.581
ENSG00000136531	SCN2A	-4.63215	2.4238	3.34556e-24	1.15687e-22	Down	0.0732644	1.92309
ENSG00000136542	GALNT5	-6.24904	6.96051	3.99811e-128	2.21204e-125	Down	0.784778	62.422
ENSG00000136689	IL1RN	-6.83701	1.80846	1.66147e-26	6.64296e-25	Down	0.046589	6.20941
ENSG00000136699	SMPD4	1.09351	7.01214	1.38067e-09	1.31032e-08	Up	72.7295	35.7767
ENSG00000136718	IMP4	1.15915	5.97756	5.49564e-08	4.18376e-07	Up	82.3364	38.7312
ENSG00000136732	GYPC	-2.42155	5.53513	6.57205e-36	4.19117e-34	Down	24.2686	136.511
ENSG00000136738	STAM	1.58258	4.74064	1.51803e-13	2.23727e-12	Up	25.6502	8.96668
ENSG00000136758	YME1L1	1.11922	7.75652	6.09467e-11	6.79551e-10	Up	138.821	67.0407
ENSG00000136783	NIPSNAP3A	1.58393	5.08929	6.56164e-16	1.21121e-14	Up	50.1895	17.5838
ENSG00000136811	ODF2	1.05317	6.17946	5.55547e-10	5.54491e-09	Up	60.1371	30.4125
ENSG00000136824	SMC2	1.15336	6.79262	1.07363e-11	1.30126e-10	Up	43.0228	20.2965
ENSG00000136826	KLF4	-1.65905	5.01139	3.18077e-17	6.58592e-16	Down	8.75916	29.0363
ENSG00000136842	TMOD1	-4.9697	3.07927	4.76437e-31	2.42013e-29	Down	0.240702	7.95945
ENSG00000136848	DAB2IP	-1.30338	5.985	8.86193e-13	1.21346e-11	Down	9.2394	23.9399
ENSG00000136859	ANGPTL2	-3.50134	7.26249	1.49749e-79	3.03515e-77	Down	18.4335	219.071
ENSG00000136869	TLR4	-2.52977	4.76461	2.88448e-30	1.40591e-28	Down	2.57388	15.6024
ENSG00000136875	PRPF4	1.35389	6.20184	1.0729e-15	1.93168e-14	Up	53.6244	22.0103
ENSG00000136943	CTSV	5.12735	1.75753	7.92894e-22	2.33881e-20	Up	7.35928	0.198617
ENSG00000136960	ENPP2	-1.84296	7.37993	6.03937e-26	2.32829e-24	Down	40.7928	153.547
ENSG00000136982	DSCC1	1.98708	3.69942	4.22715e-13	5.94735e-12	Up	14.1727	3.74199
ENSG00000136997	MYC	1.75734	6.12375	6.5962e-22	1.95981e-20	Up	73.155	22.7329
ENSG00000136999	NOV	-2.79277	6.42598	1.14042e-52	1.34945e-50	Down	13.1165	95.3895
ENSG00000137054	POLR1E	1.65565	5.21513	4.94323e-18	1.09635e-16	Up	47.3432	15.7684
ENSG00000137073	UBAP2	1.25404	5.90204	5.57287e-13	7.75015e-12	Up	30.6044	13.4672
ENSG00000137094	DNAJB5	1.3603	4.7076	1.14234e-07	8.31014e-07	Up	25.2911	10.3029
ENSG00000137135	ARHGEF39	1.75704	2.93051	7.01012e-07	4.55424e-06	Up	9.77326	3.04867
ENSG00000137168	PPIL1	1.1184	5.63721	1.21104e-10	1.30206e-09	Up	63.9003	30.8745
ENSG00000137198	GMPR	1.06659	4.05878	1.30753e-05	6.84914e-05	Up	24.3106	12.1607
ENSG00000137200	CMTR1	1.11024	6.91893	1.18883e-10	1.27885e-09	Up	66.1132	32.1261
ENSG00000137266	SLC22A23	1.64829	1.66009	0.00029673	0.00118942	Up	1.48182	0.502076
ENSG00000137267	TUBB2A	1.12192	5.78603	4.45957e-08	3.4554e-07	Up	80.2033	38.7202
ENSG00000137269	LRRC1	-1.01296	3.80724	9.337e-05	0.000415144	Down	4.64584	9.84244
ENSG00000137273	FOXF2	-3.20121	5.54798	8.92106e-58	1.21749e-55	Down	6.39822	61.8293
ENSG00000137285	TUBB2B	1.28866	3.9944	4.16819e-06	2.37481e-05	Up	17.4869	7.53177
ENSG00000137337	MDC1	2.15143	2.05319	0.00121122	0.00424618	Up	2.88815	0.678473
ENSG00000137338	PGBD1	1.72391	2.37511	5.57814e-06	3.11587e-05	Up	3.76752	1.18587
ENSG00000137393	RNF144B	1.26639	4.65337	2.03659e-09	1.88818e-08	Up	11.7888	5.14456
ENSG00000137414	FAM8A1	-1.16641	5.17196	7.17615e-10	7.06944e-09	Down	6.79231	15.9954
ENSG00000137463	MGARP	4.36122	0.0734139	1.3479e-10	1.43564e-09	Up	2.39384	0.11686
ENSG00000137478	FCHSD2	-1.53361	6.13185	2.43305e-19	5.97923e-18	Down	14.6818	44.5967
ENSG00000137486	ARRB1	-1.29798	3.91894	2.29897e-06	1.37008e-05	Down	6.06654	15.672
ENSG00000137496	IL18BP	1.15955	1.96351	0.00296837	0.00953485	Up	4.01141	1.88487
ENSG00000137502	RAB30	1.22138	4.31028	7.74163e-08	5.74199e-07	Up	16.6757	7.50595
ENSG00000137547	MRPL15	1.0789	5.71416	6.05884e-10	6.02675e-09	Up	107.93	53.5982
ENSG00000137573	SULF1	-4.91772	9.00323	3.50546e-112	1.49501e-109	Down	11.7346	372.183
ENSG00000137575	SDCBP	-1.07095	8.33604	8.03513e-10	7.86643e-09	Down	149.526	329.581
ENSG00000137642	SORL1	-1.7845	2.81467	2.14274e-06	1.28445e-05	Down	0.60322	2.19053
ENSG00000137672	TRPC6	-2.21869	2.49371	2.08823e-10	2.18214e-09	Down	0.794697	3.89254
ENSG00000137673	MMP7	-3.18709	-0.599732	6.33237e-05	0.000290259	Down	0.158932	1.6304
ENSG00000137699	TRIM29	-2.48199	-0.75271	0.00136455	0.00472811	Down	0.206097	1.27426
ENSG00000137720	C11orf1	-1.63109	2.08497	0.000284692	0.00114543	Down	5.31862	17.3735
ENSG00000137752	CASP1	-2.81492	4.2126	4.46451e-21	1.25368e-19	Down	6.85495	50.7388
ENSG00000137767	SQRDL	-2.20947	5.95717	3.10738e-34	1.81229e-32	Down	19.2165	93.2361
ENSG00000137801	THBS1	-1.25657	11.2416	4.08778e-13	5.76712e-12	Down	303.004	759.644
ENSG00000137802	MAPKBP1	-1.04152	5.92134	7.84422e-10	7.69425e-09	Down	11.3799	24.5792
ENSG00000137804	NUSAP1	1.0544	7.34695	7.54035e-09	6.44773e-08	Up	209.927	106.103
ENSG00000137807	KIF23	1.66612	7.51132	8.24438e-20	2.107e-18	Up	130.478	43.1517
ENSG00000137809	ITGA11	-3.03978	5.61851	1.60704e-46	1.58927e-44	Down	3.42613	29.5468
ENSG00000137812	KNL1	1.76668	6.42309	1.56357e-12	2.08384e-11	Up	30.8422	9.51657
ENSG00000137814	HAUS2	1.3609	5.64025	2.02474e-14	3.21306e-13	Up	53.3649	21.7916
ENSG00000137819	PAQR5	-1.79326	4.76254	1.07611e-15	1.93577e-14	Down	4.98162	18.103
ENSG00000137821	LRRC49	-1.2014	3.35061	0.000344299	0.00136165	Down	4.57501	11.0198
ENSG00000137845	ADAM10	-1.91493	8.61168	3.06541e-28	1.3495e-26	Down	58.6869	232.201
ENSG00000137872	SEMA6D	-4.06826	3.30245	2.72663e-19	6.63696e-18	Down	0.586782	10.4392
ENSG00000137878	GCOM1	-1.40351	2.08483	0.000551928	0.00209348	Down	1.45034	4.02636
ENSG00000137959	IFI44L	2.29802	6.29716	1.10446e-31	5.76772e-30	Up	58.7846	12.5168
ENSG00000137965	IFI44	1.80497	6.8554	3.92387e-23	1.261e-21	Up	273.811	82.1539
ENSG00000137975	CLCA2	-1.87666	1.66783	1.47136e-05	7.6331e-05	Down	0.530413	2.06099
ENSG00000138030	KHK	2.01066	1.66949	5.95521e-07	3.92117e-06	Up	4.00521	1.04958
ENSG00000138035	PNPT1	2.06921	6.79797	7.44641e-32	3.91865e-30	Up	72.2723	18.0599
ENSG00000138074	SLC5A6	1.36031	5.42997	6.89514e-14	1.04789e-12	Up	43.9001	17.9485
ENSG00000138080	EMILIN1	-1.39179	6.43526	3.40587e-06	1.97009e-05	Down	18.3345	50.4953
ENSG00000138085	ATRAID	-1.01989	6.37802	1.61343e-09	1.52025e-08	Down	103.369	219.918
ENSG00000138092	CENPO	1.70719	6.53383	3.83721e-23	1.23509e-21	Up	66.294	21.3093
ENSG00000138119	MYOF	-1.78522	9.50884	2.29434e-24	8.05617e-23	Down	75.2232	272.018
ENSG00000138131	LOXL4	-6.28065	7.8471	9.14566e-169	1.04012e-165	Down	2.32816	190.281
ENSG00000138135	CH25H	-1.68557	0.815372	0.00176033	0.00595237	Down	0.91239	3.09657
ENSG00000138166	DUSP5	-1.75607	6.46212	8.50876e-23	2.69216e-21	Down	24.4957	86.804
ENSG00000138172	CALHM2	-1.48755	4.74625	4.04786e-11	4.61894e-10	Down	14.9102	43.9178
ENSG00000138185	ENTPD1	1.058	4.24555	4.04358e-06	2.31154e-05	Up	2.86202	1.44289
ENSG00000138190	EXOC6	-1.37949	4.91274	6.52814e-12	8.09925e-11	Down	7.37448	20.1467
ENSG00000138207	RBP4	4.21131	-0.811375	4.42607e-07	2.96874e-06	Up	2.16308	0.09723
ENSG00000138231	DBR1	1.16897	3.50196	0.000148928	0.000635678	Up	9.003	4.18658
ENSG00000138316	ADAMTS14	-3.15784	2.36658	3.23217e-16	6.10949e-15	Down	0.27056	2.55004
ENSG00000138378	STAT4	-1.66	1.14131	0.000543604	0.00206497	Down	0.654268	2.19419
ENSG00000138413	IDH1	-1.1899	6.67941	1.83909e-12	2.42421e-11	Down	40.4222	96.7611
ENSG00000138449	SLC40A1	-1.6743	3.01722	9.42727e-08	6.9121e-07	Down	1.81166	6.07558
ENSG00000138468	SENP7	1.32739	3.72751	6.90914e-07	4.49577e-06	Up	7.55644	3.15222
ENSG00000138496	PARP9	1.48857	7.04746	6.54285e-18	1.43711e-16	Up	86.0232	32.1549
ENSG00000138587	MNS1	1.10986	3.00595	0.000383365	0.00149825	Up	8.42904	4.09919
ENSG00000138606	SHF	2.18707	1.33187	1.64285e-05	8.45209e-05	Up	5.84927	1.37248
ENSG00000138613	APH1B	-1.21313	4.88019	2.09973e-09	1.94144e-08	Down	7.78404	18.9493
ENSG00000138621	PPCDC	2.00868	2.92188	1.24338e-08	1.03342e-07	Up	21.6044	5.62028
ENSG00000138639	ARHGAP24	-2.18933	4.55864	3.75883e-21	1.06134e-19	Down	4.76632	22.8106
ENSG00000138640	FAM13A	-1.50851	4.30234	2.45794e-10	2.5451e-09	Down	3.83886	11.4542
ENSG00000138642	HERC6	2.59472	7.27551	2.63889e-40	2.07772e-38	Up	118.525	20.5645
ENSG00000138646	HERC5	3.28675	6.57389	4.10905e-54	4.9773e-52	Up	80.4402	8.61921
ENSG00000138650	PCDH10	-2.05865	3.08497	1.92582e-09	1.79035e-08	Down	0.772146	3.38769
ENSG00000138658	ZGRF1	1.05152	4.20774	1.21379e-05	6.40073e-05	Up	10.6946	5.40655
ENSG00000138660	AP1AR	-1.42843	5.4942	1.59982e-14	2.56661e-13	Down	13.3878	37.7963
ENSG00000138675	FGF5	-2.39867	7.47319	9.92558e-37	6.65133e-35	Down	18.9162	104.676
ENSG00000138678	GPAT3	-2.59818	1.90324	7.55962e-11	8.34698e-10	Down	0.630113	4.01837
ENSG00000138735	PDE5A	-3.38369	5.71236	5.05792e-63	7.50295e-61	Down	4.14951	45.4198
ENSG00000138758	2017-09-11	-1.50318	7.80329	7.25875e-15	1.20416e-13	Down	104.473	310.64
ENSG00000138759	FRAS1	-2.64511	3.54909	1.94351e-12	2.55691e-11	Down	0.725175	4.78018
ENSG00000138764	CCNG2	-1.63742	5.65244	1.98077e-20	5.3353e-19	Down	17.1796	56.0849
ENSG00000138771	SHROOM3	-4.71076	6.19612	4.99511e-98	1.57315e-95	Down	0.907068	24.8821
ENSG00000138772	ANXA3	3.90365	1.86766	1.07607e-09	1.03711e-08	Up	9.248	0.60861
ENSG00000138780	GSTCD	1.55123	4.6391	4.20617e-13	5.9219e-12	Up	17.7618	6.35417
ENSG00000138795	LEF1	-1.14347	2.59374	0.000754038	0.00277325	Down	3.47304	8.03914
ENSG00000138798	EGF	1.46252	2.04614	0.000439843	0.00170209	Up	4.10759	1.55548
ENSG00000138814	PPP3CA	-1.01015	6.03861	1.1875e-08	9.90596e-08	Down	16.7418	35.3682
ENSG00000138821	SLC39A8	-4.29453	6.97916	1.22101e-88	3.24613e-86	Down	6.16271	126.957
ENSG00000138829	FBN2	12.0598	7.59607	5.29581e-260	5.42052e-256	Up	51.6393	0.0112851
ENSG00000138835	RGS3	-2.52563	6.68904	7.5407e-45	6.95341e-43	Down	25.2718	152.725
ENSG00000139112	GABARAPL1	-1.1222	5.73241	2.15093e-08	1.73901e-07	Down	31.7491	72.4715
ENSG00000139116	KIF21A	1.54523	3.50461	2.0788e-07	1.46137e-06	Up	6.80551	2.43713
ENSG00000139132	FGD4	-3.92922	4.97456	3.39839e-64	5.15321e-62	Down	1.12371	17.9576
ENSG00000139146	FAM60A	1.54964	4.9182	7.98167e-14	1.20142e-12	Up	23.8165	8.5428
ENSG00000139173	TMEM117	-1.02888	2.87368	0.00168007	0.00571023	Down	2.73078	5.85047
ENSG00000139178	C1RL	-1.56403	5.28679	1.2128e-14	1.96418e-13	Down	16.9079	52.4862
ENSG00000139180	NDUFA9	1.20369	6.51928	1.10296e-12	1.49925e-11	Up	132.131	60.1938
ENSG00000139209	SLC38A4	-1.31803	2.944	3.96744e-05	0.000188659	Down	1.77942	4.66331
ENSG00000139211	AMIGO2	-2.94518	4.95632	4.02776e-41	3.32469e-39	Down	3.67138	29.7203
ENSG00000139263	LRIG3	-1.77265	5.38414	7.04345e-11	7.80229e-10	Down	8.68708	31.1757
ENSG00000139269	INHBE	-3.91878	2.12861	6.89113e-16	1.26974e-14	Down	0.450941	7.13708
ENSG00000139289	PHLDA1	-2.32306	7.91381	6.85688e-39	5.12289e-37	Down	19.8371	104.151
ENSG00000139318	DUSP6	-2.24392	5.18106	1.00875e-27	4.33827e-26	Down	9.94354	49.4058
ENSG00000139329	LUM	-6.82833	10.8802	1.35363e-190	3.0789e-187	Down	36.1722	4313.49
ENSG00000139343	SNRPF	1.16907	5.67539	1.80437e-11	2.14129e-10	Up	85.6576	39.9487
ENSG00000139372	TDG	1.7709	5.57624	2.35024e-21	6.77629e-20	Up	38.4747	11.8092
ENSG00000139410	SDSL	2.3299	1.05971	1.29971e-06	8.07969e-06	Up	4.20751	0.875184
ENSG00000139438	FAM222A	2.6083	0.723572	9.91544e-07	6.30174e-06	Up	1.44117	0.253123
ENSG00000139508	SLC46A3	-2.07087	3.94287	4.44393e-14	6.86579e-13	Down	2.82259	12.437
ENSG00000139546	TARBP2	1.01073	4.66307	4.21444e-06	2.39916e-05	Up	46.6899	24.3465
ENSG00000139567	ACVRL1	-3.36727	1.9582	2.13052e-12	2.78861e-11	Down	0.415561	4.58656
ENSG00000139579	NABP2	1.00928	5.2666	8.03954e-08	5.95002e-07	Up	57.5285	29.9633
ENSG00000139620	KANSL2	1.25137	5.23063	6.74223e-11	7.48888e-10	Up	49.4765	21.8073
ENSG00000139629	GALNT6	-1.78731	7.12381	3.56216e-22	1.07712e-20	Down	28.4128	102.926
ENSG00000139645	ANKRD52	1.24104	7.37763	3.1679e-13	4.50035e-12	Up	43.914	19.4959
ENSG00000139679	LPAR6	-3.56877	2.89067	1.6489e-17	3.48705e-16	Down	0.721918	8.96776
ENSG00000139734	DIAPH3	1.43542	6.80161	3.09136e-15	5.32239e-14	Up	56.5242	21.9366
ENSG00000139899	CBLN3	-2.16547	2.50491	4.45842e-10	4.49819e-09	Down	1.84443	8.69542
ENSG00000139946	PELI2	-2.02371	2.87287	2.73746e-07	1.89064e-06	Down	0.843607	3.61172
ENSG00000139970	RTN1	6.7528	1.1871	7.52883e-22	2.22399e-20	Up	2.34792	0.0200018
ENSG00000139974	SLC38A6	-1.467	4.187	3.61221e-09	3.24323e-08	Down	12.4699	36.1922
ENSG00000140006	WDR89	1.11434	4.00661	5.42371e-06	3.03523e-05	Up	14.499	7.02893
ENSG00000140092	FBLN5	-4.80149	7.07441	3.62294e-121	1.76584e-118	Down	6.21091	181.752
ENSG00000140263	SORD	2.00649	5.16968	5.13583e-23	1.64531e-21	Up	29.6488	7.75522
ENSG00000140280	LYSMD2	1.37298	3.09254	6.60372e-06	3.64576e-05	Up	17.7029	7.16232
ENSG00000140284	SLC27A2	2.27102	0.11868	0.000486846	0.00187019	Up	1.42081	0.312613
ENSG00000140285	FGF7	-6.85149	4.81558	1.66372e-80	3.54772e-78	Down	0.286039	34.0221
ENSG00000140297	GCNT3	-4.94464	2.01517	4.27513e-20	1.12489e-18	Down	0.157085	5.32998
ENSG00000140307	GTF2A2	1.17173	5.75822	7.10692e-12	8.76949e-11	Up	175.65	81.7935
ENSG00000140323	DISP2	2.76364	1.92716	1.34312e-10	1.43128e-09	Up	3.7455	0.573355
ENSG00000140326	CDAN1	1.46233	4.61218	2.46797e-09	2.25847e-08	Up	12.3438	4.71408
ENSG00000140365	COMMD4	1.16587	5.99162	8.11638e-09	6.90854e-08	Up	161.517	75.6257
ENSG00000140379	BCL2A1	-5.64161	0.161864	2.69536e-08	2.1503e-07	Down	0.059704	3.80868
ENSG00000140403	DNAJA4	2.96361	0.211112	1.3758e-06	8.50115e-06	Up	1.2942	0.166882
ENSG00000140406	MESDC1	1.33145	3.54914	2.10553e-06	1.26362e-05	Up	8.10484	3.38206
ENSG00000140443	IGF1R	-1.57599	5.88107	2.87404e-16	5.46281e-15	Down	7.33039	22.9468
ENSG00000140450	ARRDC4	-1.54419	5.78865	9.05213e-19	2.11778e-17	Down	10.0043	30.6244
ENSG00000140459	CYP11A1	7.434	-0.819446	3.68423e-07	2.49817e-06	Up	1.03931	0
ENSG00000140464	PML	1.07923	6.41641	2.02834e-09	1.88138e-08	Up	55.95	27.7993
ENSG00000140474	ULK3	1.46919	4.57785	6.50253e-12	8.07236e-11	Up	25.5226	9.67757
ENSG00000140521	POLG	1.26298	5.87141	2.69035e-13	3.86486e-12	Up	40.596	17.7407
ENSG00000140525	FANCI	1.6038	7.59627	3.67697e-20	9.76202e-19	Up	143.549	49.5658
ENSG00000140526	ABHD2	-1.28227	7.24467	1.85738e-10	1.95087e-09	Down	21.8339	55.7276
ENSG00000140534	TICRR	1.81174	5.09506	1.43175e-19	3.59183e-18	Up	13.2088	3.95355
ENSG00000140563	MCTP2	-1.87092	1.02896	0.000584162	0.00220025	Down	0.441682	1.69267
ENSG00000140829	DHX38	1.04757	6.69108	1.70232e-09	1.59781e-08	Up	50.4041	25.5944
ENSG00000140830	TXNL4B	1.33738	4.56527	5.61872e-09	4.90285e-08	Up	27.7728	11.5305
ENSG00000140853	NLRC5	1.55297	5.54644	4.87618e-16	9.0911e-15	Up	34.8492	12.446
ENSG00000140854	KATNB1	1.24117	3.98104	4.1379e-07	2.7855e-06	Up	19.1562	8.49569
ENSG00000140876	NUDT7	-1.21459	1.38183	0.00305271	0.00978117	Down	2.94992	7.22441
ENSG00000140905	GCSH	1.01792	4.93891	2.0525e-07	1.44388e-06	Up	62.2901	32.2499
ENSG00000140937	CDH11	-1.01523	7.45524	4.95759e-09	4.3594e-08	Down	58.0919	123.216
ENSG00000140993	TIGD7	1.6752	1.83322	6.97721e-05	0.000316838	Up	3.40988	1.12641
ENSG00000140995	DEF8	1.07866	5.75876	2.74349e-06	1.61432e-05	Up	128.548	63.9546
ENSG00000141030	COPS3	1.30528	6.83358	1.75812e-14	2.803e-13	Up	181.118	76.8882
ENSG00000141052	MYOCD	-1.3732	4.31623	2.01318e-06	1.21354e-05	Down	2.49357	6.78848
ENSG00000141076	UTP4	1.40397	6.33871	2.35128e-16	4.51107e-15	Up	85.5655	33.9368
ENSG00000141086	CTRL	2.36715	-0.740045	0.000808427	0.00295523	Up	1.71687	0.342917
ENSG00000141232	TOB1	-1.68834	5.74026	2.05042e-19	5.06934e-18	Down	19.5205	65.9843
ENSG00000141252	VPS53	1.09446	5.61535	4.83519e-10	4.8544e-09	Up	28.0814	13.804
ENSG00000141314	RHBDL3	1.8374	0.853535	0.000309308	0.001235	Up	1.2718	0.37567
ENSG00000141338	ABCA8	-2.55943	0.194047	1.58185e-05	8.1608e-05	Down	0.258161	1.61051
ENSG00000141401	IMPA2	-2.20632	3.10456	4.37984e-12	5.56202e-11	Down	4.96397	24.0896
ENSG00000141447	OSBPL1A	-1.22517	5.37914	5.40722e-11	6.06195e-10	Down	14.2328	34.9037
ENSG00000141456	PELP1	1.254	5.85737	3.39849e-12	4.35661e-11	Up	38.0196	16.743
ENSG00000141469	SLC14A1	-6.39142	2.40427	4.4337e-22	1.33278e-20	Down	0.0905987	8.38198
ENSG00000141480	ARRB2	1.42734	4.6563	3.52155e-11	4.03863e-10	Up	38.8569	15.1347
ENSG00000141499	WRAP53	1.91335	5.06193	1.48547e-19	3.72203e-18	Up	41.3062	11.5309
ENSG00000141542	RAB40B	1.20297	2.20288	0.00153002	0.00525169	Up	4.52646	2.05941
ENSG00000141543	EIF4A3	1.21364	6.80673	1.16732e-12	1.57835e-11	Up	144.449	65.3356
ENSG00000141564	RPTOR	1.12966	5.81846	2.45803e-09	2.25138e-08	Up	21.6222	10.3792
ENSG00000141576	RNF157	-1.54596	3.60865	1.64334e-07	1.17379e-06	Down	2.28565	7.01024
ENSG00000141577	CEP131	2.32578	3.64568	1.57082e-09	1.48254e-08	Up	9.45219	1.99156
ENSG00000141580	WDR45B	1.23303	7.22556	1.67817e-07	1.19574e-06	Up	161.209	72.0145
ENSG00000141753	IGFBP4	-2.18763	9.46111	1.40755e-34	8.42515e-33	Down	176.683	844.54
ENSG00000141837	CACNA1A	-2.4569	3.34931	2.67093e-12	3.45617e-11	Down	1.47203	8.46797
ENSG00000141858	SAMD1	2.29882	4.73558	2.40581e-24	8.41871e-23	Up	34.7516	7.43195
ENSG00000141934	PLPP2	7.54518	2.84156	1.91697e-41	1.62159e-39	Up	26.1697	0.147664
ENSG00000141965	FEM1A	1.23296	5.1472	4.29345e-10	4.33603e-09	Up	18.7722	8.38903
ENSG00000142039	CCDC97	1.20426	4.61656	2.22761e-08	1.79958e-07	Up	23.3559	10.6448
ENSG00000142089	IFITM3	1.24016	9.10968	4.74616e-11	5.36492e-10	Up	1892.98	840.738
ENSG00000142156	COL6A1	-1.14301	9.89069	1.49787e-06	9.19979e-06	Down	207.829	481.413
ENSG00000142166	IFNAR1	-1.08004	6.08055	1.41349e-06	8.71291e-06	Down	10.8771	24.1245
ENSG00000142173	COL6A2	-1.94065	9.57002	3.74448e-14	5.82915e-13	Down	161.783	651.352
ENSG00000142178	SIK1	2.42877	2.52395	2.62386e-09	2.38937e-08	Up	2.94283	0.579559
ENSG00000142192	APP	-1.16086	10.0794	4.86984e-11	5.49562e-10	Down	318.063	746.25
ENSG00000142224	IL19	-5.45049	1.07471	1.99523e-16	3.8715e-15	Down	0.132194	6.55282
ENSG00000142252	GEMIN7	1.2194	3.95238	6.87233e-06	3.78589e-05	Up	48.5051	21.8999
ENSG00000142330	CAPN10	1.24504	3.20318	4.24359e-05	0.00020095	Up	11.0187	4.87653
ENSG00000142494	SLC47A1	2.53945	1.6475	1.88247e-09	1.75244e-08	Up	3.15118	0.556687
ENSG00000142528	ZNF473	1.53192	4.71915	3.0258e-13	4.31045e-12	Up	16.5084	5.99346
ENSG00000142546	NOSIP	1.19356	5.04161	2.1566e-07	1.51191e-06	Up	82.9635	38.1373
ENSG00000142609	CFAP74	2.07922	0.0346875	0.00207817	0.00692081	Up	1.38342	0.323681
ENSG00000142655	PEX14	1.13237	4.46213	5.56871e-05	0.000257853	Up	33.49	16.0216
ENSG00000142684	ZNF593	1.44546	2.8263	2.3357e-05	0.000116478	Up	8.68516	3.36115
ENSG00000142694	EVA1B	-1.43167	3.11113	0.002711	0.00877145	Down	9.28303	26.3602
ENSG00000142731	PLK4	1.3251	5.74705	3.44107e-14	5.38961e-13	Up	44.401	18.6054
ENSG00000142794	NBPF3	-1.20265	5.68961	7.95661e-12	9.76498e-11	Down	15.7077	37.9475
ENSG00000142856	ITGB3BP	1.36396	4.58863	1.24729e-10	1.33753e-09	Up	66.0474	26.8986
ENSG00000142864	SERBP1	1.03511	8.64913	1.90264e-09	1.77041e-08	Up	319.225	163.452
ENSG00000142871	CYR61	1.19131	10.0082	3.32735e-12	4.27316e-11	Up	955.173	438.871
ENSG00000142945	KIF2C	1.7606	7.46434	1.75952e-23	5.79084e-22	Up	155.271	48.0957
ENSG00000143028	SYPL2	-3.09636	5.54017	4.01227e-51	4.46387e-49	Down	4.01424	36.0185
ENSG00000143033	MTF2	1.15814	5.07799	6.44548e-09	5.58145e-08	Up	26.0336	12.2487
ENSG00000143036	SLC44A3	-1.86771	1.15775	3.51974e-05	0.00016886	Down	0.716794	2.74013
ENSG00000143061	IGSF3	1.82337	3.00264	1.26749e-08	1.05261e-07	Up	2.6192	0.772828
ENSG00000143126	CELSR2	1.47617	3.83638	1.57484e-06	9.63494e-06	Up	3.07679	1.16523
ENSG00000143162	CREG1	1.05006	4.67136	3.61863e-07	2.45695e-06	Up	27.0695	13.7126
ENSG00000143226	FCGR2A	-4.78448	0.940943	2.03175e-15	3.5579e-14	Down	0.15301	4.66734
ENSG00000143228	NUF2	1.89649	6.24183	1.26436e-19	3.18754e-18	Up	145.531	41.085
ENSG00000143314	MRPL24	1.32495	5.43295	1.98074e-13	2.88596e-12	Up	136.873	57.3307
ENSG00000143320	CRABP2	-6.25122	8.24861	7.1311e-178	1.12293e-174	Down	15.0412	1202.98
ENSG00000143333	RGS16	-4.20761	0.253738	1.2022e-09	1.15162e-08	Down	0.065344	1.3122
ENSG00000143344	RGL1	-1.66863	4.84743	6.62715e-15	1.10386e-13	Down	3.98151	13.2937
ENSG00000143355	LHX9	2.53256	3.23235	7.72765e-08	5.7337e-07	Up	5.25499	0.955179
ENSG00000143367	TUFT1	2.4228	5.49013	1.05226e-37	7.49805e-36	Up	36.6446	7.16467
ENSG00000143369	ECM1	-1.63763	7.5602	4.47733e-21	1.25555e-19	Down	69.2181	226.011
ENSG00000143375	CGN	2.97646	0.871802	1.60681e-08	1.32047e-07	Up	1.26236	0.170232
ENSG00000143387	CTSK	-8.42175	9.55055	1.7393e-234	8.90131e-231	Down	4.18634	1507.76
ENSG00000143401	ANP32E	1.02381	5.05428	6.15639e-07	4.04323e-06	Up	55.5876	28.6932
ENSG00000143412	ANXA9	-1.50623	1.03371	0.0008057	0.00294632	Down	0.85341	2.56242
ENSG00000143436	MRPL9	1.0682	5.65576	1.04374e-09	1.0088e-08	Up	105.684	52.8513
ENSG00000143450	OAZ3	2.74256	-1.04036	0.00104514	0.00372282	Up	1.49323	0.227141
ENSG00000143469	SYT14	-2.13977	4.1019	8.17598e-18	1.78054e-16	Down	2.36123	10.9266
ENSG00000143473	KCNH1	3.25028	1.43072	1.01857e-12	1.39008e-11	Up	2.30581	0.252032
ENSG00000143479	DYRK3	-1.02628	3.86729	0.000193429	0.000807277	Down	6.88105	14.7065
ENSG00000143493	INTS7	1.25428	5.69764	5.89952e-13	8.18218e-12	Up	31.9747	14.0549
ENSG00000143494	VASH2	2.02769	0.150696	0.000190184	0.000795842	Up	1.62044	0.406517
ENSG00000143515	ATP8B2	-1.25857	7.36035	1.96492e-13	2.86699e-12	Down	25.2197	63.3189
ENSG00000143545	RAB13	-1.16334	7.13432	1.17578e-11	1.41919e-10	Down	128.128	301.092
ENSG00000143554	SLC27A3	-1.97701	2.03128	7.56871e-07	4.89693e-06	Down	2.18288	9.03345
ENSG00000143633	C1orf131	1.0866	3.70078	4.86187e-05	0.000227751	Up	22.1344	10.9117
ENSG00000143669	LYST	-1.68002	6.00695	2.61974e-22	8.00429e-21	Down	5.94222	19.9799
ENSG00000143748	NVL	2.30669	5.8543	4.80205e-08	3.6956e-07	Up	76.0481	16.0951
ENSG00000143786	CNIH3	-3.13588	3.46542	1.29181e-23	4.29993e-22	Down	2.08243	19.2579
ENSG00000143793	C1orf35	1.2606	3.25177	6.09785e-05	0.000280389	Up	12.256	5.38587
ENSG00000143797	MBOAT2	2.31692	5.27555	5.27301e-25	1.93102e-23	Up	36.5146	7.65896
ENSG00000143842	SOX13	1.63556	4.354	4.95254e-12	6.22749e-11	Up	13.9842	4.72844
ENSG00000143850	PLEKHA6	-4.47391	3.4628	2.98078e-31	1.53316e-29	Down	0.201728	4.70793
ENSG00000143867	OSR1	1.32948	2.2374	0.000315966	0.00125839	Up	5.47303	2.29822
ENSG00000143942	CHAC2	2.0238	2.45261	6.19552e-09	5.37182e-08	Up	11.0767	2.85242
ENSG00000143995	MEIS1	-1.30614	5.23278	9.9021e-12	1.20586e-10	Down	13.4703	34.94
ENSG00000144029	MRPS5	1.29896	5.42278	6.41476e-13	8.87275e-12	Up	63.215	26.9472
ENSG00000144034	TPRKB	1.01194	4.22262	1.002e-05	5.35282e-05	Up	70.1176	36.4621
ENSG00000144040	SFXN5	1.12561	4.27218	2.42365e-06	1.43977e-05	Up	15.3511	7.36575
ENSG00000144057	ST6GAL2	9.5685	1.17522	1.28507e-23	4.28447e-22	Up	1.20794	0
ENSG00000144063	MALL	-3.08225	0.485243	3.0478e-06	1.77462e-05	Down	0.176143	1.58353
ENSG00000144115	THNSL2	1.40792	3.4276	8.89974e-07	5.69689e-06	Up	12.3853	4.88453
ENSG00000144120	TMEM177	1.48459	3.48827	1.2334e-07	8.92504e-07	Up	21.5817	8.08931
ENSG00000144136	SLC20A1	-1.17509	7.98164	2.47726e-12	3.2239e-11	Down	70.9014	167.992
ENSG00000144152	FBLN7	-1.26227	3.53868	2.74919e-05	0.000135123	Down	5.51323	13.9072
ENSG00000144161	ZC3H8	1.26836	3.19734	7.51559e-05	0.000339853	Up	12.7466	5.56149
ENSG00000144218	AFF3	4.16675	1.27835	2.22188e-16	4.27885e-15	Up	4.61782	0.262312
ENSG00000144230	GPR17	2.49966	-0.16973	4.20733e-05	0.000199371	Up	1.50266	0.266936
ENSG00000144231	POLR2D	1.50334	5.51015	1.09504e-16	2.16794e-15	Up	48.5932	17.9873
ENSG00000144283	PKP4	1.61043	6.75137	1.81941e-20	4.92661e-19	Up	61.8858	21.2639
ENSG00000144285	SCN1A	-6.3401	0.960949	1.75645e-14	2.80252e-13	Down	0.0127255	1.19783
ENSG00000144290	SLC4A10	-2.05897	-0.346334	0.000965699	0.00346477	Down	0.282419	1.26123
ENSG00000144320	LNPK	1.04329	6.19367	0.000348958	0.00137773	Up	59.9483	30.5584
ENSG00000144339	TMEFF2	2.36573	1.50142	1.4248e-05	7.40655e-05	Up	3.1096	0.638332
ENSG00000144354	CDCA7	2.91302	5.7967	4.45129e-52	5.14816e-50	Up	58.0211	8.09398
ENSG00000144381	HSPD1	1.43142	9.29159	1.1041e-16	2.18376e-15	Up	601.499	233.994
ENSG00000144455	SUMF1	-1.52156	5.16639	2.14683e-15	3.75622e-14	Down	13.574	40.904
ENSG00000144524	COPS7B	1.12076	5.35558	1.06587e-08	8.94609e-08	Up	49.6951	23.9387
ENSG00000144554	FANCD2	1.67224	5.92801	1.95723e-15	3.43623e-14	Up	41.54	13.65
ENSG00000144559	TAMM41	1.67595	2.38423	9.14727e-07	5.84985e-06	Up	10.3121	3.38303
ENSG00000144589	STK11IP	1.08673	4.63124	6.2306e-06	3.4528e-05	Up	25.9722	12.7946
ENSG00000144642	RBMS3	1.30261	3.81883	4.18889e-07	2.81612e-06	Up	5.41875	2.30271
ENSG00000144647	POMGNT2	1.22142	4.38641	5.85935e-06	3.25943e-05	Up	17.3111	7.81091
ENSG00000144681	STAC	3.37724	1.8194	4.72482e-15	8.03336e-14	Up	3.56996	0.360045
ENSG00000144712	CAND2	2.30216	2.49775	3.46735e-11	3.98541e-10	Up	3.41763	0.722888
ENSG00000144746	ARL6IP5	-1.2548	7.13955	2.40143e-13	3.47418e-12	Down	61.9673	155.154
ENSG00000144749	LRIG1	-1.88747	5.97186	7.68495e-21	2.1202e-19	Down	10.1228	39.3061
ENSG00000144802	NFKBIZ	-1.84489	5.98217	8.38707e-23	2.65777e-21	Down	15.895	59.8904
ENSG00000144821	MYH15	-3.09266	1.78662	3.24058e-12	4.16434e-11	Down	0.181884	1.6438
ENSG00000144827	ABHD10	1.04522	5.16731	6.2319e-08	4.69364e-07	Up	34.0878	17.3236
ENSG00000144834	TAGLN3	-3.09584	-0.849242	0.000469579	0.00180963	Down	0.149584	1.48423
ENSG00000144843	ADPRH	2.1429	1.06802	3.13951e-06	1.82375e-05	Up	1.61631	0.375119
ENSG00000144857	BOC	-3.18887	4.86193	7.17217e-46	6.86082e-44	Down	3.83479	36.7172
ENSG00000144868	TMEM108	5.4833	0.297866	2.65028e-11	3.08261e-10	Up	1.3398	0.0318353
ENSG00000144891	AGTR1	3.72237	4.51085	2.23118e-48	2.2952e-46	Up	31.1417	2.48867
ENSG00000144893	MED12L	2.77048	1.82837	9.41659e-06	5.06216e-05	Up	2.2517	0.350073
ENSG00000145088	EAF2	1.91941	-0.0791221	0.000784103	0.00287401	Up	2.68434	0.730153
ENSG00000145220	LYAR	1.8057	4.86395	2.14529e-18	4.86875e-17	Up	47.2951	14.2112
ENSG00000145244	CORIN	-5.33639	1.94866	3.09214e-21	8.81605e-20	Down	0.0696149	3.03836
ENSG00000145283	SLC10A6	-4.97228	-0.727951	4.38382e-06	2.48659e-05	Down	0.0267439	1.13955
ENSG00000145287	PLAC8	3.61537	1.54264	1.9814e-12	2.60175e-11	Up	11.0324	0.913812
ENSG00000145335	SNCA	-4.41944	3.57696	1.97418e-32	1.06914e-30	Down	1.52101	34.0485
ENSG00000145348	TBCK	2.23939	6.10212	1.20346e-37	8.5246e-36	Up	73.4705	16.3123
ENSG00000145358	DDIT4L	-2.09574	1.12028	2.29009e-06	1.36592e-05	Down	0.442265	2.00204
ENSG00000145362	ANK2	-1.44374	2.74897	1.45576e-05	7.55983e-05	Down	1.28809	3.68813
ENSG00000145365	TIFA	-1.32409	4.49543	4.67475e-09	4.12486e-08	Down	9.40897	24.718
ENSG00000145386	CCNA2	1.82936	7.3522	1.03839e-22	3.27028e-21	Up	136.008	40.172
ENSG00000145390	USP53	-5.40908	9.36936	6.62349e-152	5.02183e-149	Down	9.30752	415.04
ENSG00000145428	RNF175	-4.10816	0.701578	1.07293e-09	1.03457e-08	Down	0.222285	4.21272
ENSG00000145476	CYP4V2	-2.1868	3.97286	2.01246e-17	4.22534e-16	Down	2.96074	14.1528
ENSG00000145495	2017-03-06	1.08475	7.54512	3.4743e-07	2.36523e-06	Up	185.346	91.7507
ENSG00000145526	CDH18	-2.80647	0.453796	5.31692e-07	3.5247e-06	Down	0.205336	1.51514
ENSG00000145555	MYO10	-1.0354	7.51094	1.03277e-09	9.99145e-09	Down	21.9913	47.2966
ENSG00000145569	FAM105A	-1.43732	2.16747	0.000126406	0.000545689	Down	1.22453	3.48037
ENSG00000145604	SKP2	2.07968	7.1094	8.04829e-30	3.83155e-28	Up	109.83	27.2792
ENSG00000145632	PLK2	1.76264	6.89322	3.64036e-21	1.02931e-19	Up	144.645	44.7287
ENSG00000145708	CRHBP	4.34896	1.03099	2.83239e-15	4.89298e-14	Up	4.29195	0.207424
ENSG00000145730	PAM	-2.09504	8.62831	3.58418e-33	1.96707e-31	Down	84.6962	379.684
ENSG00000145736	GTF2H2	1.93674	1.37759	4.46414e-06	2.53005e-05	Up	8.78247	2.42284
ENSG00000145743	FBXL17	-1.1349	5.15359	1.23835e-08	1.02966e-07	Down	9.85441	22.7109
ENSG00000145777	TSLP	-2.20554	0.849512	2.63963e-06	1.55948e-05	Down	0.36937	1.806
ENSG00000145779	TNFAIP8	-1.54901	4.55808	2.26488e-11	2.6585e-10	Down	10.2259	31.3865
ENSG00000145794	MEGF10	-2.44829	1.38135	0.000100225	0.000442655	Down	0.276546	1.57703
ENSG00000145819	ARHGAP26	1.27724	3.64864	1.69495e-06	1.0302e-05	Up	8.0046	3.46283
ENSG00000145861	C1QTNF2	-2.21722	1.98481	1.62448e-06	9.92385e-06	Down	0.846171	4.1669
ENSG00000145882	PCYOX1L	1.159	3.15625	0.000747194	0.00275006	Up	7.06038	3.33208
ENSG00000145901	TNIP1	-1.58502	7.24996	3.07662e-20	8.22213e-19	Down	44.2303	139.239
ENSG00000145912	NHP2	1.27885	5.85978	5.47105e-10	5.46597e-09	Up	190.042	82.2957
ENSG00000145979	TBC1D7	1.12544	3.36358	0.000106561	0.000468516	Up	21.977	10.5404
ENSG00000145990	GFOD1	-1.40113	2.37778	4.9445e-05	0.000231252	Down	0.984146	2.72677
ENSG00000146054	TRIM7	2.9843	0.290173	1.22607e-07	8.87885e-07	Up	2.81714	0.365466
ENSG00000146067	FAM193B	1.09507	4.15035	4.41275e-05	0.000208334	Up	26.4472	12.9574
ENSG00000146072	TNFRSF21	-2.38894	5.24411	1.46654e-32	7.96325e-31	Down	4.91127	26.988
ENSG00000146094	DOK3	4.03623	2.19715	2.52433e-21	7.24764e-20	Up	14.1626	0.906775
ENSG00000146122	DAAM2	-1.76588	4.79089	1.09379e-05	5.8128e-05	Down	4.89165	17.4634
ENSG00000146197	SCUBE3	-4.11504	2.63257	6.21297e-23	1.98728e-21	Down	0.123624	2.2853
ENSG00000146242	TPBG	-2.28146	6.77961	6.7458e-38	4.84538e-36	Down	17.7822	90.7246
ENSG00000146250	PRSS35	-3.33157	2.69094	1.2362e-12	1.66709e-11	Down	0.692706	7.38261
ENSG00000146263	MMS22L	1.22085	5.44713	5.03682e-11	5.66221e-10	Up	26.5903	11.9813
ENSG00000146267	FAXC	1.37835	2.47493	2.84377e-05	0.000139336	Up	11.6171	4.68258
ENSG00000146278	PNRC1	-1.65355	5.46284	9.99691e-18	2.15872e-16	Down	26.8677	88.6728
ENSG00000146374	RSPO3	-3.7339	1.548	4.21712e-15	7.18807e-14	Down	0.265454	3.78245
ENSG00000146411	SLC2A12	-2.65651	3.04017	1.45432e-15	2.57985e-14	Down	0.707797	4.69106
ENSG00000146457	WTAP	-1.18809	7.52922	9.87893e-11	1.07285e-09	Down	90.9574	217.414
ENSG00000146530	VWDE	-1.23534	1.64015	0.00106217	0.00377887	Down	0.546991	1.35618
ENSG00000146540	C7orf50	1.13314	4.82702	0.000584099	0.00220025	Up	60.462	28.9877
ENSG00000146592	CREB5	1.10996	3.24266	0.000516893	0.0019745	Up	4.55652	2.22296
ENSG00000146670	CDCA5	1.70854	6.59613	1.37996e-22	4.31943e-21	Up	92.4357	29.6887
ENSG00000146802	TMEM168	-1.05125	4.58293	1.28584e-06	8.00075e-06	Down	5.92154	12.8684
ENSG00000146856	AGBL3	2.57323	0.285488	2.17139e-06	1.30124e-05	Up	2.16755	0.375696
ENSG00000146909	NOM1	1.27584	5.10518	1.09068e-08	9.14302e-08	Up	18.0814	7.81772
ENSG00000146918	NCAPG2	1.19649	7.08689	1.96997e-10	2.06594e-09	Up	72.4618	33.1941
ENSG00000146950	SHROOM2	1.27002	2.92627	5.7493e-05	0.000265555	Up	4.00098	1.74315
ENSG00000146966	DENND2A	-2.39834	5.87174	1.55659e-38	1.14212e-36	Down	7.9737	44.1233
ENSG00000147010	SH3KBP1	-1.1104	5.94231	6.96984e-11	7.73184e-10	Down	17.8546	40.4425
ENSG00000147027	TMEM47	6.30291	4.7666	3.08513e-102	1.10799e-99	Up	19.2316	0.251133
[truncated: 1,812 more rows]

## Sheet: Transformed vs Metastasizing
ENSGID	gene	log2FC	logCPM	p.value	FDR	direction	tpm.ras_atm	tpm.sv_atm
ENSG00000000003	TSPAN6	1.26254	6.23394	1.1464e-17	1.58568e-15	Up	75.2847	30.9749
ENSG00000000971	CFH	2.38319	3.63216	4.91095e-18	7.3381e-16	Up	7.42049	1.39882
ENSG00000001561	ENPP4	-3.59128	2.6743	1.11242e-24	3.92627e-22	Down	0.297524	3.55726
ENSG00000001630	CYP51A1	1.487	7.08267	4.95413e-24	1.63574e-21	Up	119.63	42.129
ENSG00000002746	HECW1	1.50594	0.924984	0.000595018	0.00599861	Up	2.52872	0.873219
ENSG00000003400	CASP10	1.74749	1.5979	4.33171e-06	8.62591e-05	Up	2.17162	0.635062
ENSG00000004660	CAMKK1	-1.00939	2.76096	0.000771386	0.00747682	Down	1.83827	3.6694
ENSG00000005020	SKAP2	1.05261	4.91923	2.85574e-09	1.16222e-07	Up	20.5733	9.79026
ENSG00000005194	CIAPIN1	-1.04135	6.33611	6.77259e-12	4.20126e-10	Down	46.2794	94.1789
ENSG00000006042	TMEM98	1.15386	6.16079	3.15595e-14	2.58422e-12	Up	117.411	52.149
ENSG00000006468	ETV1	2.01592	3.51001	7.19435e-15	6.54558e-13	Up	8.83189	2.15459
ENSG00000006534	ALDH3B1	-3.22325	1.09006	1.80956e-05	0.000303635	Down	0.326236	2.9739
ENSG00000007944	MYLIP	1.16312	4.04577	1.5205e-07	4.28144e-06	Up	15.1456	6.67429
ENSG00000008283	CYB561	-1.06768	3.95043	1.94839e-06	4.22069e-05	Down	5.67873	11.7649
ENSG00000010030	ETV7	1.00631	4.15732	1.58679e-05	0.00026957	Up	23.8164	11.7348
ENSG00000010404	IDS	1.0182	7.05927	1.18718e-12	8.18273e-11	Up	50.0164	24.3817
ENSG00000011201	ANOS1	-3.15617	1.72161	1.12005e-11	6.74368e-10	Down	0.241512	2.17529
ENSG00000020181	ADGRA2	1.53725	4.84645	4.08716e-15	3.7859e-13	Up	12.0553	4.09449
ENSG00000020633	RUNX3	-2.90202	0.710461	8.00909e-06	0.00014784	Down	0.183471	1.35056
ENSG00000022267	FHL1	1.29832	6.22504	1.70644e-18	2.7506e-16	Up	72.7739	29.219
ENSG00000023171	GRAMD1B	-1.09313	3.33202	0.000110944	0.00144291	Down	1.8828	3.95824
ENSG00000025708	TYMP	1.28428	3.67801	5.00968e-06	9.79496e-05	Up	17.262	7.01776
ENSG00000026036	RTEL1-TNFRSF6B	-1.14033	3.7798	1.08494e-06	2.50959e-05	Down	2.21679	4.82682
ENSG00000026103	FAS	1.69915	3.64105	3.2304e-12	2.06655e-10	Up	14.2999	4.34605
ENSG00000026950	BTN3A1	1.54761	5.73526	8.15127e-23	2.41833e-20	Up	45.2408	15.2747
ENSG00000038295	TLL1	-3.17481	0.846598	2.90253e-09	1.17892e-07	Down	0.124553	1.12151
ENSG00000048028	USP28	1.18261	4.36841	6.20223e-09	2.35996e-07	Up	24.4903	10.6415
ENSG00000049089	COL9A2	1.75168	0.981034	0.000255512	0.00291398	Up	2.08445	0.610894
ENSG00000049130	KITLG	-1.1507	5.21364	1.62799e-11	9.63195e-10	Down	9.03622	19.8063
ENSG00000049860	HEXB	1.11497	8.21061	1.67179e-16	1.93684e-14	Up	371.858	169.536
ENSG00000050344	NFE2L3	1.14566	6.29346	1.24028e-14	1.08503e-12	Up	65.6812	29.3126
ENSG00000051620	HEBP2	1.01951	4.58011	1.19305e-07	3.44956e-06	Up	13.853	6.7508
ENSG00000052802	MSMO1	1.50613	6.7469	4.05328e-22	1.12128e-19	Up	112.947	39.2343
ENSG00000054793	ATP9A	-1.65032	4.26403	6.26348e-15	5.7241e-13	Down	1.62635	5.04107
ENSG00000055732	MCOLN3	1.53898	3.72011	2.0266e-10	1.01187e-08	Up	11.1206	3.77309
ENSG00000055813	CCDC85A	-3.25659	3.78461	7.70748e-34	6.3112e-31	Down	0.947874	8.9551
ENSG00000057704	TMCC3	2.01342	1.839	1.99765e-07	5.47443e-06	Up	1.86082	0.45165
ENSG00000059804	SLC2A3	1.3015	6.60423	6.69843e-17	8.517e-15	Up	56.0742	22.4448
ENSG00000060491	OGFR	-1.10411	6.55262	1.06117e-11	6.42697e-10	Down	38.224	81.3064
ENSG00000060718	COL11A1	2.02313	7.99846	5.34677e-45	7.81812e-42	Up	101.185	24.5773
ENSG00000061656	SPAG4	1.27979	1.69669	0.000905487	0.00855781	Up	9.17761	3.70855
ENSG00000064989	CALCRL	2.3075	0.844902	5.46904e-06	0.00010612	Up	1.16727	0.228423
ENSG00000065054	SLC9A3R2	-1.45907	4.92125	2.60589e-10	1.26711e-08	Down	23.1583	63.1403
ENSG00000065485	PDIA5	1.35918	5.75872	1.0003e-17	1.40254e-15	Up	79.3265	30.5599
ENSG00000065833	ME1	1.01776	5.32329	1.22391e-09	5.25253e-08	Up	23.4212	11.4105
ENSG00000066629	EML1	-1.27992	5.11495	8.54853e-13	6.09745e-11	Down	10.8433	26.0608
ENSG00000067064	IDI1	1.14498	6.88522	1.79944e-15	1.78817e-13	Up	119.76	53.4647
ENSG00000067113	PLPP1	1.28777	4.04651	8.92557e-09	3.26277e-07	Up	24.0681	9.72601
ENSG00000067141	NEO1	-2.17393	4.01419	1.60434e-20	3.35127e-18	Down	1.92217	8.56076
ENSG00000067606	PRKCZ	-2.80648	3.02833	5.45477e-18	8.09164e-16	Down	1.72718	12.0409
ENSG00000068615	REEP1	-2.7964	1.43114	1.65586e-10	8.36966e-09	Down	0.63703	4.44264
ENSG00000069011	PITX1	-1.28737	2.11469	0.000452796	0.00474613	Down	2.78038	6.72563
ENSG00000069345	DNAJA2	-1.22377	6.64105	8.33993e-17	1.04102e-14	Down	38.688	89.2628
ENSG00000069493	CLEC2D	1.9166	0.874956	0.000203827	0.00240389	Up	4.41084	1.14295
ENSG00000070404	FSTL3	-1.33764	4.77535	2.0575e-10	1.0248e-08	Down	9.47769	23.74
ENSG00000070540	WIPI1	1.55655	4.95353	2.81456e-18	4.36492e-16	Up	48.7572	16.372
ENSG00000070669	ASNS	1.56997	6.68667	3.01365e-27	1.28526e-24	Up	126.905	42.2056
ENSG00000071073	MGAT4A	-2.06502	0.0780564	0.000541174	0.00553919	Down	0.2761	1.13815
ENSG00000071282	LMCD1	1.34434	4.63635	9.83117e-13	6.89226e-11	Up	33.9132	13.1916
ENSG00000072310	SREBF1	1.38336	5.80358	7.71899e-18	1.11279e-15	Up	109.59	41.5297
ENSG00000072682	P4HA2	1.35773	8.05195	5.68809e-22	1.49283e-19	Up	260.554	100.43
ENSG00000073756	PTGS2	2.34308	2.70649	6.54298e-14	5.21172e-12	Up	3.93648	0.763139
ENSG00000075275	CELSR1	-1.28958	3.17269	0.000951375	0.00891331	Down	1.11383	2.71096
ENSG00000075399	VPS9D1	-1.1169	3.66175	9.7989e-06	0.000176579	Down	4.77346	10.2571
ENSG00000075461	CACNG4	-5.74324	0.740528	1.9916e-13	1.51561e-11	Down	0.0215723	1.33736
ENSG00000075643	MOCOS	1.47038	4.84223	2.17777e-14	1.8422e-12	Up	9.9641	3.55571
ENSG00000075826	SEC31B	1.44049	3.07746	7.78711e-06	0.000144132	Up	5.48448	1.99134
ENSG00000076356	PLXNA2	-2.66957	3.90712	7.85175e-22	1.98436e-19	Down	0.616466	3.88335
ENSG00000076641	PAG1	1.69197	3.67353	6.07511e-07	1.50016e-05	Up	3.16964	0.972874
ENSG00000076685	NT5C2	1.69062	7.45187	0.00046086	0.00482571	Up	594.33	182.906
ENSG00000076706	MCAM	-1.17974	5.54887	1.09999e-12	7.65918e-11	Down	14.1336	31.6705
ENSG00000076770	MBNL3	-6.46621	1.494	2.67633e-23	8.42879e-21	Down	0.0104744	1.0308
ENSG00000076944	STXBP2	1.60033	2.62187	2.20972e-06	4.70709e-05	Up	8.7711	2.86463
ENSG00000077522	ACTN2	1.38243	1.70395	0.000359921	0.00392602	Up	3.31014	1.24557
ENSG00000077942	FBLN1	-1.22364	6.55396	1.42767e-15	1.43969e-13	Down	35.5514	82.0785
ENSG00000078018	MAP2	1.62789	2.16745	0.000101481	0.00133596	Up	2.60749	0.826448
ENSG00000078081	LAMP3	-1.74652	1.12617	4.92636e-05	0.000713207	Down	0.500965	1.67397
ENSG00000079150	FKBP7	1.46705	3.74457	5.06263e-10	2.36076e-08	Up	28.0423	10.0089
ENSG00000079257	LXN	1.059	2.6746	0.000286374	0.00321754	Up	13.3984	6.35172
ENSG00000079263	SP140	3.02561	1.78447	3.27161e-13	2.4091e-11	Up	8.91853	1.07509
ENSG00000080573	COL5A3	-1.19879	5.30818	1.0036e-11	6.13274e-10	Down	5.63518	12.8042
ENSG00000081041	CXCL2	1.72796	1.45583	9.84721e-06	0.000177137	Up	6.1628	1.82698
ENSG00000081189	MEF2C	2.05615	0.53226	0.000396435	0.00424891	Up	2.46039	0.572505
ENSG00000081803	CADPS2	2.2215	4.25004	2.22378e-24	7.4628e-22	Up	12.5285	2.64956
ENSG00000082482	KCNK2	1.51259	4.98563	1.99525e-15	1.9543e-13	Up	29.3156	10.1358
ENSG00000082898	XPO1	1.67993	9.67085	4.69495e-11	2.55613e-09	Up	906.259	278.978
ENSG00000083814	ZNF671	-1.22581	2.43934	8.32178e-05	0.00112669	Down	2.06836	4.79179
ENSG00000085117	CD82	1.33809	5.54422	1.55745e-13	1.21226e-11	Up	93.6163	36.644
ENSG00000085871	MGST2	1.79522	1.31244	2.88098e-05	0.000453317	Up	9.32967	2.62749
ENSG00000087086	FTL	1.20987	11.0233	9.52418e-17	1.16748e-14	Up	6296.52	2691.45
ENSG00000087206	UIMC1	1.90421	6.23113	5.10831e-17	6.61849e-15	Up	142.35	37.7025
ENSG00000087258	GNAO1	-1.20291	5.78766	6.36431e-11	3.384e-09	Down	11.1854	25.5062
ENSG00000087510	TFAP2C	-2.53461	4.27131	4.48447e-30	2.41583e-27	Down	2.95287	16.8915
ENSG00000087586	AURKA	-1.20696	8.04663	3.91754e-18	5.98478e-16	Down	120.959	275.749
ENSG00000087842	PIR	1.06304	3.66673	8.79279e-06	0.00016014	Up	23.4544	11.0754
ENSG00000088756	ARHGAP28	1.07246	3.56899	1.3392e-05	0.000231544	Up	5.00673	2.34777
ENSG00000088808	PPP1R13B	-1.80092	3.54607	2.1908e-07	5.93227e-06	Down	2.68024	9.2123
ENSG00000088836	SLC4A11	-1.3552	1.85792	0.000107338	0.00140225	Down	1.06959	2.71448
ENSG00000088882	CPXM1	-1.51956	1.00501	0.000768141	0.00745243	Down	0.628452	1.78542
ENSG00000090238	YPEL3	1.20378	2.68344	0.000271175	0.00306867	Up	19.8821	8.53462
ENSG00000090339	ICAM1	1.61791	6.26516	7.36306e-23	2.24969e-20	Up	54.167	17.4569
ENSG00000091490	SEL1L3	1.76033	5.25617	3.42913e-25	1.25353e-22	Up	24.0319	7.0005
ENSG00000091844	RGS17	1.40555	2.37162	1.69082e-05	0.000285348	Up	3.1751	1.18405
ENSG00000092068	SLC7A8	2.89496	0.827869	1.73854e-06	3.81962e-05	Up	1.78049	0.228872
ENSG00000096060	FKBP5	1.21879	5.66747	6.98316e-14	5.54078e-12	Up	27.4382	11.6288
ENSG00000099194	SCD	2.44872	10.065	2.2234e-65	7.58585e-62	Up	484.01	87.5237
ENSG00000100196	KDELR3	1.31805	6.28955	2.15073e-18	3.36088e-16	Up	121.593	48.1346
ENSG00000100228	RAB36	-1.35913	3.93083	6.54027e-08	2.00729e-06	Down	3.42696	8.71928
ENSG00000100299	ARSA	1.01674	3.48601	0.000111151	0.00144469	Up	15.363	7.51093
ENSG00000100342	APOL1	1.56972	4.84238	1.12874e-16	1.3592e-14	Up	35.633	11.8453
ENSG00000100473	COCH	1.42783	4.06573	4.92587e-10	2.30223e-08	Up	15.737	5.76416
ENSG00000100612	DHRS7	1.15575	4.79264	7.20404e-10	3.23407e-08	Up	49.7775	22.0667
ENSG00000100867	DHRS2	-4.74366	2.17718	2.33593e-26	9.19594e-24	Down	0.222306	6.05284
ENSG00000101132	PFDN4	-1.26934	5.22118	1.63005e-13	1.26397e-11	Down	72.764	173.092
ENSG00000101146	RAE1	-1.26092	7.07274	2.05048e-18	3.25391e-16	Down	68.3193	161.766
ENSG00000101150	TPD52L2	-1.20591	8.38351	1.77813e-18	2.84376e-16	Down	136.909	312.17
ENSG00000101152	DNAJC5	-1.16119	7.36339	2.89053e-14	2.39563e-12	Down	27.8511	61.6144
ENSG00000101161	PRPF6	-1.06281	7.73944	2.26938e-13	1.71225e-11	Down	67.523	139.456
ENSG00000101181	MTG2	-1.27644	5.56452	6.18596e-14	4.9466e-12	Down	37.1803	89.1312
ENSG00000101182	PSMA7	-1.19854	8.42728	1.73602e-17	2.34924e-15	Down	384.4	872.251
ENSG00000101189	MRGBP	-1.14521	6.35181	1.17126e-14	1.03796e-12	Down	49.9798	109.255
ENSG00000101191	DIDO1	-1.95254	7.162	2.33294e-27	1.01612e-24	Down	16.5766	63.2169
ENSG00000101193	GID8	-1.01253	6.22438	3.67347e-11	2.01069e-09	Down	54.713	109.157
ENSG00000101210	EEF1A2	-1.86484	6.6076	2.10137e-21	5.12109e-19	Down	35.8389	129.381
ENSG00000101255	TRIB3	1.09206	5.43991	1.8503e-10	9.28371e-09	Up	36.4375	16.9036
ENSG00000101298	SNPH	-1.07536	3.37943	6.67835e-05	0.000927493	Down	1.85577	3.86571
ENSG00000101384	JAG1	-1.00139	3.48649	0.000187467	0.00225876	Down	1.84535	3.6486
ENSG00000101680	LAMA1	1.2134	6.68032	1.00352e-16	1.2228e-14	Up	23.0356	9.80906
ENSG00000101955	SRPX	1.00835	3.61922	3.26302e-05	0.00050413	Up	14.8234	7.2824
ENSG00000102359	SRPX2	1.70059	5.47225	5.33812e-25	1.91713e-22	Up	50.0371	15.2031
ENSG00000102384	CENPI	1.09015	6.27444	2.82998e-13	2.11433e-11	Up	64.6368	29.9647
ENSG00000102393	GLA	1.49134	5.64598	5.02725e-20	9.70876e-18	Up	107.856	37.9149
ENSG00000102401	ARMCX3	1.5561	5.54805	2.14673e-21	5.17007e-19	Up	40.1887	13.4944
ENSG00000102524	TNFSF13B	1.75502	1.12278	3.75676e-05	0.000564645	Up	2.09636	0.609157
ENSG00000102854	MSLN	-2.10279	1.75153	2.00585e-08	6.78707e-07	Down	1.83939	7.84885
ENSG00000102910	LONP2	-1.07939	6.357	2.27508e-13	1.71225e-11	Down	19.0046	39.6659
ENSG00000102996	MMP15	-2.07998	3.05361	4.36861e-09	1.70342e-07	Down	1.10364	4.65025
ENSG00000103021	CCDC113	-1.34363	1.58899	0.000838513	0.0079987	Down	0.57633	1.44076
ENSG00000103145	HCFC1R1	1.40025	4.71463	1.88669e-13	1.44114e-11	Up	126.584	47.3903
ENSG00000103168	TAF1C	-1.30886	4.69543	1.22642e-07	3.53606e-06	Down	13.5371	33.1309
ENSG00000103187	COTL1	-1.33123	7.99922	1.58232e-20	3.35127e-18	Down	127.283	316.598
ENSG00000103194	USP10	-1.03176	7.32201	4.40719e-08	1.40968e-06	Down	65.9615	133.277
ENSG00000103241	FOXF1	-1.45839	2.49561	4.0521e-06	8.14838e-05	Down	1.74291	4.72662
ENSG00000103335	PIEZO1	-1.44852	7.10899	7.7004e-23	2.31816e-20	Down	31.758	85.6676
ENSG00000103479	RBL2	-1.50177	5.67234	9.98948e-19	1.64915e-16	Down	9.47614	26.4601
ENSG00000103494	RPGRIP1L	-1.57294	4.1968	1.24853e-12	8.49122e-11	Down	4.41927	12.9747
ENSG00000103522	IL21R	3.41116	0.325791	0.000113073	0.00146593	Up	1.60855	0.149368
ENSG00000103740	ACSBG1	-1.71794	0.527048	0.000717392	0.00701324	Down	0.552186	1.81956
ENSG00000104324	CPQ	1.00457	4.33545	5.34358e-07	1.33727e-05	Up	28.0757	13.8109
ENSG00000104419	NDRG1	2.2938	5.84479	6.59353e-33	4.99912e-30	Up	73.5966	14.8572
ENSG00000104731	KLHDC4	-1.17107	4.73672	1.27121e-07	3.64467e-06	Down	16.0149	35.5026
ENSG00000104765	BNIP3L	1.18149	7.61731	1.59776e-16	1.86902e-14	Up	165.683	72.1918
ENSG00000104783	KCNN4	-1.91267	0.356365	0.000249976	0.00286123	Down	0.517039	1.9567
ENSG00000104899	AMH	1.72108	0.611729	0.000837498	0.00799274	Up	5.01732	1.48906
ENSG00000105048	TNNT1	1.59361	3.93969	3.07714e-09	1.23514e-07	Up	52.3258	17.1762
ENSG00000105136	ZNF419	2.57283	4.74075	2.2021e-37	2.04905e-34	Up	32.0487	5.3133
ENSG00000105146	AURKC	2.02355	0.456943	0.000188809	0.00226913	Up	4.27527	1.03635
ENSG00000105290	APLP1	-2.04698	2.10488	2.89673e-06	5.99584e-05	Down	2.72845	11.2046
ENSG00000105327	BBC3	1.5148	1.625	0.000278164	0.0031339	Up	5.52195	1.90665
ENSG00000105516	DBP	1.3744	1.45376	0.000583544	0.00590496	Up	7.0563	2.69074
ENSG00000105612	DNASE2	1.28595	5.90905	1.57734e-14	1.36244e-12	Up	79.6195	32.2884
ENSG00000105711	SCN1B	-1.85292	1.08166	3.27387e-05	0.000505343	Down	1.27409	4.5584
ENSG00000105855	ITGB8	2.19002	2.38787	3.91545e-11	2.13742e-09	Up	1.63248	0.351735
ENSG00000106025	TSPAN12	2.0584	1.96722	1.20603e-08	4.27879e-07	Up	4.8553	1.14389
ENSG00000106066	CPVL	-2.14755	0.328877	3.71737e-05	0.000559959	Down	0.393313	1.7483
ENSG00000106105	GARS	1.03067	8.55469	1.923e-14	1.65402e-12	Up	299.445	144.715
ENSG00000106484	MEST	-1.01611	6.00788	2.95402e-11	1.65223e-09	Down	31.3657	62.6121
ENSG00000106538	RARRES2	2.15363	1.85136	5.02928e-08	1.58391e-06	Up	15.1142	3.36028
ENSG00000106560	GIMAP2	1.41949	1.62103	0.000794373	0.00765613	Up	5.4001	1.98185
ENSG00000106624	AEBP1	-1.95572	5.01333	3.48757e-21	7.93268e-19	Down	5.68603	21.8683
ENSG00000106689	LHX2	-2.78692	-0.695218	0.000697685	0.00687909	Down	0.23452	1.63033
ENSG00000106772	PRUNE2	1.30073	6.05151	3.35745e-16	3.81835e-14	Up	18.4722	7.40104
ENSG00000106804	C5	1.46899	2.51913	5.89268e-06	0.000113267	Up	2.40702	0.85546
ENSG00000106829	TLE4	-1.17738	6.65521	3.15066e-13	2.33686e-11	Down	35.7358	79.6735
ENSG00000106976	DNM1	-1.02545	4.61551	6.32678e-08	1.9476e-06	Down	9.48503	19.0847
ENSG00000107159	CA9	3.54585	0.971922	1.78989e-09	7.50838e-08	Up	4.26853	0.359013
ENSG00000107281	NPDC1	-1.44738	3.76189	1.3584e-07	3.87296e-06	Down	7.84186	21.2292
ENSG00000107331	ABCA2	-1.2156	4.19042	2.10169e-06	4.50039e-05	Down	4.06025	9.34071
ENSG00000107796	ACTA2	1.76158	4.14239	8.04078e-15	7.25123e-13	Up	35.2628	10.2789
ENSG00000108018	SORCS1	-5.8684	-0.111636	2.36064e-10	1.15887e-08	Down	0.0141346	1.10422
ENSG00000108175	ZMIZ1	-1.10317	5.83928	1.14083e-12	7.88981e-11	Down	8.09998	17.1743
ENSG00000108176	DNAJC12	2.45979	1.3879	9.02141e-07	2.13007e-05	Up	7.14538	1.26017
ENSG00000108342	CSF3	3.99915	0.659565	4.89362e-12	3.07292e-10	Up	3.4665	0.206946
ENSG00000108370	RGS9	2.33217	0.243562	3.04541e-05	0.000476989	Up	3.48079	0.667319
ENSG00000108691	CCL2	1.13224	7.01328	3.17368e-15	3.00779e-13	Up	488.714	220.181
ENSG00000109107	ALDOC	2.55027	5.29094	2.06474e-43	2.6417e-40	Up	69.6149	11.7512
ENSG00000109265	KIAA1211	2.83207	2.01907	1.56671e-11	9.3233e-10	Up	3.7549	0.521241
ENSG00000109321	AREG	3.69921	-0.454349	0.000605338	0.00608339	Up	1.56722	0.113392
ENSG00000109458	GAB1	1.01905	4.38045	1.25178e-05	0.000218459	Up	11.3386	5.52029
ENSG00000109472	CPE	1.15441	4.14416	8.30942e-08	2.48687e-06	Up	16.1917	7.18105
ENSG00000109625	CPZ	-1.22859	3.76207	1.22797e-06	2.79931e-05	Down	6.04938	14.0528
ENSG00000110090	CPT1A	-2.23196	4.72772	3.4994e-29	1.7909e-26	Down	3.37409	15.6654
ENSG00000110427	KIAA1549L	-1.08121	3.63777	7.4795e-05	0.0010228	Down	1.78617	3.72285
ENSG00000110628	SLC22A18	1.42111	2.20925	5.64559e-05	0.000801462	Up	11.374	4.20355
ENSG00000110852	CLEC2B	2.17168	0.940293	2.53771e-06	5.32063e-05	Up	2.86472	0.627004
ENSG00000111052	LIN7A	-1.6977	3.55391	5.11515e-11	2.74116e-09	Down	2.22418	7.14908
ENSG00000111057	KRT18	-1.76247	7.51649	1.96381e-28	9.34908e-26	Down	95.0222	318.969
ENSG00000111110	PPM1H	-1.6578	2.42997	6.79253e-07	1.65209e-05	Down	0.584793	1.82396
ENSG00000111275	ALDH2	-1.06647	3.47208	2.38837e-05	0.00038589	Down	5.55864	11.4923
ENSG00000111801	BTN3A3	1.93961	5.47409	1.70902e-29	8.9706e-27	Up	44.4471	11.4426
ENSG00000111850	SMIM8	1.02137	3.09219	0.00029782	0.00331882	Up	8.99321	4.36523
ENSG00000111885	MAN1A1	1.34598	4.82032	2.79458e-12	1.79899e-10	Up	11.6021	4.50021
ENSG00000111962	UST	1.32306	4.29205	5.70685e-10	2.61939e-08	Up	10.4868	4.13319
ENSG00000112096	SOD2	1.13825	7.27056	2.6338e-14	2.19172e-12	Up	165.173	74.1618
ENSG00000112137	PHACTR1	2.18745	0.748183	2.70605e-05	0.00043143	Up	5.72982	1.23692
ENSG00000112319	EYA4	2.04049	2.20935	9.82218e-08	2.88479e-06	Up	3.14145	0.749922
ENSG00000112367	FIG4	1.48679	4.9408	2.11834e-15	2.06498e-13	Up	23.6601	8.32335
ENSG00000112406	HECA	1.22881	4.53009	3.32549e-10	1.59056e-08	Up	8.20678	3.45975
ENSG00000112715	VEGFA	1.34007	6.21258	8.87824e-17	1.09486e-14	Up	77.453	30.2276
ENSG00000112787	FBRSL1	-1.04146	4.05639	0.000647169	0.00646253	Down	9.336	19.0842
ENSG00000112902	SEMA5A	-1.04874	4.47801	3.70827e-05	0.000558998	Down	2.35269	4.81575
ENSG00000112972	HMGCS1	1.10977	6.32923	1.44837e-12	9.75318e-11	Up	55.986	25.5904
ENSG00000113083	LOX	1.84652	9.0936	5.51384e-38	5.37494e-35	Up	374.753	102.86
ENSG00000113161	HMGCR	1.0577	7.36063	2.44959e-12	1.59699e-10	Up	86.9406	41.2037
ENSG00000113328	CCNG1	1.1845	7.51288	7.70254e-17	9.73326e-15	Up	170.118	73.878
ENSG00000113360	DROSHA	-1.18487	6.91229	4.11988e-16	4.60864e-14	Down	33.1674	74.4274
ENSG00000113504	SLC12A7	-2.7132	2.62827	8.1996e-17	1.02978e-14	Down	0.599999	3.90002
ENSG00000113621	TXNDC15	1.13555	5.71719	2.02883e-09	8.4587e-08	Up	63.4928	28.5184
ENSG00000113739	STC2	1.22503	7.83431	1.56853e-15	1.57399e-13	Up	125.056	52.9185
ENSG00000113805	CNTN3	-1.51569	1.32691	0.00019121	0.00228637	Down	0.363171	1.02502
ENSG00000114019	AMOTL2	-1.08895	7.84564	1.06826e-14	9.50794e-13	Down	51.3885	108.04
ENSG00000114023	FAM162A	1.39028	5.41228	1.28909e-17	1.77107e-15	Up	114.477	43.1125
ENSG00000114200	BCHE	3.54101	2.37112	4.18425e-18	6.34487e-16	Up	5.80486	0.491663
ENSG00000114268	PFKFB4	1.1074	5.44828	2.12341e-11	1.23841e-09	Up	30.0441	13.7823
ENSG00000114631	PODXL2	-2.18195	2.63853	1.49258e-09	6.33915e-08	Down	1.54624	6.99599
ENSG00000114698	PLSCR4	1.1198	3.38861	2.90804e-05	0.000456806	Up	10.2014	4.64232
ENSG00000114796	KLHL24	1.07814	3.70571	6.73636e-05	0.000934283	Up	6.12277	2.8611
ENSG00000115232	ITGA4	1.15893	6.5779	4.34143e-15	4.0033e-13	Up	47.3618	20.9381
ENSG00000115339	GALNT3	1.33963	3.75669	2.13092e-07	5.78543e-06	Up	14.4645	5.62966
ENSG00000115457	IGFBP2	-2.9664	1.36277	1.42173e-10	7.20403e-09	Down	0.704813	5.53206
ENSG00000115461	IGFBP5	-3.33096	7.8741	4.40536e-108	9.01821e-104	Down	9.71215	96.5842
ENSG00000115738	ID2	-1.05468	5.02018	7.70362e-10	3.43575e-08	Down	29.6837	60.9092
ENSG00000115758	ODC1	-1.06554	7.60597	2.24101e-14	1.88789e-12	Down	93.0469	192.324
ENSG00000116106	EPHA4	-1.3502	5.19883	2.3285e-11	1.33895e-09	Down	6.52188	16.3697
ENSG00000116133	DHCR24	1.08162	9.09028	3.49471e-15	3.29679e-13	Up	253.877	118.54
ENSG00000116663	FBXO6	-1.04946	3.59543	1.9223e-05	0.000320451	Down	8.6171	17.647
ENSG00000116761	CTH	2.01394	3.55175	1.20248e-14	1.06103e-12	Up	18.0627	4.41539
ENSG00000116774	OLFML3	1.70888	5.86847	1.82313e-26	7.31792e-24	Up	79.2206	23.9524
ENSG00000117069	ST6GALNAC5	-1.87075	2.73609	7.73939e-09	2.88585e-07	Down	2.98806	10.7686
ENSG00000117152	RGS4	1.37631	4.75221	2.06743e-12	1.36085e-10	Up	35.1598	13.3944
ENSG00000117266	CDK18	2.39437	2.72209	1.36322e-10	6.94193e-09	Up	8.32816	1.55266
ENSG00000117318	ID3	-2.66521	5.82332	1.83218e-47	3.12554e-44	Down	28.1969	177.226
ENSG00000117448	AKR1A1	1.02255	6.17877	2.47393e-11	1.41463e-09	Up	160.697	78.1696
ENSG00000117643	MAN1C1	-1.60939	1.13165	0.000603402	0.00606691	Down	0.584423	1.75621
ENSG00000117791	2017-03-02	-2.17729	3.86752	1.63983e-06	3.62553e-05	Down	48.0522	213.043
ENSG00000118276	B4GALT6	-2.02137	0.603133	0.000487997	0.00505812	Down	0.272234	1.10382
ENSG00000118402	ELOVL4	1.1708	3.80169	5.60704e-07	1.39298e-05	Up	9.38417	4.11349
ENSG00000118495	PLAGL1	1.13744	5.19001	7.40701e-11	3.89791e-09	Up	26.1769	11.7339
ENSG00000118785	SPP1	3.70987	2.95291	2.07412e-10	1.03057e-08	Up	19.8011	1.47376
ENSG00000119138	KLF9	1.06361	2.92873	0.000125005	0.00160236	Up	2.81469	1.32882
ENSG00000119514	GALNT12	1.026	2.57741	0.000639657	0.00639688	Up	5.03669	2.43854
ENSG00000119655	NPC2	1.19357	6.73293	6.01427e-14	4.82817e-12	Up	319.468	138.167
ENSG00000119899	SLC17A5	1.82822	4.82117	2.75809e-21	6.56522e-19	Up	18.7505	5.20742
ENSG00000119943	PYROXD2	1.5784	3.01208	1.71779e-06	3.78524e-05	Up	15.715	5.16973
ENSG00000119950	MXI1	1.734	4.10249	2.44714e-09	1.00796e-07	Up	18.5099	5.50556
ENSG00000120129	DUSP1	-1.26251	6.5176	1.28941e-16	1.54359e-14	Down	41.5056	98.4668
ENSG00000120341	SEC16B	2.27909	0.984367	8.23697e-07	1.96069e-05	Up	1.77041	0.35791
ENSG00000120549	KIAA1217	1.14623	5.42337	1.04931e-12	7.3312e-11	Up	15.6086	6.96384
ENSG00000120694	HSPH1	-1.08666	7.96191	3.39109e-14	2.74383e-12	Down	69.6681	146.011
ENSG00000120756	PLS1	1.0975	4.73085	9.89659e-09	3.58572e-07	Up	18.8697	8.70469
ENSG00000120833	SOCS2	-1.06243	3.37466	3.20218e-05	0.000496604	Down	6.12016	12.6187
ENSG00000120875	DUSP4	-1.12599	5.84645	2.88374e-13	2.14666e-11	Down	9.39676	20.2517
ENSG00000121064	SCPEP1	1.01294	6.13727	7.83607e-12	4.84629e-10	Up	80.6464	39.4728
ENSG00000121068	TBX2	-1.73219	1.00818	0.000148418	0.00185373	Down	0.350042	1.16271
ENSG00000121406	ZNF549	2.3161	4.77431	8.52801e-31	5.45553e-28	Up	16.6076	3.28983
ENSG00000121413	ZSCAN18	-2.42868	3.62324	8.47323e-21	1.84527e-18	Down	2.96882	15.835
ENSG00000121753	ADGRB2	1.57126	3.50019	7.48646e-07	1.79456e-05	Up	6.85295	2.27514
ENSG00000121769	FABP3	1.91491	1.85215	2.85613e-07	7.51513e-06	Up	18.6061	4.86592
ENSG00000121898	CPXM2	-2.26072	0.640692	7.47598e-06	0.00013875	Down	0.235426	1.11997
ENSG00000122176	FMOD	2.76633	0.0994972	2.14941e-06	4.59777e-05	Up	1.04732	0.149022
ENSG00000122420	PTGFR	-1.32777	3.7828	1.80658e-08	6.16375e-07	Down	2.57984	6.40884
ENSG00000122641	INHBA	-1.49775	4.20741	3.11949e-11	1.7306e-09	Down	3.15662	8.81663
ENSG00000122707	RECK	1.13478	5.03754	7.78865e-11	4.07779e-09	Up	24.338	10.9392
ENSG00000122884	P4HA1	1.30817	7.99492	5.18556e-20	9.9209e-18	Up	199.163	79.3826
ENSG00000123095	BHLHE41	3.62219	2.23694	3.63726e-16	4.11372e-14	Up	6.14553	0.486658
ENSG00000123096	SSPN	1.32522	1.83743	0.000159559	0.00197481	Up	2.99403	1.17913
ENSG00000123500	COL10A1	3.64485	1.77889	7.07976e-09	2.66906e-07	Up	8.81765	0.676228
ENSG00000123610	TNFAIP6	1.92713	2.54242	2.44141e-09	1.00762e-07	Up	12.0844	3.12552
ENSG00000123983	ACSL3	1.12028	8.0187	2.62586e-15	2.52366e-13	Up	145.672	66.1412
ENSG00000124116	WFDC3	1.87328	0.184344	0.000684733	0.00677813	Up	7.4791	2.00498
ENSG00000124126	PREX1	-2.28142	4.61861	3.43867e-30	2.01123e-27	Down	1.78292	8.5752
ENSG00000124201	ZNFX1	-1.21478	8.71886	4.19798e-19	7.22158e-17	Down	50.8037	116.425
ENSG00000124207	CSE1L	-1.25312	9.6405	9.29532e-19	1.54703e-16	Down	205.746	483.994
ENSG00000124214	STAU1	-1.10169	8.45943	1.40257e-15	1.42138e-13	Down	103.143	218.456
ENSG00000124217	MOCS3	-1.19453	4.42282	2.43413e-09	1.00665e-07	Down	8.01962	18.1482
ENSG00000124226	RNF114	-1.21329	7.33595	6.70269e-18	9.80077e-16	Down	60.6516	138.93
ENSG00000124228	DDX27	-1.0709	7.41807	1.93483e-14	1.65723e-12	Down	64.5803	133.988
ENSG00000124333	VAMP7	1.00933	6.85838	4.41957e-12	2.80972e-10	Up	100.229	49.1477
ENSG00000124587	PEX6	1.06062	4.01894	1.26107e-06	2.85569e-05	Up	9.32396	4.41616
ENSG00000124613	ZNF391	1.3781	2.64452	0.000648763	0.00647214	Up	4.24711	1.60364
ENSG00000124635	HIST1H2BJ	-1.59182	1.49843	0.000270286	0.00306338	Down	3.99009	11.9842
ENSG00000124762	CDKN1A	1.99462	7.32732	2.23189e-41	2.53828e-38	Up	184.112	45.6633
ENSG00000125170	DOK4	-1.66544	3.65843	4.43669e-10	2.09754e-08	Down	3.65939	11.5071
ENSG00000125520	SLC2A4RG	-1.49668	5.81955	4.0253e-15	3.74554e-13	Down	32.384	90.5543
ENSG00000125534	PPDPF	-1.30897	5.93924	4.65786e-10	2.19703e-08	Down	88.5131	217.44
ENSG00000125657	TNFSF9	2.28375	3.30855	1.46039e-16	1.71814e-14	Up	15.7764	3.19799
ENSG00000125726	CD70	2.86876	-0.375169	4.95859e-05	0.000716859	Up	2.44948	0.324572
ENSG00000125744	RTN2	1.21319	3.31772	4.77871e-05	0.00069478	Up	16.9359	7.19356
ENSG00000125968	ID1	-3.13391	4.03742	1.3797e-31	9.11095e-29	Down	5.72016	49.9224
ENSG00000126562	WNK4	-2.10069	3.28923	2.97144e-14	2.44291e-12	Down	1.58815	6.74598
ENSG00000126860	EVI2A	1.84718	3.61715	1.58392e-12	1.0631e-10	Up	16.5574	4.53495
ENSG00000126945	HNRNPH2	1.06545	6.42507	1.29085e-12	8.75001e-11	Up	80.4321	37.9273
ENSG00000126947	ARMCX1	1.36416	5.1126	1.75598e-15	1.7535e-13	Up	35.8944	13.7596
ENSG00000126970	ZC4H2	1.02622	4.04379	9.07842e-06	0.000164756	Up	16.685	8.08556
ENSG00000127241	MASP1	-1.59241	2.14477	0.000841502	0.00802346	Down	1.41926	4.27579
ENSG00000127329	PTPRB	1.30434	3.53421	1.76236e-06	3.85853e-05	Up	4.6026	1.83891
ENSG00000127399	LRRC61	1.46886	2.53118	3.56404e-06	7.26688e-05	Up	8.86954	3.16731
ENSG00000127528	KLF2	-1.19952	2.40997	0.000863092	0.00819878	Down	2.51335	5.70458
ENSG00000127585	FBXL16	-3.61507	2.36341	4.33556e-22	1.18338e-19	Down	0.355843	4.34251
ENSG00000128340	RAC2	1.13082	4.13292	2.19094e-06	4.67681e-05	Up	27.597	12.4691
ENSG00000128342	LIF	1.29364	4.04276	1.61626e-06	3.58855e-05	Up	11.135	4.50143
ENSG00000128510	CPA4	-1.93703	5.3313	3.20977e-28	1.49335e-25	Down	18.7867	71.0652
ENSG00000128567	PODXL	-1.43483	3.66203	1.26158e-07	3.6272e-06	Down	2.96715	7.95509
ENSG00000128591	FLNC	-1.01004	8.89232	4.84199e-11	2.62223e-09	Down	48.3274	96.2963
ENSG00000128606	LRRC17	1.76296	1.13275	2.17414e-05	0.00035634	Up	2.8303	0.818925
ENSG00000128714	HOXD13	1.15526	2.36538	0.000180322	0.00218818	Up	4.7798	2.11881
ENSG00000128849	CGNL1	1.30309	3.13623	1.47472e-06	3.30657e-05	Up	2.64969	1.06015
ENSG00000128965	CHAC1	1.4148	3.16076	1.16123e-06	2.66797e-05	Up	12.9092	4.7906
ENSG00000129048	ACKR4	1.496	2.93319	1.61849e-06	3.58962e-05	Up	9.1582	3.19269
ENSG00000129422	MTUS1	1.89569	2.09762	2.76617e-05	0.000439304	Up	3.03186	0.79839
ENSG00000129467	ADCY4	-1.84809	1.40967	0.00017575	0.00214664	Down	0.787061	2.79568
ENSG00000129675	ARHGEF6	2.61474	3.75959	2.30279e-22	6.63949e-20	Up	6.76654	1.08758
ENSG00000130066	SAT1	1.17164	4.71986	2.46802e-10	1.20579e-08	Up	63.061	27.6466
ENSG00000130158	DOCK6	3.52055	6.02808	4.07241e-06	8.18118e-05	Up	67.4728	5.73257
ENSG00000130164	LDLR	1.18494	7.60749	4.10111e-16	4.60864e-14	Up	94.1865	40.9503
ENSG00000130203	APOE	-2.23224	1.44934	1.64012e-05	0.000277937	Down	1.62315	7.67546
ENSG00000130224	LRCH2	1.24077	3.41545	2.28246e-06	4.84189e-05	Up	4.34807	1.81401
ENSG00000130513	GDF15	3.69145	2.6533	3.18167e-21	7.40135e-19	Up	19.1323	1.46152
ENSG00000130584	ZBTB46	-1.31482	2.79	0.000148733	0.00185653	Down	1.31737	3.22638
ENSG00000130589	HELZ2	-1.26286	8.06644	2.08777e-18	3.28759e-16	Down	84.7925	201.168
ENSG00000130590	SAMD10	-1.33345	2.45763	4.73201e-05	0.00068995	Down	2.47386	6.15683
ENSG00000130699	TAF4	-1.16909	4.88239	2.12499e-09	8.82369e-08	Down	9.51214	21.1338
ENSG00000130702	LAMA5	-2.12194	3.96322	1.0901e-10	5.6069e-09	Down	2.09909	9.09671
ENSG00000130706	ADRM1	-1.28376	7.10336	8.52805e-09	3.16264e-07	Down	106.541	257.262
ENSG00000130707	ASS1	1.65361	5.61688	4.16104e-20	8.11243e-18	Up	77.9767	24.5227
ENSG00000130720	FIBCD1	2.09165	0.950471	6.38233e-05	0.000892437	Up	2.87626	0.663509
ENSG00000130768	SMPDL3B	2.4709	0.977662	4.63621e-07	1.16594e-05	Up	3.27129	0.571932
ENSG00000131148	EMC8	-1.16559	5.35558	8.62296e-13	6.12919e-11	Down	24.3552	53.9356
ENSG00000131149	GSE1	-1.75964	5.1612	5.53314e-23	1.7162e-20	Down	6.04651	20.2331
ENSG00000131171	SH3BGRL	1.05755	5.54593	4.90491e-11	2.6493e-09	Up	52.1178	24.7154
ENSG00000131435	PDLIM4	-1.49629	2.15655	1.9049e-05	0.00031781	Down	4.45837	12.4829
ENSG00000131737	KRT34	1.02409	5.14337	2.38907e-08	7.96526e-07	Up	42.8826	20.8603
ENSG00000131845	ZNF304	1.21194	4.93115	2.87263e-11	1.61999e-09	Up	15.6405	6.66546
ENSG00000132170	PPARG	-1.38009	1.95266	0.000127838	0.00163254	Down	2.03404	5.21548
ENSG00000132182	NUP210	-4.03264	4.31419	3.60406e-58	7.37786e-55	Down	0.483796	7.83636
ENSG00000132196	HSD17B7	1.18231	3.36874	6.2898e-06	0.00012011	Up	20.1071	8.75859
ENSG00000132274	TRIM22	1.25881	7.68008	2.94282e-19	5.19332e-17	Up	198.006	81.6928
ENSG00000132334	PTPRE	1.07133	2.82459	0.000703595	0.00691801	Up	3.84584	1.80099
ENSG00000132639	SNAP25	-1.90359	2.07017	1.84567e-07	5.10577e-06	Down	1.38325	5.12763
ENSG00000132819	RBM38	-1.80671	3.98778	3.3338e-11	1.83458e-09	Down	4.79924	16.6625
ENSG00000132846	ZBED3	1.39785	4.22286	5.18916e-10	2.41425e-08	Up	6.76494	2.5361
ENSG00000133110	POSTN	-2.93378	2.64144	9.66744e-18	1.36484e-15	Down	0.7103	5.35382
ENSG00000133138	TBC1D8B	1.59212	4.104	2.14414e-12	1.40682e-10	Up	8.28739	2.70897
ENSG00000133216	EPHB2	-2.13392	5.56927	1.04097e-32	7.34817e-30	Down	6.77176	29.433
ENSG00000133243	BTBD2	-3.33667	7.6066	8.025e-05	0.00109084	Down	29.8861	299.807
ENSG00000133424	LARGE1	-4.22307	1.71493	7.38604e-16	7.95788e-14	Down	0.111538	2.06764
ENSG00000133739	LRRCC1	1.17812	2.91629	6.08208e-05	0.000854539	Up	4.83833	2.10499
ENSG00000133740	E2F5	1.65622	1.96698	3.10423e-05	0.000483981	Up	5.80379	1.81593
ENSG00000133808	MICALCL	2.11837	0.153133	0.000417886	0.00444161	Up	1.17433	0.261736
ENSG00000133985	TTC9	2.05525	2.22429	5.37017e-08	1.67777e-06	Up	2.0286	0.478527
ENSG00000134107	BHLHE40	2.04587	5.24439	2.70778e-33	2.13196e-30	Up	27.4428	6.56135
ENSG00000134247	PTGFRN	-1.43122	5.44286	2.95124e-17	3.89773e-15	Down	5.5614	14.817
ENSG00000134532	SOX5	3.34393	0.380492	1.18402e-05	0.000208231	Up	1.37339	0.130503
ENSG00000134627	PIWIL4	1.94352	0.469605	0.000117862	0.00152129	Up	1.33811	0.342056
ENSG00000134716	CYP2J2	1.82395	0.605551	0.000188511	0.00226734	Up	2.07427	0.571469
ENSG00000134769	DTNA	1.51492	0.912524	0.000596839	0.00601274	Up	2.05354	0.703636
ENSG00000134824	FADS2	1.47364	8.10024	4.70276e-22	1.26671e-19	Up	333.693	118.764
ENSG00000134871	COL4A2	-1.05892	9.06688	9.20793e-15	8.23124e-13	Down	90.1726	185.617
ENSG00000135324	MRAP2	-2.17667	0.423568	0.000289778	0.00324577	Down	0.321317	1.43001
ENSG00000135338	LCA5	1.0614	3.00329	0.000199587	0.00237267	Up	3.44792	1.63417
ENSG00000135437	RDH5	1.65233	0.892216	0.000233596	0.00269862	Up	4.55265	1.42297
ENSG00000135439	AGAP2	1.93449	0.471243	0.000165275	0.00203448	Up	1.13156	0.28713
ENSG00000135473	PAN2	-1.19753	4.95757	3.12683e-07	8.15404e-06	Down	13.0495	29.5593
ENSG00000135480	KRT7	-3.19342	6.39656	4.62729e-83	4.73626e-79	Down	24.5195	221.696
ENSG00000135549	PKIB	2.23124	-0.487764	0.000768089	0.00745243	Up	1.3552	0.279034
ENSG00000135679	MDM2	2.02412	4.63627	2.592e-05	0.000415186	Up	148.463	35.8246
ENSG00000135929	CYP27A1	1.06501	2.79075	0.000294043	0.00328568	Up	7.04819	3.31891
ENSG00000135951	TSGA10	1.92559	1.1811	1.68502e-05	0.000284604	Up	11.8761	3.09177
ENSG00000136010	ALDH1L2	1.37593	5.55931	4.45091e-17	5.84067e-15	Up	13.0691	4.96824
ENSG00000136014	USP44	-1.54222	1.20452	0.000191422	0.00228757	Down	0.522717	1.50249
ENSG00000136040	PLXNC1	1.51911	3.72529	6.10751e-10	2.79151e-08	Up	5.6708	1.9518
ENSG00000136235	GPNMB	2.17422	6.69205	6.58197e-46	1.03646e-42	Up	97.4391	21.3086
ENSG00000136244	IL6	1.70971	5.52207	6.14955e-22	1.57359e-19	Up	138.419	41.8171
ENSG00000136305	CIDEB	-6.57564	2.09258	8.39972e-06	0.00015394	Down	0.139097	14.644
ENSG00000136367	ZFHX2	1.73104	1.91536	1.39849e-06	3.14599e-05	Up	1.12146	0.332629
ENSG00000136485	DCAF7	-4.23787	-0.880335	0.000401218	0.00429343	Down	0.147018	3.29986
ENSG00000136531	SCN2A	5.34553	2.86903	2.05379e-39	2.10215e-36	Up	3.05202	0.0732644
ENSG00000136732	GYPC	1.61955	4.8998	1.12295e-16	1.3592e-14	Up	75.3909	24.2686
ENSG00000137198	GMPR	1.07111	5.13385	5.66466e-10	2.61174e-08	Up	51.6802	24.3106
ENSG00000137273	FOXF2	-1.07108	2.78443	0.000742407	0.00723706	Down	3.06905	6.39822
ENSG00000137285	TUBB2B	1.20486	5.24624	2.88443e-11	1.62217e-09	Up	40.7775	17.4869
ENSG00000137403	HLA-F	1.35987	3.43688	1.76485e-06	3.85986e-05	Up	30.1392	11.5843
ENSG00000137460	FHDC1	-2.5177	1.66705	1.69487e-10	8.54571e-09	Down	0.197342	1.1268
ENSG00000137463	MGARP	-3.94309	0.179722	3.61656e-09	1.43478e-07	Down	0.149416	2.39384
ENSG00000137501	SYTL2	1.42787	6.25401	5.54251e-22	1.47352e-19	Up	89.8286	32.9723
ENSG00000137502	RAB30	-1.04543	4.53288	2.27388e-07	6.10875e-06	Down	8.1622	16.6757
ENSG00000137573	SULF1	-2.18406	3.9513	1.0433e-15	1.07866e-13	Down	2.62299	11.7346
ENSG00000137752	CASP1	1.34777	3.34322	9.81476e-06	0.000176709	Up	17.715	6.85495
ENSG00000137809	ITGA11	-1.03772	2.86485	0.000766983	0.00744825	Down	1.68552	3.42613
ENSG00000137941	TTLL7	1.16061	4.16805	4.88901e-08	1.54688e-06	Up	8.9102	3.93234
ENSG00000138061	CYP1B1	6.765	0.582852	2.93019e-15	2.80299e-13	Up	3.65085	0.025761
ENSG00000138111	MFSD13A	1.4099	3.11668	1.14776e-05	0.0002029	Up	12.7705	4.72276
ENSG00000138131	LOXL4	3.36236	5.05748	1.49582e-65	6.1242e-62	Up	24.2788	2.32816
ENSG00000138207	RBP4	-2.50469	-0.590928	0.000372038	0.00403818	Down	0.369066	2.16308
ENSG00000138316	ADAMTS14	2.57519	1.85762	3.60432e-11	1.97813e-09	Up	1.63922	0.27056
ENSG00000138347	MYPN	-1.30306	4.99239	1.60512e-12	1.07381e-10	Down	6.00585	14.6138
ENSG00000138378	STAT4	1.5062	1.20993	0.000204948	0.00241258	Up	1.89084	0.654268
ENSG00000138413	IDH1	1.3095	6.77262	1.93273e-19	3.47061e-17	Up	101.496	40.4222
ENSG00000138587	MNS1	1.09434	4.10812	1.11595e-06	2.57258e-05	Up	18.2574	8.42904
ENSG00000138613	APH1B	1.07467	4.75228	2.29021e-08	7.67312e-07	Up	16.6259	7.78404
ENSG00000138744	NAAA	-1.38026	2.55405	6.42437e-05	0.000896477	Down	4.61957	11.945
ENSG00000138795	LEF1	1.24559	2.52627	0.000649847	0.0064798	Up	8.38357	3.47304
ENSG00000138798	EGF	-1.81774	1.54764	4.59096e-05	0.000672542	Down	1.17339	4.10759
ENSG00000138821	SLC39A8	1.78171	4.25053	2.72171e-16	3.11264e-14	Up	21.4468	6.16271
ENSG00000139178	C1RL	1.18569	4.98304	9.88093e-10	4.31285e-08	Up	38.925	16.9079
ENSG00000139190	VAMP1	1.5251	3.76624	1.82466e-10	9.17754e-09	Up	16.4452	5.63645
ENSG00000139263	LRIG3	2.40458	5.72688	0.000189975	0.00227825	Up	47.1008	8.68708
ENSG00000139269	INHBE	4.26156	2.53877	2.65064e-22	7.53628e-20	Up	8.71982	0.450941
ENSG00000139438	FAM222A	-2.75757	0.737205	4.84057e-08	1.53392e-06	Down	0.211703	1.44117
ENSG00000139645	ANKRD52	-1.16547	7.44391	6.4192e-17	8.21297e-15	Down	19.8252	43.914
ENSG00000139679	LPAR6	2.22222	1.5273	1.39493e-06	3.14144e-05	Up	3.4012	0.721918
ENSG00000139874	SSTR1	-3.48502	5.01309	3.61015e-69	1.84758e-65	Down	1.78097	19.7118
ENSG00000139970	RTN1	-5.18769	0.83179	1.36308e-15	1.38824e-13	Down	0.0607412	2.34792
ENSG00000140450	ARRDC4	-1.03468	4.40542	1.46211e-07	4.12839e-06	Down	4.94484	10.0043
ENSG00000140718	FTO	-1.85041	5.38667	9.66788e-29	4.8271e-26	Down	9.23329	32.8808
ENSG00000140905	GCSH	-1.1714	4.89388	1.20337e-10	6.15853e-09	Down	27.9734	62.2901
ENSG00000140945	CDH13	-1.39677	3.92228	1.88765e-06	4.10213e-05	Down	10.1792	26.3495
ENSG00000140950	TLDC1	-1.54282	5.48212	1.18312e-19	2.16247e-17	Down	14.6534	42.2294
ENSG00000140961	OSGIN1	-1.13728	2.06949	0.000607298	0.00610009	Down	3.05412	6.64443
ENSG00000141002	TCF25	-1.18806	6.49662	7.44133e-15	6.74033e-13	Down	98.6623	222.274
ENSG00000141052	MYOCD	-1.18881	3.159	0.000468749	0.0048908	Down	1.10991	2.49357
ENSG00000141458	NPC1	1.03277	7.32415	1.33816e-12	9.04078e-11	Up	83.7521	40.3942
ENSG00000141542	RAB40B	-1.50306	2.10252	9.34051e-05	0.00124567	Down	1.61972	4.52646
ENSG00000141655	TNFRSF11A	2.43803	1.32913	1.23536e-06	2.81174e-05	Up	1.27563	0.233242
ENSG00000141837	CACNA1A	-1.87729	0.930512	0.00044567	0.00468583	Down	0.399201	1.47203
ENSG00000142156	COL6A1	-1.44791	8.67592	8.46313e-18	1.21153e-15	Down	76.9656	207.829
ENSG00000143028	SYPL2	-1.26397	2.78602	2.88358e-05	0.000453377	Down	1.68725	4.01424
ENSG00000143036	SLC44A3	2.23144	1.35611	3.05963e-07	7.99919e-06	Up	3.40693	0.716794
ENSG00000143061	IGSF3	-1.49638	3.05655	4.36117e-07	1.10219e-05	Down	0.935341	2.6192
ENSG00000143126	CELSR2	-1.61196	3.79452	2.92516e-11	1.64058e-09	Down	1.0162	3.07679
ENSG00000143226	FCGR2A	4.38829	0.40796	3.63149e-05	0.000550261	Up	3.48597	0.15301
ENSG00000143355	LHX9	-4.07076	2.68163	1.22276e-14	1.0743e-12	Down	0.314478	5.25499
ENSG00000143382	ADAMTSL4	-1.16446	4.79943	1.19201e-09	5.13719e-08	Down	7.17081	15.9044
ENSG00000143387	CTSK	1.2662	2.85109	5.82253e-05	0.000823725	Up	10.1705	4.18634
ENSG00000143416	SELENBP1	1.54655	2.75269	3.63962e-07	9.33668e-06	Up	9.64677	3.26488
ENSG00000143772	ITPKB	1.25056	3.88991	3.18758e-08	1.04238e-06	Up	5.41549	2.24857
ENSG00000143786	CNIH3	1.27564	1.38885	0.000999442	0.00929559	Up	5.11944	2.08243
ENSG00000143845	ETNK2	-1.27129	3.27127	2.03564e-05	0.000337404	Down	4.18	10.0059
ENSG00000143847	PPFIA4	2.53075	3.26427	2.53917e-15	2.45186e-13	Up	6.23296	1.06158
ENSG00000143878	RHOB	-1.51276	5.76894	6.50694e-21	1.44786e-18	Down	18.2143	51.373
ENSG00000144057	ST6GAL2	-1.75338	1.81637	6.35448e-06	0.000121233	Down	0.364041	1.20794
ENSG00000144218	AFF3	-1.34384	1.78889	0.000695131	0.00685785	Down	1.85049	4.61782
ENSG00000144481	TRPM8	4.14155	0.824836	1.09951e-11	6.63955e-10	Up	2.0396	0.113
ENSG00000144583	2017-03-04	-1.45024	4.91213	1.81953e-15	1.7994e-13	Down	5.22599	14.1238
ENSG00000144749	LRIG1	1.02859	5.43627	5.72906e-08	1.77696e-06	Up	20.9048	10.1228
ENSG00000144810	COL8A1	1.05244	8.12601	2.11952e-14	1.80036e-12	Up	142.844	68.0227
ENSG00000144868	TMEM108	-2.03586	0.0630025	0.000595144	0.00599861	Down	0.32694	1.3398
ENSG00000145147	SLIT2	-1.33874	7.96566	5.40761e-19	9.18418e-17	Down	36.8203	91.8589
ENSG00000145362	ANK2	1.70156	2.99732	8.07559e-09	3.00028e-07	Up	4.25761	1.28809
ENSG00000145725	PPIP5K2	1.02266	4.75473	3.42452e-06	6.99633e-05	Up	14.6672	7.12235
ENSG00000145730	PAM	1.68544	8.31041	5.63746e-34	4.80852e-31	Up	275.976	84.6962
ENSG00000145777	TSLP	2.68965	1.21953	4.20569e-09	1.64932e-07	Up	2.44664	0.36937
ENSG00000145779	TNFAIP8	1.04736	4.11941	3.12211e-06	6.42338e-05	Up	21.445	10.2259
ENSG00000145861	C1QTNF2	1.81471	1.67322	2.58049e-06	5.38482e-05	Up	3.0364	0.846171
ENSG00000145934	TENM2	1.18369	2.72464	7.11209e-05	0.000980414	Up	1.87552	0.813151
ENSG00000146006	LRRTM2	1.7104	0.997017	0.000943635	0.00886108	Up	1.15016	0.345283
ENSG00000146072	TNFRSF21	-1.30356	3.11345	1.92633e-06	4.17732e-05	Down	2.01133	4.91127
ENSG00000146122	DAAM2	-1.69451	3.29484	0.000305035	0.00338999	Down	1.53082	4.89165
ENSG00000146205	ANO7	1.47641	0.983231	0.000750558	0.00730955	Up	1.95023	0.692369
ENSG00000146233	CYP39A1	-3.51263	0.162674	0.00041032	0.00437697	Down	0.146711	1.71361
ENSG00000146278	PNRC1	1.26925	5.16663	1.25957e-13	9.87921e-12	Up	65.6365	26.8677
ENSG00000146386	ABRACL	1.08995	4.60708	1.28199e-08	4.52477e-07	Up	75.6624	35.0628
ENSG00000146409	SLC18B1	1.69233	3.93524	1.4588e-13	1.13981e-11	Up	14.971	4.57128
ENSG00000146411	SLC2A12	2.03009	2.52143	2.53325e-10	1.23472e-08	Up	2.92976	0.707797
ENSG00000146416	AIG1	1.29418	5.12854	4.92785e-14	3.97157e-12	Up	61.8599	24.9134
ENSG00000146592	CREB5	1.07978	4.44183	3.2305e-08	1.05305e-06	Up	9.75075	4.55652
ENSG00000147162	OGT	1.0235	7.65243	1.04972e-11	6.37652e-10	Up	83.9114	40.7256
ENSG00000147202	DIAPH2	1.13815	5.06848	1.90378e-10	9.52865e-09	Up	11.2358	5.03458
ENSG00000147251	DOCK11	1.42277	5.34176	1.67466e-16	1.93684e-14	Up	12.6423	4.6514
ENSG00000147394	ZNF185	-2.70226	3.38652	6.12071e-22	1.57359e-19	Down	1.02182	6.59315
ENSG00000147852	VLDLR	1.51782	4.74421	2.44489e-15	2.37201e-13	Up	14.1417	4.882
ENSG00000147862	NFIB	1.83481	4.74416	6.2451e-20	1.18373e-17	Up	12.642	3.49676
ENSG00000147883	CDKN2B	1.7283	4.65516	6.03181e-17	7.76586e-15	Up	22.6828	6.76131
ENSG00000148288	GBGT1	-3.62866	0.509275	4.8362e-10	2.27057e-08	Down	0.18064	2.27655
ENSG00000148400	NOTCH1	-1.11532	3.72438	0.000301037	0.00335084	Down	1.47245	3.13713
ENSG00000148411	NACC2	-1.47225	3.77529	3.33861e-10	1.59312e-08	Down	1.51417	4.15511
ENSG00000148798	INA	-2.94866	1.86125	1.24386e-12	8.48769e-11	Down	0.37224	2.8305
ENSG00000148848	ADAM12	1.39275	6.27642	7.34329e-20	1.36659e-17	Up	36.8937	13.8753
ENSG00000149054	ZNF215	1.22538	3.73519	2.45922e-07	6.54651e-06	Up	9.74362	4.11
ENSG00000149150	SLC43A1	1.08222	2.8528	0.000168127	0.00206586	Up	7.88252	3.67656
ENSG00000149557	FEZ1	-1.9855	1.70933	1.41832e-07	4.0214e-06	Down	1.60716	6.32857
ENSG00000149591	TAGLN	-1.38274	9.33449	2.87081e-18	4.41867e-16	Down	654.914	1689.98
ENSG00000149596	JPH2	-1.07396	3.58905	2.18603e-05	0.000357715	Down	2.99022	6.23254
ENSG00000149657	LSM14B	-1.14312	6.37949	1.50387e-14	1.30448e-12	Down	38.2124	83.3269
ENSG00000149658	YTHDF1	-1.14204	7.07918	3.72012e-15	3.49333e-13	Down	38.548	83.9813
ENSG00000149679	CABLES2	-1.06135	5.23223	9.58802e-09	3.49246e-07	Down	10.6007	21.908
ENSG00000149926	FAM57B	-2.2688	-0.362245	0.000825023	0.00789577	Down	0.218521	1.07747
ENSG00000149968	MMP3	-1.5665	3.23879	2.16923e-08	7.27973e-07	Down	4.02413	11.7524
ENSG00000150551	LYPD1	-2.16095	2.30702	8.33821e-11	4.35437e-09	Down	1.83094	8.11572
ENSG00000150593	PDCD4	1.12272	5.4432	1.27982e-11	7.63825e-10	Up	50.1158	22.706
ENSG00000150594	ADRA2A	1.14568	2.21683	0.000906072	0.00855939	Up	2.35781	1.05501
ENSG00000151012	SLC7A11	1.16274	5.75207	1.0382e-11	6.3253e-10	Up	10.9565	4.82417
ENSG00000151151	IPMK	1.03163	4.39632	2.89659e-07	7.61183e-06	Up	6.54055	3.15622
ENSG00000151364	KCTD14	1.3172	2.52893	1.45166e-05	0.000249722	Up	7.74064	3.06292
ENSG00000151414	NEK7	-1.02481	8.49425	5.21581e-13	3.78627e-11	Down	96.8688	194.536
ENSG00000151692	RNF144A	1.22852	2.8022	2.59523e-05	0.000415379	Up	2.63163	1.10772
ENSG00000151883	PARP8	1.10372	4.40825	2.38746e-08	7.96526e-07	Up	20.5778	9.45659
ENSG00000152137	HSPB8	-3.84837	2.04612	1.15864e-20	2.49668e-18	Down	0.371791	5.34456
ENSG00000152402	GUCY1A2	3.19083	5.24962	6.57803e-65	1.68324e-61	Up	12.4507	1.34551
ENSG00000152433	ZNF547	1.29565	2.5976	3.23798e-05	0.000501398	Up	6.34377	2.54556
ENSG00000152439	ZNF773	2.11994	4.66829	9.87533e-27	4.12567e-24	Up	30.1558	6.84912
ENSG00000152527	PLEKHH2	1.11131	2.98796	0.000107245	0.00140192	Up	2.89116	1.32252
ENSG00000152661	GJA1	1.3255	7.25115	1.59437e-20	3.35127e-18	Up	106.656	42.0249
ENSG00000152689	RASGRP3	1.45229	4.52906	2.67222e-12	1.72565e-10	Up	21.4163	7.74114
ENSG00000152705	CATSPER3	-3.48585	0.303221	7.847e-08	2.36577e-06	Down	0.229184	2.5472
ENSG00000152926	ZNF117	1.11914	2.83909	0.000185084	0.00223137	Up	1.80627	0.818479
ENSG00000152953	STK32B	-4.41871	2.80484	9.52097e-32	6.4968e-29	Down	0.273315	5.79866
ENSG00000153253	SCN3A	1.75609	2.76877	1.26334e-07	3.6272e-06	Up	2.31261	0.676068
ENSG00000153404	PLEKHG4B	1.24795	3.11111	5.03764e-06	9.84022e-05	Up	3.01277	1.25375
ENSG00000153815	CMIP	-1.09687	4.90255	7.41843e-10	3.32303e-08	Down	8.49079	17.9454
ENSG00000153982	GDPD1	2.1626	1.518	9.46137e-07	2.22625e-05	Up	7.31268	1.5978
ENSG00000153993	SEMA3D	-1.18526	4.4071	1.07576e-08	3.84328e-07	Down	4.39954	9.86811
ENSG00000154102	C16orf74	-1.74247	1.66801	9.6581e-06	0.000174502	Down	3.55257	11.8502
ENSG00000154359	LONRF1	1.02145	3.37053	0.00105045	0.00969077	Up	10.2765	4.97694
ENSG00000154447	SH3RF1	-1.28902	6.22489	4.37775e-18	6.58948e-16	Down	12.974	31.3271
ENSG00000154511	FAM69A	1.01865	5.40009	3.15947e-09	1.25832e-07	Up	33.1923	16.1535
ENSG00000154589	LY96	1.2629	2.20405	0.000145343	0.00181976	Up	25.6436	10.5134
ENSG00000154639	CXADR	1.70301	2.24224	1.11721e-06	2.57259e-05	Up	2.73457	0.824877
ENSG00000154721	JAM2	2.09134	3.66579	1.4685e-14	1.27922e-12	Up	13.282	3.07148
ENSG00000154736	ADAMTS5	-1.32689	3.2638	1.26875e-06	2.86989e-05	Down	0.837777	2.08209
ENSG00000154822	PLCL2	1.20411	2.53768	0.000388967	0.00419744	Up	2.97189	1.2691
ENSG00000154917	RAB6B	-2.98288	2.24516	8.83129e-16	9.31883e-14	Down	0.808354	6.34863
ENSG00000155090	KLF10	-1.01469	5.14662	1.68263e-09	7.10208e-08	Down	11.1261	22.1911
ENSG00000155158	TTC39B	1.41586	3.74909	3.96679e-07	1.01126e-05	Up	6.00441	2.21927
ENSG00000155393	HEATR3	-1.3117	4.17749	4.34819e-08	1.39299e-06	Down	5.60837	13.7285
ENSG00000155974	GRIP1	-1.797	1.84815	1.81489e-05	0.000303836	Down	1.20809	4.16146
ENSG00000156011	PSD3	1.02788	5.46221	1.71228e-08	5.93097e-07	Up	13.3714	6.46244
ENSG00000156049	GNA14	-1.8895	0.297673	0.000407803	0.00435479	Down	0.316938	1.17256
ENSG00000156265	MAP3K7CL	1.42351	4.23791	1.61752e-11	9.59777e-10	Up	31.5286	11.5957
ENSG00000156299	TIAM1	-1.45733	2.92486	4.30461e-07	1.08924e-05	Down	0.946731	2.57583
ENSG00000156463	SH3RF2	-1.14469	2.86523	5.5036e-05	0.000784023	Down	2.55756	5.58252
ENSG00000156535	CD109	1.17125	6.68731	8.11054e-16	8.64744e-14	Up	22.152	9.70877
ENSG00000156711	MAPK13	1.97016	0.896546	7.68566e-05	0.00104889	Up	3.11727	0.784331
ENSG00000156804	FBXO32	1.04297	2.53976	0.000691321	0.00683013	Up	7.0428	3.37927
ENSG00000157064	NMNAT2	-1.87335	2.43816	6.41958e-07	1.57195e-05	Down	1.57465	5.70618
ENSG00000157470	FAM81A	1.36862	1.61867	0.000190938	0.00228579	Up	10.0757	3.8473
ENSG00000157570	TSPAN18	-3.68564	1.53621	5.76134e-16	6.27342e-14	Down	0.164865	2.13061
ENSG00000157654	PALM2-AKAP2	1.37579	3.52973	1.89954e-06	4.12359e-05	Up	5.30048	2.01138
ENSG00000158089	GALNT14	-2.05773	1.28156	1.62816e-06	3.60715e-05	Down	0.905193	3.72637
ENSG00000158246	FAM46B	-1.27629	4.41458	9.01113e-10	3.96703e-08	Down	7.97994	19.1286
ENSG00000158270	COLEC12	1.39289	5.05041	9.34958e-16	9.81514e-14	Up	22.4	8.4243
ENSG00000158301	GPRASP2	1.16704	5.00092	2.51177e-11	1.43227e-09	Up	24.598	10.8173
ENSG00000158470	B4GALT5	-1.01932	7.84043	2.57202e-13	1.92864e-11	Down	46.2563	92.5596
ENSG00000158480	SPATA2	-1.16313	4.8225	2.61657e-10	1.26929e-08	Down	6.2945	13.9217
ENSG00000158545	ZC3H18	-1.11854	6.01593	1.69872e-13	1.30731e-11	Down	18.479	39.657
ENSG00000158683	PKD1L1	5.13155	2.44607	3.85313e-06	7.78653e-05	Up	3.67308	0.100439
ENSG00000158717	RNF166	-1.3119	3.37695	9.8918e-06	0.000177783	Down	6.5014	16.024
ENSG00000158825	CDA	2.20339	2.08772	3.15304e-09	1.2582e-07	Up	13.2389	2.84159
ENSG00000158856	DMTN	-1.66874	3.5764	5.97292e-09	2.28119e-07	Down	4.02556	12.6826
ENSG00000158859	ADAMTS4	2.09191	2.97526	1.48614e-05	0.00025501	Up	2.89963	0.669952
ENSG00000158887	MPZ	2.41671	0.116715	0.000482464	0.00500838	Up	1.69843	0.304436
ENSG00000159167	STC1	2.26854	5.46797	8.462e-40	9.11714e-37	Up	29.1562	5.96994
ENSG00000159263	SIM2	-3.06211	0.365413	3.2513e-07	8.43567e-06	Down	0.136217	1.14062
ENSG00000159314	ARHGAP27	-1.67698	2.00457	0.000885039	0.00838391	Down	1.1218	3.54626
ENSG00000159388	BTG2	1.93674	3.50223	8.08423e-14	6.38966e-12	Up	10.0496	2.58722
ENSG00000159403	C1R	1.06385	8.33862	1.09026e-13	8.58415e-12	Up	346.197	163.748
ENSG00000159733	ZFYVE28	-1.84627	0.533778	0.000587152	0.00593121	Down	0.454461	1.6416
ENSG00000159753	CARMIL2	-3.25317	0.510466	1.42388e-08	4.98262e-07	Down	0.16176	1.56464
ENSG00000160013	PTGIR	1.61394	1.9063	6.7241e-06	0.0001271	Up	4.80467	1.54701
ENSG00000160145	KALRN	-1.14954	3.34108	8.09389e-06	0.000149002	Down	1.91876	4.20635
ENSG00000160285	LSS	1.36504	7.24252	7.41795e-09	2.78099e-07	Up	87.2009	33.5752
ENSG00000161381	PLXDC1	1.67606	0.824879	0.000267503	0.00303887	Up	2.16991	0.666601
ENSG00000161513	FDXR	1.10294	3.95743	0.000202588	0.00239444	Up	19.1854	8.84944
ENSG00000161835	GRASP	4.78863	-0.0839281	1.80322e-07	4.9951e-06	Up	2.10076	0.0672716
ENSG00000161896	IP6K3	3.4009	1.07171	5.88884e-12	3.67532e-10	Up	2.05238	0.187469
ENSG00000162302	RPS6KA4	-1.07052	5.31784	3.76066e-07	9.62307e-06	Down	18.1374	37.7292
ENSG00000162433	AK4	1.53113	6.8227	1.84821e-24	6.41265e-22	Up	69.4323	23.7047
ENSG00000162545	CAMK2N1	-1.01727	3.36224	0.000126953	0.00162429	Down	4.50035	8.98506
ENSG00000162591	MEGF6	-1.16882	3.00968	3.56942e-05	0.00054206	Down	2.51074	5.56642
ENSG00000162639	HENMT1	-2.39288	2.38419	1.24677e-11	7.46276e-10	Down	1.63737	8.54249
ENSG00000162645	GBP2	1.21844	4.05197	2.3509e-08	7.86361e-07	Up	15.6903	6.65647
ENSG00000162687	KCNT2	2.55454	2.43486	2.06002e-14	1.75711e-12	Up	3.01225	0.504257
ENSG00000162694	EXTL2	1.18077	5.5696	2.49635e-12	1.61717e-10	Up	39.8938	17.3543
ENSG00000162706	CADM3	-2.32311	3.19172	4.09838e-13	3.0071e-11	Down	1.66001	8.26618
ENSG00000162745	OLFML2B	1.47182	3.94554	3.04945e-10	1.46538e-08	Up	10.9534	3.903
ENSG00000162772	ATF3	1.28256	4.22111	8.91163e-10	3.9487e-08	Up	23.0388	9.35265
ENSG00000162777	DENND2D	-1.79404	1.68234	4.29682e-06	8.57311e-05	Down	1.44666	4.99894
ENSG00000162817	C1orf115	2.1604	4.33532	1.92551e-23	6.15891e-21	Up	14.1801	3.12705
ENSG00000162999	DUSP19	-1.70894	2.85318	1.74836e-06	3.8361e-05	Down	1.01973	3.28628
ENSG00000163017	ACTG2	-2.38826	6.5523	1.07244e-53	1.99581e-50	Down	32.6939	169.218
ENSG00000163093	BBS5	-1.16896	3.60737	1.64e-06	3.62553e-05	Down	3.3696	7.4874
ENSG00000163131	CTSS	1.52429	2.40281	1.6465e-06	3.63597e-05	Up	7.61314	2.6052
ENSG00000163393	SLC22A15	1.0905	3.18319	0.000113793	0.0014734	Up	7.15308	3.31154
ENSG00000163453	IGFBP7	-1.39992	5.47915	7.48521e-18	1.08674e-15	Down	33.3911	87.0681
ENSG00000163472	TMEM79	-1.04211	2.77679	0.000349061	0.00381915	Down	3.21917	6.54382
ENSG00000163531	NFASC	-1.66235	5.07447	2.5388e-16	2.91977e-14	Down	6.21568	19.4885
ENSG00000163545	NUAK2	-1.24242	4.4431	4.3034e-09	1.6812e-07	Down	5.55352	13.0144
ENSG00000163558	PRKCI	-1.10199	6.73431	9.66135e-05	0.00128177	Down	28.3237	59.9922
ENSG00000163815	CLEC3B	2.40557	0.662998	8.17906e-06	0.000150434	Up	4.95101	0.922228
ENSG00000164056	SPRY1	1.7267	0.715479	0.000366759	0.00398722	Up	2.22827	0.655722
ENSG00000164086	DUSP7	-2.62659	1.05536	5.14572e-05	0.000739734	Down	0.258175	1.58588
ENSG00000164122	ASB5	1.13455	6.23324	3.28404e-14	2.66776e-12	Up	50.8936	22.875
ENSG00000164125	FAM198B	2.68438	2.495	5.56247e-15	5.10625e-13	Up	3.48858	0.532453
ENSG00000164181	ELOVL7	1.64974	3.66664	2.96004e-09	1.1999e-07	Up	8.24865	2.58589
ENSG00000164211	STARD4	1.66977	7.16925	2.10505e-30	1.26743e-27	Up	109.864	34.0875
ENSG00000164220	F2RL2	1.8923	5.28329	1.79901e-25	6.69592e-23	Up	27.6955	7.3621
ENSG00000164251	F2RL1	1.507	1.73699	3.49951e-05	0.000533422	Up	2.52134	0.872186
ENSG00000164283	ESM1	-1.96672	1.18143	6.45905e-05	0.000900703	Down	0.909674	3.51678
ENSG00000164291	ARSK	1.02231	4.24627	1.27223e-06	2.8746e-05	Up	13.8408	6.72051
ENSG00000164294	GPX8	1.02295	7.40723	8.75683e-13	6.2028e-11	Up	211.741	102.871
ENSG00000164330	EBF1	1.88279	2.98912	1.08693e-09	4.71408e-08	Up	5.92182	1.58315
ENSG00000164342	TLR3	1.83797	4.85394	5.33561e-21	1.20028e-18	Up	28.0499	7.736
ENSG00000164400	CSF2	5.01777	0.0991074	1.21745e-10	6.21507e-09	Up	4.80663	0.136042
ENSG00000164591	MYOZ3	2.9279	0.225005	4.21825e-05	0.000627696	Up	1.32361	0.172039
ENSG00000164761	TNFRSF11B	-1.91719	4.52091	1.41505e-16	1.67443e-14	Down	7.97043	29.6317
ENSG00000164938	TP53INP1	1.2757	4.00395	1.05881e-07	3.09642e-06	Up	5.73222	2.33337
ENSG00000165105	RASEF	1.06132	3.18203	0.000420734	0.00446262	Up	3.71087	1.75067
ENSG00000165152	TMEM246	1.02694	4.79475	1.87093e-08	6.37268e-07	Up	12.6812	6.14844
ENSG00000165359	INTS6L	1.62993	2.92286	2.04229e-08	6.88759e-07	Up	3.8628	1.23137
ENSG00000165507	C10orf10	1.7272	0.655965	0.000478499	0.00497226	Up	1.78824	0.52838
ENSG00000165626	BEND7	-1.14227	3.83059	0.000270408	0.00306338	Down	5.35462	11.669
ENSG00000165792	METTL17	1.08014	6.65143	0.000335941	0.00369138	Up	276.891	130.04
ENSG00000165948	IFI27L1	1.05801	3.85983	4.7441e-06	9.34712e-05	Up	63.1421	29.9782
ENSG00000166046	TCP11L2	1.32548	1.40425	0.000809639	0.00778493	Up	3.11272	1.22757
ENSG00000166164	BRD7	-1.01649	6.71209	1.74891e-12	1.1624e-10	Down	45.7649	91.3989
ENSG00000166432	ZMAT1	2.98125	0.561635	8.69182e-08	2.57591e-06	Up	1.03942	0.126558
ENSG00000166446	CDYL2	-1.82887	2.5274	5.14208e-06	0.000100156	Down	0.57633	2.01646
ENSG00000166451	CENPN	-1.25214	6.35706	7.44024e-16	7.9743e-14	Down	72.7169	170.857
ENSG00000166471	TMEM41B	1.03299	5.42001	6.56712e-10	2.96114e-08	Up	29.1573	14.0543
ENSG00000166575	TMEM135	1.00811	4.60213	2.19446e-07	5.93431e-06	Up	16.372	8.02832
ENSG00000166592	RRAD	2.351	0.988617	7.31725e-06	0.000136298	Up	3.74249	0.720075
ENSG00000166669	ATF7IP2	-3.84181	0.403039	2.6871e-09	1.10015e-07	Down	0.14153	2.13567
ENSG00000166741	NNMT	1.24528	6.98315	2.15894e-17	2.86984e-15	Up	291.431	121.481
ENSG00000166831	RBPMS2	-2.06575	2.19004	9.95023e-09	3.59878e-07	Down	1.49367	6.23067
ENSG00000166888	STAT6	-1.90713	7.7985	6.49795e-05	0.000904895	Down	57.0816	211.994
ENSG00000166897	ELFN2	-2.95002	1.85389	2.04794e-09	8.52101e-08	Down	0.145362	1.13296
ENSG00000166920	C15orf48	1.49606	1.3559	0.000120845	0.00155489	Up	9.82536	3.4282
ENSG00000166971	AKTIP	-1.86879	3.91565	1.7694e-13	1.3566e-11	Down	5.92486	21.3216
ENSG00000167244	IGF2	-2.98299	2.55371	1.67286e-18	2.71787e-16	Down	0.412472	3.23566
ENSG00000167306	MYO5B	-2.83339	0.500753	4.66492e-06	9.21833e-05	Down	0.174765	1.24231
ENSG00000167515	TRAPPC2L	-1.2227	5.05447	4.81247e-12	3.0319e-10	Down	31.4801	72.6847
ENSG00000167523	SPATA33	-1.15289	3.32223	7.3775e-06	0.000137295	Down	7.93041	17.4322
ENSG00000167526	RPL13	-1.14742	8.73832	9.5444e-16	9.96854e-14	Down	868.404	1902.13
ENSG00000167552	TUBA1A	1.25187	8.03441	3.67886e-19	6.3822e-17	Up	340.49	141.258
ENSG00000167554	ZNF610	1.45089	1.44762	0.00035998	0.00392602	Up	2.63569	0.953969
ENSG00000167555	ZNF528	1.08377	3.64951	0.000468164	0.0048872	Up	18.5383	8.61309
ENSG00000167578	RAB4B	1.43376	2.57553	5.33521e-05	0.000763755	Up	14.0847	5.14476
ENSG00000167680	SEMA6B	-1.75108	0.807079	0.000294702	0.00328945	Down	0.598303	2.02007
ENSG00000167733	HSD11B1L	1.3691	1.79714	0.000324549	0.00357966	Up	6.9593	2.64495
ENSG00000167767	KRT80	-1.5878	4.85104	1.74434e-17	2.34924e-15	Down	5.55589	16.5155
ENSG00000168016	TRANK1	1.24127	3.13687	4.51645e-05	0.000663721	Up	7.44091	3.09813
ENSG00000168209	DDIT4	2.0525	5.30179	1.39897e-27	6.36406e-25	Up	58.9726	14.0455
ENSG00000168216	LMBRD1	1.05578	4.36067	9.35497e-08	2.75945e-06	Up	19.5529	9.28758
ENSG00000168505	GBX2	-4.94662	-0.281004	6.27042e-08	1.93316e-06	Down	0.0348636	1.18013
ENSG00000168575	SLC20A2	1.06004	6.4825	1.96756e-12	1.29929e-10	Up	85.9833	40.7
ENSG00000168679	SLC16A4	1.79686	3.32015	2.16144e-11	1.25345e-09	Up	13.7056	3.89063
ENSG00000168779	SHOX2	1.01919	3.3882	5.97004e-05	0.000841106	Up	9.97654	4.86028
ENSG00000168811	IL12A	1.10761	2.59917	0.0008147	0.00782257	Up	9.42296	4.33185
ENSG00000168874	ATOH8	-1.35567	3.44018	5.49924e-07	1.36952e-05	Down	5.20096	13.1947
ENSG00000168916	ZNF608	3.49587	2.61864	7.96516e-21	1.75328e-18	Up	3.53084	0.305994
ENSG00000168938	PPIC	1.07458	5.00007	1.02924e-09	4.48288e-08	Up	52.2914	24.538
ENSG00000168961	LGALS9	1.73461	4.50256	1.16865e-15	1.20219e-13	Up	61.4565	18.2723
ENSG00000169045	HNRNPH1	-1.90538	9.76547	0.00011972	0.00154331	Down	500.16	1852.79
ENSG00000169180	XPO6	-2.0489	9.22097	0.000277994	0.00313371	Down	145.128	594.33
ENSG00000169255	B3GALNT1	-1.44882	4.15253	1.68605e-11	9.94671e-10	Down	6.77545	18.2931
ENSG00000169429	CXCL8	1.71293	6.07804	3.68475e-30	2.03866e-27	Up	104.069	31.338
ENSG00000169432	SCN9A	-1.38882	3.94011	1.51224e-09	6.40935e-08	Down	1.83325	4.73433
ENSG00000169446	MMGT1	1.49034	4.58127	2.22251e-11	1.2816e-09	Up	13.7359	4.83599
ENSG00000169744	LDB2	1.53249	1.77891	0.000333588	0.00366947	Up	3.74466	1.28341
ENSG00000169908	TM4SF1	-1.39051	3.88568	3.70899e-09	1.46577e-07	Down	7.33743	18.9677
ENSG00000169994	MYO7B	-1.87513	4.75858	2.46938e-20	4.95595e-18	Down	5.80017	21.0538
ENSG00000170006	TMEM154	1.13999	4.55752	3.69911e-07	9.4774e-06	Up	5.5315	2.47899
ENSG00000170271	FAXDC2	1.65233	2.82986	1.29079e-08	4.54799e-07	Up	8.07669	2.53553
ENSG00000170379	TCAF2	1.90738	1.72858	2.51691e-06	5.28448e-05	Up	1.40218	0.365835
ENSG00000170390	DCLK2	-1.15551	3.7319	1.5998e-06	3.55973e-05	Down	3.42545	7.52759
ENSG00000170421	KRT8	2.42888	3.71083	9.04826e-11	4.70558e-09	Up	49.2154	9.06795
ENSG00000170439	METTL7B	2.54689	-0.441792	0.000204493	0.00241	Up	1.17779	0.191013
ENSG00000170448	NFXL1	1.15843	5.46949	2.69131e-10	1.29938e-08	Up	42.3859	18.7193
ENSG00000170485	NPAS2	1.78325	4.48525	6.58057e-09	2.49464e-07	Up	26.7253	7.62941
ENSG00000170522	ELOVL6	1.03954	4.92408	8.8628e-09	3.25144e-07	Up	21.6568	10.4058
ENSG00000170571	EMB	-3.06216	2.34914	5.10631e-16	5.58991e-14	Down	0.443305	3.66656
ENSG00000170775	GPR37	-1.92612	2.00535	4.2581e-08	1.36626e-06	Down	0.799369	3.01579
ENSG00000170801	HTRA3	-2.16505	1.23488	6.86872e-07	1.66205e-05	Down	0.570742	2.52795
ENSG00000170915	PAQR8	1.13641	3.2942	1.57038e-05	0.000267449	Up	4.13088	1.85367
ENSG00000170989	S1PR1	-1.47794	5.56922	1.8264e-19	3.30869e-17	Down	15.1973	41.7948
ENSG00000171033	PKIA	1.09706	3.0094	0.000140174	0.00176802	Up	6.66396	3.06767
ENSG00000171241	SHCBP1	-1.00964	7.18974	5.05799e-11	2.71764e-09	Down	44.2544	87.8846
ENSG00000171345	KRT19	-1.99928	2.58305	2.95407e-10	1.42289e-08	Down	2.85922	11.3465
ENSG00000171451	DSEL	-1.1686	5.37305	1.23178e-12	8.43338e-11	Down	3.75079	8.3202
ENSG00000171604	CXXC5	1.0659	4.21879	7.48149e-07	1.79456e-05	Up	19.9214	9.38317
ENSG00000171700	RGS19	-1.26026	3.64096	5.08318e-06	9.91026e-05	Down	7.9971	18.9612
ENSG00000171811	CFAP46	-2.63462	-0.125731	3.91017e-05	0.000586411	Down	0.315114	1.95934
ENSG00000171858	RPS21	-1.36626	7.82645	2.40714e-20	4.87886e-18	Down	1712.86	4366.69
ENSG00000171860	C3AR1	3.07276	1.91781	1.10673e-12	7.67994e-11	Up	5.16819	0.596732
ENSG00000171914	TLN2	1.58979	6.59205	1.16799e-05	0.000205765	Up	86.1306	28.2503
ENSG00000171951	SCG2	1.40022	3.38095	8.59643e-08	2.5541e-06	Up	8.87254	3.31853
ENSG00000172296	SPTLC3	1.86887	3.138	3.14107e-09	1.25704e-07	Up	8.37237	2.25923
ENSG00000172594	SMPDL3A	1.09975	2.35821	0.000921178	0.00868606	Up	6.68992	3.07002
ENSG00000172889	EGFL7	-1.54203	1.79638	0.000466627	0.00487861	Down	2.38548	6.92611
ENSG00000172893	DHCR7	1.46198	6.81235	1.38081e-21	3.44715e-19	Up	106.86	38.3494
ENSG00000172986	GXYLT2	1.32174	3.34705	1.58355e-05	0.000269393	Up	9.11138	3.5933
ENSG00000173083	HPSE	2.03911	4.48043	1.08783e-22	3.18128e-20	Up	16.829	4.04243
ENSG00000173209	AHSA2	1.1739	4.42579	7.45908e-08	2.2588e-06	Up	18.076	7.8999
ENSG00000173275	ZNF449	1.38501	2.68607	5.56274e-06	0.000107836	Up	3.78877	1.42785
ENSG00000173334	TRIB1	-1.42107	3.0485	2.53933e-06	5.32063e-05	Down	2.36903	6.2576
ENSG00000173391	OLR1	-1.47018	2.19596	0.000183005	0.00221151	Down	2.38571	6.52159
ENSG00000173457	PPP1R14B	-1.13953	6.26683	1.84675e-11	1.08324e-09	Down	94.5562	206.249
ENSG00000173621	LRFN4	-1.218	3.72692	0.000399663	0.00427903	Down	19.9019	45.9414
ENSG00000173638	SLC19A1	-1.19973	4.99271	8.76995e-12	5.39128e-10	Down	12.5036	28.3624
ENSG00000173705	SUSD5	-1.50974	5.83654	2.99644e-22	8.40275e-20	Down	9.02813	25.4014
ENSG00000173838	2017-03-10	-2.13804	-0.122513	0.00100837	0.00935312	Down	0.263598	1.19037
ENSG00000173852	DPY19L1	1.76453	6.71466	6.54319e-11	3.46113e-09	Up	84.617	24.6939
ENSG00000174125	TLR1	3.45595	0.251976	1.24484e-07	3.58412e-06	Up	1.30424	0.11232
ENSG00000174130	TLR6	1.99683	1.85879	1.38104e-07	3.93203e-06	Up	2.62879	0.647042
ENSG00000174177	CTU2	-1.13338	3.74737	0.000204643	0.00241038	Down	8.79972	19.1639
ENSG00000174292	TNK1	4.01927	1.36553	0.000230133	0.00266764	Up	6.73313	0.40751
ENSG00000174327	SLC16A13	1.26936	2.36887	4.8451e-05	0.000702437	Up	6.59059	2.70036
ENSG00000174370	C11orf45	1.20674	1.93893	0.00102232	0.0094611	Up	3.98188	1.69924
ENSG00000174599	TRAM1L1	1.52859	1.12053	0.000430298	0.00455226	Up	2.38198	0.813759
ENSG00000174607	UGT8	3.88254	1.65552	1.33752e-16	1.59188e-14	Up	2.61195	0.172732
ENSG00000174705	SH3PXD2B	1.0159	5.30342	6.76973e-10	3.04578e-08	Up	9.97244	4.86742
ENSG00000174943	KCTD13	1.3474	3.15427	2.3295e-05	0.000377273	Up	15.6639	6.0997
ENSG00000175170	FAM182B	4.31637	-1.49978	0.00103808	0.00958524	Up	1.62345	0.057358
ENSG00000175183	CSRP2	1.50531	5.03773	8.70704e-18	1.23779e-15	Up	96.0952	33.4051
ENSG00000175206	NPPA	1.68596	0.555868	0.00066594	0.0066177	Up	4.77079	1.44523
ENSG00000175471	MCTP1	2.04324	1.92797	7.45732e-08	2.2588e-06	Up	4.77976	1.14635
ENSG00000175567	UCP2	-1.77597	5.00675	2.13128e-20	4.40701e-18	Down	18.0413	60.9294
ENSG00000175866	BAIAP2	-1.19125	4.25797	2.69176e-08	8.90196e-07	Down	17.1659	38.803
ENSG00000175938	ORAI3	1.35199	3.80217	6.5713e-09	2.49464e-07	Up	16.3321	6.31248
ENSG00000175970	UNC119B	-1.10589	6.17773	3.25589e-14	2.65543e-12	Down	15.6365	33.2364
ENSG00000176046	NUPR1	4.54179	4.25313	2.91882e-61	6.63903e-58	Up	85.7662	3.63121
ENSG00000176171	BNIP3	1.51218	7.25484	4.70664e-26	1.80964e-23	Up	335.519	116.18
ENSG00000176293	ZNF135	-3.68486	1.99394	1.31473e-18	2.1531e-16	Down	0.29977	3.81184
ENSG00000176463	SLCO3A1	-1.75135	2.07525	6.08538e-06	0.000116533	Down	0.918782	3.06011
ENSG00000176658	MYO1D	2.25896	5.26786	1.02718e-26	4.2055e-24	Up	23.1613	4.77686
ENSG00000176678	FOXL1	-1.37385	3.57826	4.74945e-08	1.51442e-06	Down	3.15914	8.1036
ENSG00000176692	FOXC2	-2.30215	1.99215	5.40269e-10	2.5079e-08	Down	1.24457	6.05849
ENSG00000177030	DEAF1	-1.86018	5.88907	0.000212975	0.00248847	Down	31.5302	113.462
ENSG00000177200	CHD9	-1.40201	5.46082	4.67656e-16	5.20293e-14	Down	5.56508	14.5471
ENSG00000177294	FBXO39	1.93793	-0.0733164	0.000836008	0.00798596	Up	1.68188	0.423565
ENSG00000177363	LRRN4CL	1.5569	0.715575	0.000678381	0.00673001	Up	1.3438	0.449947
ENSG00000177508	IRX3	-1.96111	2.51931	3.22115e-08	1.05168e-06	Down	3.50095	13.5759
ENSG00000177675	CD163L1	3.12862	1.52003	1.1572e-08	4.11982e-07	Up	3.01216	0.337166
ENSG00000177854	TMEM187	1.86668	0.373638	0.000467093	0.00487898	Up	2.57093	0.689457
ENSG00000177943	MAMDC4	1.4398	1.99243	2.47344e-05	0.000397752	Up	3.1013	1.12852
ENSG00000177946	CENPBD1	-1.37523	3.46998	6.7757e-08	2.06961e-06	Down	3.35481	8.5961
ENSG00000178031	ADAMTSL1	1.19472	6.24014	7.09433e-16	7.68402e-14	Up	36.7005	15.8439
ENSG00000178033	FAM26E	1.51162	4.09904	9.03101e-12	5.53514e-10	Up	3.61809	1.25125
ENSG00000178104	PDE4DIP	1.21952	7.23548	4.88126e-16	5.37227e-14	Up	127.845	54.2005
ENSG00000178184	PARD6G	-2.56958	1.61694	2.27555e-10	1.11978e-08	Down	0.471765	2.7705
ENSG00000178401	DNAJC22	1.81307	2.5805	3.89037e-08	1.25417e-06	Up	5.95375	1.67561
ENSG00000178538	CA8	-6.23173	-0.0324403	3.97183e-09	1.5606e-07	Down	0.00947875	1.01485
ENSG00000178662	CSRNP3	1.9502	0.682727	0.000145882	0.00182428	Up	1.74304	0.437988
ENSG00000178665	ZNF713	1.65874	1.30331	3.81775e-05	0.00057297	Up	2.68607	0.837221
ENSG00000178904	DPY19L3	1.07567	5.29359	9.81132e-11	5.07191e-09	Up	17.2956	8.09893
ENSG00000179104	TMTC2	-2.13827	2.51086	6.38159e-10	2.89021e-08	Down	0.670965	2.94197
ENSG00000179348	GATA2	-1.47287	4.83178	4.09236e-12	2.6098e-10	Down	8.70379	23.9411
ENSG00000179403	VWA1	-3.9471	0.56984	2.18628e-10	1.08367e-08	Down	0.129503	2.05294
ENSG00000180071	ANKRD18A	3.09649	0.33874	0.00100434	0.00933263	Up	2.82267	0.320235
ENSG00000180667	YOD1	-1.47145	2.72029	0.000791835	0.00764103	Down	0.772629	2.13762
ENSG00000180777	ANKRD30B	-6.25495	1.22071	7.19606e-20	1.35147e-17	Down	0.0222366	1.88491
ENSG00000180801	ARSJ	-1.40166	5.7907	6.30872e-19	1.05857e-16	Down	12.1452	31.6713
ENSG00000180998	GPR137C	1.27012	3.80408	5.97705e-08	1.84549e-06	Up	8.09333	3.30946
ENSG00000181104	F2R	1.88668	6.69649	2.20332e-36	1.96105e-33	Up	63.0908	16.8372
ENSG00000181458	TMEM45A	2.93704	5.59954	6.11603e-65	1.68324e-61	Up	88.2259	11.3727
ENSG00000181754	AMIGO1	-1.02776	3.29759	0.000145857	0.00182428	Down	1.96765	3.97457
ENSG00000181804	SLC9A9	1.7075	1.92868	0.000180433	0.00218818	Up	4.68439	1.41143
ENSG00000182004	SNRPE	-1.48632	6.8618	0.00079206	0.00764103	Down	250.111	693.705
ENSG00000182185	RAD51B	2.63297	4.96635	1.17539e-06	2.69445e-05	Up	270.317	43.2774
ENSG00000182272	B4GALNT4	-1.44365	2.26241	5.08132e-05	0.000732533	Down	2.10534	5.6763
ENSG00000182492	BGN	-1.5628	4.71255	3.91799e-15	3.66234e-13	Down	8.43547	24.6757
ENSG00000182511	FES	-1.10741	2.51262	0.000245801	0.00282209	Down	2.99684	6.38707
ENSG00000182568	SATB1	1.77514	3.85912	2.29791e-14	1.92789e-12	Up	10.043	2.8972
ENSG00000182636	NDN	3.46542	2.58805	3.97605e-20	7.82632e-18	Up	9.04444	0.798319
ENSG00000182871	COL18A1	-1.81121	6.23509	1.05887e-17	1.47457e-15	Down	13.5316	47.0981
ENSG00000182901	RGS7	-3.57969	2.0827	5.42858e-19	9.18418e-17	Down	0.432039	5.1254
ENSG00000182916	TCEAL7	1.55016	4.91573	1.38278e-17	1.88712e-15	Up	67.4507	22.7293
ENSG00000182985	CADM1	-2.83121	1.08432	1.75849e-08	6.0412e-07	Down	0.408667	2.8871
ENSG00000183160	TMEM119	1.94722	0.891327	0.000129674	0.00165188	Up	3.18514	0.814377
ENSG00000183260	ABHD16B	-1.31834	1.49021	0.000967369	0.0090466	Down	1.37386	3.40803
ENSG00000183628	DGCR6	-1.26087	1.90597	0.000261399	0.00297448	Down	3.07474	7.27995
ENSG00000183715	OPCML	-1.68898	1.23622	0.0001437	0.0018036	Down	0.547182	1.75524
ENSG00000183807	FAM162B	2.62072	2.79515	8.83559e-17	1.09486e-14	Up	20.4712	3.27473
ENSG00000184226	PCDH9	-1.22141	3.07651	7.30979e-06	0.000136283	Down	1.62558	3.74236
ENSG00000184254	ALDH1A3	-1.30786	2.06973	0.000182711	0.00220926	Down	1.09887	2.68133
ENSG00000184258	CDR1	1.6339	1.01199	0.000156473	0.00194367	Up	3.77602	1.19359
ENSG00000184347	SLIT3	1.21752	4.55622	5.42244e-10	2.51138e-08	Up	9.56782	4.06298
ENSG00000184349	EFNA5	1.30073	3.89342	2.07244e-07	5.64912e-06	Up	11.8513	4.7559
ENSG00000184363	PKP3	-1.53468	2.26169	0.000191182	0.00228637	Down	1.83391	5.3004
ENSG00000184500	PROS1	1.9284	3.80444	8.71075e-16	9.23927e-14	Up	9.88495	2.56488
ENSG00000184557	SOCS3	-1.18614	5.23608	4.62741e-12	2.93275e-10	Down	12.6221	28.4131
ENSG00000184584	TMEM173	1.65531	5.5929	2.45123e-19	4.36339e-17	Up	64.1625	20.1366
ENSG00000184985	SORCS2	-2.19059	2.05336	1.47555e-08	5.15462e-07	Down	0.62732	2.84831
ENSG00000185015	CA13	3.23699	1.8311	1.87354e-15	1.84391e-13	Up	3.24806	0.337359
ENSG00000185088	RPS27L	1.31307	5.86797	4.79076e-16	5.30117e-14	Up	179.192	71.1365
ENSG00000185090	MANEAL	-1.1587	4.24124	9.67429e-08	2.84544e-06	Down	8.93785	19.7571
ENSG00000185101	ANO9	5.08019	1.11323	0.000514313	0.00530136	Up	2.8497	0.080161
ENSG00000185201	IFITM2	1.23295	5.29437	2.18707e-13	1.6582e-11	Up	190.582	80.1452
ENSG00000185215	TNFAIP2	-1.97081	5.32019	1.45027e-30	8.99652e-28	Down	12.9443	50.1838
ENSG00000185324	CDK10	-1.29321	5.01942	7.90401e-13	5.6773e-11	Down	23.5336	57.0715
ENSG00000185386	MAPK11	-1.18959	2.81442	4.39686e-05	0.000648473	Down	2.73353	6.17459
ENSG00000185483	ROR1	1.52662	3.29562	3.3255e-08	1.08084e-06	Up	4.70123	1.61374
ENSG00000185499	MUC1	1.92091	1.14626	7.10522e-05	0.000980127	Up	7.01092	1.83072
ENSG00000185515	BRCC3	1.08428	4.9167	9.49045e-10	4.16015e-08	Up	25.0502	11.662
ENSG00000185532	PRKG1	1.11016	3.18549	2.86201e-05	0.00045119	Up	3.40506	1.55626
ENSG00000185742	C11orf87	-1.01899	3.02997	0.000174441	0.00213321	Down	1.29256	2.58718
ENSG00000185973	TMLHE	1.41516	3.64551	7.43101e-09	2.78099e-07	Up	16.5021	6.10418
ENSG00000186026	ZNF284	1.53149	2.2913	9.36918e-06	0.000169731	Up	2.37861	0.808175
ENSG00000186088	GSAP	1.3098	2.62236	2.11766e-05	0.000348332	Up	6.36546	2.5293
ENSG00000186193	SAPCD2	-1.04144	3.97601	3.08274e-05	0.000481363	Down	3.87385	7.89928
ENSG00000186470	BTN3A2	1.56622	6.15429	4.77362e-26	1.80964e-23	Up	71.4159	23.8206
ENSG00000186480	INSIG1	2.73932	7.79305	5.98681e-77	4.0852e-73	Up	219.489	32.4527
ENSG00000186603	HPDL	-1.71786	0.632046	0.000287159	0.00322459	Down	0.587098	1.92762
ENSG00000186897	C1QL4	2.02977	0.704214	3.00243e-05	0.00047098	Up	1.84773	0.445745
ENSG00000186907	RTN4RL2	2.97515	-0.120475	7.65824e-06	0.000141875	Up	2.57674	0.318582
ENSG00000186918	ZNF395	1.22444	5.94262	3.05717e-15	2.91085e-13	Up	30.8406	13.0335
ENSG00000187583	PLEKHN1	-1.78554	1.82203	1.37615e-05	0.000237732	Down	0.967448	3.32358
ENSG00000187601	MAGEH1	1.45668	3.8531	8.95092e-10	3.95755e-08	Up	23.6651	8.51957
ENSG00000187720	THSD4	-1.01592	5.52017	9.6894e-10	4.23828e-08	Down	4.8453	9.66533
ENSG00000187741	FANCA	-1.13481	6.18818	5.22022e-12	3.26799e-10	Down	29.6654	64.4492
ENSG00000187957	DNER	-1.60094	3.52471	4.40016e-10	2.08508e-08	Down	2.77919	8.34553
ENSG00000188177	ZC3H6	1.5075	3.43677	1.96532e-06	4.24837e-05	Up	3.05538	1.05674
ENSG00000188211	NCR3LG1	1.29151	4.72196	2.13478e-11	1.24151e-09	Up	8.24727	3.32344
ENSG00000188372	ZP3	2.03642	0.758986	0.00015236	0.00189833	Up	3.8403	0.927581
ENSG00000188404	SELL	2.06849	0.0428583	0.000600805	0.00604674	Up	1.0761	0.252795
ENSG00000188452	CERKL	1.10612	4.3164	1.93116e-07	5.32071e-06	Up	12.5835	5.76256
ENSG00000189042	ZNF567	1.1933	3.1595	0.00031061	0.00344821	Up	8.50272	3.66183
ENSG00000189056	RELN	-3.13063	1.92742	6.13678e-10	2.79791e-08	Down	0.194059	1.71145
ENSG00000189120	SP6	-2.12494	1.47015	5.42483e-07	1.35429e-05	Down	0.382402	1.64362
ENSG00000189190	ZNF600	1.47571	3.72907	5.84968e-08	1.81163e-06	Up	11.7687	4.17956
ENSG00000189195	BTBD8	2.11412	0.793032	1.74649e-05	0.000294016	Up	1.72325	0.392565
ENSG00000189367	KIAA0408	1.2936	3.59043	6.11465e-07	1.50629e-05	Up	8.79065	3.53481
ENSG00000196154	S100A4	2.19864	4.24725	3.2261e-21	7.4204e-19	Up	122.006	26.2927
ENSG00000196214	ZNF766	1.01605	3.91365	9.70286e-06	0.000175156	Up	11.2034	5.46246
ENSG00000196267	ZNF836	1.62631	2.43357	6.48727e-06	0.000123164	Up	9.01534	2.86638
ENSG00000196396	PTPN1	-1.4091	7.6196	1.38823e-23	4.51088e-21	Down	45.429	119.193
ENSG00000196436	NPIPB15	1.49596	1.5377	0.000387037	0.00418102	Up	4.77836	1.67816
ENSG00000196498	NCOR2	-1.02546	5.4665	6.34044e-07	1.5563e-05	Down	23.5348	47.4769
ENSG00000196549	MME	1.3219	8.45466	3.11711e-20	6.19519e-18	Up	268.432	105.941
ENSG00000196611	MMP1	-1.89914	8.34888	1.97906e-43	2.6417e-40	Down	109.379	402.93
ENSG00000196700	ZNF512B	-2.11505	5.85674	3.60371e-19	6.30526e-17	Down	5.23707	22.3804
ENSG00000196724	ZNF418	-2.32637	1.3715	3.63648e-05	0.000550305	Down	0.622875	3.05823
ENSG00000196787	HIST1H2AG	-2.61231	0.967526	4.65796e-08	1.48757e-06	Down	0.35381	2.16588
ENSG00000196814	MVB12B	-1.77464	2.77714	9.92793e-06	0.000178276	Down	1.20393	4.10878
ENSG00000196950	SLC39A10	-1.01643	5.28105	1.25999e-06	2.85569e-05	Down	8.82438	17.5688
ENSG00000197077	KIAA1671	-3.017	2.1916	1.36302e-15	1.38824e-13	Down	0.155121	1.25081
ENSG00000197106	SLC6A17	-2.9826	2.33591	5.04322e-17	6.57578e-15	Down	0.244785	1.91914
ENSG00000197114	ZGPAT	-1.20101	4.59671	3.24509e-07	8.43023e-06	Down	11.8769	27.0868
ENSG00000197128	ZNF772	1.80368	5.40241	1.70869e-27	7.60405e-25	Up	29.3415	8.29915
ENSG00000197444	OGDHL	-2.45627	0.764218	4.14637e-07	1.0505e-05	Down	0.213806	1.1726
ENSG00000197448	GSTK1	1.01774	6.11233	1.22585e-11	7.35905e-10	Up	146.661	71.6011
ENSG00000197457	STMN3	-1.0355	5.08031	8.58626e-08	2.5541e-06	Down	15.0867	30.6329
ENSG00000197594	ENPP1	1.59095	5.6879	2.86515e-21	6.74166e-19	Up	23.1664	7.58272
ENSG00000197608	ZNF841	1.13693	3.57955	0.000830958	0.00794885	Up	7.16267	3.19858
ENSG00000197632	SERPINB2	1.18086	3.39851	4.73167e-06	9.33161e-05	Up	12.1077	5.26575
ENSG00000197635	DPP4	1.9255	5.92477	3.58294e-30	2.0374e-27	Up	42.1849	10.9523
ENSG00000197702	PARVA	1.00821	5.69878	0.00103579	0.00957275	Up	97.3357	47.7129
ENSG00000197714	ZNF460	1.60752	1.79711	1.27851e-05	0.000222555	Up	2.70499	0.871391
ENSG00000197818	SLC9A8	-1.06295	4.82528	7.9709e-09	2.96677e-07	Down	4.34716	8.96476
ENSG00000197912	SPG7	-1.42479	5.72293	9.95141e-20	1.83527e-17	Down	27.1068	71.8356
ENSG00000197930	ERO1A	1.0199	7.41826	7.40565e-13	5.35693e-11	Up	80.2423	39.054
ENSG00000198039	ZNF273	1.23497	3.1813	1.21918e-05	0.00021368	Up	6.16657	2.58092
ENSG00000198053	SIRPA	-1.65138	4.6775	5.75269e-18	8.47218e-16	Down	4.6475	14.4195
ENSG00000198121	LPAR1	-1.04036	6.91151	5.12493e-13	3.73354e-11	Down	39.9043	81.0282
ENSG00000198133	TMEM229B	1.8044	2.15653	2.04754e-05	0.000338299	Up	3.24742	0.917387
ENSG00000198185	ZNF334	-2.59713	0.429744	2.44631e-06	5.15263e-05	Down	0.182718	1.12059
ENSG00000198208	RPS6KL1	-1.13857	2.06266	0.000977962	0.00912899	Down	2.05144	4.48401
ENSG00000198276	UCKL1	-1.05054	5.25772	1.76804e-09	7.43193e-08	Down	24.423	50.0641
ENSG00000198478	SH3BGRL2	1.12834	3.14119	4.98601e-05	0.000720314	Up	3.72301	1.67799
ENSG00000198482	ZNF808	1.0251	3.3695	0.000472266	0.00491998	Up	6.35161	3.08142
ENSG00000198689	SLC9A6	1.1202	4.93628	6.3782e-10	2.89021e-08	Up	13.5411	6.14449
ENSG00000198846	TOX	-2.22884	1.57432	4.24897e-08	1.36547e-06	Down	0.352322	1.64594
ENSG00000198908	BHLHB9	1.09093	4.30493	8.16869e-08	2.44833e-06	Up	10.9262	5.06303
ENSG00000198911	SREBF2	1.01852	7.11181	2.87759e-12	1.84662e-10	Up	78.6833	38.3869
[truncated: 92 more rows]
