# Supplementary material for: Transcriptome profiling of the interconnection of pathways involved in malignant transformation and response to hypoxia
Source: Oncotarget. 2018 Apr 13;9(28):19730–44. doi: 10.18632/oncotarget.24808 (PMC5929421; doi:10.18632/oncotarget.24808)
Supplement: Supplementary file 6 [file oncotarget-09-19730-s006.xlsx]

## Sheet: BJ
Level 1	Level 2	Level 3	Protein/enzyme	Accession	Value
Metabolism	Lipid metabolism	Glycerophospholipid metabolism [PATH:ko00564]	GPD1; glycerol-3-phosphate dehydrogenase (NAD+) [EC:1.1.1.8]	K00006	0
Metabolism	Lipid metabolism	Glycerophospholipid metabolism [PATH:ko00564]	PEMT; phosphatidylethanolamine N-methyltransferase [EC:2.1.1.17]	K00551	0
Metabolism	Lipid metabolism	Glycerophospholipid metabolism [PATH:ko00564]	GPAT1_2; glycerol-3-phosphate O-acyltransferase 1/2 [EC:2.3.1.15]	K00629	0
Metabolism	Lipid metabolism	Glycerophospholipid metabolism [PATH:ko00564]	dgkA, DGK; diacylglycerol kinase (ATP) [EC:2.7.1.107]	K00901	0
Metabolism	Lipid metabolism	Glycerophospholipid metabolism [PATH:ko00564]	PCYT2; ethanolamine-phosphate cytidylyltransferase [EC:2.7.7.14]	K00967	0
Metabolism	Lipid metabolism	Glycerophospholipid metabolism [PATH:ko00564]	EPT1; ethanolaminephosphotransferase [EC:2.7.8.1]	K00993	1.08041
Metabolism	Lipid metabolism	Glycerophospholipid metabolism [PATH:ko00564]	PLA2G, SPLA2; secretory phospholipase A2 [EC:3.1.1.4]	K01047	-3.06827
Metabolism	Lipid metabolism	Glycerophospholipid metabolism [PATH:ko00564]	PPAP2; phosphatidate phosphatase [EC:3.1.3.4]	K01080	0
Metabolism	Lipid metabolism	Glycerophospholipid metabolism [PATH:ko00564]	PLD1_2; phospholipase D1/2 [EC:3.1.4.4]	K01115	0
Metabolism	Lipid metabolism	Glycerophospholipid metabolism [PATH:ko00564]	LYPLA1; lysophospholipase I [EC:3.1.1.5]	K06128	1.03785
Metabolism	Lipid metabolism	Glycerophospholipid metabolism [PATH:ko00564]	GPAT3_4, AGPAT9, AGPAT6; glycerol-3-phosphate O-acyltransferase 3/4 [EC:2.3.1.15]	K13506	0
Metabolism	Lipid metabolism	Glycerophospholipid metabolism [PATH:ko00564]	MBOAT1_2; lysophospholipid acyltransferase 1/2 [EC:2.3.1.51 2.3.1.-]	K13517	0
Metabolism	Lipid metabolism	Glycerophospholipid metabolism [PATH:ko00564]	PLB1, PLB; phospholipase B1, membrane-associated [EC:3.1.1.4 3.1.1.5]	K14621	0
Metabolism	Lipid metabolism	Glycerophospholipid metabolism [PATH:ko00564]	PLA2G4, CPLA2; cytosolic phospholipase A2 [EC:3.1.1.4]	K16342	0
Metabolism	Lipid metabolism	Glycerophospholipid metabolism [PATH:ko00564]	PLA2G6, IPLA2; calcium-independent phospholipase A2 [EC:3.1.1.4]	K16343	-1.64391
Metabolism	Lipid metabolism	Glycerophospholipid metabolism [PATH:ko00564]	GPCPD1; glycerophosphocholine phosphodiesterase GPCPD1 [EC:3.1.4.2]	K18695	0
Metabolism	Lipid metabolism	Glycerophospholipid metabolism [PATH:ko00564]	AGPAT5; lysophosphatidiate acyltransferase [EC:2.3.1.51]	K19007	1.15672
Metabolism	Carbohydrate metabolism	Pentose and glucuronate interconversions [PATH:ko00040]	E1.1.1.21, AKR1; aldehyde reductase [EC:1.1.1.21]	K00011	0
Metabolism	Carbohydrate metabolism	Pentose and glucuronate interconversions [PATH:ko00040]	E1.2.1.3; aldehyde dehydrogenase (NAD+) [EC:1.2.1.3]	K00128	-1.60289
Metabolism	Carbohydrate metabolism	Fructose and mannose metabolism [PATH:ko00051]	E1.1.1.21, AKR1; aldehyde reductase [EC:1.1.1.21]	K00011	0
Metabolism	Carbohydrate metabolism	Fructose and mannose metabolism [PATH:ko00051]	HK; hexokinase [EC:2.7.1.1]	K00844	1.59253
Metabolism	Carbohydrate metabolism	Fructose and mannose metabolism [PATH:ko00051]	KHK; ketohexokinase [EC:2.7.1.3]	K00846	0
Metabolism	Carbohydrate metabolism	Fructose and mannose metabolism [PATH:ko00051]	GMPP; mannose-1-phosphate guanylyltransferase [EC:2.7.7.13]	K00966	0
Metabolism	Carbohydrate metabolism	Fructose and mannose metabolism [PATH:ko00051]	ALDO; fructose-bisphosphate aldolase, class I [EC:4.1.2.13]	K01623	2.34226
Metabolism	Carbohydrate metabolism	Fructose and mannose metabolism [PATH:ko00051]	TPI, tpiA; triosephosphate isomerase (TIM) [EC:5.3.1.1]	K01803	1.04202
Metabolism	Carbohydrate metabolism	Fructose and mannose metabolism [PATH:ko00051]	PFKFB4; 6-phosphofructo-2-kinase / fructose-2,6-biphosphatase 4 [EC:2.7.1.105 3.1.3.46]	K19030	1.44309
Metabolism	Carbohydrate metabolism	Galactose metabolism [PATH:ko00052]	E1.1.1.21, AKR1; aldehyde reductase [EC:1.1.1.21]	K00011	0
Metabolism	Carbohydrate metabolism	Galactose metabolism [PATH:ko00052]	HK; hexokinase [EC:2.7.1.1]	K00844	1.59253
Metabolism	Carbohydrate metabolism	Galactose metabolism [PATH:ko00052]	G6PC; glucose-6-phosphatase [EC:3.1.3.9]	K01084	0
Metabolism	Carbohydrate metabolism	Galactose metabolism [PATH:ko00052]	GLA; alpha-galactosidase [EC:3.2.1.22]	K01189	0
Metabolism	Carbohydrate metabolism	Galactose metabolism [PATH:ko00052]	MGAM; maltase-glucoamylase [EC:3.2.1.20 3.2.1.3]	K12047	0
Metabolism	Carbohydrate metabolism	Galactose metabolism [PATH:ko00052]	GAA; lysosomal alpha-glucosidase [EC:3.2.1.20]	K12316	-1.10891
Metabolism	Carbohydrate metabolism	Galactose metabolism [PATH:ko00052]	PGM2; phosphoglucomutase / phosphopentomutase [EC:5.4.2.2 5.4.2.7]	K15779	1.19022
Metabolism	Lipid metabolism	Glycerolipid metabolism [PATH:ko00561]	E1.1.1.21, AKR1; aldehyde reductase [EC:1.1.1.21]	K00011	0
Metabolism	Lipid metabolism	Glycerolipid metabolism [PATH:ko00561]	E1.2.1.3; aldehyde dehydrogenase (NAD+) [EC:1.2.1.3]	K00128	-1.60289
Metabolism	Lipid metabolism	Glycerolipid metabolism [PATH:ko00561]	GPAT1_2; glycerol-3-phosphate O-acyltransferase 1/2 [EC:2.3.1.15]	K00629	0
Metabolism	Lipid metabolism	Glycerolipid metabolism [PATH:ko00561]	E2.7.1.29, DAK1, DAK2; dihydroxyacetone kinase [EC:2.7.1.29]	K00863	0
Metabolism	Lipid metabolism	Glycerolipid metabolism [PATH:ko00561]	glpK, GK; glycerol kinase [EC:2.7.1.30]	K00864	1.33251
Metabolism	Lipid metabolism	Glycerolipid metabolism [PATH:ko00561]	dgkA, DGK; diacylglycerol kinase (ATP) [EC:2.7.1.107]	K00901	0
Metabolism	Lipid metabolism	Glycerolipid metabolism [PATH:ko00561]	E3.1.1.3; triacylglycerol lipase [EC:3.1.1.3]	K01046	2.61304
Metabolism	Lipid metabolism	Glycerolipid metabolism [PATH:ko00561]	PPAP2; phosphatidate phosphatase [EC:3.1.3.4]	K01080	0
Metabolism	Lipid metabolism	Glycerolipid metabolism [PATH:ko00561]	GLA; alpha-galactosidase [EC:3.2.1.22]	K01189	0
Metabolism	Lipid metabolism	Glycerolipid metabolism [PATH:ko00561]	DGAT2; diacylglycerol O-acyltransferase 2 [EC:2.3.1.20 2.3.1.75]	K11160	0
Metabolism	Lipid metabolism	Glycerolipid metabolism [PATH:ko00561]	GPAT3_4, AGPAT9, AGPAT6; glycerol-3-phosphate O-acyltransferase 3/4 [EC:2.3.1.15]	K13506	0
Metabolism	Lipid metabolism	Glycerolipid metabolism [PATH:ko00561]	MBOAT1_2; lysophospholipid acyltransferase 1/2 [EC:2.3.1.51 2.3.1.-]	K13517	0
Metabolism	Lipid metabolism	Glycerolipid metabolism [PATH:ko00561]	ALDH7A1; aldehyde dehydrogenase family 7 member A1 [EC:1.2.1.31 1.2.1.8 1.2.1.3]	K14085	-1.02091
Metabolism	Lipid metabolism	Glycerolipid metabolism [PATH:ko00561]	PNPLA2, ATGL; patatin-like phospholipase domain-containing protein 2 [EC:3.1.1.3]	K16816	-1.3045
Metabolism	Lipid metabolism	Glycerolipid metabolism [PATH:ko00561]	AGPAT5; lysophosphatidiate acyltransferase [EC:2.3.1.51]	K19007	1.15672
Metabolism	Carbohydrate metabolism	Glycolysis / Gluconeogenesis [PATH:ko00010]	LDH, ldh; L-lactate dehydrogenase [EC:1.1.1.27]	K00016	0
Metabolism	Carbohydrate metabolism	Glycolysis / Gluconeogenesis [PATH:ko00010]	E1.2.1.3; aldehyde dehydrogenase (NAD+) [EC:1.2.1.3]	K00128	-1.60289
Metabolism	Carbohydrate metabolism	Glycolysis / Gluconeogenesis [PATH:ko00010]	E1.2.1.5; aldehyde dehydrogenase (NAD(P)+) [EC:1.2.1.5]	K00129	-2.5922
Metabolism	Carbohydrate metabolism	Glycolysis / Gluconeogenesis [PATH:ko00010]	HK; hexokinase [EC:2.7.1.1]	K00844	1.59253
Metabolism	Carbohydrate metabolism	Glycolysis / Gluconeogenesis [PATH:ko00010]	PGK, pgk; phosphoglycerate kinase [EC:2.7.2.3]	K00927	1.48851
Metabolism	Carbohydrate metabolism	Glycolysis / Gluconeogenesis [PATH:ko00010]	G6PC; glucose-6-phosphatase [EC:3.1.3.9]	K01084	0
Metabolism	Carbohydrate metabolism	Glycolysis / Gluconeogenesis [PATH:ko00010]	E4.1.1.32, pckA, PEPCK; phosphoenolpyruvate carboxykinase (GTP) [EC:4.1.1.32]	K01596	0
Metabolism	Carbohydrate metabolism	Glycolysis / Gluconeogenesis [PATH:ko00010]	ALDO; fructose-bisphosphate aldolase, class I [EC:4.1.2.13]	K01623	2.34226
Metabolism	Carbohydrate metabolism	Glycolysis / Gluconeogenesis [PATH:ko00010]	ENO, eno; enolase [EC:4.2.1.11]	K01689	1.99677
Metabolism	Carbohydrate metabolism	Glycolysis / Gluconeogenesis [PATH:ko00010]	TPI, tpiA; triosephosphate isomerase (TIM) [EC:5.3.1.1]	K01803	1.04202
Metabolism	Carbohydrate metabolism	Glycolysis / Gluconeogenesis [PATH:ko00010]	ACSS, acs; acetyl-CoA synthetase [EC:6.2.1.1]	K01895	-1.77895
Metabolism	Carbohydrate metabolism	Glycolysis / Gluconeogenesis [PATH:ko00010]	GAPDHS; glyceraldehyde-3-phosphate dehydrogenase, spermatogenic [EC:1.2.1.12]	K10705	0
Metabolism	Carbohydrate metabolism	Glycolysis / Gluconeogenesis [PATH:ko00010]	ADH1_7; alcohol dehydrogenase 1/7 [EC:1.1.1.1]	K13951	0
Metabolism	Carbohydrate metabolism	Glycolysis / Gluconeogenesis [PATH:ko00010]	ALDH7A1; aldehyde dehydrogenase family 7 member A1 [EC:1.2.1.31 1.2.1.8 1.2.1.3]	K14085	-1.02091
Metabolism	Carbohydrate metabolism	Glycolysis / Gluconeogenesis [PATH:ko00010]	PGM2; phosphoglucomutase / phosphopentomutase [EC:5.4.2.2 5.4.2.7]	K15779	1.19022
Metabolism	Carbohydrate metabolism	Pyruvate metabolism [PATH:ko00620]	LDH, ldh; L-lactate dehydrogenase [EC:1.1.1.27]	K00016	0
Metabolism	Carbohydrate metabolism	Pyruvate metabolism [PATH:ko00620]	E1.2.1.3; aldehyde dehydrogenase (NAD+) [EC:1.2.1.3]	K00128	-1.60289
Metabolism	Carbohydrate metabolism	Pyruvate metabolism [PATH:ko00620]	E2.3.1.9, atoB; acetyl-CoA C-acetyltransferase [EC:2.3.1.9]	K00626	2.28454
Metabolism	Carbohydrate metabolism	Pyruvate metabolism [PATH:ko00620]	E4.1.1.32, pckA, PEPCK; phosphoenolpyruvate carboxykinase (GTP) [EC:4.1.1.32]	K01596	0
Metabolism	Carbohydrate metabolism	Pyruvate metabolism [PATH:ko00620]	ACSS, acs; acetyl-CoA synthetase [EC:6.2.1.1]	K01895	-1.77895
Metabolism	Carbohydrate metabolism	Pyruvate metabolism [PATH:ko00620]	PC, pyc; pyruvate carboxylase [EC:6.4.1.1]	K01958	0
Metabolism	Carbohydrate metabolism	Pyruvate metabolism [PATH:ko00620]	ALDH7A1; aldehyde dehydrogenase family 7 member A1 [EC:1.2.1.31 1.2.1.8 1.2.1.3]	K14085	-1.02091
Metabolism	Carbohydrate metabolism	Propanoate metabolism [PATH:ko00640]	LDH, ldh; L-lactate dehydrogenase [EC:1.1.1.27]	K00016	0
Metabolism	Carbohydrate metabolism	Propanoate metabolism [PATH:ko00640]	mmsA, iolA, ALDH6A1; malonate-semialdehyde dehydrogenase (acetylating) / methylmalonate-semialdehyde dehydrogenase [EC:1.2.1.18 1.2.1.27]	K00140	0
Metabolism	Carbohydrate metabolism	Propanoate metabolism [PATH:ko00640]	E2.3.1.9, atoB; acetyl-CoA C-acetyltransferase [EC:2.3.1.9]	K00626	2.28454
Metabolism	Carbohydrate metabolism	Propanoate metabolism [PATH:ko00640]	ACSS, acs; acetyl-CoA synthetase [EC:6.2.1.1]	K01895	-1.77895
Metabolism	Carbohydrate metabolism	Propanoate metabolism [PATH:ko00640]	E6.2.1.17, prpE; propionyl-CoA synthetase [EC:6.2.1.17]	K01908	-1.22387
Metabolism	Carbohydrate metabolism	Propanoate metabolism [PATH:ko00640]	PCCB, pccB; propionyl-CoA carboxylase beta chain [EC:6.4.1.3]	K01966	0
Metabolism	Carbohydrate metabolism	Propanoate metabolism [PATH:ko00640]	ABAT; 4-aminobutyrate aminotransferase / (S)-3-amino-2-methylpropionate transaminase [EC:2.6.1.19 2.6.1.22]	K13524	-1.67957
Metabolism	Amino acid metabolism	Cysteine and methionine metabolism [PATH:ko00270]	LDH, ldh; L-lactate dehydrogenase [EC:1.1.1.27]	K00016	0
Metabolism	Amino acid metabolism	Cysteine and methionine metabolism [PATH:ko00270]	CDO1; cysteine dioxygenase [EC:1.13.11.20]	K00456	0
Metabolism	Amino acid metabolism	Cysteine and methionine metabolism [PATH:ko00270]	speE, SRM; spermidine synthase [EC:2.5.1.16]	K00797	0
Metabolism	Amino acid metabolism	Cysteine and methionine metabolism [PATH:ko00270]	TST, MPST, sseA; thiosulfate/3-mercaptopyruvate sulfurtransferase [EC:2.8.1.1 2.8.1.2]	K01011	0
Metabolism	Amino acid metabolism	Cysteine and methionine metabolism [PATH:ko00270]	E4.2.1.22, CBS; cystathionine beta-synthase [EC:4.2.1.22]	K01697	-1.43062
Metabolism	Amino acid metabolism	Cysteine and methionine metabolism [PATH:ko00270]	CTH; cystathionine gamma-lyase [EC:4.4.1.1]	K01758	0
Metabolism	Amino acid metabolism	Cysteine and methionine metabolism [PATH:ko00270]	IL4I1; L-amino-acid oxidase [EC:1.4.3.2]	K03334	0
Metabolism	Amino acid metabolism	Cysteine and methionine metabolism [PATH:ko00270]	SDS, SDH, CHA1; L-serine/L-threonine ammonia-lyase [EC:4.3.1.17 4.3.1.19]	K17989	0
Metabolism	Metabolism of terpenoids and polyketides	Terpenoid backbone biosynthesis [PATH:ko00900]	HMGCR; hydroxymethylglutaryl-CoA reductase (NADPH) [EC:1.1.1.34]	K00021	0
Metabolism	Metabolism of terpenoids and polyketides	Terpenoid backbone biosynthesis [PATH:ko00900]	E2.3.1.9, atoB; acetyl-CoA C-acetyltransferase [EC:2.3.1.9]	K00626	2.28454
Metabolism	Metabolism of terpenoids and polyketides	Terpenoid backbone biosynthesis [PATH:ko00900]	GGPS1; geranylgeranyl diphosphate synthase, type III [EC:2.5.1.1 2.5.1.10 2.5.1.29]	K00804	0
Metabolism	Metabolism of terpenoids and polyketides	Terpenoid backbone biosynthesis [PATH:ko00900]	MVD, mvaD; diphosphomevalonate decarboxylase [EC:4.1.1.33]	K01597	0
Metabolism	Metabolism of terpenoids and polyketides	Terpenoid backbone biosynthesis [PATH:ko00900]	E2.3.3.10; hydroxymethylglutaryl-CoA synthase [EC:2.3.3.10]	K01641	0
Metabolism	Metabolism of terpenoids and polyketides	Terpenoid backbone biosynthesis [PATH:ko00900]	PDSS1; decaprenyl-diphosphate synthase subunit 1 [EC:2.5.1.91]	K12504	0
Metabolism	Overview	Carbon metabolism [PATH:ko01200]	G6PD, zwf; glucose-6-phosphate 1-dehydrogenase [EC:1.1.1.49]	K00036	0
Metabolism	Overview	Carbon metabolism [PATH:ko01200]	serA, PHGDH; D-3-phosphoglycerate dehydrogenase [EC:1.1.1.95]	K00058	-1.08017
Metabolism	Overview	Carbon metabolism [PATH:ko01200]	mmsA, iolA, ALDH6A1; malonate-semialdehyde dehydrogenase (acetylating) / methylmalonate-semialdehyde dehydrogenase [EC:1.2.1.18 1.2.1.27]	K00140	0
Metabolism	Overview	Carbon metabolism [PATH:ko01200]	metF, MTHFR; methylenetetrahydrofolate reductase (NADPH) [EC:1.5.1.20]	K00297	0
Metabolism	Overview	Carbon metabolism [PATH:ko01200]	E2.2.1.1, tktA, tktB; transketolase [EC:2.2.1.1]	K00615	-1.05123
Metabolism	Overview	Carbon metabolism [PATH:ko01200]	E2.3.1.9, atoB; acetyl-CoA C-acetyltransferase [EC:2.3.1.9]	K00626	2.28454
Metabolism	Overview	Carbon metabolism [PATH:ko01200]	serC, PSAT1; phosphoserine aminotransferase [EC:2.6.1.52]	K00831	-1.16011
Metabolism	Overview	Carbon metabolism [PATH:ko01200]	HK; hexokinase [EC:2.7.1.1]	K00844	1.59253
Metabolism	Overview	Carbon metabolism [PATH:ko01200]	E2.7.1.29, DAK1, DAK2; dihydroxyacetone kinase [EC:2.7.1.29]	K00863	0
Metabolism	Overview	Carbon metabolism [PATH:ko01200]	PGK, pgk; phosphoglycerate kinase [EC:2.7.2.3]	K00927	1.48851
Metabolism	Overview	Carbon metabolism [PATH:ko01200]	ALDO; fructose-bisphosphate aldolase, class I [EC:4.1.2.13]	K01623	2.34226
Metabolism	Overview	Carbon metabolism [PATH:ko01200]	ACO, acnA; aconitate hydratase [EC:4.2.1.3]	K01681	0
Metabolism	Overview	Carbon metabolism [PATH:ko01200]	ENO, eno; enolase [EC:4.2.1.11]	K01689	1.99677
Metabolism	Overview	Carbon metabolism [PATH:ko01200]	TPI, tpiA; triosephosphate isomerase (TIM) [EC:5.3.1.1]	K01803	1.04202
Metabolism	Overview	Carbon metabolism [PATH:ko01200]	ACSS, acs; acetyl-CoA synthetase [EC:6.2.1.1]	K01895	-1.77895
Metabolism	Overview	Carbon metabolism [PATH:ko01200]	CPS1; carbamoyl-phosphate synthase (ammonia) [EC:6.3.4.16]	K01948	0
Metabolism	Overview	Carbon metabolism [PATH:ko01200]	PC, pyc; pyruvate carboxylase [EC:6.4.1.1]	K01958	0
Metabolism	Overview	Carbon metabolism [PATH:ko01200]	PCCB, pccB; propionyl-CoA carboxylase beta chain [EC:6.4.1.3]	K01966	0
Metabolism	Overview	Carbon metabolism [PATH:ko01200]	SDS, SDH, CHA1; L-serine/L-threonine ammonia-lyase [EC:4.3.1.17 4.3.1.19]	K17989	0
Metabolism	Carbohydrate metabolism	Pentose phosphate pathway [PATH:ko00030]	G6PD, zwf; glucose-6-phosphate 1-dehydrogenase [EC:1.1.1.49]	K00036	0
Metabolism	Carbohydrate metabolism	Pentose phosphate pathway [PATH:ko00030]	E2.2.1.1, tktA, tktB; transketolase [EC:2.2.1.1]	K00615	-1.05123
Metabolism	Carbohydrate metabolism	Pentose phosphate pathway [PATH:ko00030]	ALDO; fructose-bisphosphate aldolase, class I [EC:4.1.2.13]	K01623	2.34226
Metabolism	Carbohydrate metabolism	Pentose phosphate pathway [PATH:ko00030]	PGM2; phosphoglucomutase / phosphopentomutase [EC:5.4.2.2 5.4.2.7]	K15779	1.19022
Metabolism	Metabolism of other amino acids	Glutathione metabolism [PATH:ko00480]	G6PD, zwf; glucose-6-phosphate 1-dehydrogenase [EC:1.1.1.49]	K00036	0
Metabolism	Metabolism of other amino acids	Glutathione metabolism [PATH:ko00480]	GSR, gor; glutathione reductase (NADPH) [EC:1.8.1.7]	K00383	0
Metabolism	Metabolism of other amino acids	Glutathione metabolism [PATH:ko00480]	E1.11.1.9; glutathione peroxidase [EC:1.11.1.9]	K00432	-1.63041
Metabolism	Metabolism of other amino acids	Glutathione metabolism [PATH:ko00480]	speE, SRM; spermidine synthase [EC:2.5.1.16]	K00797	0
Metabolism	Metabolism of other amino acids	Glutathione metabolism [PATH:ko00480]	GST, gst; glutathione S-transferase [EC:2.5.1.18]	K00799	-1.37754
Metabolism	Metabolism of other amino acids	Glutathione metabolism [PATH:ko00480]	E4.1.1.17, ODC1, speC, speF; ornithine decarboxylase [EC:4.1.1.17]	K01581	0
Metabolism	Metabolism of other amino acids	Glutathione metabolism [PATH:ko00480]	GPX4; phospholipid-hydroperoxide glutathione peroxidase [EC:1.11.1.12]	K05361	-1.47143
Metabolism	Metabolism of other amino acids	Glutathione metabolism [PATH:ko00480]	RRM1; ribonucleoside-diphosphate reductase subunit M1 [EC:1.17.4.1]	K10807	1.01528
Metabolism	Metabolism of other amino acids	Glutathione metabolism [PATH:ko00480]	RRM2; ribonucleoside-diphosphate reductase subunit M2 [EC:1.17.4.1]	K10808	1.23103
Metabolism	Metabolism of other amino acids	Glutathione metabolism [PATH:ko00480]	ANPEP; aminopeptidase N [EC:3.4.11.2]	K11140	1.18166
Metabolism	Metabolism of other amino acids	Glutathione metabolism [PATH:ko00480]	LAP3; cytosol aminopeptidase [EC:3.4.11.1 3.4.11.5]	K11142	0
Metabolism	Metabolism of other amino acids	Glutathione metabolism [PATH:ko00480]	GCLC; glutamate--cysteine ligase catalytic subunit [EC:6.3.2.2]	K11204	1.0466
Metabolism	Metabolism of other amino acids	Glutathione metabolism [PATH:ko00480]	GSTK1; glutathione S-transferase kappa 1 [EC:2.5.1.18]	K13299	0
Metabolism	Lipid metabolism	Steroid hormone biosynthesis [PATH:ko00140]	HSD17B1; 17beta-estradiol 17-dehydrogenase [EC:1.1.1.62]	K00044	0
Metabolism	Lipid metabolism	Steroid hormone biosynthesis [PATH:ko00140]	AKR1C3; aldo-keto reductase family 1 member C3 [EC:1.1.1.64 1.1.1.188 1.1.1.213]	K04119	0
Metabolism	Lipid metabolism	Steroid hormone biosynthesis [PATH:ko00140]	HSD17B2; 17beta-estradiol 17-dehydrogenase / 3alpha(17beta)-hydroxysteroid dehydrogenase (NAD+) [EC:1.1.1.62 1.1.1.239]	K13368	0
Metabolism	Lipid metabolism	Steroid hormone biosynthesis [PATH:ko00140]	HSD11B1; corticosteroid 11-beta-dehydrogenase isozyme 1 [EC:1.1.1.146]	K15680	0
Metabolism	Overview	Biosynthesis of amino acids [PATH:ko01230]	serA, PHGDH; D-3-phosphoglycerate dehydrogenase [EC:1.1.1.95]	K00058	-1.08017
Metabolism	Overview	Biosynthesis of amino acids [PATH:ko01230]	proC; pyrroline-5-carboxylate reductase [EC:1.5.1.2]	K00286	0
Metabolism	Overview	Biosynthesis of amino acids [PATH:ko01230]	E2.2.1.1, tktA, tktB; transketolase [EC:2.2.1.1]	K00615	-1.05123
Metabolism	Overview	Biosynthesis of amino acids [PATH:ko01230]	E2.6.1.42, ilvE; branched-chain amino acid aminotransferase [EC:2.6.1.42]	K00826	0
Metabolism	Overview	Biosynthesis of amino acids [PATH:ko01230]	serC, PSAT1; phosphoserine aminotransferase [EC:2.6.1.52]	K00831	-1.16011
Metabolism	Overview	Biosynthesis of amino acids [PATH:ko01230]	PGK, pgk; phosphoglycerate kinase [EC:2.7.2.3]	K00927	1.48851
Metabolism	Overview	Biosynthesis of amino acids [PATH:ko01230]	E3.5.3.1, rocF, arg; arginase [EC:3.5.3.1]	K01476	0
Metabolism	Overview	Biosynthesis of amino acids [PATH:ko01230]	ALDO; fructose-bisphosphate aldolase, class I [EC:4.1.2.13]	K01623	2.34226
Metabolism	Overview	Biosynthesis of amino acids [PATH:ko01230]	ACO, acnA; aconitate hydratase [EC:4.2.1.3]	K01681	0
Metabolism	Overview	Biosynthesis of amino acids [PATH:ko01230]	ENO, eno; enolase [EC:4.2.1.11]	K01689	1.99677
Metabolism	Overview	Biosynthesis of amino acids [PATH:ko01230]	E4.2.1.22, CBS; cystathionine beta-synthase [EC:4.2.1.22]	K01697	-1.43062
Metabolism	Overview	Biosynthesis of amino acids [PATH:ko01230]	argH, ASL; argininosuccinate lyase [EC:4.3.2.1]	K01755	0
Metabolism	Overview	Biosynthesis of amino acids [PATH:ko01230]	CTH; cystathionine gamma-lyase [EC:4.4.1.1]	K01758	0
Metabolism	Overview	Biosynthesis of amino acids [PATH:ko01230]	TPI, tpiA; triosephosphate isomerase (TIM) [EC:5.3.1.1]	K01803	1.04202
Metabolism	Overview	Biosynthesis of amino acids [PATH:ko01230]	argG, ASS1; argininosuccinate synthase [EC:6.3.4.5]	K01940	-2.14753
Metabolism	Overview	Biosynthesis of amino acids [PATH:ko01230]	CPS1; carbamoyl-phosphate synthase (ammonia) [EC:6.3.4.16]	K01948	0
Metabolism	Overview	Biosynthesis of amino acids [PATH:ko01230]	PC, pyc; pyruvate carboxylase [EC:6.4.1.1]	K01958	0
Metabolism	Overview	Biosynthesis of amino acids [PATH:ko01230]	ALDH7A1; aldehyde dehydrogenase family 7 member A1 [EC:1.2.1.31 1.2.1.8 1.2.1.3]	K14085	-1.02091
Metabolism	Overview	Biosynthesis of amino acids [PATH:ko01230]	ACY1; aminoacylase [EC:3.5.1.14]	K14677	0
Metabolism	Overview	Biosynthesis of amino acids [PATH:ko01230]	SDS, SDH, CHA1; L-serine/L-threonine ammonia-lyase [EC:4.3.1.17 4.3.1.19]	K17989	0
Metabolism	Energy metabolism	Methane metabolism [PATH:ko00680]	serA, PHGDH; D-3-phosphoglycerate dehydrogenase [EC:1.1.1.95]	K00058	-1.08017
Metabolism	Energy metabolism	Methane metabolism [PATH:ko00680]	serC, PSAT1; phosphoserine aminotransferase [EC:2.6.1.52]	K00831	-1.16011
Metabolism	Energy metabolism	Methane metabolism [PATH:ko00680]	E2.7.1.29, DAK1, DAK2; dihydroxyacetone kinase [EC:2.7.1.29]	K00863	0
Metabolism	Energy metabolism	Methane metabolism [PATH:ko00680]	ALDO; fructose-bisphosphate aldolase, class I [EC:4.1.2.13]	K01623	2.34226
Metabolism	Energy metabolism	Methane metabolism [PATH:ko00680]	ENO, eno; enolase [EC:4.2.1.11]	K01689	1.99677
Metabolism	Energy metabolism	Methane metabolism [PATH:ko00680]	ACSS, acs; acetyl-CoA synthetase [EC:6.2.1.1]	K01895	-1.77895
Metabolism	Amino acid metabolism	Glycine, serine and threonine metabolism [PATH:ko00260]	serA, PHGDH; D-3-phosphoglycerate dehydrogenase [EC:1.1.1.95]	K00058	-1.08017
Metabolism	Amino acid metabolism	Glycine, serine and threonine metabolism [PATH:ko00260]	DMGDH; dimethylglycine dehydrogenase [EC:1.5.8.4]	K00315	0
Metabolism	Amino acid metabolism	Glycine, serine and threonine metabolism [PATH:ko00260]	GAMT; guanidinoacetate N-methyltransferase [EC:2.1.1.2]	K00542	-1.25595
Metabolism	Amino acid metabolism	Glycine, serine and threonine metabolism [PATH:ko00260]	kbl, GCAT; glycine C-acetyltransferase [EC:2.3.1.29]	K00639	0
Metabolism	Amino acid metabolism	Glycine, serine and threonine metabolism [PATH:ko00260]	serC, PSAT1; phosphoserine aminotransferase [EC:2.6.1.52]	K00831	-1.16011
Metabolism	Amino acid metabolism	Glycine, serine and threonine metabolism [PATH:ko00260]	E4.2.1.22, CBS; cystathionine beta-synthase [EC:4.2.1.22]	K01697	-1.43062
Metabolism	Amino acid metabolism	Glycine, serine and threonine metabolism [PATH:ko00260]	CTH; cystathionine gamma-lyase [EC:4.4.1.1]	K01758	0
Metabolism	Amino acid metabolism	Glycine, serine and threonine metabolism [PATH:ko00260]	ALDH7A1; aldehyde dehydrogenase family 7 member A1 [EC:1.2.1.31 1.2.1.8 1.2.1.3]	K14085	-1.02091
Metabolism	Amino acid metabolism	Glycine, serine and threonine metabolism [PATH:ko00260]	SDS, SDH, CHA1; L-serine/L-threonine ammonia-lyase [EC:4.3.1.17 4.3.1.19]	K17989	0
Metabolism	Lipid metabolism	Arachidonic acid metabolism [PATH:ko00590]	CBR3; carbonyl reductase 3 [EC:1.1.1.184]	K00084	0
Metabolism	Lipid metabolism	Arachidonic acid metabolism [PATH:ko00590]	E1.11.1.9; glutathione peroxidase [EC:1.11.1.9]	K00432	-1.63041
Metabolism	Lipid metabolism	Arachidonic acid metabolism [PATH:ko00590]	PTGS1, COX1; prostaglandin-endoperoxide synthase 1 [EC:1.14.99.1]	K00509	0
Metabolism	Lipid metabolism	Arachidonic acid metabolism [PATH:ko00590]	PLA2G, SPLA2; secretory phospholipase A2 [EC:3.1.1.4]	K01047	-3.06827
Metabolism	Lipid metabolism	Arachidonic acid metabolism [PATH:ko00590]	E5.3.99.2, PTGDS; prostaglandin-H2 D-isomerase [EC:5.3.99.2]	K01830	-3.26136
Metabolism	Lipid metabolism	Arachidonic acid metabolism [PATH:ko00590]	PTGIS, CYP8A; prostacyclin synthase [EC:5.3.99.4]	K01831	-1.74254
Metabolism	Lipid metabolism	Arachidonic acid metabolism [PATH:ko00590]	AKR1C3; aldo-keto reductase family 1 member C3 [EC:1.1.1.64 1.1.1.188 1.1.1.213]	K04119	0
Metabolism	Lipid metabolism	Arachidonic acid metabolism [PATH:ko00590]	PTGES2; microsomal prostaglandin-E synthase 2 [EC:5.3.99.3]	K05309	0
Metabolism	Lipid metabolism	Arachidonic acid metabolism [PATH:ko00590]	PTGS2, COX2; prostaglandin-endoperoxide synthase 2 [EC:1.14.99.1]	K11987	2.44
Metabolism	Lipid metabolism	Arachidonic acid metabolism [PATH:ko00590]	PLB1, PLB; phospholipase B1, membrane-associated [EC:3.1.1.4 3.1.1.5]	K14621	0
Metabolism	Lipid metabolism	Arachidonic acid metabolism [PATH:ko00590]	PTGES; microsomal prostaglandin-E synthase 1 [EC:5.3.99.3]	K15729	0
Metabolism	Lipid metabolism	Arachidonic acid metabolism [PATH:ko00590]	PLA2G4, CPLA2; cytosolic phospholipase A2 [EC:3.1.1.4]	K16342	0
Metabolism	Lipid metabolism	Arachidonic acid metabolism [PATH:ko00590]	PLA2G6, IPLA2; calcium-independent phospholipase A2 [EC:3.1.1.4]	K16343	-1.64391
Metabolism	Xenobiotics biodegradation and metabolism	Metabolism of xenobiotics by cytochrome P450 [PATH:ko00980]	CBR3; carbonyl reductase 3 [EC:1.1.1.184]	K00084	0
Metabolism	Xenobiotics biodegradation and metabolism	Metabolism of xenobiotics by cytochrome P450 [PATH:ko00980]	E1.2.1.5; aldehyde dehydrogenase (NAD(P)+) [EC:1.2.1.5]	K00129	-2.5922
Metabolism	Xenobiotics biodegradation and metabolism	Metabolism of xenobiotics by cytochrome P450 [PATH:ko00980]	E1.3.1.20; trans-1,2-dihydrobenzene-1,2-diol dehydrogenase [EC:1.3.1.20]	K00212	1.73978
Metabolism	Xenobiotics biodegradation and metabolism	Metabolism of xenobiotics by cytochrome P450 [PATH:ko00980]	GST, gst; glutathione S-transferase [EC:2.5.1.18]	K00799	-1.37754
Metabolism	Xenobiotics biodegradation and metabolism	Metabolism of xenobiotics by cytochrome P450 [PATH:ko00980]	EPHX1; microsomal epoxide hydrolase [EC:3.3.2.9]	K01253	-1.31224
Metabolism	Xenobiotics biodegradation and metabolism	Metabolism of xenobiotics by cytochrome P450 [PATH:ko00980]	GSTK1; glutathione S-transferase kappa 1 [EC:2.5.1.18]	K13299	0
Metabolism	Xenobiotics biodegradation and metabolism	Metabolism of xenobiotics by cytochrome P450 [PATH:ko00980]	ADH1_7; alcohol dehydrogenase 1/7 [EC:1.1.1.1]	K13951	0
Metabolism	Xenobiotics biodegradation and metabolism	Metabolism of xenobiotics by cytochrome P450 [PATH:ko00980]	HSD11B1; corticosteroid 11-beta-dehydrogenase isozyme 1 [EC:1.1.1.146]	K15680	0
Metabolism	Nucleotide metabolism	Purine metabolism [PATH:ko00230]	XDH; xanthine dehydrogenase/oxidase [EC:1.17.1.4 1.17.3.2]	K00106	3.8457
Metabolism	Nucleotide metabolism	Purine metabolism [PATH:ko00230]	E1.7.1.7, guaC; GMP reductase [EC:1.7.1.7]	K00364	-1.9444
Metabolism	Nucleotide metabolism	Purine metabolism [PATH:ko00230]	APRT, apt; adenine phosphoribosyltransferase [EC:2.4.2.7]	K00759	0
Metabolism	Nucleotide metabolism	Purine metabolism [PATH:ko00230]	DCK; deoxycitidine kinase [EC:2.7.1.74]	K00893	1.09687
Metabolism	Nucleotide metabolism	Purine metabolism [PATH:ko00230]	adk, AK; adenylate kinase [EC:2.7.4.3]	K00939	3.87913
Metabolism	Nucleotide metabolism	Purine metabolism [PATH:ko00230]	ndk, NME; nucleoside-diphosphate kinase [EC:2.7.4.6]	K00940	0
Metabolism	Nucleotide metabolism	Purine metabolism [PATH:ko00230]	E2.7.4.8, gmk; guanylate kinase [EC:2.7.4.8]	K00942	0
Metabolism	Nucleotide metabolism	Purine metabolism [PATH:ko00230]	pnp, PNPT1; polyribonucleotide nucleotidyltransferase [EC:2.7.7.8]	K00962	0
Metabolism	Nucleotide metabolism	Purine metabolism [PATH:ko00230]	E3.1.3.5; 5'-nucleotidase [EC:3.1.3.5]	K01081	1.21545
Metabolism	Nucleotide metabolism	Purine metabolism [PATH:ko00230]	AMPD; AMP deaminase [EC:3.5.4.6]	K01490	3.69377
Metabolism	Nucleotide metabolism	Purine metabolism [PATH:ko00230]	FHIT; bis(5'-adenosyl)-triphosphatase [EC:3.6.1.29]	K01522	0
Metabolism	Nucleotide metabolism	Purine metabolism [PATH:ko00230]	purL, PFAS; phosphoribosylformylglycinamidine synthase [EC:6.3.5.3]	K01952	0
Metabolism	Nucleotide metabolism	Purine metabolism [PATH:ko00230]	POLE2; DNA polymerase epsilon subunit 2 [EC:2.7.7.7]	K02325	1.31565
Metabolism	Nucleotide metabolism	Purine metabolism [PATH:ko00230]	POLD1; DNA polymerase delta subunit 1 [EC:2.7.7.7]	K02327	0
Metabolism	Nucleotide metabolism	Purine metabolism [PATH:ko00230]	POLD2; DNA polymerase delta subunit 2	K02328	0
Metabolism	Nucleotide metabolism	Purine metabolism [PATH:ko00230]	RPA1, POLR1A; DNA-directed RNA polymerase I subunit RPA1 [EC:2.7.7.6]	K02999	0
Metabolism	Nucleotide metabolism	Purine metabolism [PATH:ko00230]	RPB1, POLR2A; DNA-directed RNA polymerase II subunit RPB1 [EC:2.7.7.6]	K03006	-4.25372
Metabolism	Nucleotide metabolism	Purine metabolism [PATH:ko00230]	RPB10, POLR2L; DNA-directed RNA polymerases I, II, and III subunit RPABC5	K03007	0
Metabolism	Nucleotide metabolism	Purine metabolism [PATH:ko00230]	RPC8, POLR3H; DNA-directed RNA polymerase III subunit RPC8	K03022	0
Metabolism	Nucleotide metabolism	Purine metabolism [PATH:ko00230]	punA; purine-nucleoside phosphorylase [EC:2.4.2.1]	K03783	2.04824
Metabolism	Nucleotide metabolism	Purine metabolism [PATH:ko00230]	ADCY7; adenylate cyclase 7 [EC:4.6.1.1]	K08047	1.22347
Metabolism	Nucleotide metabolism	Purine metabolism [PATH:ko00230]	RRM1; ribonucleoside-diphosphate reductase subunit M1 [EC:1.17.4.1]	K10807	1.01528
Metabolism	Nucleotide metabolism	Purine metabolism [PATH:ko00230]	RRM2; ribonucleoside-diphosphate reductase subunit M2 [EC:1.17.4.1]	K10808	1.23103
Metabolism	Nucleotide metabolism	Purine metabolism [PATH:ko00230]	GUCY1A; guanylate cyclase soluble subunit alpha [EC:4.6.1.2]	K12318	0
Metabolism	Nucleotide metabolism	Purine metabolism [PATH:ko00230]	PDE4; cAMP-specific phosphodiesterase 4 [EC:3.1.4.53]	K13293	0
Metabolism	Nucleotide metabolism	Purine metabolism [PATH:ko00230]	PDE11; dual 3',5'-cyclic-AMP and -GMP phosphodiesterase 11 [EC:3.1.4.17 3.1.4.35]	K13298	2.09718
Metabolism	Nucleotide metabolism	Purine metabolism [PATH:ko00230]	PDE1; calcium/calmodulin-dependent 3',5'-cyclic nucleotide phosphodiesterase [EC:3.1.4.17]	K13755	0
Metabolism	Nucleotide metabolism	Purine metabolism [PATH:ko00230]	PAPSS; 3'-phosphoadenosine 5'-phosphosulfate synthase [EC:2.7.7.4 2.7.1.25]	K13811	0
Metabolism	Nucleotide metabolism	Purine metabolism [PATH:ko00230]	PGM2; phosphoglucomutase / phosphopentomutase [EC:5.4.2.2 5.4.2.7]	K15779	1.19022
Metabolism	Nucleotide metabolism	Purine metabolism [PATH:ko00230]	ENPP4; ectonucleotide pyrophosphatase/phosphodiesterase family member 4 [EC:3.6.1.29]	K18424	0
Metabolism	Nucleotide metabolism	Purine metabolism [PATH:ko00230]	PDE8; high affinity cAMP-specific and IBMX-insensitive 3',5'-cyclic phosphodiesterase 8 [EC:3.1.4.53]	K18437	0
Metabolism	Biosynthesis of other secondary metabolites	Caffeine metabolism [PATH:ko00232]	XDH; xanthine dehydrogenase/oxidase [EC:1.17.1.4 1.17.3.2]	K00106	3.8457
Metabolism	Xenobiotics biodegradation and metabolism	Drug metabolism - other enzymes [PATH:ko00983]	XDH; xanthine dehydrogenase/oxidase [EC:1.17.1.4 1.17.3.2]	K00106	3.8457
Metabolism	Xenobiotics biodegradation and metabolism	Drug metabolism - other enzymes [PATH:ko00983]	TPMT, tpmT; thiopurine S-methyltransferase [EC:2.1.1.67]	K00569	0
Metabolism	Xenobiotics biodegradation and metabolism	Drug metabolism - other enzymes [PATH:ko00983]	deoA, TYMP; thymidine phosphorylase [EC:2.4.2.4]	K00758	0
Metabolism	Xenobiotics biodegradation and metabolism	Drug metabolism - other enzymes [PATH:ko00983]	cdd, CDA; cytidine deaminase [EC:3.5.4.5]	K01489	0
Metabolism	Carbohydrate metabolism	Ascorbate and aldarate metabolism [PATH:ko00053]	E1.2.1.3; aldehyde dehydrogenase (NAD+) [EC:1.2.1.3]	K00128	-1.60289
Metabolism	Carbohydrate metabolism	Ascorbate and aldarate metabolism [PATH:ko00053]	ALDH7A1; aldehyde dehydrogenase family 7 member A1 [EC:1.2.1.31 1.2.1.8 1.2.1.3]	K14085	-1.02091
Metabolism	Lipid metabolism	Fatty acid degradation [PATH:ko00071]	E1.2.1.3; aldehyde dehydrogenase (NAD+) [EC:1.2.1.3]	K00128	-1.60289
Metabolism	Lipid metabolism	Fatty acid degradation [PATH:ko00071]	E2.3.1.9, atoB; acetyl-CoA C-acetyltransferase [EC:2.3.1.9]	K00626	2.28454
Metabolism	Lipid metabolism	Fatty acid degradation [PATH:ko00071]	ACSL, fadD; long-chain acyl-CoA synthetase [EC:6.2.1.3]	K01897	0
Metabolism	Lipid metabolism	Fatty acid degradation [PATH:ko00071]	CPT1A; carnitine O-palmitoyltransferase 1, liver isoform [EC:2.3.1.21]	K08765	0
Metabolism	Lipid metabolism	Fatty acid degradation [PATH:ko00071]	ADH1_7; alcohol dehydrogenase 1/7 [EC:1.1.1.1]	K13951	0
Metabolism	Lipid metabolism	Fatty acid degradation [PATH:ko00071]	ALDH7A1; aldehyde dehydrogenase family 7 member A1 [EC:1.2.1.31 1.2.1.8 1.2.1.3]	K14085	-1.02091
Metabolism	Lipid metabolism	Fatty acid degradation [PATH:ko00071]	ACSBG; long-chain-fatty-acid--CoA ligase ACSBG [EC:6.2.1.3]	K15013	0
Metabolism	Lipid metabolism	Fatty acid degradation [PATH:ko00071]	ACOT7; acyl-coenzyme A thioesterase 7 [EC:3.1.2.2]	K17360	0
Metabolism	Amino acid metabolism	Valine, leucine and isoleucine degradation [PATH:ko00280]	E1.2.1.3; aldehyde dehydrogenase (NAD+) [EC:1.2.1.3]	K00128	-1.60289
Metabolism	Amino acid metabolism	Valine, leucine and isoleucine degradation [PATH:ko00280]	mmsA, iolA, ALDH6A1; malonate-semialdehyde dehydrogenase (acetylating) / methylmalonate-semialdehyde dehydrogenase [EC:1.2.1.18 1.2.1.27]	K00140	0
Metabolism	Amino acid metabolism	Valine, leucine and isoleucine degradation [PATH:ko00280]	AOX; aldehyde oxidase [EC:1.2.3.1]	K00157	0
Metabolism	Amino acid metabolism	Valine, leucine and isoleucine degradation [PATH:ko00280]	E2.3.1.9, atoB; acetyl-CoA C-acetyltransferase [EC:2.3.1.9]	K00626	2.28454
Metabolism	Amino acid metabolism	Valine, leucine and isoleucine degradation [PATH:ko00280]	E2.6.1.42, ilvE; branched-chain amino acid aminotransferase [EC:2.6.1.42]	K00826	0
Metabolism	Amino acid metabolism	Valine, leucine and isoleucine degradation [PATH:ko00280]	OXCT; 3-oxoacid CoA-transferase [EC:2.8.3.5]	K01027	0
Metabolism	Amino acid metabolism	Valine, leucine and isoleucine degradation [PATH:ko00280]	E2.3.3.10; hydroxymethylglutaryl-CoA synthase [EC:2.3.3.10]	K01641	0
Metabolism	Amino acid metabolism	Valine, leucine and isoleucine degradation [PATH:ko00280]	PCCB, pccB; propionyl-CoA carboxylase beta chain [EC:6.4.1.3]	K01966	0
Metabolism	Amino acid metabolism	Valine, leucine and isoleucine degradation [PATH:ko00280]	IL4I1; L-amino-acid oxidase [EC:1.4.3.2]	K03334	0
Metabolism	Amino acid metabolism	Valine, leucine and isoleucine degradation [PATH:ko00280]	AUH; methylglutaconyl-CoA hydratase [EC:4.2.1.18]	K05607	0
Metabolism	Amino acid metabolism	Valine, leucine and isoleucine degradation [PATH:ko00280]	HSD17B10; 3-hydroxyacyl-CoA dehydrogenase / 3-hydroxy-2-methylbutyryl-CoA dehydrogenase [EC:1.1.1.35 1.1.1.178]	K08683	0
Metabolism	Amino acid metabolism	Valine, leucine and isoleucine degradation [PATH:ko00280]	ABAT; 4-aminobutyrate aminotransferase / (S)-3-amino-2-methylpropionate transaminase [EC:2.6.1.19 2.6.1.22]	K13524	-1.67957
Metabolism	Amino acid metabolism	Valine, leucine and isoleucine degradation [PATH:ko00280]	ALDH7A1; aldehyde dehydrogenase family 7 member A1 [EC:1.2.1.31 1.2.1.8 1.2.1.3]	K14085	-1.02091
Metabolism	Amino acid metabolism	Lysine degradation [PATH:ko00310]	E1.2.1.3; aldehyde dehydrogenase (NAD+) [EC:1.2.1.3]	K00128	-1.60289
Metabolism	Amino acid metabolism	Lysine degradation [PATH:ko00310]	E2.3.1.9, atoB; acetyl-CoA C-acetyltransferase [EC:2.3.1.9]	K00626	2.28454
Metabolism	Amino acid metabolism	Lysine degradation [PATH:ko00310]	PLOD2; procollagen-lysine,2-oxoglutarate 5-dioxygenase 2 [EC:1.14.11.4]	K13645	2.15511
Metabolism	Amino acid metabolism	Lysine degradation [PATH:ko00310]	ALDH7A1; aldehyde dehydrogenase family 7 member A1 [EC:1.2.1.31 1.2.1.8 1.2.1.3]	K14085	-1.02091
Metabolism	Amino acid metabolism	Lysine degradation [PATH:ko00310]	AASS; alpha-aminoadipic semialdehyde synthase [EC:1.5.1.8 1.5.1.9]	K14157	0
Metabolism	Amino acid metabolism	Arginine and proline metabolism [PATH:ko00330]	E1.2.1.3; aldehyde dehydrogenase (NAD+) [EC:1.2.1.3]	K00128	-1.60289
Metabolism	Amino acid metabolism	Arginine and proline metabolism [PATH:ko00330]	proC; pyrroline-5-carboxylate reductase [EC:1.5.1.2]	K00286	0
Metabolism	Amino acid metabolism	Arginine and proline metabolism [PATH:ko00330]	E1.14.11.2; prolyl 4-hydroxylase [EC:1.14.11.2]	K00472	0
Metabolism	Amino acid metabolism	Arginine and proline metabolism [PATH:ko00330]	GAMT; guanidinoacetate N-methyltransferase [EC:2.1.1.2]	K00542	-1.25595
Metabolism	Amino acid metabolism	Arginine and proline metabolism [PATH:ko00330]	speG; diamine N-acetyltransferase [EC:2.3.1.57]	K00657	1.68646
Metabolism	Amino acid metabolism	Arginine and proline metabolism [PATH:ko00330]	speE, SRM; spermidine synthase [EC:2.5.1.16]	K00797	0
Metabolism	Amino acid metabolism	Arginine and proline metabolism [PATH:ko00330]	E3.5.3.1, rocF, arg; arginase [EC:3.5.3.1]	K01476	0
Metabolism	Amino acid metabolism	Arginine and proline metabolism [PATH:ko00330]	E4.1.1.17, ODC1, speC, speF; ornithine decarboxylase [EC:4.1.1.17]	K01581	0
Metabolism	Amino acid metabolism	Arginine and proline metabolism [PATH:ko00330]	E4.1.1.19; arginine decarboxylase [EC:4.1.1.19]	K01583	0
Metabolism	Amino acid metabolism	Arginine and proline metabolism [PATH:ko00330]	LAP3; cytosol aminopeptidase [EC:3.4.11.1 3.4.11.5]	K11142	0
Metabolism	Amino acid metabolism	Arginine and proline metabolism [PATH:ko00330]	SMOX, PAO5; spermine oxidase [EC:1.5.3.16 1.5.3.-]	K12259	0
Metabolism	Amino acid metabolism	Arginine and proline metabolism [PATH:ko00330]	ALDH7A1; aldehyde dehydrogenase family 7 member A1 [EC:1.2.1.31 1.2.1.8 1.2.1.3]	K14085	-1.02091
Metabolism	Amino acid metabolism	Histidine metabolism [PATH:ko00340]	E1.2.1.3; aldehyde dehydrogenase (NAD+) [EC:1.2.1.3]	K00128	-1.60289
Metabolism	Amino acid metabolism	Histidine metabolism [PATH:ko00340]	E1.2.1.5; aldehyde dehydrogenase (NAD(P)+) [EC:1.2.1.5]	K00129	-2.5922
Metabolism	Amino acid metabolism	Histidine metabolism [PATH:ko00340]	HNMT; histamine N-methyltransferase [EC:2.1.1.8]	K00546	-1.33736
Metabolism	Amino acid metabolism	Histidine metabolism [PATH:ko00340]	ALDH7A1; aldehyde dehydrogenase family 7 member A1 [EC:1.2.1.31 1.2.1.8 1.2.1.3]	K14085	-1.02091
Metabolism	Amino acid metabolism	Tryptophan metabolism [PATH:ko00380]	E1.2.1.3; aldehyde dehydrogenase (NAD+) [EC:1.2.1.3]	K00128	-1.60289
Metabolism	Amino acid metabolism	Tryptophan metabolism [PATH:ko00380]	AOX; aldehyde oxidase [EC:1.2.3.1]	K00157	0
Metabolism	Amino acid metabolism	Tryptophan metabolism [PATH:ko00380]	INDO; indoleamine 2,3-dioxygenase [EC:1.13.11.52]	K00463	0
Metabolism	Amino acid metabolism	Tryptophan metabolism [PATH:ko00380]	INMT, TEMT; methyltransferase [EC:2.1.1.49 2.1.1.96]	K00562	-3.04826
Metabolism	Amino acid metabolism	Tryptophan metabolism [PATH:ko00380]	E2.3.1.9, atoB; acetyl-CoA C-acetyltransferase [EC:2.3.1.9]	K00626	2.28454
Metabolism	Amino acid metabolism	Tryptophan metabolism [PATH:ko00380]	CCBL; kynurenine---oxoglutarate transaminase / cysteine-S-conjugate beta-lyase / glutamine---phenylpyruvate transaminase [EC:2.6.1.7 4.4.1.13 2.6.1.64]	K00816	0
Metabolism	Amino acid metabolism	Tryptophan metabolism [PATH:ko00380]	KYNU, kynU; kynureninase [EC:3.7.1.3]	K01556	0
Metabolism	Amino acid metabolism	Tryptophan metabolism [PATH:ko00380]	IL4I1; L-amino-acid oxidase [EC:1.4.3.2]	K03334	0
Metabolism	Amino acid metabolism	Tryptophan metabolism [PATH:ko00380]	ALDH7A1; aldehyde dehydrogenase family 7 member A1 [EC:1.2.1.31 1.2.1.8 1.2.1.3]	K14085	-1.02091
Metabolism	Metabolism of other amino acids	beta-Alanine metabolism [PATH:ko00410]	E1.2.1.3; aldehyde dehydrogenase (NAD+) [EC:1.2.1.3]	K00128	-1.60289
Metabolism	Metabolism of other amino acids	beta-Alanine metabolism [PATH:ko00410]	E1.2.1.5; aldehyde dehydrogenase (NAD(P)+) [EC:1.2.1.5]	K00129	-2.5922
Metabolism	Metabolism of other amino acids	beta-Alanine metabolism [PATH:ko00410]	mmsA, iolA, ALDH6A1; malonate-semialdehyde dehydrogenase (acetylating) / methylmalonate-semialdehyde dehydrogenase [EC:1.2.1.18 1.2.1.27]	K00140	0
Metabolism	Metabolism of other amino acids	beta-Alanine metabolism [PATH:ko00410]	speE, SRM; spermidine synthase [EC:2.5.1.16]	K00797	0
Metabolism	Metabolism of other amino acids	beta-Alanine metabolism [PATH:ko00410]	SMOX, PAO5; spermine oxidase [EC:1.5.3.16 1.5.3.-]	K12259	0
Metabolism	Metabolism of other amino acids	beta-Alanine metabolism [PATH:ko00410]	ABAT; 4-aminobutyrate aminotransferase / (S)-3-amino-2-methylpropionate transaminase [EC:2.6.1.19 2.6.1.22]	K13524	-1.67957
Metabolism	Metabolism of other amino acids	beta-Alanine metabolism [PATH:ko00410]	ALDH7A1; aldehyde dehydrogenase family 7 member A1 [EC:1.2.1.31 1.2.1.8 1.2.1.3]	K14085	-1.02091
Metabolism	Metabolism of terpenoids and polyketides	Limonene and pinene degradation [PATH:ko00903]	E1.2.1.3; aldehyde dehydrogenase (NAD+) [EC:1.2.1.3]	K00128	-1.60289
Metabolism	Xenobiotics biodegradation and metabolism	Chloroalkane and chloroalkene degradation [PATH:ko00625]	E1.2.1.3; aldehyde dehydrogenase (NAD+) [EC:1.2.1.3]	K00128	-1.60289
Metabolism	Amino acid metabolism	Tyrosine metabolism [PATH:ko00350]	E1.2.1.5; aldehyde dehydrogenase (NAD(P)+) [EC:1.2.1.5]	K00129	-2.5922
Metabolism	Amino acid metabolism	Tyrosine metabolism [PATH:ko00350]	AOX; aldehyde oxidase [EC:1.2.3.1]	K00157	0
Metabolism	Amino acid metabolism	Tyrosine metabolism [PATH:ko00350]	FAH, fahA; fumarylacetoacetase [EC:3.7.1.2]	K01555	-1.67945
Metabolism	Amino acid metabolism	Tyrosine metabolism [PATH:ko00350]	maiA, GSTZ1; maleylacetoacetate isomerase [EC:5.2.1.2]	K01800	0
Metabolism	Amino acid metabolism	Tyrosine metabolism [PATH:ko00350]	IL4I1; L-amino-acid oxidase [EC:1.4.3.2]	K03334	0
Metabolism	Amino acid metabolism	Tyrosine metabolism [PATH:ko00350]	ADH1_7; alcohol dehydrogenase 1/7 [EC:1.1.1.1]	K13951	0
Metabolism	Amino acid metabolism	Phenylalanine metabolism [PATH:ko00360]	E1.2.1.5; aldehyde dehydrogenase (NAD(P)+) [EC:1.2.1.5]	K00129	-2.5922
Metabolism	Amino acid metabolism	Phenylalanine metabolism [PATH:ko00360]	IL4I1; L-amino-acid oxidase [EC:1.4.3.2]	K03334	0
Metabolism	Xenobiotics biodegradation and metabolism	Drug metabolism - cytochrome P450 [PATH:ko00982]	E1.2.1.5; aldehyde dehydrogenase (NAD(P)+) [EC:1.2.1.5]	K00129	-2.5922
Metabolism	Xenobiotics biodegradation and metabolism	Drug metabolism - cytochrome P450 [PATH:ko00982]	AOX; aldehyde oxidase [EC:1.2.3.1]	K00157	0
Metabolism	Xenobiotics biodegradation and metabolism	Drug metabolism - cytochrome P450 [PATH:ko00982]	FMO; dimethylaniline monooxygenase (N-oxide forming) [EC:1.14.13.8]	K00485	-1.94761
Metabolism	Xenobiotics biodegradation and metabolism	Drug metabolism - cytochrome P450 [PATH:ko00982]	GST, gst; glutathione S-transferase [EC:2.5.1.18]	K00799	-1.37754
Metabolism	Xenobiotics biodegradation and metabolism	Drug metabolism - cytochrome P450 [PATH:ko00982]	GSTK1; glutathione S-transferase kappa 1 [EC:2.5.1.18]	K13299	0
Metabolism	Xenobiotics biodegradation and metabolism	Drug metabolism - cytochrome P450 [PATH:ko00982]	ADH1_7; alcohol dehydrogenase 1/7 [EC:1.1.1.1]	K13951	0
Metabolism	Carbohydrate metabolism	Butanoate metabolism [PATH:ko00650]	ALDH5A1; succinate-semialdehyde dehydrogenase [EC:1.2.1.24]	K00139	-1.35766
Metabolism	Carbohydrate metabolism	Butanoate metabolism [PATH:ko00650]	E2.3.1.9, atoB; acetyl-CoA C-acetyltransferase [EC:2.3.1.9]	K00626	2.28454
Metabolism	Carbohydrate metabolism	Butanoate metabolism [PATH:ko00650]	OXCT; 3-oxoacid CoA-transferase [EC:2.8.3.5]	K01027	0
Metabolism	Carbohydrate metabolism	Butanoate metabolism [PATH:ko00650]	E2.3.3.10; hydroxymethylglutaryl-CoA synthase [EC:2.3.3.10]	K01641	0
Metabolism	Carbohydrate metabolism	Butanoate metabolism [PATH:ko00650]	ABAT; 4-aminobutyrate aminotransferase / (S)-3-amino-2-methylpropionate transaminase [EC:2.6.1.19 2.6.1.22]	K13524	-1.67957
Metabolism	Amino acid metabolism	Alanine, aspartate and glutamate metabolism [PATH:ko00250]	ALDH5A1; succinate-semialdehyde dehydrogenase [EC:1.2.1.24]	K00139	-1.35766
Metabolism	Amino acid metabolism	Alanine, aspartate and glutamate metabolism [PATH:ko00250]	glmS, GFPT; glucosamine--fructose-6-phosphate aminotransferase (isomerizing) [EC:2.6.1.16]	K00820	0
Metabolism	Amino acid metabolism	Alanine, aspartate and glutamate metabolism [PATH:ko00250]	argH, ASL; argininosuccinate lyase [EC:4.3.2.1]	K01755	0
Metabolism	Amino acid metabolism	Alanine, aspartate and glutamate metabolism [PATH:ko00250]	argG, ASS1; argininosuccinate synthase [EC:6.3.4.5]	K01940	-2.14753
Metabolism	Amino acid metabolism	Alanine, aspartate and glutamate metabolism [PATH:ko00250]	CPS1; carbamoyl-phosphate synthase (ammonia) [EC:6.3.4.16]	K01948	0
Metabolism	Amino acid metabolism	Alanine, aspartate and glutamate metabolism [PATH:ko00250]	asnB, ASNS; asparagine synthase (glutamine-hydrolysing) [EC:6.3.5.4]	K01953	-1.08136
Metabolism	Amino acid metabolism	Alanine, aspartate and glutamate metabolism [PATH:ko00250]	IL4I1; L-amino-acid oxidase [EC:1.4.3.2]	K03334	0
Metabolism	Amino acid metabolism	Alanine, aspartate and glutamate metabolism [PATH:ko00250]	ABAT; 4-aminobutyrate aminotransferase / (S)-3-amino-2-methylpropionate transaminase [EC:2.6.1.19 2.6.1.22]	K13524	-1.67957
Metabolism	Carbohydrate metabolism	Inositol phosphate metabolism [PATH:ko00562]	mmsA, iolA, ALDH6A1; malonate-semialdehyde dehydrogenase (acetylating) / methylmalonate-semialdehyde dehydrogenase [EC:1.2.1.18 1.2.1.27]	K00140	0
Metabolism	Carbohydrate metabolism	Inositol phosphate metabolism [PATH:ko00562]	ITPK; 1D-myo-inositol-triphosphate 3-kinase [EC:2.7.1.127]	K00911	0
Metabolism	Carbohydrate metabolism	Inositol phosphate metabolism [PATH:ko00562]	PIP4K2; 1-phosphatidylinositol-5-phosphate 4-kinase [EC:2.7.1.149]	K00920	0
Metabolism	Carbohydrate metabolism	Inositol phosphate metabolism [PATH:ko00562]	PIK3C2; phosphatidylinositol-4-phosphate 3-kinase [EC:2.7.1.154]	K00923	0
Metabolism	Carbohydrate metabolism	Inositol phosphate metabolism [PATH:ko00562]	E3.1.3.25, IMPA, suhB; myo-inositol-1(or 4)-monophosphatase [EC:3.1.3.25]	K01092	0
Metabolism	Carbohydrate metabolism	Inositol phosphate metabolism [PATH:ko00562]	INPP4; inositol polyphosphate-4-phosphatase [EC:3.1.3.66]	K01109	0
Metabolism	Carbohydrate metabolism	Inositol phosphate metabolism [PATH:ko00562]	TPI, tpiA; triosephosphate isomerase (TIM) [EC:5.3.1.1]	K01803	1.04202
Metabolism	Carbohydrate metabolism	Inositol phosphate metabolism [PATH:ko00562]	PLCB; phosphatidylinositol phospholipase C, beta [EC:3.1.4.11]	K05858	0
Metabolism	Carbohydrate metabolism	Inositol phosphate metabolism [PATH:ko00562]	PLCE; phosphatidylinositol phospholipase C, epsilon [EC:3.1.4.11]	K05860	0
Metabolism	Metabolism of other amino acids	Taurine and hypotaurine metabolism [PATH:ko00430]	mmsA, iolA, ALDH6A1; malonate-semialdehyde dehydrogenase (acetylating) / methylmalonate-semialdehyde dehydrogenase [EC:1.2.1.18 1.2.1.27]	K00140	0
Metabolism	Metabolism of other amino acids	Taurine and hypotaurine metabolism [PATH:ko00430]	CDO1; cysteine dioxygenase [EC:1.13.11.20]	K00456	0
Metabolism	Metabolism of cofactors and vitamins	Vitamin B6 metabolism [PATH:ko00750]	AOX; aldehyde oxidase [EC:1.2.3.1]	K00157	0
Metabolism	Metabolism of cofactors and vitamins	Vitamin B6 metabolism [PATH:ko00750]	pdxH, PNPO; pyridoxamine 5'-phosphate oxidase [EC:1.4.3.5]	K00275	0
Metabolism	Metabolism of cofactors and vitamins	Vitamin B6 metabolism [PATH:ko00750]	serC, PSAT1; phosphoserine aminotransferase [EC:2.6.1.52]	K00831	-1.16011
Metabolism	Metabolism of cofactors and vitamins	Nicotinate and nicotinamide metabolism [PATH:ko00760]	AOX; aldehyde oxidase [EC:1.2.3.1]	K00157	0
Metabolism	Metabolism of cofactors and vitamins	Nicotinate and nicotinamide metabolism [PATH:ko00760]	NNMT; nicotinamide N-methyltransferase [EC:2.1.1.1]	K00541	-1.31243
Metabolism	Metabolism of cofactors and vitamins	Nicotinate and nicotinamide metabolism [PATH:ko00760]	nadC, QPRT; nicotinate-nucleotide pyrophosphorylase (carboxylating) [EC:2.4.2.19]	K00767	0
Metabolism	Metabolism of cofactors and vitamins	Nicotinate and nicotinamide metabolism [PATH:ko00760]	E3.1.3.5; 5'-nucleotidase [EC:3.1.3.5]	K01081	1.21545
Metabolism	Metabolism of cofactors and vitamins	Nicotinate and nicotinamide metabolism [PATH:ko00760]	NAMPT; nicotinamide phosphoribosyltransferase [EC:2.4.2.12]	K03462	0
Metabolism	Metabolism of cofactors and vitamins	Nicotinate and nicotinamide metabolism [PATH:ko00760]	punA; purine-nucleoside phosphorylase [EC:2.4.2.1]	K03783	2.04824
Metabolism	Metabolism of cofactors and vitamins	Nicotinate and nicotinamide metabolism [PATH:ko00760]	NMNAT; nicotinamide mononucleotide adenylyltransferase [EC:2.7.7.1 2.7.7.18]	K06210	1.62739
Metabolism	Metabolism of cofactors and vitamins	Retinol metabolism [PATH:ko00830]	AOX; aldehyde oxidase [EC:1.2.3.1]	K00157	0
Metabolism	Metabolism of cofactors and vitamins	Retinol metabolism [PATH:ko00830]	E1.2.1.36; retinal dehydrogenase [EC:1.2.1.36]	K07249	-3.07878
Metabolism	Metabolism of cofactors and vitamins	Retinol metabolism [PATH:ko00830]	DHRS3; short-chain dehydrogenase/reductase 3 [EC:1.1.1.300]	K11146	-5.43126
Metabolism	Metabolism of cofactors and vitamins	Retinol metabolism [PATH:ko00830]	RDH10; retinol dehydrogenase 10 [EC:1.1.1.-]	K11151	0
Metabolism	Metabolism of cofactors and vitamins	Retinol metabolism [PATH:ko00830]	ADH1_7; alcohol dehydrogenase 1/7 [EC:1.1.1.1]	K13951	0
Metabolism	Lipid metabolism	Steroid biosynthesis [PATH:ko00100]	DHCR7; 7-dehydrocholesterol reductase [EC:1.3.1.21]	K00213	1.30694
Metabolism	Lipid metabolism	Steroid biosynthesis [PATH:ko00100]	TM7SF2, ERG24; delta14-sterol reductase [EC:1.3.1.70]	K00222	0
Metabolism	Lipid metabolism	Steroid biosynthesis [PATH:ko00100]	CYP27B; 25-hydroxyvitamin D3 1alpha-hydroxylase [EC:1.14.13.13]	K07438	0
Metabolism	Lipid metabolism	Steroid biosynthesis [PATH:ko00100]	E1.14.13.72, SC4MOL, ERG25; methylsterol monooxygenase [EC:1.14.13.72]	K07750	1.27347
Metabolism	Lipid metabolism	Steroid biosynthesis [PATH:ko00100]	DHCR24; delta24-sterol reductase [EC:1.3.1.72]	K09828	0
Metabolism	Nucleotide metabolism	Pyrimidine metabolism [PATH:ko00240]	DHODH, pyrD; dihydroorotate dehydrogenase [EC:1.3.5.2]	K00254	0
Metabolism	Nucleotide metabolism	Pyrimidine metabolism [PATH:ko00240]	deoA, TYMP; thymidine phosphorylase [EC:2.4.2.4]	K00758	0
Metabolism	Nucleotide metabolism	Pyrimidine metabolism [PATH:ko00240]	DCK; deoxycitidine kinase [EC:2.7.1.74]	K00893	1.09687
Metabolism	Nucleotide metabolism	Pyrimidine metabolism [PATH:ko00240]	ndk, NME; nucleoside-diphosphate kinase [EC:2.7.4.6]	K00940	0
Metabolism	Nucleotide metabolism	Pyrimidine metabolism [PATH:ko00240]	pnp, PNPT1; polyribonucleotide nucleotidyltransferase [EC:2.7.7.8]	K00962	0
Metabolism	Nucleotide metabolism	Pyrimidine metabolism [PATH:ko00240]	E3.1.3.5; 5'-nucleotidase [EC:3.1.3.5]	K01081	1.21545
Metabolism	Nucleotide metabolism	Pyrimidine metabolism [PATH:ko00240]	cdd, CDA; cytidine deaminase [EC:3.5.4.5]	K01489	0
Metabolism	Nucleotide metabolism	Pyrimidine metabolism [PATH:ko00240]	pyrG, CTPS; CTP synthase [EC:6.3.4.2]	K01937	0
Metabolism	Nucleotide metabolism	Pyrimidine metabolism [PATH:ko00240]	POLE2; DNA polymerase epsilon subunit 2 [EC:2.7.7.7]	K02325	1.31565
Metabolism	Nucleotide metabolism	Pyrimidine metabolism [PATH:ko00240]	POLD1; DNA polymerase delta subunit 1 [EC:2.7.7.7]	K02327	0
Metabolism	Nucleotide metabolism	Pyrimidine metabolism [PATH:ko00240]	POLD2; DNA polymerase delta subunit 2	K02328	0
Metabolism	Nucleotide metabolism	Pyrimidine metabolism [PATH:ko00240]	RPA1, POLR1A; DNA-directed RNA polymerase I subunit RPA1 [EC:2.7.7.6]	K02999	0
Metabolism	Nucleotide metabolism	Pyrimidine metabolism [PATH:ko00240]	RPB1, POLR2A; DNA-directed RNA polymerase II subunit RPB1 [EC:2.7.7.6]	K03006	-4.25372
Metabolism	Nucleotide metabolism	Pyrimidine metabolism [PATH:ko00240]	RPB10, POLR2L; DNA-directed RNA polymerases I, II, and III subunit RPABC5	K03007	0
Metabolism	Nucleotide metabolism	Pyrimidine metabolism [PATH:ko00240]	RPC8, POLR3H; DNA-directed RNA polymerase III subunit RPC8	K03022	0
Metabolism	Nucleotide metabolism	Pyrimidine metabolism [PATH:ko00240]	punA; purine-nucleoside phosphorylase [EC:2.4.2.1]	K03783	2.04824
Metabolism	Nucleotide metabolism	Pyrimidine metabolism [PATH:ko00240]	RRM1; ribonucleoside-diphosphate reductase subunit M1 [EC:1.17.4.1]	K10807	1.01528
Metabolism	Nucleotide metabolism	Pyrimidine metabolism [PATH:ko00240]	RRM2; ribonucleoside-diphosphate reductase subunit M2 [EC:1.17.4.1]	K10808	1.23103
Metabolism	Nucleotide metabolism	Pyrimidine metabolism [PATH:ko00240]	CMPK2; UMP-CMP kinase 2, mitochondrial [EC:2.7.4.14]	K13809	0
Metabolism	Metabolism of cofactors and vitamins	One carbon pool by folate [PATH:ko00670]	E1.5.1.6, FTHFD; formyltetrahydrofolate dehydrogenase [EC:1.5.1.6]	K00289	0
Metabolism	Metabolism of cofactors and vitamins	One carbon pool by folate [PATH:ko00670]	metF, MTHFR; methylenetetrahydrofolate reductase (NADPH) [EC:1.5.1.20]	K00297	0
Metabolism	Metabolism of cofactors and vitamins	One carbon pool by folate [PATH:ko00670]	MTHFD2; methylenetetrahydrofolate dehydrogenase(NAD+) / 5,10-methenyltetrahydrofolate cyclohydrolase [EC:1.5.1.15 3.5.4.9]	K13403	0
Metabolism	Energy metabolism	Carbon fixation pathways in prokaryotes [PATH:ko00720]	metF, MTHFR; methylenetetrahydrofolate reductase (NADPH) [EC:1.5.1.20]	K00297	0
Metabolism	Energy metabolism	Carbon fixation pathways in prokaryotes [PATH:ko00720]	E2.3.1.9, atoB; acetyl-CoA C-acetyltransferase [EC:2.3.1.9]	K00626	2.28454
Metabolism	Energy metabolism	Carbon fixation pathways in prokaryotes [PATH:ko00720]	ACO, acnA; aconitate hydratase [EC:4.2.1.3]	K01681	0
Metabolism	Energy metabolism	Carbon fixation pathways in prokaryotes [PATH:ko00720]	ACSS, acs; acetyl-CoA synthetase [EC:6.2.1.1]	K01895	-1.77895
Metabolism	Energy metabolism	Carbon fixation pathways in prokaryotes [PATH:ko00720]	PC, pyc; pyruvate carboxylase [EC:6.4.1.1]	K01958	0
Metabolism	Metabolism of cofactors and vitamins	Ubiquinone and other terpenoid-quinone biosynthesis [PATH:ko00130]	NQO1; NAD(P)H dehydrogenase (quinone) [EC:1.6.5.2]	K00355	-1.1835
Metabolism	Metabolism of cofactors and vitamins	Ubiquinone and other terpenoid-quinone biosynthesis [PATH:ko00130]	COQ3; polyprenyldihydroxybenzoate methyltransferase / 3-demethylubiquinol 3-O-methyltransferase [EC:2.1.1.114 2.1.1.64]	K00591	0
Metabolism	Energy metabolism	Oxidative phosphorylation [PATH:ko00190]	QCR8, UQCRQ; ubiquinol-cytochrome c reductase subunit 8	K00418	2.38829
Metabolism	Energy metabolism	Oxidative phosphorylation [PATH:ko00190]	TPI, tpiA; triosephosphate isomerase (TIM) [EC:5.3.1.1]	K01803	1.04202
Metabolism	Energy metabolism	Oxidative phosphorylation [PATH:ko00190]	ATPeF08, MTATP8, ATP8; F-type H+-transporting ATPase subunit 8	K02125	0
Metabolism	Energy metabolism	Oxidative phosphorylation [PATH:ko00190]	ATPeF0A, MTATP6, ATP6; F-type H+-transporting ATPase subunit a	K02126	0
Metabolism	Energy metabolism	Oxidative phosphorylation [PATH:ko00190]	ATPeF1D, ATP5D, ATP16; F-type H+-transporting ATPase subunit delta	K02134	0
Metabolism	Energy metabolism	Oxidative phosphorylation [PATH:ko00190]	COX1; cytochrome c oxidase subunit 1 [EC:1.9.3.1]	K02256	0
Metabolism	Energy metabolism	Oxidative phosphorylation [PATH:ko00190]	COX2; cytochrome c oxidase subunit 2	K02261	0
Metabolism	Energy metabolism	Oxidative phosphorylation [PATH:ko00190]	ATPeVS1, ATP6S1; V-type H+-transporting ATPase S1 subunit	K03662	0
Metabolism	Energy metabolism	Oxidative phosphorylation [PATH:ko00190]	ND1; NADH-ubiquinone oxidoreductase chain 1 [EC:1.6.5.3]	K03878	0
Metabolism	Energy metabolism	Oxidative phosphorylation [PATH:ko00190]	ND4; NADH-ubiquinone oxidoreductase chain 4 [EC:1.6.5.3]	K03881	0
Metabolism	Energy metabolism	Oxidative phosphorylation [PATH:ko00190]	ND4L; NADH-ubiquinone oxidoreductase chain 4L [EC:1.6.5.3]	K03882	0
Metabolism	Energy metabolism	Oxidative phosphorylation [PATH:ko00190]	ND5; NADH-ubiquinone oxidoreductase chain 5 [EC:1.6.5.3]	K03883	0
Metabolism	Energy metabolism	Oxidative phosphorylation [PATH:ko00190]	NDUFS6; NADH dehydrogenase (ubiquinone) Fe-S protein 6	K03939	1.38485
Metabolism	Energy metabolism	Oxidative phosphorylation [PATH:ko00190]	NDUFA4; NADH dehydrogenase (ubiquinone) 1 alpha subcomplex subunit 4	K03948	0
Metabolism	Energy metabolism	Oxidative phosphorylation [PATH:ko00190]	NDUFC1; NADH dehydrogenase (ubiquinone) 1 subunit C1	K03967	-1.43918
Metabolism	Lipid metabolism	Primary bile acid biosynthesis [PATH:ko00120]	CYP27A; cholestanetriol 26-monooxygenase [EC:1.14.13.15]	K00488	-1.19254
Metabolism	Lipid metabolism	Primary bile acid biosynthesis [PATH:ko00120]	E5.1.99.4, AMACR, mcr; alpha-methylacyl-CoA racemase [EC:5.1.99.4]	K01796	0
Metabolism	Lipid metabolism	Primary bile acid biosynthesis [PATH:ko00120]	CH25H; cholesterol 25-hydroxylase [EC:1.14.99.38]	K10223	0
Metabolism	Lipid metabolism	Primary bile acid biosynthesis [PATH:ko00120]	HSD3B7; cholest-5-ene-3beta,7alpha-diol 3beta-dehydrogenase [EC:1.1.1.181]	K12408	0
Metabolism	Overview	Fatty acid metabolism [PATH:ko01212]	SCD, desC; stearoyl-CoA desaturase (delta-9 desaturase) [EC:1.14.19.1]	K00507	0
Metabolism	Overview	Fatty acid metabolism [PATH:ko01212]	E2.3.1.9, atoB; acetyl-CoA C-acetyltransferase [EC:2.3.1.9]	K00626	2.28454
Metabolism	Overview	Fatty acid metabolism [PATH:ko01212]	FASN; fatty acid synthase, animal type [EC:2.3.1.85]	K00665	0
Metabolism	Overview	Fatty acid metabolism [PATH:ko01212]	ACSL, fadD; long-chain acyl-CoA synthetase [EC:6.2.1.3]	K01897	0
Metabolism	Overview	Fatty acid metabolism [PATH:ko01212]	MECR, NRBF1; mitochondrial trans-2-enoyl-CoA reductase [EC:1.3.1.38]	K07512	0
Metabolism	Overview	Fatty acid metabolism [PATH:ko01212]	CPT1A; carnitine O-palmitoyltransferase 1, liver isoform [EC:2.3.1.21]	K08765	0
Metabolism	Overview	Fatty acid metabolism [PATH:ko01212]	FADS1; fatty acid desaturase 1 (delta-5 desaturase) [EC:1.14.19.-]	K10224	0
Metabolism	Overview	Fatty acid metabolism [PATH:ko01212]	FADS2; fatty acid desaturase 2 (delta-6 desaturase) [EC:1.14.19.-]	K10226	0
Metabolism	Overview	Fatty acid metabolism [PATH:ko01212]	TER, TSC13, CER10; very-long-chain enoyl-CoA reductase [EC:1.3.1.93]	K10258	-1.04491
Metabolism	Overview	Fatty acid metabolism [PATH:ko01212]	ACSBG; long-chain-fatty-acid--CoA ligase ACSBG [EC:6.2.1.3]	K15013	0
Metabolism	Lipid metabolism	Biosynthesis of unsaturated fatty acids [PATH:ko01040]	SCD, desC; stearoyl-CoA desaturase (delta-9 desaturase) [EC:1.14.19.1]	K00507	0
Metabolism	Lipid metabolism	Biosynthesis of unsaturated fatty acids [PATH:ko01040]	ACOT1_2_4; acyl-coenzyme A thioesterase 1/2/4 [EC:3.1.2.2]	K01068	0
Metabolism	Lipid metabolism	Biosynthesis of unsaturated fatty acids [PATH:ko01040]	FADS1; fatty acid desaturase 1 (delta-5 desaturase) [EC:1.14.19.-]	K10224	0
Metabolism	Lipid metabolism	Biosynthesis of unsaturated fatty acids [PATH:ko01040]	FADS2; fatty acid desaturase 2 (delta-6 desaturase) [EC:1.14.19.-]	K10226	0
Metabolism	Lipid metabolism	Biosynthesis of unsaturated fatty acids [PATH:ko01040]	TER, TSC13, CER10; very-long-chain enoyl-CoA reductase [EC:1.3.1.93]	K10258	-1.04491
Metabolism	Lipid metabolism	Biosynthesis of unsaturated fatty acids [PATH:ko01040]	ACOT7; acyl-coenzyme A thioesterase 7 [EC:3.1.2.2]	K17360	0
Metabolism	Metabolism of other amino acids	Selenocompound metabolism [PATH:ko00450]	INMT, TEMT; methyltransferase [EC:2.1.1.49 2.1.1.96]	K00562	-3.04826
Metabolism	Metabolism of other amino acids	Selenocompound metabolism [PATH:ko00450]	CCBL; kynurenine---oxoglutarate transaminase / cysteine-S-conjugate beta-lyase / glutamine---phenylpyruvate transaminase [EC:2.6.1.7 4.4.1.13 2.6.1.64]	K00816	0
Metabolism	Metabolism of other amino acids	Selenocompound metabolism [PATH:ko00450]	CTH; cystathionine gamma-lyase [EC:4.4.1.1]	K01758	0
Metabolism	Metabolism of other amino acids	Selenocompound metabolism [PATH:ko00450]	PAPSS; 3'-phosphoadenosine 5'-phosphosulfate synthase [EC:2.7.7.4 2.7.1.25]	K13811	0
Metabolism	Energy metabolism	Carbon fixation in photosynthetic organisms [PATH:ko00710]	E2.2.1.1, tktA, tktB; transketolase [EC:2.2.1.1]	K00615	-1.05123
Metabolism	Energy metabolism	Carbon fixation in photosynthetic organisms [PATH:ko00710]	PGK, pgk; phosphoglycerate kinase [EC:2.7.2.3]	K00927	1.48851
Metabolism	Energy metabolism	Carbon fixation in photosynthetic organisms [PATH:ko00710]	ALDO; fructose-bisphosphate aldolase, class I [EC:4.1.2.13]	K01623	2.34226
Metabolism	Energy metabolism	Carbon fixation in photosynthetic organisms [PATH:ko00710]	TPI, tpiA; triosephosphate isomerase (TIM) [EC:5.3.1.1]	K01803	1.04202
Metabolism	Energy metabolism	Carbon fixation in photosynthetic organisms [PATH:ko00710]	SHPK; sedoheptulokinase [EC:2.7.1.14]	K11214	0
Metabolism	Metabolism of terpenoids and polyketides	Biosynthesis of ansamycins [PATH:ko01051]	E2.2.1.1, tktA, tktB; transketolase [EC:2.2.1.1]	K00615	-1.05123
Metabolism	Carbohydrate metabolism	Glyoxylate and dicarboxylate metabolism [PATH:ko00630]	E2.3.1.9, atoB; acetyl-CoA C-acetyltransferase [EC:2.3.1.9]	K00626	2.28454
Metabolism	Carbohydrate metabolism	Glyoxylate and dicarboxylate metabolism [PATH:ko00630]	ACO, acnA; aconitate hydratase [EC:4.2.1.3]	K01681	0
Metabolism	Carbohydrate metabolism	Glyoxylate and dicarboxylate metabolism [PATH:ko00630]	PCCB, pccB; propionyl-CoA carboxylase beta chain [EC:6.4.1.3]	K01966	0
Metabolism	Lipid metabolism	Synthesis and degradation of ketone bodies [PATH:ko00072]	E2.3.1.9, atoB; acetyl-CoA C-acetyltransferase [EC:2.3.1.9]	K00626	2.28454
Metabolism	Lipid metabolism	Synthesis and degradation of ketone bodies [PATH:ko00072]	OXCT; 3-oxoacid CoA-transferase [EC:2.8.3.5]	K01027	0
Metabolism	Lipid metabolism	Synthesis and degradation of ketone bodies [PATH:ko00072]	E2.3.3.10; hydroxymethylglutaryl-CoA synthase [EC:2.3.3.10]	K01641	0
Metabolism	Xenobiotics biodegradation and metabolism	Benzoate degradation [PATH:ko00362]	E2.3.1.9, atoB; acetyl-CoA C-acetyltransferase [EC:2.3.1.9]	K00626	2.28454
Metabolism	Xenobiotics biodegradation and metabolism	Aminobenzoate degradation [PATH:ko00627]	E2.3.1.9, atoB; acetyl-CoA C-acetyltransferase [EC:2.3.1.9]	K00626	2.28454
Metabolism	Xenobiotics biodegradation and metabolism	Aminobenzoate degradation [PATH:ko00627]	E3.1.3.1, phoA, phoB; alkaline phosphatase [EC:3.1.3.1]	K01077	0
Metabolism	Lipid metabolism	Sphingolipid metabolism [PATH:ko00600]	SPT; serine palmitoyltransferase [EC:2.3.1.50]	K00654	0
Metabolism	Lipid metabolism	Sphingolipid metabolism [PATH:ko00600]	PAFAH; platelet-activating factor acetylhydrolase [EC:3.1.1.47]	K01062	0
Metabolism	Lipid metabolism	Sphingolipid metabolism [PATH:ko00600]	PPAP2; phosphatidate phosphatase [EC:3.1.3.4]	K01080	0
Metabolism	Lipid metabolism	Sphingolipid metabolism [PATH:ko00600]	ARSA; arylsulfatase A [EC:3.1.6.8]	K01134	0
Metabolism	Lipid metabolism	Sphingolipid metabolism [PATH:ko00600]	NEU1; sialidase-1 [EC:3.2.1.18]	K01186	0
Metabolism	Lipid metabolism	Sphingolipid metabolism [PATH:ko00600]	GLA; alpha-galactosidase [EC:3.2.1.22]	K01189	0
Metabolism	Lipid metabolism	Sphingolipid metabolism [PATH:ko00600]	GBA, srfJ; glucosylceramidase [EC:3.2.1.45]	K01201	0
Metabolism	Lipid metabolism	Sphingolipid metabolism [PATH:ko00600]	SGPL1, DPL1; sphinganine-1-phosphate aldolase [EC:4.1.2.27]	K01634	0
Metabolism	Lipid metabolism	Sphingolipid metabolism [PATH:ko00600]	E1.1.1.102; 3-dehydrosphinganine reductase [EC:1.1.1.102]	K04708	0
Metabolism	Lipid metabolism	Sphingolipid metabolism [PATH:ko00600]	CERS; ceramide synthetase [EC:2.3.1.24]	K04710	0
Metabolism	Lipid metabolism	Sphingolipid metabolism [PATH:ko00600]	E2.7.1.138, CERK; ceramide kinase [EC:2.7.1.138]	K04715	0
Metabolism	Lipid metabolism	Sphingolipid metabolism [PATH:ko00600]	B4GALT6; beta-1,4-galactosyltransferase 6 [EC:2.4.1.274]	K07553	0
Metabolism	Lipid metabolism	Sphingolipid metabolism [PATH:ko00600]	SMPD1, ASM; sphingomyelin phosphodiesterase [EC:3.1.4.12]	K12350	0
Metabolism	Lipid metabolism	Sphingolipid metabolism [PATH:ko00600]	SMPD2; sphingomyelin phosphodiesterase 2 [EC:3.1.4.12]	K12351	0
Metabolism	Lipid metabolism	Fatty acid biosynthesis [PATH:ko00061]	FASN; fatty acid synthase, animal type [EC:2.3.1.85]	K00665	0
Metabolism	Lipid metabolism	Fatty acid biosynthesis [PATH:ko00061]	MCH; medium-chain acyl-[acyl-carrier-protein] hydrolase [EC:3.1.2.21]	K01071	0
Metabolism	Lipid metabolism	Fatty acid biosynthesis [PATH:ko00061]	ACSL, fadD; long-chain acyl-CoA synthetase [EC:6.2.1.3]	K01897	0
Metabolism	Lipid metabolism	Fatty acid biosynthesis [PATH:ko00061]	ACSBG; long-chain-fatty-acid--CoA ligase ACSBG [EC:6.2.1.3]	K15013	0
Metabolism	Carbohydrate metabolism	Starch and sucrose metabolism [PATH:ko00500]	glgB; 1,4-alpha-glucan branching enzyme [EC:2.4.1.18]	K00700	0
Metabolism	Carbohydrate metabolism	Starch and sucrose metabolism [PATH:ko00500]	HK; hexokinase [EC:2.7.1.1]	K00844	1.59253
Metabolism	Carbohydrate metabolism	Starch and sucrose metabolism [PATH:ko00500]	G6PC; glucose-6-phosphatase [EC:3.1.3.9]	K01084	0
Metabolism	Carbohydrate metabolism	Starch and sucrose metabolism [PATH:ko00500]	MGAM; maltase-glucoamylase [EC:3.2.1.20 3.2.1.3]	K12047	0
Metabolism	Carbohydrate metabolism	Starch and sucrose metabolism [PATH:ko00500]	GAA; lysosomal alpha-glucosidase [EC:3.2.1.20]	K12316	-1.10891
Metabolism	Carbohydrate metabolism	Starch and sucrose metabolism [PATH:ko00500]	PGM2; phosphoglucomutase / phosphopentomutase [EC:5.4.2.2 5.4.2.7]	K15779	1.19022
Metabolism	Glycan biosynthesis and metabolism	Mucin type O-glycan biosynthesis [PATH:ko00512]	GALNT; polypeptide N-acetylgalactosaminyltransferase [EC:2.4.1.41]	K00710	-1.90361
Metabolism	Glycan biosynthesis and metabolism	Mucin type O-glycan biosynthesis [PATH:ko00512]	SIAT4A; beta-galactoside alpha-2,3-sialyltransferase (sialyltransferase 4A) [EC:2.4.99.4]	K00780	0
Metabolism	Glycan biosynthesis and metabolism	Mucin type O-glycan biosynthesis [PATH:ko00512]	GCNT3; N-acetylglucosaminyltransferase 3, mucin type [EC:2.4.1.-]	K09662	0
Metabolism	Glycan biosynthesis and metabolism	Mucin type O-glycan biosynthesis [PATH:ko00512]	GCNT4; beta-1,6-N-acetylglucosaminyltransferase 4 [EC:2.4.1.-]	K09663	-1.95905
Metabolism	Glycan biosynthesis and metabolism	Mucin type O-glycan biosynthesis [PATH:ko00512]	B4GALT5; beta-1,4-galactosyltransferase 5 [EC:2.4.1.-]	K09905	0
Metabolism	Glycan biosynthesis and metabolism	Glycosphingolipid biosynthesis - globo series [PATH:ko00603]	B3GALNT1, B3GALT3; galactosylgalactosylglucosylceramide beta-D-acetylgalactosaminyltransferase [EC:2.4.1.79]	K00719	0
Metabolism	Glycan biosynthesis and metabolism	Glycosphingolipid biosynthesis - globo series [PATH:ko00603]	SIAT4A; beta-galactoside alpha-2,3-sialyltransferase (sialyltransferase 4A) [EC:2.4.99.4]	K00780	0
Metabolism	Glycan biosynthesis and metabolism	Glycosphingolipid biosynthesis - globo series [PATH:ko00603]	GLA; alpha-galactosidase [EC:3.2.1.22]	K01189	0
Metabolism	Glycan biosynthesis and metabolism	Glycosphingolipid biosynthesis - globo series [PATH:ko00603]	A4GALT; lactosylceramide 4-alpha-galactosyltransferase [EC:2.4.1.228]	K01988	0
Metabolism	Glycan biosynthesis and metabolism	Glycosphingolipid biosynthesis - globo series [PATH:ko00603]	HEXA_B; hexosaminidase [EC:3.2.1.52]	K12373	0
Metabolism	Glycan biosynthesis and metabolism	Glycosaminoglycan biosynthesis - keratan sulfate [PATH:ko00533]	B3GNT1, B3GNT2; N-acetyllactosaminide beta-1,3-N-acetylglucosaminyltransferase [EC:2.4.1.149]	K00741	1.02722
Metabolism	Glycan biosynthesis and metabolism	Glycosaminoglycan biosynthesis - keratan sulfate [PATH:ko00533]	SIAT4A; beta-galactoside alpha-2,3-sialyltransferase (sialyltransferase 4A) [EC:2.4.99.4]	K00780	0
Metabolism	Glycan biosynthesis and metabolism	Glycosaminoglycan biosynthesis - keratan sulfate [PATH:ko00533]	CHST2; carbohydrate 6-sulfotransferase 2 [EC:2.8.2.-]	K04745	0
Metabolism	Glycan biosynthesis and metabolism	Glycosaminoglycan biosynthesis - keratan sulfate [PATH:ko00533]	B3GNT7; beta-1,3-N-acetylglucosaminyltransferase 7 [EC:2.4.1.-]	K09664	0
Metabolism	Glycan biosynthesis and metabolism	Glycosphingolipid biosynthesis - lacto and neolacto series [PATH:ko00601]	B3GNT1, B3GNT2; N-acetyllactosaminide beta-1,3-N-acetylglucosaminyltransferase [EC:2.4.1.149]	K00741	1.02722
Metabolism	Glycan biosynthesis and metabolism	Glycosphingolipid biosynthesis - lacto and neolacto series [PATH:ko00601]	B3GNT5; beta-1,3-N-acetylglucosaminyltransferase 5 [EC:2.4.1.206]	K03766	0
Metabolism	Glycan biosynthesis and metabolism	Glycosphingolipid biosynthesis - lacto and neolacto series [PATH:ko00601]	SIAT10, ST3GAL6; beta-galactoside alpha-2,3-sialyltransferase (sialyltransferase 10) [EC:2.4.99.10]	K03792	0
Metabolism	Glycan biosynthesis and metabolism	Glycosphingolipid biosynthesis - lacto and neolacto series [PATH:ko00601]	FUT5; galactoside alpha-1,3-fucosyltransferase 5 [EC:2.4.1.65]	K07633	-2.72299
Metabolism	Glycan biosynthesis and metabolism	Glycosphingolipid biosynthesis - lacto and neolacto series [PATH:ko00601]	B3GALT2; beta-1,3-galactosyltransferase 2 [EC:2.4.1.-]	K07820	-2.77997
Metabolism	Glycan biosynthesis and metabolism	N-Glycan biosynthesis [PATH:ko00510]	MGAT5; alpha-1,3(6)-mannosylglycoprotein beta-1,6-N-acetyl-glucosaminyltransferase [EC:2.4.1.155]	K00744	0
Metabolism	Glycan biosynthesis and metabolism	N-Glycan biosynthesis [PATH:ko00510]	SIAT1, ST6GAL1; beta-galactoside alpha-2,6-sialyltransferase (sialyltransferase 1) [EC:2.4.99.1]	K00778	1.49922
Metabolism	Glycan biosynthesis and metabolism	N-Glycan biosynthesis [PATH:ko00510]	SIAT2, ST6GAL2; beta-galactoside alpha2,6-sialyltransferase (sialyltransferase 2) [EC:2.4.99.1]	K00779	0
Metabolism	Glycan biosynthesis and metabolism	N-Glycan biosynthesis [PATH:ko00510]	MAN1; mannosyl-oligosaccharide alpha-1,2-mannosidase [EC:3.2.1.113]	K01230	-3.70857
Metabolism	Glycan biosynthesis and metabolism	N-Glycan biosynthesis [PATH:ko00510]	MAN2; alpha-mannosidase II [EC:3.2.1.114]	K01231	0
Metabolism	Glycan biosynthesis and metabolism	N-Glycan biosynthesis [PATH:ko00510]	ALG10; alpha-1,2-glucosyltransferase [EC:2.4.1.256]	K03850	1.25193
Metabolism	Glycan biosynthesis and metabolism	N-Glycan biosynthesis [PATH:ko00510]	RRM2; ribonucleoside-diphosphate reductase subunit M2 [EC:1.17.4.1]	K10808	1.23103
Metabolism	Glycan biosynthesis and metabolism	Glycosaminoglycan biosynthesis - chondroitin sulfate / dermatan sulfate [PATH:ko00532]	CSGALNACT1_2; chondroitin sulfate N-acetylgalactosaminyltransferase 1/2 [EC:2.4.1.174 2.4.1.175]	K00746	0
Metabolism	Glycan biosynthesis and metabolism	Glycosaminoglycan biosynthesis - chondroitin sulfate / dermatan sulfate [PATH:ko00532]	CHPF; chondroitin polymerizing factor [EC:2.4.1.175 2.4.1.226]	K00747	0
Metabolism	Glycan biosynthesis and metabolism	Glycosaminoglycan biosynthesis - chondroitin sulfate / dermatan sulfate [PATH:ko00532]	XYLT; protein xylosyltransferase [EC:2.4.2.26]	K00771	1.12707
Metabolism	Glycan biosynthesis and metabolism	Glycosaminoglycan biosynthesis - chondroitin sulfate / dermatan sulfate [PATH:ko00532]	UST; dermatan/chondrotin sulfate uronyl 2-O-sulfotransferase UST [EC:2.8.2.-]	K03193	0
Metabolism	Glycan biosynthesis and metabolism	Glycosaminoglycan biosynthesis - chondroitin sulfate / dermatan sulfate [PATH:ko00532]	B3GAT3; galactosylgalactosylxylosylprotein 3-beta-glucuronosyltransferase 3 [EC:2.4.1.135]	K10158	0
Metabolism	Glycan biosynthesis and metabolism	Glycosaminoglycan biosynthesis - chondroitin sulfate / dermatan sulfate [PATH:ko00532]	CHSY; chondroitin sulfate synthase [EC:2.4.1.175 2.4.1.226]	K13499	0
Metabolism	Glycan biosynthesis and metabolism	Glycosaminoglycan biosynthesis - heparan sulfate / heparin [PATH:ko00534]	XYLT; protein xylosyltransferase [EC:2.4.2.26]	K00771	1.12707
Metabolism	Glycan biosynthesis and metabolism	Glycosaminoglycan biosynthesis - heparan sulfate / heparin [PATH:ko00534]	GLCE; heparosan-N-sulfate-glucuronate 5-epimerase [EC:5.1.3.17]	K01793	0
Metabolism	Glycan biosynthesis and metabolism	Glycosaminoglycan biosynthesis - heparan sulfate / heparin [PATH:ko00534]	EXTL1; alpha-1,4-N-acetylglucosaminyltransferase EXTL1 [EC:2.4.1.224]	K02368	0
Metabolism	Glycan biosynthesis and metabolism	Glycosaminoglycan biosynthesis - heparan sulfate / heparin [PATH:ko00534]	B3GAT3; galactosylgalactosylxylosylprotein 3-beta-glucuronosyltransferase 3 [EC:2.4.1.135]	K10158	0
Metabolism	Glycan biosynthesis and metabolism	Other types of O-glycan biosynthesis [PATH:ko00514]	SIAT1, ST6GAL1; beta-galactoside alpha-2,6-sialyltransferase (sialyltransferase 1) [EC:2.4.99.1]	K00778	1.49922
Metabolism	Glycan biosynthesis and metabolism	Other types of O-glycan biosynthesis [PATH:ko00514]	SIAT2, ST6GAL2; beta-galactoside alpha2,6-sialyltransferase (sialyltransferase 2) [EC:2.4.99.1]	K00779	0
Metabolism	Glycan biosynthesis and metabolism	Other types of O-glycan biosynthesis [PATH:ko00514]	POFUT; peptide-O-fucosyltransferase [EC:2.4.1.221]	K03691	0
Metabolism	Glycan biosynthesis and metabolism	Other types of O-glycan biosynthesis [PATH:ko00514]	OGT; protein O-GlcNAc transferase [EC:2.4.1.255]	K09667	0
Metabolism	Glycan biosynthesis and metabolism	Other types of O-glycan biosynthesis [PATH:ko00514]	B4GALT5; beta-1,4-galactosyltransferase 5 [EC:2.4.1.-]	K09905	0
Metabolism	Glycan biosynthesis and metabolism	Glycosphingolipid biosynthesis - ganglio series [PATH:ko00604]	SIAT4A; beta-galactoside alpha-2,3-sialyltransferase (sialyltransferase 4A) [EC:2.4.99.4]	K00780	0
Metabolism	Glycan biosynthesis and metabolism	Glycosphingolipid biosynthesis - ganglio series [PATH:ko00604]	SIAT7C, ST6GalNAc III; N-acetylgalactosaminide alpha-2,6-sialyltransferase (sialyltransferase 7C) [EC:2.4.99.-]	K03373	0
Metabolism	Glycan biosynthesis and metabolism	Glycosphingolipid biosynthesis - ganglio series [PATH:ko00604]	SIAT7F, ST6GalNAc VI; N-acetylgalactosaminide alpha-2,6-sialyltransferase (sialyltransferase 7F) [EC:2.4.99.-]	K03376	0
Metabolism	Glycan biosynthesis and metabolism	Glycosphingolipid biosynthesis - ganglio series [PATH:ko00604]	HEXA_B; hexosaminidase [EC:3.2.1.52]	K12373	0
Metabolism	Metabolism of cofactors and vitamins	Porphyrin and chlorophyll metabolism [PATH:ko00860]	MMAB, pduO; cob(I)alamin adenosyltransferase [EC:2.5.1.17]	K00798	0
Metabolism	Metabolism of cofactors and vitamins	Porphyrin and chlorophyll metabolism [PATH:ko00860]	hemC, HMBS; hydroxymethylbilane synthase [EC:2.5.1.61]	K01749	0
Metabolism	Metabolism of cofactors and vitamins	Porphyrin and chlorophyll metabolism [PATH:ko00860]	BLVRB; biliverdin reductase / flavin reductase [EC:1.3.1.24 1.5.1.30]	K05901	0
Metabolism	Metabolism of cofactors and vitamins	Porphyrin and chlorophyll metabolism [PATH:ko00860]	FXN; frataxin [EC:1.16.3.1]	K19054	0
Metabolism	Carbohydrate metabolism	Amino sugar and nucleotide sugar metabolism [PATH:ko00520]	glmS, GFPT; glucosamine--fructose-6-phosphate aminotransferase (isomerizing) [EC:2.6.1.16]	K00820	0
Metabolism	Carbohydrate metabolism	Amino sugar and nucleotide sugar metabolism [PATH:ko00520]	HK; hexokinase [EC:2.7.1.1]	K00844	1.59253
Metabolism	Carbohydrate metabolism	Amino sugar and nucleotide sugar metabolism [PATH:ko00520]	GMPP; mannose-1-phosphate guanylyltransferase [EC:2.7.7.13]	K00966	0
Metabolism	Carbohydrate metabolism	Amino sugar and nucleotide sugar metabolism [PATH:ko00520]	UAP1; UDP-N-acetylglucosamine/UDP-N-acetylgalactosamine diphosphorylase [EC:2.7.7.23 2.7.7.83]	K00972	0
Metabolism	Carbohydrate metabolism	Amino sugar and nucleotide sugar metabolism [PATH:ko00520]	NANP; N-acylneuraminate-9-phosphatase [EC:3.1.3.29]	K01097	0
Metabolism	Carbohydrate metabolism	Amino sugar and nucleotide sugar metabolism [PATH:ko00520]	nagA, AMDHD2; N-acetylglucosamine-6-phosphate deacetylase [EC:3.5.1.25]	K01443	0
Metabolism	Carbohydrate metabolism	Amino sugar and nucleotide sugar metabolism [PATH:ko00520]	E4.1.3.3, nanA, NPL; N-acetylneuraminate lyase [EC:4.1.3.3]	K01639	0
Metabolism	Carbohydrate metabolism	Amino sugar and nucleotide sugar metabolism [PATH:ko00520]	HEXA_B; hexosaminidase [EC:3.2.1.52]	K12373	0
Metabolism	Carbohydrate metabolism	Amino sugar and nucleotide sugar metabolism [PATH:ko00520]	PGM2; phosphoglucomutase / phosphopentomutase [EC:5.4.2.2 5.4.2.7]	K15779	1.19022
Metabolism	Overview	2-Oxocarboxylic acid metabolism [PATH:ko01210]	E2.6.1.42, ilvE; branched-chain amino acid aminotransferase [EC:2.6.1.42]	K00826	0
Metabolism	Overview	2-Oxocarboxylic acid metabolism [PATH:ko01210]	ACO, acnA; aconitate hydratase [EC:4.2.1.3]	K01681	0
Metabolism	Overview	2-Oxocarboxylic acid metabolism [PATH:ko01210]	ACY1; aminoacylase [EC:3.5.1.14]	K14677	0
Metabolism	Amino acid metabolism	Valine, leucine and isoleucine biosynthesis [PATH:ko00290]	E2.6.1.42, ilvE; branched-chain amino acid aminotransferase [EC:2.6.1.42]	K00826	0
Metabolism	Amino acid metabolism	Valine, leucine and isoleucine biosynthesis [PATH:ko00290]	E2.3.3.10; hydroxymethylglutaryl-CoA synthase [EC:2.3.3.10]	K01641	0
Metabolism	Amino acid metabolism	Valine, leucine and isoleucine biosynthesis [PATH:ko00290]	SDS, SDH, CHA1; L-serine/L-threonine ammonia-lyase [EC:4.3.1.17 4.3.1.19]	K17989	0
Metabolism	Metabolism of cofactors and vitamins	Pantothenate and CoA biosynthesis [PATH:ko00770]	E2.6.1.42, ilvE; branched-chain amino acid aminotransferase [EC:2.6.1.42]	K00826	0
Metabolism	Biosynthesis of other secondary metabolites	Streptomycin biosynthesis [PATH:ko00521]	HK; hexokinase [EC:2.7.1.1]	K00844	1.59253
Metabolism	Biosynthesis of other secondary metabolites	Streptomycin biosynthesis [PATH:ko00521]	E3.1.3.25, IMPA, suhB; myo-inositol-1(or 4)-monophosphatase [EC:3.1.3.25]	K01092	0
Metabolism	Biosynthesis of other secondary metabolites	Butirosin and neomycin biosynthesis [PATH:ko00524]	HK; hexokinase [EC:2.7.1.1]	K00844	1.59253
Metabolism	Metabolism of cofactors and vitamins	Thiamine metabolism [PATH:ko00730]	thiN, TPK1, THI80; thiamine pyrophosphokinase [EC:2.7.6.2]	K00949	-1.94361
Metabolism	Metabolism of cofactors and vitamins	Riboflavin metabolism [PATH:ko00740]	FLAD1; FAD synthetase [EC:2.7.7.2]	K00953	0
Metabolism	Metabolism of cofactors and vitamins	Riboflavin metabolism [PATH:ko00740]	BLVRB; biliverdin reductase / flavin reductase [EC:1.3.1.24 1.5.1.30]	K05901	0
Metabolism	Metabolism of other amino acids	Phosphonate and phosphinate metabolism [PATH:ko00440]	PCYT2; ethanolamine-phosphate cytidylyltransferase [EC:2.7.7.14]	K00967	0
Metabolism	Metabolism of other amino acids	Phosphonate and phosphinate metabolism [PATH:ko00440]	EPT1; ethanolaminephosphotransferase [EC:2.7.8.1]	K00993	1.08041
Metabolism	Lipid metabolism	Ether lipid metabolism [PATH:ko00565]	EPT1; ethanolaminephosphotransferase [EC:2.7.8.1]	K00993	1.08041
Metabolism	Lipid metabolism	Ether lipid metabolism [PATH:ko00565]	PLA2G, SPLA2; secretory phospholipase A2 [EC:3.1.1.4]	K01047	-3.06827
Metabolism	Lipid metabolism	Ether lipid metabolism [PATH:ko00565]	PAFAH; platelet-activating factor acetylhydrolase [EC:3.1.1.47]	K01062	0
Metabolism	Lipid metabolism	Ether lipid metabolism [PATH:ko00565]	PPAP2; phosphatidate phosphatase [EC:3.1.3.4]	K01080	0
Metabolism	Lipid metabolism	Ether lipid metabolism [PATH:ko00565]	PLD1_2; phospholipase D1/2 [EC:3.1.4.4]	K01115	0
Metabolism	Lipid metabolism	Ether lipid metabolism [PATH:ko00565]	ENPP2; ectonucleotide pyrophosphatase/phosphodiesterase family member 2 [EC:3.1.4.39]	K01122	-1.07534
Metabolism	Lipid metabolism	Ether lipid metabolism [PATH:ko00565]	PLB1, PLB; phospholipase B1, membrane-associated [EC:3.1.1.4 3.1.1.5]	K14621	0
Metabolism	Lipid metabolism	Ether lipid metabolism [PATH:ko00565]	PLA2G4, CPLA2; cytosolic phospholipase A2 [EC:3.1.1.4]	K16342	0
Metabolism	Lipid metabolism	Ether lipid metabolism [PATH:ko00565]	PLA2G6, IPLA2; calcium-independent phospholipase A2 [EC:3.1.1.4]	K16343	-1.64391
Metabolism	Energy metabolism	Sulfur metabolism [PATH:ko00920]	TST, MPST, sseA; thiosulfate/3-mercaptopyruvate sulfurtransferase [EC:2.8.1.1 2.8.1.2]	K01011	0
Metabolism	Energy metabolism	Sulfur metabolism [PATH:ko00920]	PAPSS; 3'-phosphoadenosine 5'-phosphosulfate synthase [EC:2.7.7.4 2.7.1.25]	K13811	0
Metabolism	Energy metabolism	Sulfur metabolism [PATH:ko00920]	ETHE1; sulfur dioxygenase [EC:1.13.11.18]	K17725	0
Metabolism	Lipid metabolism	Linoleic acid metabolism [PATH:ko00591]	PLA2G, SPLA2; secretory phospholipase A2 [EC:3.1.1.4]	K01047	-3.06827
Metabolism	Lipid metabolism	Linoleic acid metabolism [PATH:ko00591]	PLB1, PLB; phospholipase B1, membrane-associated [EC:3.1.1.4 3.1.1.5]	K14621	0
Metabolism	Lipid metabolism	Linoleic acid metabolism [PATH:ko00591]	PLA2G4, CPLA2; cytosolic phospholipase A2 [EC:3.1.1.4]	K16342	0
Metabolism	Lipid metabolism	Linoleic acid metabolism [PATH:ko00591]	PLA2G6, IPLA2; calcium-independent phospholipase A2 [EC:3.1.1.4]	K16343	-1.64391
Metabolism	Lipid metabolism	alpha-Linolenic acid metabolism [PATH:ko00592]	PLA2G, SPLA2; secretory phospholipase A2 [EC:3.1.1.4]	K01047	-3.06827
Metabolism	Lipid metabolism	alpha-Linolenic acid metabolism [PATH:ko00592]	FADS2; fatty acid desaturase 2 (delta-6 desaturase) [EC:1.14.19.-]	K10226	0
Metabolism	Lipid metabolism	alpha-Linolenic acid metabolism [PATH:ko00592]	PLB1, PLB; phospholipase B1, membrane-associated [EC:3.1.1.4 3.1.1.5]	K14621	0
Metabolism	Lipid metabolism	alpha-Linolenic acid metabolism [PATH:ko00592]	PLA2G4, CPLA2; cytosolic phospholipase A2 [EC:3.1.1.4]	K16342	0
Metabolism	Lipid metabolism	alpha-Linolenic acid metabolism [PATH:ko00592]	PLA2G6, IPLA2; calcium-independent phospholipase A2 [EC:3.1.1.4]	K16343	-1.64391
Metabolism	Lipid metabolism	Fatty acid elongation [PATH:ko00062]	ACOT1_2_4; acyl-coenzyme A thioesterase 1/2/4 [EC:3.1.2.2]	K01068	0
Metabolism	Lipid metabolism	Fatty acid elongation [PATH:ko00062]	MECR, NRBF1; mitochondrial trans-2-enoyl-CoA reductase [EC:1.3.1.38]	K07512	0
Metabolism	Lipid metabolism	Fatty acid elongation [PATH:ko00062]	TER, TSC13, CER10; very-long-chain enoyl-CoA reductase [EC:1.3.1.93]	K10258	-1.04491
Metabolism	Lipid metabolism	Fatty acid elongation [PATH:ko00062]	ACSBG; long-chain-fatty-acid--CoA ligase ACSBG [EC:6.2.1.3]	K15013	0
Metabolism	Lipid metabolism	Fatty acid elongation [PATH:ko00062]	ACOT7; acyl-coenzyme A thioesterase 7 [EC:3.1.2.2]	K17360	0
Metabolism	Metabolism of cofactors and vitamins	Folate biosynthesis [PATH:ko00790]	E3.1.3.1, phoA, phoB; alkaline phosphatase [EC:3.1.3.1]	K01077	0
Metabolism	Metabolism of cofactors and vitamins	Folate biosynthesis [PATH:ko00790]	GCH1, folE; GTP cyclohydrolase I [EC:3.5.4.16]	K01495	0
Metabolism	Glycan biosynthesis and metabolism	Other glycan degradation [PATH:ko00511]	NEU1; sialidase-1 [EC:3.2.1.18]	K01186	0
Metabolism	Glycan biosynthesis and metabolism	Other glycan degradation [PATH:ko00511]	GBA, srfJ; glucosylceramidase [EC:3.2.1.45]	K01201	0
Metabolism	Glycan biosynthesis and metabolism	Other glycan degradation [PATH:ko00511]	FUCA; alpha-L-fucosidase [EC:3.2.1.51]	K01206	0
Metabolism	Glycan biosynthesis and metabolism	Other glycan degradation [PATH:ko00511]	MAN2B1, LAMAN; lysosomal alpha-mannosidase [EC:3.2.1.24]	K12311	-1.0341
Metabolism	Glycan biosynthesis and metabolism	Other glycan degradation [PATH:ko00511]	MAN2B2; epididymis-specific alpha-mannosidase [EC:3.2.1.24]	K12312	0
Metabolism	Glycan biosynthesis and metabolism	Other glycan degradation [PATH:ko00511]	HEXA_B; hexosaminidase [EC:3.2.1.52]	K12373	0
Metabolism	Glycan biosynthesis and metabolism	Glycosaminoglycan degradation [PATH:ko00531]	NAGLU; alpha-N-acetylglucosaminidase [EC:3.2.1.50]	K01205	0
Metabolism	Glycan biosynthesis and metabolism	Glycosaminoglycan degradation [PATH:ko00531]	IDUA; L-iduronidase [EC:3.2.1.76]	K01217	0
Metabolism	Glycan biosynthesis and metabolism	Glycosaminoglycan degradation [PATH:ko00531]	HPSE; heparanase 1 [EC:3.2.1.166]	K07964	0
Metabolism	Glycan biosynthesis and metabolism	Glycosaminoglycan degradation [PATH:ko00531]	HEXA_B; hexosaminidase [EC:3.2.1.52]	K12373	0
Metabolism	Glycan biosynthesis and metabolism	Various types of N-glycan biosynthesis [PATH:ko00513]	MAN1; mannosyl-oligosaccharide alpha-1,2-mannosidase [EC:3.2.1.113]	K01230	-3.70857
Metabolism	Glycan biosynthesis and metabolism	Various types of N-glycan biosynthesis [PATH:ko00513]	MAN2; alpha-mannosidase II [EC:3.2.1.114]	K01231	0
Metabolism	Glycan biosynthesis and metabolism	Various types of N-glycan biosynthesis [PATH:ko00513]	B4GALNT4; beta-1,4-N-acetylgalactosaminyltransferase 4 [EC:2.4.1.244]	K09657	0
Metabolism	Amino acid metabolism	Arginine biosynthesis [PATH:ko00220]	E3.5.3.1, rocF, arg; arginase [EC:3.5.3.1]	K01476	0
Metabolism	Amino acid metabolism	Arginine biosynthesis [PATH:ko00220]	argH, ASL; argininosuccinate lyase [EC:4.3.2.1]	K01755	0
Metabolism	Amino acid metabolism	Arginine biosynthesis [PATH:ko00220]	argG, ASS1; argininosuccinate synthase [EC:6.3.4.5]	K01940	-2.14753
Metabolism	Amino acid metabolism	Arginine biosynthesis [PATH:ko00220]	CPS1; carbamoyl-phosphate synthase (ammonia) [EC:6.3.4.16]	K01948	0
Metabolism	Amino acid metabolism	Arginine biosynthesis [PATH:ko00220]	ACY1; aminoacylase [EC:3.5.1.14]	K14677	0
Metabolism	Xenobiotics biodegradation and metabolism	Styrene degradation [PATH:ko00643]	FAH, fahA; fumarylacetoacetase [EC:3.7.1.2]	K01555	-1.67945
Metabolism	Xenobiotics biodegradation and metabolism	Styrene degradation [PATH:ko00643]	maiA, GSTZ1; maleylacetoacetate isomerase [EC:5.2.1.2]	K01800	0
Metabolism	Carbohydrate metabolism	Citrate cycle (TCA cycle) [PATH:ko00020]	E4.1.1.32, pckA, PEPCK; phosphoenolpyruvate carboxykinase (GTP) [EC:4.1.1.32]	K01596	0
Metabolism	Carbohydrate metabolism	Citrate cycle (TCA cycle) [PATH:ko00020]	ACO, acnA; aconitate hydratase [EC:4.2.1.3]	K01681	0
Metabolism	Carbohydrate metabolism	Citrate cycle (TCA cycle) [PATH:ko00020]	PC, pyc; pyruvate carboxylase [EC:6.4.1.1]	K01958	0
Metabolism	Energy metabolism	Nitrogen metabolism [PATH:ko00910]	E4.2.1.1; carbonic anhydrase [EC:4.2.1.1]	K01672	0
Metabolism	Energy metabolism	Nitrogen metabolism [PATH:ko00910]	CPS1; carbamoyl-phosphate synthase (ammonia) [EC:6.3.4.16]	K01948	0
Metabolism	Amino acid metabolism	Phenylalanine, tyrosine and tryptophan biosynthesis [PATH:ko00400]	IL4I1; L-amino-acid oxidase [EC:1.4.3.2]	K03334	0
Metabolism	Biosynthesis of other secondary metabolites	Isoquinoline alkaloid biosynthesis [PATH:ko00950]	IL4I1; L-amino-acid oxidase [EC:1.4.3.2]	K03334	0
Metabolism	Glycan biosynthesis and metabolism	Glycosylphosphatidylinositol(GPI)-anchor biosynthesis [PATH:ko00563]	PIGZ, SMP3; phosphatidylinositol glycan, class Z [EC:2.4.1.-]	K08098	0
Metabolism	Glycan biosynthesis and metabolism	Glycosylphosphatidylinositol(GPI)-anchor biosynthesis [PATH:ko00563]	HEXA_B; hexosaminidase [EC:3.2.1.52]	K12373	0
Metabolism	Glycan biosynthesis and metabolism	Glycosyltransferases [BR:ko01003]	RRM2; ribonucleoside-diphosphate reductase subunit M2 [EC:1.17.4.1]	K10808	1.23103
Metabolism	Biosynthesis of other secondary metabolites	Phenylpropanoid biosynthesis [PATH:ko00940]	PRDX6; peroxiredoxin 6, 1-Cys peroxiredoxin [EC:1.11.1.7 1.11.1.15 3.1.1.-]	K11188	-1.00372
Metabolism	Glycan biosynthesis and metabolism	Lipopolysaccharide biosynthesis [PATH:ko00540]	HEXA_B; hexosaminidase [EC:3.2.1.52]	K12373	0
Metabolism	Biosynthesis of other secondary metabolites	Monobactam biosynthesis [PATH:ko00261]	PAPSS; 3'-phosphoadenosine 5'-phosphosulfate synthase [EC:2.7.7.4 2.7.1.25]	K13811	0
Metabolism	Amino acid metabolism	Lysine biosynthesis [PATH:ko00300]	ALDH7A1; aldehyde dehydrogenase family 7 member A1 [EC:1.2.1.31 1.2.1.8 1.2.1.3]	K14085	-1.02091

## Sheet: Info
Supplementary Table 5: related to Figure 4

## Sheet: BJ hTERT+
Level 1	Level 2	Level 3	Protein/enzyme	Accession	Value
Metabolism	Lipid metabolism	Glycerophospholipid metabolism [PATH:ko00564]	GPD1; glycerol-3-phosphate dehydrogenase (NAD+) [EC:1.1.1.8]	K00006	0
Metabolism	Lipid metabolism	Glycerophospholipid metabolism [PATH:ko00564]	PEMT; phosphatidylethanolamine N-methyltransferase [EC:2.1.1.17]	K00551	0
Metabolism	Lipid metabolism	Glycerophospholipid metabolism [PATH:ko00564]	GPAT1_2; glycerol-3-phosphate O-acyltransferase 1/2 [EC:2.3.1.15]	K00629	0
Metabolism	Lipid metabolism	Glycerophospholipid metabolism [PATH:ko00564]	dgkA, DGK; diacylglycerol kinase (ATP) [EC:2.7.1.107]	K00901	0.158269
Metabolism	Lipid metabolism	Glycerophospholipid metabolism [PATH:ko00564]	PCYT2; ethanolamine-phosphate cytidylyltransferase [EC:2.7.7.14]	K00967	-1.20822
Metabolism	Lipid metabolism	Glycerophospholipid metabolism [PATH:ko00564]	EPT1; ethanolaminephosphotransferase [EC:2.7.8.1]	K00993	0
Metabolism	Lipid metabolism	Glycerophospholipid metabolism [PATH:ko00564]	PLA2G, SPLA2; secretory phospholipase A2 [EC:3.1.1.4]	K01047	-4.50363
Metabolism	Lipid metabolism	Glycerophospholipid metabolism [PATH:ko00564]	PPAP2; phosphatidate phosphatase [EC:3.1.3.4]	K01080	0
Metabolism	Lipid metabolism	Glycerophospholipid metabolism [PATH:ko00564]	PLD1_2; phospholipase D1/2 [EC:3.1.4.4]	K01115	-1.15699
Metabolism	Lipid metabolism	Glycerophospholipid metabolism [PATH:ko00564]	LYPLA1; lysophospholipase I [EC:3.1.1.5]	K06128	0
Metabolism	Lipid metabolism	Glycerophospholipid metabolism [PATH:ko00564]	GPAT3_4, AGPAT9, AGPAT6; glycerol-3-phosphate O-acyltransferase 3/4 [EC:2.3.1.15]	K13506	0
Metabolism	Lipid metabolism	Glycerophospholipid metabolism [PATH:ko00564]	MBOAT1_2; lysophospholipid acyltransferase 1/2 [EC:2.3.1.51 2.3.1.-]	K13517	1.81841
Metabolism	Lipid metabolism	Glycerophospholipid metabolism [PATH:ko00564]	PLB1, PLB; phospholipase B1, membrane-associated [EC:3.1.1.4 3.1.1.5]	K14621	-2.45772
Metabolism	Lipid metabolism	Glycerophospholipid metabolism [PATH:ko00564]	PLA2G4, CPLA2; cytosolic phospholipase A2 [EC:3.1.1.4]	K16342	-3.74719
Metabolism	Lipid metabolism	Glycerophospholipid metabolism [PATH:ko00564]	PLA2G6, IPLA2; calcium-independent phospholipase A2 [EC:3.1.1.4]	K16343	0
Metabolism	Lipid metabolism	Glycerophospholipid metabolism [PATH:ko00564]	GPCPD1; glycerophosphocholine phosphodiesterase GPCPD1 [EC:3.1.4.2]	K18695	-1.0313
Metabolism	Lipid metabolism	Glycerophospholipid metabolism [PATH:ko00564]	AGPAT5; lysophosphatidiate acyltransferase [EC:2.3.1.51]	K19007	0
Metabolism	Carbohydrate metabolism	Pentose and glucuronate interconversions [PATH:ko00040]	E1.1.1.21, AKR1; aldehyde reductase [EC:1.1.1.21]	K00011	-2.29531
Metabolism	Carbohydrate metabolism	Pentose and glucuronate interconversions [PATH:ko00040]	E1.2.1.3; aldehyde dehydrogenase (NAD+) [EC:1.2.1.3]	K00128	-1.36131
Metabolism	Carbohydrate metabolism	Fructose and mannose metabolism [PATH:ko00051]	E1.1.1.21, AKR1; aldehyde reductase [EC:1.1.1.21]	K00011	-2.29531
Metabolism	Carbohydrate metabolism	Fructose and mannose metabolism [PATH:ko00051]	HK; hexokinase [EC:2.7.1.1]	K00844	0
Metabolism	Carbohydrate metabolism	Fructose and mannose metabolism [PATH:ko00051]	KHK; ketohexokinase [EC:2.7.1.3]	K00846	1.5281
Metabolism	Carbohydrate metabolism	Fructose and mannose metabolism [PATH:ko00051]	GMPP; mannose-1-phosphate guanylyltransferase [EC:2.7.7.13]	K00966	0
Metabolism	Carbohydrate metabolism	Fructose and mannose metabolism [PATH:ko00051]	ALDO; fructose-bisphosphate aldolase, class I [EC:4.1.2.13]	K01623	0
Metabolism	Carbohydrate metabolism	Fructose and mannose metabolism [PATH:ko00051]	TPI, tpiA; triosephosphate isomerase (TIM) [EC:5.3.1.1]	K01803	1.1242
Metabolism	Carbohydrate metabolism	Fructose and mannose metabolism [PATH:ko00051]	PFKFB4; 6-phosphofructo-2-kinase / fructose-2,6-biphosphatase 4 [EC:2.7.1.105 3.1.3.46]	K19030	0
Metabolism	Carbohydrate metabolism	Galactose metabolism [PATH:ko00052]	E1.1.1.21, AKR1; aldehyde reductase [EC:1.1.1.21]	K00011	-2.29531
Metabolism	Carbohydrate metabolism	Galactose metabolism [PATH:ko00052]	HK; hexokinase [EC:2.7.1.1]	K00844	0
Metabolism	Carbohydrate metabolism	Galactose metabolism [PATH:ko00052]	G6PC; glucose-6-phosphatase [EC:3.1.3.9]	K01084	0
Metabolism	Carbohydrate metabolism	Galactose metabolism [PATH:ko00052]	GLA; alpha-galactosidase [EC:3.2.1.22]	K01189	0
Metabolism	Carbohydrate metabolism	Galactose metabolism [PATH:ko00052]	MGAM; maltase-glucoamylase [EC:3.2.1.20 3.2.1.3]	K12047	1.23407
Metabolism	Carbohydrate metabolism	Galactose metabolism [PATH:ko00052]	GAA; lysosomal alpha-glucosidase [EC:3.2.1.20]	K12316	-1.79654
Metabolism	Carbohydrate metabolism	Galactose metabolism [PATH:ko00052]	PGM2; phosphoglucomutase / phosphopentomutase [EC:5.4.2.2 5.4.2.7]	K15779	0
Metabolism	Lipid metabolism	Glycerolipid metabolism [PATH:ko00561]	E1.1.1.21, AKR1; aldehyde reductase [EC:1.1.1.21]	K00011	-2.29531
Metabolism	Lipid metabolism	Glycerolipid metabolism [PATH:ko00561]	E1.2.1.3; aldehyde dehydrogenase (NAD+) [EC:1.2.1.3]	K00128	-1.36131
Metabolism	Lipid metabolism	Glycerolipid metabolism [PATH:ko00561]	GPAT1_2; glycerol-3-phosphate O-acyltransferase 1/2 [EC:2.3.1.15]	K00629	0
Metabolism	Lipid metabolism	Glycerolipid metabolism [PATH:ko00561]	E2.7.1.29, DAK1, DAK2; dihydroxyacetone kinase [EC:2.7.1.29]	K00863	0
Metabolism	Lipid metabolism	Glycerolipid metabolism [PATH:ko00561]	glpK, GK; glycerol kinase [EC:2.7.1.30]	K00864	0
Metabolism	Lipid metabolism	Glycerolipid metabolism [PATH:ko00561]	dgkA, DGK; diacylglycerol kinase (ATP) [EC:2.7.1.107]	K00901	0.158269
Metabolism	Lipid metabolism	Glycerolipid metabolism [PATH:ko00561]	E3.1.1.3; triacylglycerol lipase [EC:3.1.1.3]	K01046	0
Metabolism	Lipid metabolism	Glycerolipid metabolism [PATH:ko00561]	PPAP2; phosphatidate phosphatase [EC:3.1.3.4]	K01080	0
Metabolism	Lipid metabolism	Glycerolipid metabolism [PATH:ko00561]	GLA; alpha-galactosidase [EC:3.2.1.22]	K01189	0
Metabolism	Lipid metabolism	Glycerolipid metabolism [PATH:ko00561]	DGAT2; diacylglycerol O-acyltransferase 2 [EC:2.3.1.20 2.3.1.75]	K11160	0
Metabolism	Lipid metabolism	Glycerolipid metabolism [PATH:ko00561]	GPAT3_4, AGPAT9, AGPAT6; glycerol-3-phosphate O-acyltransferase 3/4 [EC:2.3.1.15]	K13506	0
Metabolism	Lipid metabolism	Glycerolipid metabolism [PATH:ko00561]	MBOAT1_2; lysophospholipid acyltransferase 1/2 [EC:2.3.1.51 2.3.1.-]	K13517	1.81841
Metabolism	Lipid metabolism	Glycerolipid metabolism [PATH:ko00561]	ALDH7A1; aldehyde dehydrogenase family 7 member A1 [EC:1.2.1.31 1.2.1.8 1.2.1.3]	K14085	0
Metabolism	Lipid metabolism	Glycerolipid metabolism [PATH:ko00561]	PNPLA2, ATGL; patatin-like phospholipase domain-containing protein 2 [EC:3.1.1.3]	K16816	-1.04631
Metabolism	Lipid metabolism	Glycerolipid metabolism [PATH:ko00561]	AGPAT5; lysophosphatidiate acyltransferase [EC:2.3.1.51]	K19007	0
Metabolism	Carbohydrate metabolism	Glycolysis / Gluconeogenesis [PATH:ko00010]	LDH, ldh; L-lactate dehydrogenase [EC:1.1.1.27]	K00016	1.08473
Metabolism	Carbohydrate metabolism	Glycolysis / Gluconeogenesis [PATH:ko00010]	E1.2.1.3; aldehyde dehydrogenase (NAD+) [EC:1.2.1.3]	K00128	-1.36131
Metabolism	Carbohydrate metabolism	Glycolysis / Gluconeogenesis [PATH:ko00010]	E1.2.1.5; aldehyde dehydrogenase (NAD(P)+) [EC:1.2.1.5]	K00129	0
Metabolism	Carbohydrate metabolism	Glycolysis / Gluconeogenesis [PATH:ko00010]	HK; hexokinase [EC:2.7.1.1]	K00844	0
Metabolism	Carbohydrate metabolism	Glycolysis / Gluconeogenesis [PATH:ko00010]	PGK, pgk; phosphoglycerate kinase [EC:2.7.2.3]	K00927	0
Metabolism	Carbohydrate metabolism	Glycolysis / Gluconeogenesis [PATH:ko00010]	G6PC; glucose-6-phosphatase [EC:3.1.3.9]	K01084	0
Metabolism	Carbohydrate metabolism	Glycolysis / Gluconeogenesis [PATH:ko00010]	E4.1.1.32, pckA, PEPCK; phosphoenolpyruvate carboxykinase (GTP) [EC:4.1.1.32]	K01596	0
Metabolism	Carbohydrate metabolism	Glycolysis / Gluconeogenesis [PATH:ko00010]	ALDO; fructose-bisphosphate aldolase, class I [EC:4.1.2.13]	K01623	0
Metabolism	Carbohydrate metabolism	Glycolysis / Gluconeogenesis [PATH:ko00010]	ENO, eno; enolase [EC:4.2.1.11]	K01689	0
Metabolism	Carbohydrate metabolism	Glycolysis / Gluconeogenesis [PATH:ko00010]	TPI, tpiA; triosephosphate isomerase (TIM) [EC:5.3.1.1]	K01803	1.1242
Metabolism	Carbohydrate metabolism	Glycolysis / Gluconeogenesis [PATH:ko00010]	ACSS, acs; acetyl-CoA synthetase [EC:6.2.1.1]	K01895	0
Metabolism	Carbohydrate metabolism	Glycolysis / Gluconeogenesis [PATH:ko00010]	GAPDHS; glyceraldehyde-3-phosphate dehydrogenase, spermatogenic [EC:1.2.1.12]	K10705	0
Metabolism	Carbohydrate metabolism	Glycolysis / Gluconeogenesis [PATH:ko00010]	ADH1_7; alcohol dehydrogenase 1/7 [EC:1.1.1.1]	K13951	-3.30542
Metabolism	Carbohydrate metabolism	Glycolysis / Gluconeogenesis [PATH:ko00010]	ALDH7A1; aldehyde dehydrogenase family 7 member A1 [EC:1.2.1.31 1.2.1.8 1.2.1.3]	K14085	0
Metabolism	Carbohydrate metabolism	Glycolysis / Gluconeogenesis [PATH:ko00010]	PGM2; phosphoglucomutase / phosphopentomutase [EC:5.4.2.2 5.4.2.7]	K15779	0
Metabolism	Carbohydrate metabolism	Pyruvate metabolism [PATH:ko00620]	LDH, ldh; L-lactate dehydrogenase [EC:1.1.1.27]	K00016	1.08473
Metabolism	Carbohydrate metabolism	Pyruvate metabolism [PATH:ko00620]	E1.2.1.3; aldehyde dehydrogenase (NAD+) [EC:1.2.1.3]	K00128	-1.36131
Metabolism	Carbohydrate metabolism	Pyruvate metabolism [PATH:ko00620]	E2.3.1.9, atoB; acetyl-CoA C-acetyltransferase [EC:2.3.1.9]	K00626	0
Metabolism	Carbohydrate metabolism	Pyruvate metabolism [PATH:ko00620]	E4.1.1.32, pckA, PEPCK; phosphoenolpyruvate carboxykinase (GTP) [EC:4.1.1.32]	K01596	0
Metabolism	Carbohydrate metabolism	Pyruvate metabolism [PATH:ko00620]	ACSS, acs; acetyl-CoA synthetase [EC:6.2.1.1]	K01895	0
Metabolism	Carbohydrate metabolism	Pyruvate metabolism [PATH:ko00620]	PC, pyc; pyruvate carboxylase [EC:6.4.1.1]	K01958	0
Metabolism	Carbohydrate metabolism	Pyruvate metabolism [PATH:ko00620]	ALDH7A1; aldehyde dehydrogenase family 7 member A1 [EC:1.2.1.31 1.2.1.8 1.2.1.3]	K14085	0
Metabolism	Carbohydrate metabolism	Propanoate metabolism [PATH:ko00640]	LDH, ldh; L-lactate dehydrogenase [EC:1.1.1.27]	K00016	1.08473
Metabolism	Carbohydrate metabolism	Propanoate metabolism [PATH:ko00640]	mmsA, iolA, ALDH6A1; malonate-semialdehyde dehydrogenase (acetylating) / methylmalonate-semialdehyde dehydrogenase [EC:1.2.1.18 1.2.1.27]	K00140	0
Metabolism	Carbohydrate metabolism	Propanoate metabolism [PATH:ko00640]	E2.3.1.9, atoB; acetyl-CoA C-acetyltransferase [EC:2.3.1.9]	K00626	0
Metabolism	Carbohydrate metabolism	Propanoate metabolism [PATH:ko00640]	ACSS, acs; acetyl-CoA synthetase [EC:6.2.1.1]	K01895	0
Metabolism	Carbohydrate metabolism	Propanoate metabolism [PATH:ko00640]	E6.2.1.17, prpE; propionyl-CoA synthetase [EC:6.2.1.17]	K01908	0
Metabolism	Carbohydrate metabolism	Propanoate metabolism [PATH:ko00640]	PCCB, pccB; propionyl-CoA carboxylase beta chain [EC:6.4.1.3]	K01966	0
Metabolism	Carbohydrate metabolism	Propanoate metabolism [PATH:ko00640]	ABAT; 4-aminobutyrate aminotransferase / (S)-3-amino-2-methylpropionate transaminase [EC:2.6.1.19 2.6.1.22]	K13524	-1.37211
Metabolism	Amino acid metabolism	Cysteine and methionine metabolism [PATH:ko00270]	LDH, ldh; L-lactate dehydrogenase [EC:1.1.1.27]	K00016	1.08473
Metabolism	Amino acid metabolism	Cysteine and methionine metabolism [PATH:ko00270]	CDO1; cysteine dioxygenase [EC:1.13.11.20]	K00456	0
Metabolism	Amino acid metabolism	Cysteine and methionine metabolism [PATH:ko00270]	speE, SRM; spermidine synthase [EC:2.5.1.16]	K00797	0
Metabolism	Amino acid metabolism	Cysteine and methionine metabolism [PATH:ko00270]	TST, MPST, sseA; thiosulfate/3-mercaptopyruvate sulfurtransferase [EC:2.8.1.1 2.8.1.2]	K01011	-1.34163
Metabolism	Amino acid metabolism	Cysteine and methionine metabolism [PATH:ko00270]	E4.2.1.22, CBS; cystathionine beta-synthase [EC:4.2.1.22]	K01697	0
Metabolism	Amino acid metabolism	Cysteine and methionine metabolism [PATH:ko00270]	CTH; cystathionine gamma-lyase [EC:4.4.1.1]	K01758	0
Metabolism	Amino acid metabolism	Cysteine and methionine metabolism [PATH:ko00270]	IL4I1; L-amino-acid oxidase [EC:1.4.3.2]	K03334	-2.23091
Metabolism	Amino acid metabolism	Cysteine and methionine metabolism [PATH:ko00270]	SDS, SDH, CHA1; L-serine/L-threonine ammonia-lyase [EC:4.3.1.17 4.3.1.19]	K17989	0
Metabolism	Metabolism of terpenoids and polyketides	Terpenoid backbone biosynthesis [PATH:ko00900]	HMGCR; hydroxymethylglutaryl-CoA reductase (NADPH) [EC:1.1.1.34]	K00021	0
Metabolism	Metabolism of terpenoids and polyketides	Terpenoid backbone biosynthesis [PATH:ko00900]	E2.3.1.9, atoB; acetyl-CoA C-acetyltransferase [EC:2.3.1.9]	K00626	0
Metabolism	Metabolism of terpenoids and polyketides	Terpenoid backbone biosynthesis [PATH:ko00900]	GGPS1; geranylgeranyl diphosphate synthase, type III [EC:2.5.1.1 2.5.1.10 2.5.1.29]	K00804	0
Metabolism	Metabolism of terpenoids and polyketides	Terpenoid backbone biosynthesis [PATH:ko00900]	MVD, mvaD; diphosphomevalonate decarboxylase [EC:4.1.1.33]	K01597	-1.55846
Metabolism	Metabolism of terpenoids and polyketides	Terpenoid backbone biosynthesis [PATH:ko00900]	E2.3.3.10; hydroxymethylglutaryl-CoA synthase [EC:2.3.3.10]	K01641	-1.32597
Metabolism	Metabolism of terpenoids and polyketides	Terpenoid backbone biosynthesis [PATH:ko00900]	PDSS1; decaprenyl-diphosphate synthase subunit 1 [EC:2.5.1.91]	K12504	0
Metabolism	Overview	Carbon metabolism [PATH:ko01200]	G6PD, zwf; glucose-6-phosphate 1-dehydrogenase [EC:1.1.1.49]	K00036	-1.09479
Metabolism	Overview	Carbon metabolism [PATH:ko01200]	serA, PHGDH; D-3-phosphoglycerate dehydrogenase [EC:1.1.1.95]	K00058	0
Metabolism	Overview	Carbon metabolism [PATH:ko01200]	mmsA, iolA, ALDH6A1; malonate-semialdehyde dehydrogenase (acetylating) / methylmalonate-semialdehyde dehydrogenase [EC:1.2.1.18 1.2.1.27]	K00140	0
Metabolism	Overview	Carbon metabolism [PATH:ko01200]	metF, MTHFR; methylenetetrahydrofolate reductase (NADPH) [EC:1.5.1.20]	K00297	-1.36217
Metabolism	Overview	Carbon metabolism [PATH:ko01200]	E2.2.1.1, tktA, tktB; transketolase [EC:2.2.1.1]	K00615	0
Metabolism	Overview	Carbon metabolism [PATH:ko01200]	E2.3.1.9, atoB; acetyl-CoA C-acetyltransferase [EC:2.3.1.9]	K00626	0
Metabolism	Overview	Carbon metabolism [PATH:ko01200]	serC, PSAT1; phosphoserine aminotransferase [EC:2.6.1.52]	K00831	0
Metabolism	Overview	Carbon metabolism [PATH:ko01200]	HK; hexokinase [EC:2.7.1.1]	K00844	0
Metabolism	Overview	Carbon metabolism [PATH:ko01200]	E2.7.1.29, DAK1, DAK2; dihydroxyacetone kinase [EC:2.7.1.29]	K00863	0
Metabolism	Overview	Carbon metabolism [PATH:ko01200]	PGK, pgk; phosphoglycerate kinase [EC:2.7.2.3]	K00927	0
Metabolism	Overview	Carbon metabolism [PATH:ko01200]	ALDO; fructose-bisphosphate aldolase, class I [EC:4.1.2.13]	K01623	0
Metabolism	Overview	Carbon metabolism [PATH:ko01200]	ACO, acnA; aconitate hydratase [EC:4.2.1.3]	K01681	0
Metabolism	Overview	Carbon metabolism [PATH:ko01200]	ENO, eno; enolase [EC:4.2.1.11]	K01689	0
Metabolism	Overview	Carbon metabolism [PATH:ko01200]	TPI, tpiA; triosephosphate isomerase (TIM) [EC:5.3.1.1]	K01803	1.1242
Metabolism	Overview	Carbon metabolism [PATH:ko01200]	ACSS, acs; acetyl-CoA synthetase [EC:6.2.1.1]	K01895	0
Metabolism	Overview	Carbon metabolism [PATH:ko01200]	CPS1; carbamoyl-phosphate synthase (ammonia) [EC:6.3.4.16]	K01948	1.01501
Metabolism	Overview	Carbon metabolism [PATH:ko01200]	PC, pyc; pyruvate carboxylase [EC:6.4.1.1]	K01958	0
Metabolism	Overview	Carbon metabolism [PATH:ko01200]	PCCB, pccB; propionyl-CoA carboxylase beta chain [EC:6.4.1.3]	K01966	0
Metabolism	Overview	Carbon metabolism [PATH:ko01200]	SDS, SDH, CHA1; L-serine/L-threonine ammonia-lyase [EC:4.3.1.17 4.3.1.19]	K17989	0
Metabolism	Carbohydrate metabolism	Pentose phosphate pathway [PATH:ko00030]	G6PD, zwf; glucose-6-phosphate 1-dehydrogenase [EC:1.1.1.49]	K00036	-1.09479
Metabolism	Carbohydrate metabolism	Pentose phosphate pathway [PATH:ko00030]	E2.2.1.1, tktA, tktB; transketolase [EC:2.2.1.1]	K00615	0
Metabolism	Carbohydrate metabolism	Pentose phosphate pathway [PATH:ko00030]	ALDO; fructose-bisphosphate aldolase, class I [EC:4.1.2.13]	K01623	0
Metabolism	Carbohydrate metabolism	Pentose phosphate pathway [PATH:ko00030]	PGM2; phosphoglucomutase / phosphopentomutase [EC:5.4.2.2 5.4.2.7]	K15779	0
Metabolism	Metabolism of other amino acids	Glutathione metabolism [PATH:ko00480]	G6PD, zwf; glucose-6-phosphate 1-dehydrogenase [EC:1.1.1.49]	K00036	-1.09479
Metabolism	Metabolism of other amino acids	Glutathione metabolism [PATH:ko00480]	GSR, gor; glutathione reductase (NADPH) [EC:1.8.1.7]	K00383	-1.4792
Metabolism	Metabolism of other amino acids	Glutathione metabolism [PATH:ko00480]	E1.11.1.9; glutathione peroxidase [EC:1.11.1.9]	K00432	0
Metabolism	Metabolism of other amino acids	Glutathione metabolism [PATH:ko00480]	speE, SRM; spermidine synthase [EC:2.5.1.16]	K00797	0
Metabolism	Metabolism of other amino acids	Glutathione metabolism [PATH:ko00480]	GST, gst; glutathione S-transferase [EC:2.5.1.18]	K00799	-2.53761
Metabolism	Metabolism of other amino acids	Glutathione metabolism [PATH:ko00480]	E4.1.1.17, ODC1, speC, speF; ornithine decarboxylase [EC:4.1.1.17]	K01581	0
Metabolism	Metabolism of other amino acids	Glutathione metabolism [PATH:ko00480]	GPX4; phospholipid-hydroperoxide glutathione peroxidase [EC:1.11.1.12]	K05361	0
Metabolism	Metabolism of other amino acids	Glutathione metabolism [PATH:ko00480]	RRM1; ribonucleoside-diphosphate reductase subunit M1 [EC:1.17.4.1]	K10807	0
Metabolism	Metabolism of other amino acids	Glutathione metabolism [PATH:ko00480]	RRM2; ribonucleoside-diphosphate reductase subunit M2 [EC:1.17.4.1]	K10808	1.0945
Metabolism	Metabolism of other amino acids	Glutathione metabolism [PATH:ko00480]	ANPEP; aminopeptidase N [EC:3.4.11.2]	K11140	0
Metabolism	Metabolism of other amino acids	Glutathione metabolism [PATH:ko00480]	LAP3; cytosol aminopeptidase [EC:3.4.11.1 3.4.11.5]	K11142	0
Metabolism	Metabolism of other amino acids	Glutathione metabolism [PATH:ko00480]	GCLC; glutamate--cysteine ligase catalytic subunit [EC:6.3.2.2]	K11204	0
Metabolism	Metabolism of other amino acids	Glutathione metabolism [PATH:ko00480]	GSTK1; glutathione S-transferase kappa 1 [EC:2.5.1.18]	K13299	0
Metabolism	Lipid metabolism	Steroid hormone biosynthesis [PATH:ko00140]	HSD17B1; 17beta-estradiol 17-dehydrogenase [EC:1.1.1.62]	K00044	-1.11543
Metabolism	Lipid metabolism	Steroid hormone biosynthesis [PATH:ko00140]	AKR1C3; aldo-keto reductase family 1 member C3 [EC:1.1.1.64 1.1.1.188 1.1.1.213]	K04119	-1.75441
Metabolism	Lipid metabolism	Steroid hormone biosynthesis [PATH:ko00140]	HSD17B2; 17beta-estradiol 17-dehydrogenase / 3alpha(17beta)-hydroxysteroid dehydrogenase (NAD+) [EC:1.1.1.62 1.1.1.239]	K13368	-2.97989
Metabolism	Lipid metabolism	Steroid hormone biosynthesis [PATH:ko00140]	HSD11B1; corticosteroid 11-beta-dehydrogenase isozyme 1 [EC:1.1.1.146]	K15680	-5.9636
Metabolism	Overview	Biosynthesis of amino acids [PATH:ko01230]	serA, PHGDH; D-3-phosphoglycerate dehydrogenase [EC:1.1.1.95]	K00058	0
Metabolism	Overview	Biosynthesis of amino acids [PATH:ko01230]	proC; pyrroline-5-carboxylate reductase [EC:1.5.1.2]	K00286	0
Metabolism	Overview	Biosynthesis of amino acids [PATH:ko01230]	E2.2.1.1, tktA, tktB; transketolase [EC:2.2.1.1]	K00615	0
Metabolism	Overview	Biosynthesis of amino acids [PATH:ko01230]	E2.6.1.42, ilvE; branched-chain amino acid aminotransferase [EC:2.6.1.42]	K00826	0
Metabolism	Overview	Biosynthesis of amino acids [PATH:ko01230]	serC, PSAT1; phosphoserine aminotransferase [EC:2.6.1.52]	K00831	0
Metabolism	Overview	Biosynthesis of amino acids [PATH:ko01230]	PGK, pgk; phosphoglycerate kinase [EC:2.7.2.3]	K00927	0
Metabolism	Overview	Biosynthesis of amino acids [PATH:ko01230]	E3.5.3.1, rocF, arg; arginase [EC:3.5.3.1]	K01476	0
Metabolism	Overview	Biosynthesis of amino acids [PATH:ko01230]	ALDO; fructose-bisphosphate aldolase, class I [EC:4.1.2.13]	K01623	0
Metabolism	Overview	Biosynthesis of amino acids [PATH:ko01230]	ACO, acnA; aconitate hydratase [EC:4.2.1.3]	K01681	0
Metabolism	Overview	Biosynthesis of amino acids [PATH:ko01230]	ENO, eno; enolase [EC:4.2.1.11]	K01689	0
Metabolism	Overview	Biosynthesis of amino acids [PATH:ko01230]	E4.2.1.22, CBS; cystathionine beta-synthase [EC:4.2.1.22]	K01697	0
Metabolism	Overview	Biosynthesis of amino acids [PATH:ko01230]	argH, ASL; argininosuccinate lyase [EC:4.3.2.1]	K01755	0
Metabolism	Overview	Biosynthesis of amino acids [PATH:ko01230]	CTH; cystathionine gamma-lyase [EC:4.4.1.1]	K01758	0
Metabolism	Overview	Biosynthesis of amino acids [PATH:ko01230]	TPI, tpiA; triosephosphate isomerase (TIM) [EC:5.3.1.1]	K01803	1.1242
Metabolism	Overview	Biosynthesis of amino acids [PATH:ko01230]	argG, ASS1; argininosuccinate synthase [EC:6.3.4.5]	K01940	-1.73311
Metabolism	Overview	Biosynthesis of amino acids [PATH:ko01230]	CPS1; carbamoyl-phosphate synthase (ammonia) [EC:6.3.4.16]	K01948	1.01501
Metabolism	Overview	Biosynthesis of amino acids [PATH:ko01230]	PC, pyc; pyruvate carboxylase [EC:6.4.1.1]	K01958	0
Metabolism	Overview	Biosynthesis of amino acids [PATH:ko01230]	ALDH7A1; aldehyde dehydrogenase family 7 member A1 [EC:1.2.1.31 1.2.1.8 1.2.1.3]	K14085	0
Metabolism	Overview	Biosynthesis of amino acids [PATH:ko01230]	ACY1; aminoacylase [EC:3.5.1.14]	K14677	0
Metabolism	Overview	Biosynthesis of amino acids [PATH:ko01230]	SDS, SDH, CHA1; L-serine/L-threonine ammonia-lyase [EC:4.3.1.17 4.3.1.19]	K17989	0
Metabolism	Energy metabolism	Methane metabolism [PATH:ko00680]	serA, PHGDH; D-3-phosphoglycerate dehydrogenase [EC:1.1.1.95]	K00058	0
Metabolism	Energy metabolism	Methane metabolism [PATH:ko00680]	serC, PSAT1; phosphoserine aminotransferase [EC:2.6.1.52]	K00831	0
Metabolism	Energy metabolism	Methane metabolism [PATH:ko00680]	E2.7.1.29, DAK1, DAK2; dihydroxyacetone kinase [EC:2.7.1.29]	K00863	0
Metabolism	Energy metabolism	Methane metabolism [PATH:ko00680]	ALDO; fructose-bisphosphate aldolase, class I [EC:4.1.2.13]	K01623	0
Metabolism	Energy metabolism	Methane metabolism [PATH:ko00680]	ENO, eno; enolase [EC:4.2.1.11]	K01689	0
Metabolism	Energy metabolism	Methane metabolism [PATH:ko00680]	ACSS, acs; acetyl-CoA synthetase [EC:6.2.1.1]	K01895	0
Metabolism	Amino acid metabolism	Glycine, serine and threonine metabolism [PATH:ko00260]	serA, PHGDH; D-3-phosphoglycerate dehydrogenase [EC:1.1.1.95]	K00058	0
Metabolism	Amino acid metabolism	Glycine, serine and threonine metabolism [PATH:ko00260]	DMGDH; dimethylglycine dehydrogenase [EC:1.5.8.4]	K00315	0
Metabolism	Amino acid metabolism	Glycine, serine and threonine metabolism [PATH:ko00260]	GAMT; guanidinoacetate N-methyltransferase [EC:2.1.1.2]	K00542	0
Metabolism	Amino acid metabolism	Glycine, serine and threonine metabolism [PATH:ko00260]	kbl, GCAT; glycine C-acetyltransferase [EC:2.3.1.29]	K00639	-1.0608
Metabolism	Amino acid metabolism	Glycine, serine and threonine metabolism [PATH:ko00260]	serC, PSAT1; phosphoserine aminotransferase [EC:2.6.1.52]	K00831	0
Metabolism	Amino acid metabolism	Glycine, serine and threonine metabolism [PATH:ko00260]	E4.2.1.22, CBS; cystathionine beta-synthase [EC:4.2.1.22]	K01697	0
Metabolism	Amino acid metabolism	Glycine, serine and threonine metabolism [PATH:ko00260]	CTH; cystathionine gamma-lyase [EC:4.4.1.1]	K01758	0
Metabolism	Amino acid metabolism	Glycine, serine and threonine metabolism [PATH:ko00260]	ALDH7A1; aldehyde dehydrogenase family 7 member A1 [EC:1.2.1.31 1.2.1.8 1.2.1.3]	K14085	0
Metabolism	Amino acid metabolism	Glycine, serine and threonine metabolism [PATH:ko00260]	SDS, SDH, CHA1; L-serine/L-threonine ammonia-lyase [EC:4.3.1.17 4.3.1.19]	K17989	0
Metabolism	Lipid metabolism	Arachidonic acid metabolism [PATH:ko00590]	CBR3; carbonyl reductase 3 [EC:1.1.1.184]	K00084	0
Metabolism	Lipid metabolism	Arachidonic acid metabolism [PATH:ko00590]	E1.11.1.9; glutathione peroxidase [EC:1.11.1.9]	K00432	0
Metabolism	Lipid metabolism	Arachidonic acid metabolism [PATH:ko00590]	PTGS1, COX1; prostaglandin-endoperoxide synthase 1 [EC:1.14.99.1]	K00509	0
Metabolism	Lipid metabolism	Arachidonic acid metabolism [PATH:ko00590]	PLA2G, SPLA2; secretory phospholipase A2 [EC:3.1.1.4]	K01047	-4.50363
Metabolism	Lipid metabolism	Arachidonic acid metabolism [PATH:ko00590]	E5.3.99.2, PTGDS; prostaglandin-H2 D-isomerase [EC:5.3.99.2]	K01830	0
Metabolism	Lipid metabolism	Arachidonic acid metabolism [PATH:ko00590]	PTGIS, CYP8A; prostacyclin synthase [EC:5.3.99.4]	K01831	0
Metabolism	Lipid metabolism	Arachidonic acid metabolism [PATH:ko00590]	AKR1C3; aldo-keto reductase family 1 member C3 [EC:1.1.1.64 1.1.1.188 1.1.1.213]	K04119	-1.75441
Metabolism	Lipid metabolism	Arachidonic acid metabolism [PATH:ko00590]	PTGES2; microsomal prostaglandin-E synthase 2 [EC:5.3.99.3]	K05309	0
Metabolism	Lipid metabolism	Arachidonic acid metabolism [PATH:ko00590]	PTGS2, COX2; prostaglandin-endoperoxide synthase 2 [EC:1.14.99.1]	K11987	0
Metabolism	Lipid metabolism	Arachidonic acid metabolism [PATH:ko00590]	PLB1, PLB; phospholipase B1, membrane-associated [EC:3.1.1.4 3.1.1.5]	K14621	-2.45772
Metabolism	Lipid metabolism	Arachidonic acid metabolism [PATH:ko00590]	PTGES; microsomal prostaglandin-E synthase 1 [EC:5.3.99.3]	K15729	-3.8563
Metabolism	Lipid metabolism	Arachidonic acid metabolism [PATH:ko00590]	PLA2G4, CPLA2; cytosolic phospholipase A2 [EC:3.1.1.4]	K16342	-3.74719
Metabolism	Lipid metabolism	Arachidonic acid metabolism [PATH:ko00590]	PLA2G6, IPLA2; calcium-independent phospholipase A2 [EC:3.1.1.4]	K16343	0
Metabolism	Xenobiotics biodegradation and metabolism	Metabolism of xenobiotics by cytochrome P450 [PATH:ko00980]	CBR3; carbonyl reductase 3 [EC:1.1.1.184]	K00084	0
Metabolism	Xenobiotics biodegradation and metabolism	Metabolism of xenobiotics by cytochrome P450 [PATH:ko00980]	E1.2.1.5; aldehyde dehydrogenase (NAD(P)+) [EC:1.2.1.5]	K00129	0
Metabolism	Xenobiotics biodegradation and metabolism	Metabolism of xenobiotics by cytochrome P450 [PATH:ko00980]	E1.3.1.20; trans-1,2-dihydrobenzene-1,2-diol dehydrogenase [EC:1.3.1.20]	K00212	-2.23319
Metabolism	Xenobiotics biodegradation and metabolism	Metabolism of xenobiotics by cytochrome P450 [PATH:ko00980]	GST, gst; glutathione S-transferase [EC:2.5.1.18]	K00799	-2.53761
Metabolism	Xenobiotics biodegradation and metabolism	Metabolism of xenobiotics by cytochrome P450 [PATH:ko00980]	EPHX1; microsomal epoxide hydrolase [EC:3.3.2.9]	K01253	-1.15522
Metabolism	Xenobiotics biodegradation and metabolism	Metabolism of xenobiotics by cytochrome P450 [PATH:ko00980]	GSTK1; glutathione S-transferase kappa 1 [EC:2.5.1.18]	K13299	0
Metabolism	Xenobiotics biodegradation and metabolism	Metabolism of xenobiotics by cytochrome P450 [PATH:ko00980]	ADH1_7; alcohol dehydrogenase 1/7 [EC:1.1.1.1]	K13951	-3.30542
Metabolism	Xenobiotics biodegradation and metabolism	Metabolism of xenobiotics by cytochrome P450 [PATH:ko00980]	HSD11B1; corticosteroid 11-beta-dehydrogenase isozyme 1 [EC:1.1.1.146]	K15680	-5.9636
Metabolism	Nucleotide metabolism	Purine metabolism [PATH:ko00230]	XDH; xanthine dehydrogenase/oxidase [EC:1.17.1.4 1.17.3.2]	K00106	1.52298
Metabolism	Nucleotide metabolism	Purine metabolism [PATH:ko00230]	E1.7.1.7, guaC; GMP reductase [EC:1.7.1.7]	K00364	-1.19622
Metabolism	Nucleotide metabolism	Purine metabolism [PATH:ko00230]	APRT, apt; adenine phosphoribosyltransferase [EC:2.4.2.7]	K00759	0
Metabolism	Nucleotide metabolism	Purine metabolism [PATH:ko00230]	DCK; deoxycitidine kinase [EC:2.7.1.74]	K00893	0
Metabolism	Nucleotide metabolism	Purine metabolism [PATH:ko00230]	adk, AK; adenylate kinase [EC:2.7.4.3]	K00939	1.65857
Metabolism	Nucleotide metabolism	Purine metabolism [PATH:ko00230]	ndk, NME; nucleoside-diphosphate kinase [EC:2.7.4.6]	K00940	-1.65234
Metabolism	Nucleotide metabolism	Purine metabolism [PATH:ko00230]	E2.7.4.8, gmk; guanylate kinase [EC:2.7.4.8]	K00942	0
Metabolism	Nucleotide metabolism	Purine metabolism [PATH:ko00230]	pnp, PNPT1; polyribonucleotide nucleotidyltransferase [EC:2.7.7.8]	K00962	0
Metabolism	Nucleotide metabolism	Purine metabolism [PATH:ko00230]	E3.1.3.5; 5'-nucleotidase [EC:3.1.3.5]	K01081	2.59702
Metabolism	Nucleotide metabolism	Purine metabolism [PATH:ko00230]	AMPD; AMP deaminase [EC:3.5.4.6]	K01490	-2.04462
Metabolism	Nucleotide metabolism	Purine metabolism [PATH:ko00230]	FHIT; bis(5'-adenosyl)-triphosphatase [EC:3.6.1.29]	K01522	0
Metabolism	Nucleotide metabolism	Purine metabolism [PATH:ko00230]	purL, PFAS; phosphoribosylformylglycinamidine synthase [EC:6.3.5.3]	K01952	1.02608
Metabolism	Nucleotide metabolism	Purine metabolism [PATH:ko00230]	POLE2; DNA polymerase epsilon subunit 2 [EC:2.7.7.7]	K02325	1.5102
Metabolism	Nucleotide metabolism	Purine metabolism [PATH:ko00230]	POLD1; DNA polymerase delta subunit 1 [EC:2.7.7.7]	K02327	0
Metabolism	Nucleotide metabolism	Purine metabolism [PATH:ko00230]	POLD2; DNA polymerase delta subunit 2	K02328	0
Metabolism	Nucleotide metabolism	Purine metabolism [PATH:ko00230]	RPA1, POLR1A; DNA-directed RNA polymerase I subunit RPA1 [EC:2.7.7.6]	K02999	0
Metabolism	Nucleotide metabolism	Purine metabolism [PATH:ko00230]	RPB1, POLR2A; DNA-directed RNA polymerase II subunit RPB1 [EC:2.7.7.6]	K03006	-6.19667
Metabolism	Nucleotide metabolism	Purine metabolism [PATH:ko00230]	RPB10, POLR2L; DNA-directed RNA polymerases I, II, and III subunit RPABC5	K03007	0
Metabolism	Nucleotide metabolism	Purine metabolism [PATH:ko00230]	RPC8, POLR3H; DNA-directed RNA polymerase III subunit RPC8	K03022	0
Metabolism	Nucleotide metabolism	Purine metabolism [PATH:ko00230]	punA; purine-nucleoside phosphorylase [EC:2.4.2.1]	K03783	0
Metabolism	Nucleotide metabolism	Purine metabolism [PATH:ko00230]	ADCY7; adenylate cyclase 7 [EC:4.6.1.1]	K08047	0
Metabolism	Nucleotide metabolism	Purine metabolism [PATH:ko00230]	RRM1; ribonucleoside-diphosphate reductase subunit M1 [EC:1.17.4.1]	K10807	0
Metabolism	Nucleotide metabolism	Purine metabolism [PATH:ko00230]	RRM2; ribonucleoside-diphosphate reductase subunit M2 [EC:1.17.4.1]	K10808	1.0945
Metabolism	Nucleotide metabolism	Purine metabolism [PATH:ko00230]	GUCY1A; guanylate cyclase soluble subunit alpha [EC:4.6.1.2]	K12318	0
Metabolism	Nucleotide metabolism	Purine metabolism [PATH:ko00230]	PDE4; cAMP-specific phosphodiesterase 4 [EC:3.1.4.53]	K13293	1.43493
Metabolism	Nucleotide metabolism	Purine metabolism [PATH:ko00230]	PDE11; dual 3',5'-cyclic-AMP and -GMP phosphodiesterase 11 [EC:3.1.4.17 3.1.4.35]	K13298	2.20545
Metabolism	Nucleotide metabolism	Purine metabolism [PATH:ko00230]	PDE1; calcium/calmodulin-dependent 3',5'-cyclic nucleotide phosphodiesterase [EC:3.1.4.17]	K13755	1.03013
Metabolism	Nucleotide metabolism	Purine metabolism [PATH:ko00230]	PAPSS; 3'-phosphoadenosine 5'-phosphosulfate synthase [EC:2.7.7.4 2.7.1.25]	K13811	0
Metabolism	Nucleotide metabolism	Purine metabolism [PATH:ko00230]	PGM2; phosphoglucomutase / phosphopentomutase [EC:5.4.2.2 5.4.2.7]	K15779	0
Metabolism	Nucleotide metabolism	Purine metabolism [PATH:ko00230]	ENPP4; ectonucleotide pyrophosphatase/phosphodiesterase family member 4 [EC:3.6.1.29]	K18424	0
Metabolism	Nucleotide metabolism	Purine metabolism [PATH:ko00230]	PDE8; high affinity cAMP-specific and IBMX-insensitive 3',5'-cyclic phosphodiesterase 8 [EC:3.1.4.53]	K18437	0
Metabolism	Biosynthesis of other secondary metabolites	Caffeine metabolism [PATH:ko00232]	XDH; xanthine dehydrogenase/oxidase [EC:1.17.1.4 1.17.3.2]	K00106	1.52298
Metabolism	Xenobiotics biodegradation and metabolism	Drug metabolism - other enzymes [PATH:ko00983]	XDH; xanthine dehydrogenase/oxidase [EC:1.17.1.4 1.17.3.2]	K00106	1.52298
Metabolism	Xenobiotics biodegradation and metabolism	Drug metabolism - other enzymes [PATH:ko00983]	TPMT, tpmT; thiopurine S-methyltransferase [EC:2.1.1.67]	K00569	0
Metabolism	Xenobiotics biodegradation and metabolism	Drug metabolism - other enzymes [PATH:ko00983]	deoA, TYMP; thymidine phosphorylase [EC:2.4.2.4]	K00758	0
Metabolism	Xenobiotics biodegradation and metabolism	Drug metabolism - other enzymes [PATH:ko00983]	cdd, CDA; cytidine deaminase [EC:3.5.4.5]	K01489	0
Metabolism	Carbohydrate metabolism	Ascorbate and aldarate metabolism [PATH:ko00053]	E1.2.1.3; aldehyde dehydrogenase (NAD+) [EC:1.2.1.3]	K00128	-1.36131
Metabolism	Carbohydrate metabolism	Ascorbate and aldarate metabolism [PATH:ko00053]	ALDH7A1; aldehyde dehydrogenase family 7 member A1 [EC:1.2.1.31 1.2.1.8 1.2.1.3]	K14085	0
Metabolism	Lipid metabolism	Fatty acid degradation [PATH:ko00071]	E1.2.1.3; aldehyde dehydrogenase (NAD+) [EC:1.2.1.3]	K00128	-1.36131
Metabolism	Lipid metabolism	Fatty acid degradation [PATH:ko00071]	E2.3.1.9, atoB; acetyl-CoA C-acetyltransferase [EC:2.3.1.9]	K00626	0
Metabolism	Lipid metabolism	Fatty acid degradation [PATH:ko00071]	ACSL, fadD; long-chain acyl-CoA synthetase [EC:6.2.1.3]	K01897	0
Metabolism	Lipid metabolism	Fatty acid degradation [PATH:ko00071]	CPT1A; carnitine O-palmitoyltransferase 1, liver isoform [EC:2.3.1.21]	K08765	0
Metabolism	Lipid metabolism	Fatty acid degradation [PATH:ko00071]	ADH1_7; alcohol dehydrogenase 1/7 [EC:1.1.1.1]	K13951	-3.30542
Metabolism	Lipid metabolism	Fatty acid degradation [PATH:ko00071]	ALDH7A1; aldehyde dehydrogenase family 7 member A1 [EC:1.2.1.31 1.2.1.8 1.2.1.3]	K14085	0
Metabolism	Lipid metabolism	Fatty acid degradation [PATH:ko00071]	ACSBG; long-chain-fatty-acid--CoA ligase ACSBG [EC:6.2.1.3]	K15013	0
Metabolism	Lipid metabolism	Fatty acid degradation [PATH:ko00071]	ACOT7; acyl-coenzyme A thioesterase 7 [EC:3.1.2.2]	K17360	0
Metabolism	Amino acid metabolism	Valine, leucine and isoleucine degradation [PATH:ko00280]	E1.2.1.3; aldehyde dehydrogenase (NAD+) [EC:1.2.1.3]	K00128	-1.36131
Metabolism	Amino acid metabolism	Valine, leucine and isoleucine degradation [PATH:ko00280]	mmsA, iolA, ALDH6A1; malonate-semialdehyde dehydrogenase (acetylating) / methylmalonate-semialdehyde dehydrogenase [EC:1.2.1.18 1.2.1.27]	K00140	0
Metabolism	Amino acid metabolism	Valine, leucine and isoleucine degradation [PATH:ko00280]	AOX; aldehyde oxidase [EC:1.2.3.1]	K00157	1.15106
Metabolism	Amino acid metabolism	Valine, leucine and isoleucine degradation [PATH:ko00280]	E2.3.1.9, atoB; acetyl-CoA C-acetyltransferase [EC:2.3.1.9]	K00626	0
Metabolism	Amino acid metabolism	Valine, leucine and isoleucine degradation [PATH:ko00280]	E2.6.1.42, ilvE; branched-chain amino acid aminotransferase [EC:2.6.1.42]	K00826	0
Metabolism	Amino acid metabolism	Valine, leucine and isoleucine degradation [PATH:ko00280]	OXCT; 3-oxoacid CoA-transferase [EC:2.8.3.5]	K01027	0
Metabolism	Amino acid metabolism	Valine, leucine and isoleucine degradation [PATH:ko00280]	E2.3.3.10; hydroxymethylglutaryl-CoA synthase [EC:2.3.3.10]	K01641	-1.32597
Metabolism	Amino acid metabolism	Valine, leucine and isoleucine degradation [PATH:ko00280]	PCCB, pccB; propionyl-CoA carboxylase beta chain [EC:6.4.1.3]	K01966	0
Metabolism	Amino acid metabolism	Valine, leucine and isoleucine degradation [PATH:ko00280]	IL4I1; L-amino-acid oxidase [EC:1.4.3.2]	K03334	-2.23091
Metabolism	Amino acid metabolism	Valine, leucine and isoleucine degradation [PATH:ko00280]	AUH; methylglutaconyl-CoA hydratase [EC:4.2.1.18]	K05607	0
Metabolism	Amino acid metabolism	Valine, leucine and isoleucine degradation [PATH:ko00280]	HSD17B10; 3-hydroxyacyl-CoA dehydrogenase / 3-hydroxy-2-methylbutyryl-CoA dehydrogenase [EC:1.1.1.35 1.1.1.178]	K08683	0
Metabolism	Amino acid metabolism	Valine, leucine and isoleucine degradation [PATH:ko00280]	ABAT; 4-aminobutyrate aminotransferase / (S)-3-amino-2-methylpropionate transaminase [EC:2.6.1.19 2.6.1.22]	K13524	-1.37211
Metabolism	Amino acid metabolism	Valine, leucine and isoleucine degradation [PATH:ko00280]	ALDH7A1; aldehyde dehydrogenase family 7 member A1 [EC:1.2.1.31 1.2.1.8 1.2.1.3]	K14085	0
Metabolism	Amino acid metabolism	Lysine degradation [PATH:ko00310]	E1.2.1.3; aldehyde dehydrogenase (NAD+) [EC:1.2.1.3]	K00128	-1.36131
Metabolism	Amino acid metabolism	Lysine degradation [PATH:ko00310]	E2.3.1.9, atoB; acetyl-CoA C-acetyltransferase [EC:2.3.1.9]	K00626	0
Metabolism	Amino acid metabolism	Lysine degradation [PATH:ko00310]	PLOD2; procollagen-lysine,2-oxoglutarate 5-dioxygenase 2 [EC:1.14.11.4]	K13645	1.85061
Metabolism	Amino acid metabolism	Lysine degradation [PATH:ko00310]	ALDH7A1; aldehyde dehydrogenase family 7 member A1 [EC:1.2.1.31 1.2.1.8 1.2.1.3]	K14085	0
Metabolism	Amino acid metabolism	Lysine degradation [PATH:ko00310]	AASS; alpha-aminoadipic semialdehyde synthase [EC:1.5.1.8 1.5.1.9]	K14157	0
Metabolism	Amino acid metabolism	Arginine and proline metabolism [PATH:ko00330]	E1.2.1.3; aldehyde dehydrogenase (NAD+) [EC:1.2.1.3]	K00128	-1.36131
Metabolism	Amino acid metabolism	Arginine and proline metabolism [PATH:ko00330]	proC; pyrroline-5-carboxylate reductase [EC:1.5.1.2]	K00286	0
Metabolism	Amino acid metabolism	Arginine and proline metabolism [PATH:ko00330]	E1.14.11.2; prolyl 4-hydroxylase [EC:1.14.11.2]	K00472	0
Metabolism	Amino acid metabolism	Arginine and proline metabolism [PATH:ko00330]	GAMT; guanidinoacetate N-methyltransferase [EC:2.1.1.2]	K00542	0
Metabolism	Amino acid metabolism	Arginine and proline metabolism [PATH:ko00330]	speG; diamine N-acetyltransferase [EC:2.3.1.57]	K00657	-1.43063
Metabolism	Amino acid metabolism	Arginine and proline metabolism [PATH:ko00330]	speE, SRM; spermidine synthase [EC:2.5.1.16]	K00797	0
Metabolism	Amino acid metabolism	Arginine and proline metabolism [PATH:ko00330]	E3.5.3.1, rocF, arg; arginase [EC:3.5.3.1]	K01476	0
Metabolism	Amino acid metabolism	Arginine and proline metabolism [PATH:ko00330]	E4.1.1.17, ODC1, speC, speF; ornithine decarboxylase [EC:4.1.1.17]	K01581	0
Metabolism	Amino acid metabolism	Arginine and proline metabolism [PATH:ko00330]	E4.1.1.19; arginine decarboxylase [EC:4.1.1.19]	K01583	-2.01958
Metabolism	Amino acid metabolism	Arginine and proline metabolism [PATH:ko00330]	LAP3; cytosol aminopeptidase [EC:3.4.11.1 3.4.11.5]	K11142	0
Metabolism	Amino acid metabolism	Arginine and proline metabolism [PATH:ko00330]	SMOX, PAO5; spermine oxidase [EC:1.5.3.16 1.5.3.-]	K12259	-1.53548
Metabolism	Amino acid metabolism	Arginine and proline metabolism [PATH:ko00330]	ALDH7A1; aldehyde dehydrogenase family 7 member A1 [EC:1.2.1.31 1.2.1.8 1.2.1.3]	K14085	0
Metabolism	Amino acid metabolism	Histidine metabolism [PATH:ko00340]	E1.2.1.3; aldehyde dehydrogenase (NAD+) [EC:1.2.1.3]	K00128	-1.36131
Metabolism	Amino acid metabolism	Histidine metabolism [PATH:ko00340]	E1.2.1.5; aldehyde dehydrogenase (NAD(P)+) [EC:1.2.1.5]	K00129	0
Metabolism	Amino acid metabolism	Histidine metabolism [PATH:ko00340]	HNMT; histamine N-methyltransferase [EC:2.1.1.8]	K00546	0
Metabolism	Amino acid metabolism	Histidine metabolism [PATH:ko00340]	ALDH7A1; aldehyde dehydrogenase family 7 member A1 [EC:1.2.1.31 1.2.1.8 1.2.1.3]	K14085	0
Metabolism	Amino acid metabolism	Tryptophan metabolism [PATH:ko00380]	E1.2.1.3; aldehyde dehydrogenase (NAD+) [EC:1.2.1.3]	K00128	-1.36131
Metabolism	Amino acid metabolism	Tryptophan metabolism [PATH:ko00380]	AOX; aldehyde oxidase [EC:1.2.3.1]	K00157	1.15106
Metabolism	Amino acid metabolism	Tryptophan metabolism [PATH:ko00380]	INDO; indoleamine 2,3-dioxygenase [EC:1.13.11.52]	K00463	0
Metabolism	Amino acid metabolism	Tryptophan metabolism [PATH:ko00380]	INMT, TEMT; methyltransferase [EC:2.1.1.49 2.1.1.96]	K00562	0
Metabolism	Amino acid metabolism	Tryptophan metabolism [PATH:ko00380]	E2.3.1.9, atoB; acetyl-CoA C-acetyltransferase [EC:2.3.1.9]	K00626	0
Metabolism	Amino acid metabolism	Tryptophan metabolism [PATH:ko00380]	CCBL; kynurenine---oxoglutarate transaminase / cysteine-S-conjugate beta-lyase / glutamine---phenylpyruvate transaminase [EC:2.6.1.7 4.4.1.13 2.6.1.64]	K00816	-1.94413
Metabolism	Amino acid metabolism	Tryptophan metabolism [PATH:ko00380]	KYNU, kynU; kynureninase [EC:3.7.1.3]	K01556	-1.42506
Metabolism	Amino acid metabolism	Tryptophan metabolism [PATH:ko00380]	IL4I1; L-amino-acid oxidase [EC:1.4.3.2]	K03334	-2.23091
Metabolism	Amino acid metabolism	Tryptophan metabolism [PATH:ko00380]	ALDH7A1; aldehyde dehydrogenase family 7 member A1 [EC:1.2.1.31 1.2.1.8 1.2.1.3]	K14085	0
Metabolism	Metabolism of other amino acids	beta-Alanine metabolism [PATH:ko00410]	E1.2.1.3; aldehyde dehydrogenase (NAD+) [EC:1.2.1.3]	K00128	-1.36131
Metabolism	Metabolism of other amino acids	beta-Alanine metabolism [PATH:ko00410]	E1.2.1.5; aldehyde dehydrogenase (NAD(P)+) [EC:1.2.1.5]	K00129	0
Metabolism	Metabolism of other amino acids	beta-Alanine metabolism [PATH:ko00410]	mmsA, iolA, ALDH6A1; malonate-semialdehyde dehydrogenase (acetylating) / methylmalonate-semialdehyde dehydrogenase [EC:1.2.1.18 1.2.1.27]	K00140	0
Metabolism	Metabolism of other amino acids	beta-Alanine metabolism [PATH:ko00410]	speE, SRM; spermidine synthase [EC:2.5.1.16]	K00797	0
Metabolism	Metabolism of other amino acids	beta-Alanine metabolism [PATH:ko00410]	SMOX, PAO5; spermine oxidase [EC:1.5.3.16 1.5.3.-]	K12259	-1.53548
Metabolism	Metabolism of other amino acids	beta-Alanine metabolism [PATH:ko00410]	ABAT; 4-aminobutyrate aminotransferase / (S)-3-amino-2-methylpropionate transaminase [EC:2.6.1.19 2.6.1.22]	K13524	-1.37211
Metabolism	Metabolism of other amino acids	beta-Alanine metabolism [PATH:ko00410]	ALDH7A1; aldehyde dehydrogenase family 7 member A1 [EC:1.2.1.31 1.2.1.8 1.2.1.3]	K14085	0
Metabolism	Metabolism of terpenoids and polyketides	Limonene and pinene degradation [PATH:ko00903]	E1.2.1.3; aldehyde dehydrogenase (NAD+) [EC:1.2.1.3]	K00128	-1.36131
Metabolism	Xenobiotics biodegradation and metabolism	Chloroalkane and chloroalkene degradation [PATH:ko00625]	E1.2.1.3; aldehyde dehydrogenase (NAD+) [EC:1.2.1.3]	K00128	-1.36131
Metabolism	Amino acid metabolism	Tyrosine metabolism [PATH:ko00350]	E1.2.1.5; aldehyde dehydrogenase (NAD(P)+) [EC:1.2.1.5]	K00129	0
Metabolism	Amino acid metabolism	Tyrosine metabolism [PATH:ko00350]	AOX; aldehyde oxidase [EC:1.2.3.1]	K00157	1.15106
Metabolism	Amino acid metabolism	Tyrosine metabolism [PATH:ko00350]	FAH, fahA; fumarylacetoacetase [EC:3.7.1.2]	K01555	0
Metabolism	Amino acid metabolism	Tyrosine metabolism [PATH:ko00350]	maiA, GSTZ1; maleylacetoacetate isomerase [EC:5.2.1.2]	K01800	0
Metabolism	Amino acid metabolism	Tyrosine metabolism [PATH:ko00350]	IL4I1; L-amino-acid oxidase [EC:1.4.3.2]	K03334	-2.23091
Metabolism	Amino acid metabolism	Tyrosine metabolism [PATH:ko00350]	ADH1_7; alcohol dehydrogenase 1/7 [EC:1.1.1.1]	K13951	-3.30542
Metabolism	Amino acid metabolism	Phenylalanine metabolism [PATH:ko00360]	E1.2.1.5; aldehyde dehydrogenase (NAD(P)+) [EC:1.2.1.5]	K00129	0
Metabolism	Amino acid metabolism	Phenylalanine metabolism [PATH:ko00360]	IL4I1; L-amino-acid oxidase [EC:1.4.3.2]	K03334	-2.23091
Metabolism	Xenobiotics biodegradation and metabolism	Drug metabolism - cytochrome P450 [PATH:ko00982]	E1.2.1.5; aldehyde dehydrogenase (NAD(P)+) [EC:1.2.1.5]	K00129	0
Metabolism	Xenobiotics biodegradation and metabolism	Drug metabolism - cytochrome P450 [PATH:ko00982]	AOX; aldehyde oxidase [EC:1.2.3.1]	K00157	1.15106
Metabolism	Xenobiotics biodegradation and metabolism	Drug metabolism - cytochrome P450 [PATH:ko00982]	FMO; dimethylaniline monooxygenase (N-oxide forming) [EC:1.14.13.8]	K00485	0
Metabolism	Xenobiotics biodegradation and metabolism	Drug metabolism - cytochrome P450 [PATH:ko00982]	GST, gst; glutathione S-transferase [EC:2.5.1.18]	K00799	-2.53761
Metabolism	Xenobiotics biodegradation and metabolism	Drug metabolism - cytochrome P450 [PATH:ko00982]	GSTK1; glutathione S-transferase kappa 1 [EC:2.5.1.18]	K13299	0
Metabolism	Xenobiotics biodegradation and metabolism	Drug metabolism - cytochrome P450 [PATH:ko00982]	ADH1_7; alcohol dehydrogenase 1/7 [EC:1.1.1.1]	K13951	-3.30542
Metabolism	Carbohydrate metabolism	Butanoate metabolism [PATH:ko00650]	ALDH5A1; succinate-semialdehyde dehydrogenase [EC:1.2.1.24]	K00139	0
Metabolism	Carbohydrate metabolism	Butanoate metabolism [PATH:ko00650]	E2.3.1.9, atoB; acetyl-CoA C-acetyltransferase [EC:2.3.1.9]	K00626	0
Metabolism	Carbohydrate metabolism	Butanoate metabolism [PATH:ko00650]	OXCT; 3-oxoacid CoA-transferase [EC:2.8.3.5]	K01027	0
Metabolism	Carbohydrate metabolism	Butanoate metabolism [PATH:ko00650]	E2.3.3.10; hydroxymethylglutaryl-CoA synthase [EC:2.3.3.10]	K01641	-1.32597
Metabolism	Carbohydrate metabolism	Butanoate metabolism [PATH:ko00650]	ABAT; 4-aminobutyrate aminotransferase / (S)-3-amino-2-methylpropionate transaminase [EC:2.6.1.19 2.6.1.22]	K13524	-1.37211
Metabolism	Amino acid metabolism	Alanine, aspartate and glutamate metabolism [PATH:ko00250]	ALDH5A1; succinate-semialdehyde dehydrogenase [EC:1.2.1.24]	K00139	0
Metabolism	Amino acid metabolism	Alanine, aspartate and glutamate metabolism [PATH:ko00250]	glmS, GFPT; glucosamine--fructose-6-phosphate aminotransferase (isomerizing) [EC:2.6.1.16]	K00820	0
Metabolism	Amino acid metabolism	Alanine, aspartate and glutamate metabolism [PATH:ko00250]	argH, ASL; argininosuccinate lyase [EC:4.3.2.1]	K01755	0
Metabolism	Amino acid metabolism	Alanine, aspartate and glutamate metabolism [PATH:ko00250]	argG, ASS1; argininosuccinate synthase [EC:6.3.4.5]	K01940	-1.73311
Metabolism	Amino acid metabolism	Alanine, aspartate and glutamate metabolism [PATH:ko00250]	CPS1; carbamoyl-phosphate synthase (ammonia) [EC:6.3.4.16]	K01948	1.01501
Metabolism	Amino acid metabolism	Alanine, aspartate and glutamate metabolism [PATH:ko00250]	asnB, ASNS; asparagine synthase (glutamine-hydrolysing) [EC:6.3.5.4]	K01953	0
Metabolism	Amino acid metabolism	Alanine, aspartate and glutamate metabolism [PATH:ko00250]	IL4I1; L-amino-acid oxidase [EC:1.4.3.2]	K03334	-2.23091
Metabolism	Amino acid metabolism	Alanine, aspartate and glutamate metabolism [PATH:ko00250]	ABAT; 4-aminobutyrate aminotransferase / (S)-3-amino-2-methylpropionate transaminase [EC:2.6.1.19 2.6.1.22]	K13524	-1.37211
Metabolism	Carbohydrate metabolism	Inositol phosphate metabolism [PATH:ko00562]	mmsA, iolA, ALDH6A1; malonate-semialdehyde dehydrogenase (acetylating) / methylmalonate-semialdehyde dehydrogenase [EC:1.2.1.18 1.2.1.27]	K00140	0
Metabolism	Carbohydrate metabolism	Inositol phosphate metabolism [PATH:ko00562]	ITPK; 1D-myo-inositol-triphosphate 3-kinase [EC:2.7.1.127]	K00911	-1.54401
Metabolism	Carbohydrate metabolism	Inositol phosphate metabolism [PATH:ko00562]	PIP4K2; 1-phosphatidylinositol-5-phosphate 4-kinase [EC:2.7.1.149]	K00920	-1.0808
Metabolism	Carbohydrate metabolism	Inositol phosphate metabolism [PATH:ko00562]	PIK3C2; phosphatidylinositol-4-phosphate 3-kinase [EC:2.7.1.154]	K00923	0
Metabolism	Carbohydrate metabolism	Inositol phosphate metabolism [PATH:ko00562]	E3.1.3.25, IMPA, suhB; myo-inositol-1(or 4)-monophosphatase [EC:3.1.3.25]	K01092	0
Metabolism	Carbohydrate metabolism	Inositol phosphate metabolism [PATH:ko00562]	INPP4; inositol polyphosphate-4-phosphatase [EC:3.1.3.66]	K01109	0
Metabolism	Carbohydrate metabolism	Inositol phosphate metabolism [PATH:ko00562]	TPI, tpiA; triosephosphate isomerase (TIM) [EC:5.3.1.1]	K01803	1.1242
Metabolism	Carbohydrate metabolism	Inositol phosphate metabolism [PATH:ko00562]	PLCB; phosphatidylinositol phospholipase C, beta [EC:3.1.4.11]	K05858	0
Metabolism	Carbohydrate metabolism	Inositol phosphate metabolism [PATH:ko00562]	PLCE; phosphatidylinositol phospholipase C, epsilon [EC:3.1.4.11]	K05860	1.12785
Metabolism	Metabolism of other amino acids	Taurine and hypotaurine metabolism [PATH:ko00430]	mmsA, iolA, ALDH6A1; malonate-semialdehyde dehydrogenase (acetylating) / methylmalonate-semialdehyde dehydrogenase [EC:1.2.1.18 1.2.1.27]	K00140	0
Metabolism	Metabolism of other amino acids	Taurine and hypotaurine metabolism [PATH:ko00430]	CDO1; cysteine dioxygenase [EC:1.13.11.20]	K00456	0
Metabolism	Metabolism of cofactors and vitamins	Vitamin B6 metabolism [PATH:ko00750]	AOX; aldehyde oxidase [EC:1.2.3.1]	K00157	1.15106
Metabolism	Metabolism of cofactors and vitamins	Vitamin B6 metabolism [PATH:ko00750]	pdxH, PNPO; pyridoxamine 5'-phosphate oxidase [EC:1.4.3.5]	K00275	0
Metabolism	Metabolism of cofactors and vitamins	Vitamin B6 metabolism [PATH:ko00750]	serC, PSAT1; phosphoserine aminotransferase [EC:2.6.1.52]	K00831	0
Metabolism	Metabolism of cofactors and vitamins	Nicotinate and nicotinamide metabolism [PATH:ko00760]	AOX; aldehyde oxidase [EC:1.2.3.1]	K00157	1.15106
Metabolism	Metabolism of cofactors and vitamins	Nicotinate and nicotinamide metabolism [PATH:ko00760]	NNMT; nicotinamide N-methyltransferase [EC:2.1.1.1]	K00541	0
Metabolism	Metabolism of cofactors and vitamins	Nicotinate and nicotinamide metabolism [PATH:ko00760]	nadC, QPRT; nicotinate-nucleotide pyrophosphorylase (carboxylating) [EC:2.4.2.19]	K00767	-1.43379
Metabolism	Metabolism of cofactors and vitamins	Nicotinate and nicotinamide metabolism [PATH:ko00760]	E3.1.3.5; 5'-nucleotidase [EC:3.1.3.5]	K01081	2.59702
Metabolism	Metabolism of cofactors and vitamins	Nicotinate and nicotinamide metabolism [PATH:ko00760]	NAMPT; nicotinamide phosphoribosyltransferase [EC:2.4.2.12]	K03462	-1.64462
Metabolism	Metabolism of cofactors and vitamins	Nicotinate and nicotinamide metabolism [PATH:ko00760]	punA; purine-nucleoside phosphorylase [EC:2.4.2.1]	K03783	0
Metabolism	Metabolism of cofactors and vitamins	Nicotinate and nicotinamide metabolism [PATH:ko00760]	NMNAT; nicotinamide mononucleotide adenylyltransferase [EC:2.7.7.1 2.7.7.18]	K06210	0
Metabolism	Metabolism of cofactors and vitamins	Retinol metabolism [PATH:ko00830]	AOX; aldehyde oxidase [EC:1.2.3.1]	K00157	1.15106
Metabolism	Metabolism of cofactors and vitamins	Retinol metabolism [PATH:ko00830]	E1.2.1.36; retinal dehydrogenase [EC:1.2.1.36]	K07249	-1.57265
Metabolism	Metabolism of cofactors and vitamins	Retinol metabolism [PATH:ko00830]	DHRS3; short-chain dehydrogenase/reductase 3 [EC:1.1.1.300]	K11146	0
Metabolism	Metabolism of cofactors and vitamins	Retinol metabolism [PATH:ko00830]	RDH10; retinol dehydrogenase 10 [EC:1.1.1.-]	K11151	2.1052
Metabolism	Metabolism of cofactors and vitamins	Retinol metabolism [PATH:ko00830]	ADH1_7; alcohol dehydrogenase 1/7 [EC:1.1.1.1]	K13951	-3.30542
Metabolism	Lipid metabolism	Steroid biosynthesis [PATH:ko00100]	DHCR7; 7-dehydrocholesterol reductase [EC:1.3.1.21]	K00213	-1.61281
Metabolism	Lipid metabolism	Steroid biosynthesis [PATH:ko00100]	TM7SF2, ERG24; delta14-sterol reductase [EC:1.3.1.70]	K00222	-2.5107
Metabolism	Lipid metabolism	Steroid biosynthesis [PATH:ko00100]	CYP27B; 25-hydroxyvitamin D3 1alpha-hydroxylase [EC:1.14.13.13]	K07438	0
Metabolism	Lipid metabolism	Steroid biosynthesis [PATH:ko00100]	E1.14.13.72, SC4MOL, ERG25; methylsterol monooxygenase [EC:1.14.13.72]	K07750	0
Metabolism	Lipid metabolism	Steroid biosynthesis [PATH:ko00100]	DHCR24; delta24-sterol reductase [EC:1.3.1.72]	K09828	0
Metabolism	Nucleotide metabolism	Pyrimidine metabolism [PATH:ko00240]	DHODH, pyrD; dihydroorotate dehydrogenase [EC:1.3.5.2]	K00254	1.20633
Metabolism	Nucleotide metabolism	Pyrimidine metabolism [PATH:ko00240]	deoA, TYMP; thymidine phosphorylase [EC:2.4.2.4]	K00758	0
Metabolism	Nucleotide metabolism	Pyrimidine metabolism [PATH:ko00240]	DCK; deoxycitidine kinase [EC:2.7.1.74]	K00893	0
Metabolism	Nucleotide metabolism	Pyrimidine metabolism [PATH:ko00240]	ndk, NME; nucleoside-diphosphate kinase [EC:2.7.4.6]	K00940	-1.65234
Metabolism	Nucleotide metabolism	Pyrimidine metabolism [PATH:ko00240]	pnp, PNPT1; polyribonucleotide nucleotidyltransferase [EC:2.7.7.8]	K00962	0
Metabolism	Nucleotide metabolism	Pyrimidine metabolism [PATH:ko00240]	E3.1.3.5; 5'-nucleotidase [EC:3.1.3.5]	K01081	2.59702
Metabolism	Nucleotide metabolism	Pyrimidine metabolism [PATH:ko00240]	cdd, CDA; cytidine deaminase [EC:3.5.4.5]	K01489	0
Metabolism	Nucleotide metabolism	Pyrimidine metabolism [PATH:ko00240]	pyrG, CTPS; CTP synthase [EC:6.3.4.2]	K01937	1.04019
Metabolism	Nucleotide metabolism	Pyrimidine metabolism [PATH:ko00240]	POLE2; DNA polymerase epsilon subunit 2 [EC:2.7.7.7]	K02325	1.5102
Metabolism	Nucleotide metabolism	Pyrimidine metabolism [PATH:ko00240]	POLD1; DNA polymerase delta subunit 1 [EC:2.7.7.7]	K02327	0
Metabolism	Nucleotide metabolism	Pyrimidine metabolism [PATH:ko00240]	POLD2; DNA polymerase delta subunit 2	K02328	0
Metabolism	Nucleotide metabolism	Pyrimidine metabolism [PATH:ko00240]	RPA1, POLR1A; DNA-directed RNA polymerase I subunit RPA1 [EC:2.7.7.6]	K02999	0
Metabolism	Nucleotide metabolism	Pyrimidine metabolism [PATH:ko00240]	RPB1, POLR2A; DNA-directed RNA polymerase II subunit RPB1 [EC:2.7.7.6]	K03006	-6.19667
Metabolism	Nucleotide metabolism	Pyrimidine metabolism [PATH:ko00240]	RPB10, POLR2L; DNA-directed RNA polymerases I, II, and III subunit RPABC5	K03007	0
Metabolism	Nucleotide metabolism	Pyrimidine metabolism [PATH:ko00240]	RPC8, POLR3H; DNA-directed RNA polymerase III subunit RPC8	K03022	0
Metabolism	Nucleotide metabolism	Pyrimidine metabolism [PATH:ko00240]	punA; purine-nucleoside phosphorylase [EC:2.4.2.1]	K03783	0
Metabolism	Nucleotide metabolism	Pyrimidine metabolism [PATH:ko00240]	RRM1; ribonucleoside-diphosphate reductase subunit M1 [EC:1.17.4.1]	K10807	0
Metabolism	Nucleotide metabolism	Pyrimidine metabolism [PATH:ko00240]	RRM2; ribonucleoside-diphosphate reductase subunit M2 [EC:1.17.4.1]	K10808	1.0945
Metabolism	Nucleotide metabolism	Pyrimidine metabolism [PATH:ko00240]	CMPK2; UMP-CMP kinase 2, mitochondrial [EC:2.7.4.14]	K13809	0
Metabolism	Metabolism of cofactors and vitamins	One carbon pool by folate [PATH:ko00670]	E1.5.1.6, FTHFD; formyltetrahydrofolate dehydrogenase [EC:1.5.1.6]	K00289	2.21862
Metabolism	Metabolism of cofactors and vitamins	One carbon pool by folate [PATH:ko00670]	metF, MTHFR; methylenetetrahydrofolate reductase (NADPH) [EC:1.5.1.20]	K00297	-1.36217
Metabolism	Metabolism of cofactors and vitamins	One carbon pool by folate [PATH:ko00670]	MTHFD2; methylenetetrahydrofolate dehydrogenase(NAD+) / 5,10-methenyltetrahydrofolate cyclohydrolase [EC:1.5.1.15 3.5.4.9]	K13403	0
Metabolism	Energy metabolism	Carbon fixation pathways in prokaryotes [PATH:ko00720]	metF, MTHFR; methylenetetrahydrofolate reductase (NADPH) [EC:1.5.1.20]	K00297	-1.36217
Metabolism	Energy metabolism	Carbon fixation pathways in prokaryotes [PATH:ko00720]	E2.3.1.9, atoB; acetyl-CoA C-acetyltransferase [EC:2.3.1.9]	K00626	0
Metabolism	Energy metabolism	Carbon fixation pathways in prokaryotes [PATH:ko00720]	ACO, acnA; aconitate hydratase [EC:4.2.1.3]	K01681	0
Metabolism	Energy metabolism	Carbon fixation pathways in prokaryotes [PATH:ko00720]	ACSS, acs; acetyl-CoA synthetase [EC:6.2.1.1]	K01895	0
Metabolism	Energy metabolism	Carbon fixation pathways in prokaryotes [PATH:ko00720]	PC, pyc; pyruvate carboxylase [EC:6.4.1.1]	K01958	0
Metabolism	Metabolism of cofactors and vitamins	Ubiquinone and other terpenoid-quinone biosynthesis [PATH:ko00130]	NQO1; NAD(P)H dehydrogenase (quinone) [EC:1.6.5.2]	K00355	0
Metabolism	Metabolism of cofactors and vitamins	Ubiquinone and other terpenoid-quinone biosynthesis [PATH:ko00130]	COQ3; polyprenyldihydroxybenzoate methyltransferase / 3-demethylubiquinol 3-O-methyltransferase [EC:2.1.1.114 2.1.1.64]	K00591	0
Metabolism	Energy metabolism	Oxidative phosphorylation [PATH:ko00190]	QCR8, UQCRQ; ubiquinol-cytochrome c reductase subunit 8	K00418	0
Metabolism	Energy metabolism	Oxidative phosphorylation [PATH:ko00190]	TPI, tpiA; triosephosphate isomerase (TIM) [EC:5.3.1.1]	K01803	1.1242
Metabolism	Energy metabolism	Oxidative phosphorylation [PATH:ko00190]	ATPeF08, MTATP8, ATP8; F-type H+-transporting ATPase subunit 8	K02125	0
Metabolism	Energy metabolism	Oxidative phosphorylation [PATH:ko00190]	ATPeF0A, MTATP6, ATP6; F-type H+-transporting ATPase subunit a	K02126	0
Metabolism	Energy metabolism	Oxidative phosphorylation [PATH:ko00190]	ATPeF1D, ATP5D, ATP16; F-type H+-transporting ATPase subunit delta	K02134	0
Metabolism	Energy metabolism	Oxidative phosphorylation [PATH:ko00190]	COX1; cytochrome c oxidase subunit 1 [EC:1.9.3.1]	K02256	0
Metabolism	Energy metabolism	Oxidative phosphorylation [PATH:ko00190]	COX2; cytochrome c oxidase subunit 2	K02261	0
Metabolism	Energy metabolism	Oxidative phosphorylation [PATH:ko00190]	ATPeVS1, ATP6S1; V-type H+-transporting ATPase S1 subunit	K03662	0
Metabolism	Energy metabolism	Oxidative phosphorylation [PATH:ko00190]	ND1; NADH-ubiquinone oxidoreductase chain 1 [EC:1.6.5.3]	K03878	0
Metabolism	Energy metabolism	Oxidative phosphorylation [PATH:ko00190]	ND4; NADH-ubiquinone oxidoreductase chain 4 [EC:1.6.5.3]	K03881	0
Metabolism	Energy metabolism	Oxidative phosphorylation [PATH:ko00190]	ND4L; NADH-ubiquinone oxidoreductase chain 4L [EC:1.6.5.3]	K03882	0
Metabolism	Energy metabolism	Oxidative phosphorylation [PATH:ko00190]	ND5; NADH-ubiquinone oxidoreductase chain 5 [EC:1.6.5.3]	K03883	0
Metabolism	Energy metabolism	Oxidative phosphorylation [PATH:ko00190]	NDUFS6; NADH dehydrogenase (ubiquinone) Fe-S protein 6	K03939	0
Metabolism	Energy metabolism	Oxidative phosphorylation [PATH:ko00190]	NDUFA4; NADH dehydrogenase (ubiquinone) 1 alpha subcomplex subunit 4	K03948	-2.08085
Metabolism	Energy metabolism	Oxidative phosphorylation [PATH:ko00190]	NDUFC1; NADH dehydrogenase (ubiquinone) 1 subunit C1	K03967	0
Metabolism	Lipid metabolism	Primary bile acid biosynthesis [PATH:ko00120]	CYP27A; cholestanetriol 26-monooxygenase [EC:1.14.13.15]	K00488	-1.6311
Metabolism	Lipid metabolism	Primary bile acid biosynthesis [PATH:ko00120]	E5.1.99.4, AMACR, mcr; alpha-methylacyl-CoA racemase [EC:5.1.99.4]	K01796	0
Metabolism	Lipid metabolism	Primary bile acid biosynthesis [PATH:ko00120]	CH25H; cholesterol 25-hydroxylase [EC:1.14.99.38]	K10223	-5.30394
Metabolism	Lipid metabolism	Primary bile acid biosynthesis [PATH:ko00120]	HSD3B7; cholest-5-ene-3beta,7alpha-diol 3beta-dehydrogenase [EC:1.1.1.181]	K12408	-1.69976
Metabolism	Overview	Fatty acid metabolism [PATH:ko01212]	SCD, desC; stearoyl-CoA desaturase (delta-9 desaturase) [EC:1.14.19.1]	K00507	-1.83457
Metabolism	Overview	Fatty acid metabolism [PATH:ko01212]	E2.3.1.9, atoB; acetyl-CoA C-acetyltransferase [EC:2.3.1.9]	K00626	0
Metabolism	Overview	Fatty acid metabolism [PATH:ko01212]	FASN; fatty acid synthase, animal type [EC:2.3.1.85]	K00665	-2.13135
Metabolism	Overview	Fatty acid metabolism [PATH:ko01212]	ACSL, fadD; long-chain acyl-CoA synthetase [EC:6.2.1.3]	K01897	0
Metabolism	Overview	Fatty acid metabolism [PATH:ko01212]	MECR, NRBF1; mitochondrial trans-2-enoyl-CoA reductase [EC:1.3.1.38]	K07512	0
Metabolism	Overview	Fatty acid metabolism [PATH:ko01212]	CPT1A; carnitine O-palmitoyltransferase 1, liver isoform [EC:2.3.1.21]	K08765	0
Metabolism	Overview	Fatty acid metabolism [PATH:ko01212]	FADS1; fatty acid desaturase 1 (delta-5 desaturase) [EC:1.14.19.-]	K10224	-1.2242
Metabolism	Overview	Fatty acid metabolism [PATH:ko01212]	FADS2; fatty acid desaturase 2 (delta-6 desaturase) [EC:1.14.19.-]	K10226	-1.25757
Metabolism	Overview	Fatty acid metabolism [PATH:ko01212]	TER, TSC13, CER10; very-long-chain enoyl-CoA reductase [EC:1.3.1.93]	K10258	-1.5328
Metabolism	Overview	Fatty acid metabolism [PATH:ko01212]	ACSBG; long-chain-fatty-acid--CoA ligase ACSBG [EC:6.2.1.3]	K15013	0
Metabolism	Lipid metabolism	Biosynthesis of unsaturated fatty acids [PATH:ko01040]	SCD, desC; stearoyl-CoA desaturase (delta-9 desaturase) [EC:1.14.19.1]	K00507	-1.83457
Metabolism	Lipid metabolism	Biosynthesis of unsaturated fatty acids [PATH:ko01040]	ACOT1_2_4; acyl-coenzyme A thioesterase 1/2/4 [EC:3.1.2.2]	K01068	-1.07412
Metabolism	Lipid metabolism	Biosynthesis of unsaturated fatty acids [PATH:ko01040]	FADS1; fatty acid desaturase 1 (delta-5 desaturase) [EC:1.14.19.-]	K10224	-1.2242
Metabolism	Lipid metabolism	Biosynthesis of unsaturated fatty acids [PATH:ko01040]	FADS2; fatty acid desaturase 2 (delta-6 desaturase) [EC:1.14.19.-]	K10226	-1.25757
Metabolism	Lipid metabolism	Biosynthesis of unsaturated fatty acids [PATH:ko01040]	TER, TSC13, CER10; very-long-chain enoyl-CoA reductase [EC:1.3.1.93]	K10258	-1.5328
Metabolism	Lipid metabolism	Biosynthesis of unsaturated fatty acids [PATH:ko01040]	ACOT7; acyl-coenzyme A thioesterase 7 [EC:3.1.2.2]	K17360	0
Metabolism	Metabolism of other amino acids	Selenocompound metabolism [PATH:ko00450]	INMT, TEMT; methyltransferase [EC:2.1.1.49 2.1.1.96]	K00562	0
Metabolism	Metabolism of other amino acids	Selenocompound metabolism [PATH:ko00450]	CCBL; kynurenine---oxoglutarate transaminase / cysteine-S-conjugate beta-lyase / glutamine---phenylpyruvate transaminase [EC:2.6.1.7 4.4.1.13 2.6.1.64]	K00816	-1.94413
Metabolism	Metabolism of other amino acids	Selenocompound metabolism [PATH:ko00450]	CTH; cystathionine gamma-lyase [EC:4.4.1.1]	K01758	0
Metabolism	Metabolism of other amino acids	Selenocompound metabolism [PATH:ko00450]	PAPSS; 3'-phosphoadenosine 5'-phosphosulfate synthase [EC:2.7.7.4 2.7.1.25]	K13811	0
Metabolism	Energy metabolism	Carbon fixation in photosynthetic organisms [PATH:ko00710]	E2.2.1.1, tktA, tktB; transketolase [EC:2.2.1.1]	K00615	0
Metabolism	Energy metabolism	Carbon fixation in photosynthetic organisms [PATH:ko00710]	PGK, pgk; phosphoglycerate kinase [EC:2.7.2.3]	K00927	0
Metabolism	Energy metabolism	Carbon fixation in photosynthetic organisms [PATH:ko00710]	ALDO; fructose-bisphosphate aldolase, class I [EC:4.1.2.13]	K01623	0
Metabolism	Energy metabolism	Carbon fixation in photosynthetic organisms [PATH:ko00710]	TPI, tpiA; triosephosphate isomerase (TIM) [EC:5.3.1.1]	K01803	1.1242
Metabolism	Energy metabolism	Carbon fixation in photosynthetic organisms [PATH:ko00710]	SHPK; sedoheptulokinase [EC:2.7.1.14]	K11214	0
Metabolism	Metabolism of terpenoids and polyketides	Biosynthesis of ansamycins [PATH:ko01051]	E2.2.1.1, tktA, tktB; transketolase [EC:2.2.1.1]	K00615	0
Metabolism	Carbohydrate metabolism	Glyoxylate and dicarboxylate metabolism [PATH:ko00630]	E2.3.1.9, atoB; acetyl-CoA C-acetyltransferase [EC:2.3.1.9]	K00626	0
Metabolism	Carbohydrate metabolism	Glyoxylate and dicarboxylate metabolism [PATH:ko00630]	ACO, acnA; aconitate hydratase [EC:4.2.1.3]	K01681	0
Metabolism	Carbohydrate metabolism	Glyoxylate and dicarboxylate metabolism [PATH:ko00630]	PCCB, pccB; propionyl-CoA carboxylase beta chain [EC:6.4.1.3]	K01966	0
Metabolism	Lipid metabolism	Synthesis and degradation of ketone bodies [PATH:ko00072]	E2.3.1.9, atoB; acetyl-CoA C-acetyltransferase [EC:2.3.1.9]	K00626	0
Metabolism	Lipid metabolism	Synthesis and degradation of ketone bodies [PATH:ko00072]	OXCT; 3-oxoacid CoA-transferase [EC:2.8.3.5]	K01027	0
Metabolism	Lipid metabolism	Synthesis and degradation of ketone bodies [PATH:ko00072]	E2.3.3.10; hydroxymethylglutaryl-CoA synthase [EC:2.3.3.10]	K01641	-1.32597
Metabolism	Xenobiotics biodegradation and metabolism	Benzoate degradation [PATH:ko00362]	E2.3.1.9, atoB; acetyl-CoA C-acetyltransferase [EC:2.3.1.9]	K00626	0
Metabolism	Xenobiotics biodegradation and metabolism	Aminobenzoate degradation [PATH:ko00627]	E2.3.1.9, atoB; acetyl-CoA C-acetyltransferase [EC:2.3.1.9]	K00626	0
Metabolism	Xenobiotics biodegradation and metabolism	Aminobenzoate degradation [PATH:ko00627]	E3.1.3.1, phoA, phoB; alkaline phosphatase [EC:3.1.3.1]	K01077	8.00403
Metabolism	Lipid metabolism	Sphingolipid metabolism [PATH:ko00600]	SPT; serine palmitoyltransferase [EC:2.3.1.50]	K00654	0
Metabolism	Lipid metabolism	Sphingolipid metabolism [PATH:ko00600]	PAFAH; platelet-activating factor acetylhydrolase [EC:3.1.1.47]	K01062	0
Metabolism	Lipid metabolism	Sphingolipid metabolism [PATH:ko00600]	PPAP2; phosphatidate phosphatase [EC:3.1.3.4]	K01080	0
Metabolism	Lipid metabolism	Sphingolipid metabolism [PATH:ko00600]	ARSA; arylsulfatase A [EC:3.1.6.8]	K01134	-1.14635
Metabolism	Lipid metabolism	Sphingolipid metabolism [PATH:ko00600]	NEU1; sialidase-1 [EC:3.2.1.18]	K01186	-1.5632
Metabolism	Lipid metabolism	Sphingolipid metabolism [PATH:ko00600]	GLA; alpha-galactosidase [EC:3.2.1.22]	K01189	0
Metabolism	Lipid metabolism	Sphingolipid metabolism [PATH:ko00600]	GBA, srfJ; glucosylceramidase [EC:3.2.1.45]	K01201	-1.34011
Metabolism	Lipid metabolism	Sphingolipid metabolism [PATH:ko00600]	SGPL1, DPL1; sphinganine-1-phosphate aldolase [EC:4.1.2.27]	K01634	0
Metabolism	Lipid metabolism	Sphingolipid metabolism [PATH:ko00600]	E1.1.1.102; 3-dehydrosphinganine reductase [EC:1.1.1.102]	K04708	0
Metabolism	Lipid metabolism	Sphingolipid metabolism [PATH:ko00600]	CERS; ceramide synthetase [EC:2.3.1.24]	K04710	-1.6104
Metabolism	Lipid metabolism	Sphingolipid metabolism [PATH:ko00600]	E2.7.1.138, CERK; ceramide kinase [EC:2.7.1.138]	K04715	0
Metabolism	Lipid metabolism	Sphingolipid metabolism [PATH:ko00600]	B4GALT6; beta-1,4-galactosyltransferase 6 [EC:2.4.1.274]	K07553	0
Metabolism	Lipid metabolism	Sphingolipid metabolism [PATH:ko00600]	SMPD1, ASM; sphingomyelin phosphodiesterase [EC:3.1.4.12]	K12350	0
Metabolism	Lipid metabolism	Sphingolipid metabolism [PATH:ko00600]	SMPD2; sphingomyelin phosphodiesterase 2 [EC:3.1.4.12]	K12351	-1.14803
Metabolism	Lipid metabolism	Fatty acid biosynthesis [PATH:ko00061]	FASN; fatty acid synthase, animal type [EC:2.3.1.85]	K00665	-2.13135
Metabolism	Lipid metabolism	Fatty acid biosynthesis [PATH:ko00061]	MCH; medium-chain acyl-[acyl-carrier-protein] hydrolase [EC:3.1.2.21]	K01071	0
Metabolism	Lipid metabolism	Fatty acid biosynthesis [PATH:ko00061]	ACSL, fadD; long-chain acyl-CoA synthetase [EC:6.2.1.3]	K01897	0
Metabolism	Lipid metabolism	Fatty acid biosynthesis [PATH:ko00061]	ACSBG; long-chain-fatty-acid--CoA ligase ACSBG [EC:6.2.1.3]	K15013	0
Metabolism	Carbohydrate metabolism	Starch and sucrose metabolism [PATH:ko00500]	glgB; 1,4-alpha-glucan branching enzyme [EC:2.4.1.18]	K00700	0
Metabolism	Carbohydrate metabolism	Starch and sucrose metabolism [PATH:ko00500]	HK; hexokinase [EC:2.7.1.1]	K00844	0
Metabolism	Carbohydrate metabolism	Starch and sucrose metabolism [PATH:ko00500]	G6PC; glucose-6-phosphatase [EC:3.1.3.9]	K01084	0
Metabolism	Carbohydrate metabolism	Starch and sucrose metabolism [PATH:ko00500]	MGAM; maltase-glucoamylase [EC:3.2.1.20 3.2.1.3]	K12047	1.23407
Metabolism	Carbohydrate metabolism	Starch and sucrose metabolism [PATH:ko00500]	GAA; lysosomal alpha-glucosidase [EC:3.2.1.20]	K12316	-1.79654
Metabolism	Carbohydrate metabolism	Starch and sucrose metabolism [PATH:ko00500]	PGM2; phosphoglucomutase / phosphopentomutase [EC:5.4.2.2 5.4.2.7]	K15779	0
Metabolism	Glycan biosynthesis and metabolism	Mucin type O-glycan biosynthesis [PATH:ko00512]	GALNT; polypeptide N-acetylgalactosaminyltransferase [EC:2.4.1.41]	K00710	-0.68165
Metabolism	Glycan biosynthesis and metabolism	Mucin type O-glycan biosynthesis [PATH:ko00512]	SIAT4A; beta-galactoside alpha-2,3-sialyltransferase (sialyltransferase 4A) [EC:2.4.99.4]	K00780	0
Metabolism	Glycan biosynthesis and metabolism	Mucin type O-glycan biosynthesis [PATH:ko00512]	GCNT3; N-acetylglucosaminyltransferase 3, mucin type [EC:2.4.1.-]	K09662	-4.37958
Metabolism	Glycan biosynthesis and metabolism	Mucin type O-glycan biosynthesis [PATH:ko00512]	GCNT4; beta-1,6-N-acetylglucosaminyltransferase 4 [EC:2.4.1.-]	K09663	0
Metabolism	Glycan biosynthesis and metabolism	Mucin type O-glycan biosynthesis [PATH:ko00512]	B4GALT5; beta-1,4-galactosyltransferase 5 [EC:2.4.1.-]	K09905	0
Metabolism	Glycan biosynthesis and metabolism	Glycosphingolipid biosynthesis - globo series [PATH:ko00603]	B3GALNT1, B3GALT3; galactosylgalactosylglucosylceramide beta-D-acetylgalactosaminyltransferase [EC:2.4.1.79]	K00719	0
Metabolism	Glycan biosynthesis and metabolism	Glycosphingolipid biosynthesis - globo series [PATH:ko00603]	SIAT4A; beta-galactoside alpha-2,3-sialyltransferase (sialyltransferase 4A) [EC:2.4.99.4]	K00780	0
Metabolism	Glycan biosynthesis and metabolism	Glycosphingolipid biosynthesis - globo series [PATH:ko00603]	GLA; alpha-galactosidase [EC:3.2.1.22]	K01189	0
Metabolism	Glycan biosynthesis and metabolism	Glycosphingolipid biosynthesis - globo series [PATH:ko00603]	A4GALT; lactosylceramide 4-alpha-galactosyltransferase [EC:2.4.1.228]	K01988	-2.42134
Metabolism	Glycan biosynthesis and metabolism	Glycosphingolipid biosynthesis - globo series [PATH:ko00603]	HEXA_B; hexosaminidase [EC:3.2.1.52]	K12373	-2.22404
Metabolism	Glycan biosynthesis and metabolism	Glycosaminoglycan biosynthesis - keratan sulfate [PATH:ko00533]	B3GNT1, B3GNT2; N-acetyllactosaminide beta-1,3-N-acetylglucosaminyltransferase [EC:2.4.1.149]	K00741	0
Metabolism	Glycan biosynthesis and metabolism	Glycosaminoglycan biosynthesis - keratan sulfate [PATH:ko00533]	SIAT4A; beta-galactoside alpha-2,3-sialyltransferase (sialyltransferase 4A) [EC:2.4.99.4]	K00780	0
Metabolism	Glycan biosynthesis and metabolism	Glycosaminoglycan biosynthesis - keratan sulfate [PATH:ko00533]	CHST2; carbohydrate 6-sulfotransferase 2 [EC:2.8.2.-]	K04745	-2.33195
Metabolism	Glycan biosynthesis and metabolism	Glycosaminoglycan biosynthesis - keratan sulfate [PATH:ko00533]	B3GNT7; beta-1,3-N-acetylglucosaminyltransferase 7 [EC:2.4.1.-]	K09664	-1.87297
Metabolism	Glycan biosynthesis and metabolism	Glycosphingolipid biosynthesis - lacto and neolacto series [PATH:ko00601]	B3GNT1, B3GNT2; N-acetyllactosaminide beta-1,3-N-acetylglucosaminyltransferase [EC:2.4.1.149]	K00741	0
Metabolism	Glycan biosynthesis and metabolism	Glycosphingolipid biosynthesis - lacto and neolacto series [PATH:ko00601]	B3GNT5; beta-1,3-N-acetylglucosaminyltransferase 5 [EC:2.4.1.206]	K03766	0
Metabolism	Glycan biosynthesis and metabolism	Glycosphingolipid biosynthesis - lacto and neolacto series [PATH:ko00601]	SIAT10, ST3GAL6; beta-galactoside alpha-2,3-sialyltransferase (sialyltransferase 10) [EC:2.4.99.10]	K03792	0
Metabolism	Glycan biosynthesis and metabolism	Glycosphingolipid biosynthesis - lacto and neolacto series [PATH:ko00601]	FUT5; galactoside alpha-1,3-fucosyltransferase 5 [EC:2.4.1.65]	K07633	0
Metabolism	Glycan biosynthesis and metabolism	Glycosphingolipid biosynthesis - lacto and neolacto series [PATH:ko00601]	B3GALT2; beta-1,3-galactosyltransferase 2 [EC:2.4.1.-]	K07820	0
Metabolism	Glycan biosynthesis and metabolism	N-Glycan biosynthesis [PATH:ko00510]	MGAT5; alpha-1,3(6)-mannosylglycoprotein beta-1,6-N-acetyl-glucosaminyltransferase [EC:2.4.1.155]	K00744	0
Metabolism	Glycan biosynthesis and metabolism	N-Glycan biosynthesis [PATH:ko00510]	SIAT1, ST6GAL1; beta-galactoside alpha-2,6-sialyltransferase (sialyltransferase 1) [EC:2.4.99.1]	K00778	0
Metabolism	Glycan biosynthesis and metabolism	N-Glycan biosynthesis [PATH:ko00510]	SIAT2, ST6GAL2; beta-galactoside alpha2,6-sialyltransferase (sialyltransferase 2) [EC:2.4.99.1]	K00779	0
Metabolism	Glycan biosynthesis and metabolism	N-Glycan biosynthesis [PATH:ko00510]	MAN1; mannosyl-oligosaccharide alpha-1,2-mannosidase [EC:3.2.1.113]	K01230	-3.98562
Metabolism	Glycan biosynthesis and metabolism	N-Glycan biosynthesis [PATH:ko00510]	MAN2; alpha-mannosidase II [EC:3.2.1.114]	K01231	0
Metabolism	Glycan biosynthesis and metabolism	N-Glycan biosynthesis [PATH:ko00510]	ALG10; alpha-1,2-glucosyltransferase [EC:2.4.1.256]	K03850	0
Metabolism	Glycan biosynthesis and metabolism	N-Glycan biosynthesis [PATH:ko00510]	RRM2; ribonucleoside-diphosphate reductase subunit M2 [EC:1.17.4.1]	K10808	1.0945
Metabolism	Glycan biosynthesis and metabolism	Glycosaminoglycan biosynthesis - chondroitin sulfate / dermatan sulfate [PATH:ko00532]	CSGALNACT1_2; chondroitin sulfate N-acetylgalactosaminyltransferase 1/2 [EC:2.4.1.174 2.4.1.175]	K00746	0
Metabolism	Glycan biosynthesis and metabolism	Glycosaminoglycan biosynthesis - chondroitin sulfate / dermatan sulfate [PATH:ko00532]	CHPF; chondroitin polymerizing factor [EC:2.4.1.175 2.4.1.226]	K00747	-1.09853
Metabolism	Glycan biosynthesis and metabolism	Glycosaminoglycan biosynthesis - chondroitin sulfate / dermatan sulfate [PATH:ko00532]	XYLT; protein xylosyltransferase [EC:2.4.2.26]	K00771	0
Metabolism	Glycan biosynthesis and metabolism	Glycosaminoglycan biosynthesis - chondroitin sulfate / dermatan sulfate [PATH:ko00532]	UST; dermatan/chondrotin sulfate uronyl 2-O-sulfotransferase UST [EC:2.8.2.-]	K03193	-1.78847
Metabolism	Glycan biosynthesis and metabolism	Glycosaminoglycan biosynthesis - chondroitin sulfate / dermatan sulfate [PATH:ko00532]	B3GAT3; galactosylgalactosylxylosylprotein 3-beta-glucuronosyltransferase 3 [EC:2.4.1.135]	K10158	-1.13302
Metabolism	Glycan biosynthesis and metabolism	Glycosaminoglycan biosynthesis - chondroitin sulfate / dermatan sulfate [PATH:ko00532]	CHSY; chondroitin sulfate synthase [EC:2.4.1.175 2.4.1.226]	K13499	0
Metabolism	Glycan biosynthesis and metabolism	Glycosaminoglycan biosynthesis - heparan sulfate / heparin [PATH:ko00534]	XYLT; protein xylosyltransferase [EC:2.4.2.26]	K00771	0
Metabolism	Glycan biosynthesis and metabolism	Glycosaminoglycan biosynthesis - heparan sulfate / heparin [PATH:ko00534]	GLCE; heparosan-N-sulfate-glucuronate 5-epimerase [EC:5.1.3.17]	K01793	0
Metabolism	Glycan biosynthesis and metabolism	Glycosaminoglycan biosynthesis - heparan sulfate / heparin [PATH:ko00534]	EXTL1; alpha-1,4-N-acetylglucosaminyltransferase EXTL1 [EC:2.4.1.224]	K02368	1.67808
Metabolism	Glycan biosynthesis and metabolism	Glycosaminoglycan biosynthesis - heparan sulfate / heparin [PATH:ko00534]	B3GAT3; galactosylgalactosylxylosylprotein 3-beta-glucuronosyltransferase 3 [EC:2.4.1.135]	K10158	-1.13302
Metabolism	Glycan biosynthesis and metabolism	Other types of O-glycan biosynthesis [PATH:ko00514]	SIAT1, ST6GAL1; beta-galactoside alpha-2,6-sialyltransferase (sialyltransferase 1) [EC:2.4.99.1]	K00778	0
Metabolism	Glycan biosynthesis and metabolism	Other types of O-glycan biosynthesis [PATH:ko00514]	SIAT2, ST6GAL2; beta-galactoside alpha2,6-sialyltransferase (sialyltransferase 2) [EC:2.4.99.1]	K00779	0
Metabolism	Glycan biosynthesis and metabolism	Other types of O-glycan biosynthesis [PATH:ko00514]	POFUT; peptide-O-fucosyltransferase [EC:2.4.1.221]	K03691	0
Metabolism	Glycan biosynthesis and metabolism	Other types of O-glycan biosynthesis [PATH:ko00514]	OGT; protein O-GlcNAc transferase [EC:2.4.1.255]	K09667	0
Metabolism	Glycan biosynthesis and metabolism	Other types of O-glycan biosynthesis [PATH:ko00514]	B4GALT5; beta-1,4-galactosyltransferase 5 [EC:2.4.1.-]	K09905	0
Metabolism	Glycan biosynthesis and metabolism	Glycosphingolipid biosynthesis - ganglio series [PATH:ko00604]	SIAT4A; beta-galactoside alpha-2,3-sialyltransferase (sialyltransferase 4A) [EC:2.4.99.4]	K00780	0
Metabolism	Glycan biosynthesis and metabolism	Glycosphingolipid biosynthesis - ganglio series [PATH:ko00604]	SIAT7C, ST6GalNAc III; N-acetylgalactosaminide alpha-2,6-sialyltransferase (sialyltransferase 7C) [EC:2.4.99.-]	K03373	0
Metabolism	Glycan biosynthesis and metabolism	Glycosphingolipid biosynthesis - ganglio series [PATH:ko00604]	SIAT7F, ST6GalNAc VI; N-acetylgalactosaminide alpha-2,6-sialyltransferase (sialyltransferase 7F) [EC:2.4.99.-]	K03376	-1.05838
Metabolism	Glycan biosynthesis and metabolism	Glycosphingolipid biosynthesis - ganglio series [PATH:ko00604]	HEXA_B; hexosaminidase [EC:3.2.1.52]	K12373	-2.22404
Metabolism	Metabolism of cofactors and vitamins	Porphyrin and chlorophyll metabolism [PATH:ko00860]	MMAB, pduO; cob(I)alamin adenosyltransferase [EC:2.5.1.17]	K00798	-1.09198
Metabolism	Metabolism of cofactors and vitamins	Porphyrin and chlorophyll metabolism [PATH:ko00860]	hemC, HMBS; hydroxymethylbilane synthase [EC:2.5.1.61]	K01749	0
Metabolism	Metabolism of cofactors and vitamins	Porphyrin and chlorophyll metabolism [PATH:ko00860]	BLVRB; biliverdin reductase / flavin reductase [EC:1.3.1.24 1.5.1.30]	K05901	-1.31273
Metabolism	Metabolism of cofactors and vitamins	Porphyrin and chlorophyll metabolism [PATH:ko00860]	FXN; frataxin [EC:1.16.3.1]	K19054	0
Metabolism	Carbohydrate metabolism	Amino sugar and nucleotide sugar metabolism [PATH:ko00520]	glmS, GFPT; glucosamine--fructose-6-phosphate aminotransferase (isomerizing) [EC:2.6.1.16]	K00820	0
Metabolism	Carbohydrate metabolism	Amino sugar and nucleotide sugar metabolism [PATH:ko00520]	HK; hexokinase [EC:2.7.1.1]	K00844	0
Metabolism	Carbohydrate metabolism	Amino sugar and nucleotide sugar metabolism [PATH:ko00520]	GMPP; mannose-1-phosphate guanylyltransferase [EC:2.7.7.13]	K00966	0
Metabolism	Carbohydrate metabolism	Amino sugar and nucleotide sugar metabolism [PATH:ko00520]	UAP1; UDP-N-acetylglucosamine/UDP-N-acetylgalactosamine diphosphorylase [EC:2.7.7.23 2.7.7.83]	K00972	-1.20245
Metabolism	Carbohydrate metabolism	Amino sugar and nucleotide sugar metabolism [PATH:ko00520]	NANP; N-acylneuraminate-9-phosphatase [EC:3.1.3.29]	K01097	0
Metabolism	Carbohydrate metabolism	Amino sugar and nucleotide sugar metabolism [PATH:ko00520]	nagA, AMDHD2; N-acetylglucosamine-6-phosphate deacetylase [EC:3.5.1.25]	K01443	-1.58738
Metabolism	Carbohydrate metabolism	Amino sugar and nucleotide sugar metabolism [PATH:ko00520]	E4.1.3.3, nanA, NPL; N-acetylneuraminate lyase [EC:4.1.3.3]	K01639	0
Metabolism	Carbohydrate metabolism	Amino sugar and nucleotide sugar metabolism [PATH:ko00520]	HEXA_B; hexosaminidase [EC:3.2.1.52]	K12373	-2.22404
Metabolism	Carbohydrate metabolism	Amino sugar and nucleotide sugar metabolism [PATH:ko00520]	PGM2; phosphoglucomutase / phosphopentomutase [EC:5.4.2.2 5.4.2.7]	K15779	0
Metabolism	Overview	2-Oxocarboxylic acid metabolism [PATH:ko01210]	E2.6.1.42, ilvE; branched-chain amino acid aminotransferase [EC:2.6.1.42]	K00826	0
Metabolism	Overview	2-Oxocarboxylic acid metabolism [PATH:ko01210]	ACO, acnA; aconitate hydratase [EC:4.2.1.3]	K01681	0
Metabolism	Overview	2-Oxocarboxylic acid metabolism [PATH:ko01210]	ACY1; aminoacylase [EC:3.5.1.14]	K14677	0
Metabolism	Amino acid metabolism	Valine, leucine and isoleucine biosynthesis [PATH:ko00290]	E2.6.1.42, ilvE; branched-chain amino acid aminotransferase [EC:2.6.1.42]	K00826	0
Metabolism	Amino acid metabolism	Valine, leucine and isoleucine biosynthesis [PATH:ko00290]	E2.3.3.10; hydroxymethylglutaryl-CoA synthase [EC:2.3.3.10]	K01641	-1.32597
Metabolism	Amino acid metabolism	Valine, leucine and isoleucine biosynthesis [PATH:ko00290]	SDS, SDH, CHA1; L-serine/L-threonine ammonia-lyase [EC:4.3.1.17 4.3.1.19]	K17989	0
Metabolism	Metabolism of cofactors and vitamins	Pantothenate and CoA biosynthesis [PATH:ko00770]	E2.6.1.42, ilvE; branched-chain amino acid aminotransferase [EC:2.6.1.42]	K00826	0
Metabolism	Biosynthesis of other secondary metabolites	Streptomycin biosynthesis [PATH:ko00521]	HK; hexokinase [EC:2.7.1.1]	K00844	0
Metabolism	Biosynthesis of other secondary metabolites	Streptomycin biosynthesis [PATH:ko00521]	E3.1.3.25, IMPA, suhB; myo-inositol-1(or 4)-monophosphatase [EC:3.1.3.25]	K01092	0
Metabolism	Biosynthesis of other secondary metabolites	Butirosin and neomycin biosynthesis [PATH:ko00524]	HK; hexokinase [EC:2.7.1.1]	K00844	0
Metabolism	Metabolism of cofactors and vitamins	Thiamine metabolism [PATH:ko00730]	thiN, TPK1, THI80; thiamine pyrophosphokinase [EC:2.7.6.2]	K00949	0
Metabolism	Metabolism of cofactors and vitamins	Riboflavin metabolism [PATH:ko00740]	FLAD1; FAD synthetase [EC:2.7.7.2]	K00953	0
Metabolism	Metabolism of cofactors and vitamins	Riboflavin metabolism [PATH:ko00740]	BLVRB; biliverdin reductase / flavin reductase [EC:1.3.1.24 1.5.1.30]	K05901	-1.31273
Metabolism	Metabolism of other amino acids	Phosphonate and phosphinate metabolism [PATH:ko00440]	PCYT2; ethanolamine-phosphate cytidylyltransferase [EC:2.7.7.14]	K00967	-1.20822
Metabolism	Metabolism of other amino acids	Phosphonate and phosphinate metabolism [PATH:ko00440]	EPT1; ethanolaminephosphotransferase [EC:2.7.8.1]	K00993	0
Metabolism	Lipid metabolism	Ether lipid metabolism [PATH:ko00565]	EPT1; ethanolaminephosphotransferase [EC:2.7.8.1]	K00993	0
Metabolism	Lipid metabolism	Ether lipid metabolism [PATH:ko00565]	PLA2G, SPLA2; secretory phospholipase A2 [EC:3.1.1.4]	K01047	-4.50363
Metabolism	Lipid metabolism	Ether lipid metabolism [PATH:ko00565]	PAFAH; platelet-activating factor acetylhydrolase [EC:3.1.1.47]	K01062	0
Metabolism	Lipid metabolism	Ether lipid metabolism [PATH:ko00565]	PPAP2; phosphatidate phosphatase [EC:3.1.3.4]	K01080	0
Metabolism	Lipid metabolism	Ether lipid metabolism [PATH:ko00565]	PLD1_2; phospholipase D1/2 [EC:3.1.4.4]	K01115	-1.15699
Metabolism	Lipid metabolism	Ether lipid metabolism [PATH:ko00565]	ENPP2; ectonucleotide pyrophosphatase/phosphodiesterase family member 2 [EC:3.1.4.39]	K01122	-1.89139
Metabolism	Lipid metabolism	Ether lipid metabolism [PATH:ko00565]	PLB1, PLB; phospholipase B1, membrane-associated [EC:3.1.1.4 3.1.1.5]	K14621	-2.45772
Metabolism	Lipid metabolism	Ether lipid metabolism [PATH:ko00565]	PLA2G4, CPLA2; cytosolic phospholipase A2 [EC:3.1.1.4]	K16342	-3.74719
Metabolism	Lipid metabolism	Ether lipid metabolism [PATH:ko00565]	PLA2G6, IPLA2; calcium-independent phospholipase A2 [EC:3.1.1.4]	K16343	0
Metabolism	Energy metabolism	Sulfur metabolism [PATH:ko00920]	TST, MPST, sseA; thiosulfate/3-mercaptopyruvate sulfurtransferase [EC:2.8.1.1 2.8.1.2]	K01011	-1.34163
Metabolism	Energy metabolism	Sulfur metabolism [PATH:ko00920]	PAPSS; 3'-phosphoadenosine 5'-phosphosulfate synthase [EC:2.7.7.4 2.7.1.25]	K13811	0
Metabolism	Energy metabolism	Sulfur metabolism [PATH:ko00920]	ETHE1; sulfur dioxygenase [EC:1.13.11.18]	K17725	-1.36346
Metabolism	Lipid metabolism	Linoleic acid metabolism [PATH:ko00591]	PLA2G, SPLA2; secretory phospholipase A2 [EC:3.1.1.4]	K01047	-4.50363
Metabolism	Lipid metabolism	Linoleic acid metabolism [PATH:ko00591]	PLB1, PLB; phospholipase B1, membrane-associated [EC:3.1.1.4 3.1.1.5]	K14621	-2.45772
Metabolism	Lipid metabolism	Linoleic acid metabolism [PATH:ko00591]	PLA2G4, CPLA2; cytosolic phospholipase A2 [EC:3.1.1.4]	K16342	-3.74719
Metabolism	Lipid metabolism	Linoleic acid metabolism [PATH:ko00591]	PLA2G6, IPLA2; calcium-independent phospholipase A2 [EC:3.1.1.4]	K16343	0
Metabolism	Lipid metabolism	alpha-Linolenic acid metabolism [PATH:ko00592]	PLA2G, SPLA2; secretory phospholipase A2 [EC:3.1.1.4]	K01047	-4.50363
Metabolism	Lipid metabolism	alpha-Linolenic acid metabolism [PATH:ko00592]	FADS2; fatty acid desaturase 2 (delta-6 desaturase) [EC:1.14.19.-]	K10226	-1.25757
Metabolism	Lipid metabolism	alpha-Linolenic acid metabolism [PATH:ko00592]	PLB1, PLB; phospholipase B1, membrane-associated [EC:3.1.1.4 3.1.1.5]	K14621	-2.45772
Metabolism	Lipid metabolism	alpha-Linolenic acid metabolism [PATH:ko00592]	PLA2G4, CPLA2; cytosolic phospholipase A2 [EC:3.1.1.4]	K16342	-3.74719
Metabolism	Lipid metabolism	alpha-Linolenic acid metabolism [PATH:ko00592]	PLA2G6, IPLA2; calcium-independent phospholipase A2 [EC:3.1.1.4]	K16343	0
Metabolism	Lipid metabolism	Fatty acid elongation [PATH:ko00062]	ACOT1_2_4; acyl-coenzyme A thioesterase 1/2/4 [EC:3.1.2.2]	K01068	-1.07412
Metabolism	Lipid metabolism	Fatty acid elongation [PATH:ko00062]	MECR, NRBF1; mitochondrial trans-2-enoyl-CoA reductase [EC:1.3.1.38]	K07512	0
Metabolism	Lipid metabolism	Fatty acid elongation [PATH:ko00062]	TER, TSC13, CER10; very-long-chain enoyl-CoA reductase [EC:1.3.1.93]	K10258	-1.5328
Metabolism	Lipid metabolism	Fatty acid elongation [PATH:ko00062]	ACSBG; long-chain-fatty-acid--CoA ligase ACSBG [EC:6.2.1.3]	K15013	0
Metabolism	Lipid metabolism	Fatty acid elongation [PATH:ko00062]	ACOT7; acyl-coenzyme A thioesterase 7 [EC:3.1.2.2]	K17360	0
Metabolism	Metabolism of cofactors and vitamins	Folate biosynthesis [PATH:ko00790]	E3.1.3.1, phoA, phoB; alkaline phosphatase [EC:3.1.3.1]	K01077	8.00403
Metabolism	Metabolism of cofactors and vitamins	Folate biosynthesis [PATH:ko00790]	GCH1, folE; GTP cyclohydrolase I [EC:3.5.4.16]	K01495	-1.60319
Metabolism	Glycan biosynthesis and metabolism	Other glycan degradation [PATH:ko00511]	NEU1; sialidase-1 [EC:3.2.1.18]	K01186	-1.5632
Metabolism	Glycan biosynthesis and metabolism	Other glycan degradation [PATH:ko00511]	GBA, srfJ; glucosylceramidase [EC:3.2.1.45]	K01201	-1.34011
Metabolism	Glycan biosynthesis and metabolism	Other glycan degradation [PATH:ko00511]	FUCA; alpha-L-fucosidase [EC:3.2.1.51]	K01206	0
Metabolism	Glycan biosynthesis and metabolism	Other glycan degradation [PATH:ko00511]	MAN2B1, LAMAN; lysosomal alpha-mannosidase [EC:3.2.1.24]	K12311	-1.04164
Metabolism	Glycan biosynthesis and metabolism	Other glycan degradation [PATH:ko00511]	MAN2B2; epididymis-specific alpha-mannosidase [EC:3.2.1.24]	K12312	0
Metabolism	Glycan biosynthesis and metabolism	Other glycan degradation [PATH:ko00511]	HEXA_B; hexosaminidase [EC:3.2.1.52]	K12373	-2.22404
Metabolism	Glycan biosynthesis and metabolism	Glycosaminoglycan degradation [PATH:ko00531]	NAGLU; alpha-N-acetylglucosaminidase [EC:3.2.1.50]	K01205	-1.69696
Metabolism	Glycan biosynthesis and metabolism	Glycosaminoglycan degradation [PATH:ko00531]	IDUA; L-iduronidase [EC:3.2.1.76]	K01217	-1.29972
Metabolism	Glycan biosynthesis and metabolism	Glycosaminoglycan degradation [PATH:ko00531]	HPSE; heparanase 1 [EC:3.2.1.166]	K07964	0
Metabolism	Glycan biosynthesis and metabolism	Glycosaminoglycan degradation [PATH:ko00531]	HEXA_B; hexosaminidase [EC:3.2.1.52]	K12373	-2.22404
Metabolism	Glycan biosynthesis and metabolism	Various types of N-glycan biosynthesis [PATH:ko00513]	MAN1; mannosyl-oligosaccharide alpha-1,2-mannosidase [EC:3.2.1.113]	K01230	-3.98562
Metabolism	Glycan biosynthesis and metabolism	Various types of N-glycan biosynthesis [PATH:ko00513]	MAN2; alpha-mannosidase II [EC:3.2.1.114]	K01231	0
Metabolism	Glycan biosynthesis and metabolism	Various types of N-glycan biosynthesis [PATH:ko00513]	B4GALNT4; beta-1,4-N-acetylgalactosaminyltransferase 4 [EC:2.4.1.244]	K09657	0
Metabolism	Amino acid metabolism	Arginine biosynthesis [PATH:ko00220]	E3.5.3.1, rocF, arg; arginase [EC:3.5.3.1]	K01476	0
Metabolism	Amino acid metabolism	Arginine biosynthesis [PATH:ko00220]	argH, ASL; argininosuccinate lyase [EC:4.3.2.1]	K01755	0
Metabolism	Amino acid metabolism	Arginine biosynthesis [PATH:ko00220]	argG, ASS1; argininosuccinate synthase [EC:6.3.4.5]	K01940	-1.73311
Metabolism	Amino acid metabolism	Arginine biosynthesis [PATH:ko00220]	CPS1; carbamoyl-phosphate synthase (ammonia) [EC:6.3.4.16]	K01948	1.01501
Metabolism	Amino acid metabolism	Arginine biosynthesis [PATH:ko00220]	ACY1; aminoacylase [EC:3.5.1.14]	K14677	0
Metabolism	Xenobiotics biodegradation and metabolism	Styrene degradation [PATH:ko00643]	FAH, fahA; fumarylacetoacetase [EC:3.7.1.2]	K01555	0
Metabolism	Xenobiotics biodegradation and metabolism	Styrene degradation [PATH:ko00643]	maiA, GSTZ1; maleylacetoacetate isomerase [EC:5.2.1.2]	K01800	0
Metabolism	Carbohydrate metabolism	Citrate cycle (TCA cycle) [PATH:ko00020]	E4.1.1.32, pckA, PEPCK; phosphoenolpyruvate carboxykinase (GTP) [EC:4.1.1.32]	K01596	0
Metabolism	Carbohydrate metabolism	Citrate cycle (TCA cycle) [PATH:ko00020]	ACO, acnA; aconitate hydratase [EC:4.2.1.3]	K01681	0
Metabolism	Carbohydrate metabolism	Citrate cycle (TCA cycle) [PATH:ko00020]	PC, pyc; pyruvate carboxylase [EC:6.4.1.1]	K01958	0
Metabolism	Energy metabolism	Nitrogen metabolism [PATH:ko00910]	E4.2.1.1; carbonic anhydrase [EC:4.2.1.1]	K01672	3.59976
Metabolism	Energy metabolism	Nitrogen metabolism [PATH:ko00910]	CPS1; carbamoyl-phosphate synthase (ammonia) [EC:6.3.4.16]	K01948	1.01501
Metabolism	Amino acid metabolism	Phenylalanine, tyrosine and tryptophan biosynthesis [PATH:ko00400]	IL4I1; L-amino-acid oxidase [EC:1.4.3.2]	K03334	-2.23091
Metabolism	Biosynthesis of other secondary metabolites	Isoquinoline alkaloid biosynthesis [PATH:ko00950]	IL4I1; L-amino-acid oxidase [EC:1.4.3.2]	K03334	-2.23091
Metabolism	Glycan biosynthesis and metabolism	Glycosylphosphatidylinositol(GPI)-anchor biosynthesis [PATH:ko00563]	PIGZ, SMP3; phosphatidylinositol glycan, class Z [EC:2.4.1.-]	K08098	-1.1239
Metabolism	Glycan biosynthesis and metabolism	Glycosylphosphatidylinositol(GPI)-anchor biosynthesis [PATH:ko00563]	HEXA_B; hexosaminidase [EC:3.2.1.52]	K12373	-2.22404
Metabolism	Glycan biosynthesis and metabolism	Glycosyltransferases [BR:ko01003]	RRM2; ribonucleoside-diphosphate reductase subunit M2 [EC:1.17.4.1]	K10808	1.0945
Metabolism	Biosynthesis of other secondary metabolites	Phenylpropanoid biosynthesis [PATH:ko00940]	PRDX6; peroxiredoxin 6, 1-Cys peroxiredoxin [EC:1.11.1.7 1.11.1.15 3.1.1.-]	K11188	0
Metabolism	Glycan biosynthesis and metabolism	Lipopolysaccharide biosynthesis [PATH:ko00540]	HEXA_B; hexosaminidase [EC:3.2.1.52]	K12373	-2.22404
Metabolism	Biosynthesis of other secondary metabolites	Monobactam biosynthesis [PATH:ko00261]	PAPSS; 3'-phosphoadenosine 5'-phosphosulfate synthase [EC:2.7.7.4 2.7.1.25]	K13811	0
Metabolism	Amino acid metabolism	Lysine biosynthesis [PATH:ko00300]	ALDH7A1; aldehyde dehydrogenase family 7 member A1 [EC:1.2.1.31 1.2.1.8 1.2.1.3]	K14085	0

## Sheet: BJ hTERT+ SV40+
Level 1	Level 2	Level 3	Protein/enzyme	Accession	Value
Metabolism	Lipid metabolism	Glycerophospholipid metabolism [PATH:ko00564]	GPD1; glycerol-3-phosphate dehydrogenase (NAD+) [EC:1.1.1.8]	K00006	-1.02274
Metabolism	Lipid metabolism	Glycerophospholipid metabolism [PATH:ko00564]	PEMT; phosphatidylethanolamine N-methyltransferase [EC:2.1.1.17]	K00551	-1.17431
Metabolism	Lipid metabolism	Glycerophospholipid metabolism [PATH:ko00564]	GPAT1_2; glycerol-3-phosphate O-acyltransferase 1/2 [EC:2.3.1.15]	K00629	-1.18069
Metabolism	Lipid metabolism	Glycerophospholipid metabolism [PATH:ko00564]	dgkA, DGK; diacylglycerol kinase (ATP) [EC:2.7.1.107]	K00901	1.29226
Metabolism	Lipid metabolism	Glycerophospholipid metabolism [PATH:ko00564]	PCYT2; ethanolamine-phosphate cytidylyltransferase [EC:2.7.7.14]	K00967	0
Metabolism	Lipid metabolism	Glycerophospholipid metabolism [PATH:ko00564]	EPT1; ethanolaminephosphotransferase [EC:2.7.8.1]	K00993	0
Metabolism	Lipid metabolism	Glycerophospholipid metabolism [PATH:ko00564]	PLA2G, SPLA2; secretory phospholipase A2 [EC:3.1.1.4]	K01047	0
Metabolism	Lipid metabolism	Glycerophospholipid metabolism [PATH:ko00564]	PPAP2; phosphatidate phosphatase [EC:3.1.3.4]	K01080	-1.62481
Metabolism	Lipid metabolism	Glycerophospholipid metabolism [PATH:ko00564]	PLD1_2; phospholipase D1/2 [EC:3.1.4.4]	K01115	0
Metabolism	Lipid metabolism	Glycerophospholipid metabolism [PATH:ko00564]	LYPLA1; lysophospholipase I [EC:3.1.1.5]	K06128	0
Metabolism	Lipid metabolism	Glycerophospholipid metabolism [PATH:ko00564]	GPAT3_4, AGPAT9, AGPAT6; glycerol-3-phosphate O-acyltransferase 3/4 [EC:2.3.1.15]	K13506	0
Metabolism	Lipid metabolism	Glycerophospholipid metabolism [PATH:ko00564]	MBOAT1_2; lysophospholipid acyltransferase 1/2 [EC:2.3.1.51 2.3.1.-]	K13517	0
Metabolism	Lipid metabolism	Glycerophospholipid metabolism [PATH:ko00564]	PLB1, PLB; phospholipase B1, membrane-associated [EC:3.1.1.4 3.1.1.5]	K14621	0
Metabolism	Lipid metabolism	Glycerophospholipid metabolism [PATH:ko00564]	PLA2G4, CPLA2; cytosolic phospholipase A2 [EC:3.1.1.4]	K16342	0
Metabolism	Lipid metabolism	Glycerophospholipid metabolism [PATH:ko00564]	PLA2G6, IPLA2; calcium-independent phospholipase A2 [EC:3.1.1.4]	K16343	0
Metabolism	Lipid metabolism	Glycerophospholipid metabolism [PATH:ko00564]	GPCPD1; glycerophosphocholine phosphodiesterase GPCPD1 [EC:3.1.4.2]	K18695	-1.54845
Metabolism	Lipid metabolism	Glycerophospholipid metabolism [PATH:ko00564]	AGPAT5; lysophosphatidiate acyltransferase [EC:2.3.1.51]	K19007	0
Metabolism	Carbohydrate metabolism	Pentose and glucuronate interconversions [PATH:ko00040]	E1.1.1.21, AKR1; aldehyde reductase [EC:1.1.1.21]	K00011	2.27039
Metabolism	Carbohydrate metabolism	Pentose and glucuronate interconversions [PATH:ko00040]	E1.2.1.3; aldehyde dehydrogenase (NAD+) [EC:1.2.1.3]	K00128	0
Metabolism	Carbohydrate metabolism	Fructose and mannose metabolism [PATH:ko00051]	E1.1.1.21, AKR1; aldehyde reductase [EC:1.1.1.21]	K00011	2.27039
Metabolism	Carbohydrate metabolism	Fructose and mannose metabolism [PATH:ko00051]	HK; hexokinase [EC:2.7.1.1]	K00844	0
Metabolism	Carbohydrate metabolism	Fructose and mannose metabolism [PATH:ko00051]	KHK; ketohexokinase [EC:2.7.1.3]	K00846	0
Metabolism	Carbohydrate metabolism	Fructose and mannose metabolism [PATH:ko00051]	GMPP; mannose-1-phosphate guanylyltransferase [EC:2.7.7.13]	K00966	-1.2281
Metabolism	Carbohydrate metabolism	Fructose and mannose metabolism [PATH:ko00051]	ALDO; fructose-bisphosphate aldolase, class I [EC:4.1.2.13]	K01623	2.36904
Metabolism	Carbohydrate metabolism	Fructose and mannose metabolism [PATH:ko00051]	TPI, tpiA; triosephosphate isomerase (TIM) [EC:5.3.1.1]	K01803	0
Metabolism	Carbohydrate metabolism	Fructose and mannose metabolism [PATH:ko00051]	PFKFB4; 6-phosphofructo-2-kinase / fructose-2,6-biphosphatase 4 [EC:2.7.1.105 3.1.3.46]	K19030	0
Metabolism	Carbohydrate metabolism	Galactose metabolism [PATH:ko00052]	E1.1.1.21, AKR1; aldehyde reductase [EC:1.1.1.21]	K00011	2.27039
Metabolism	Carbohydrate metabolism	Galactose metabolism [PATH:ko00052]	HK; hexokinase [EC:2.7.1.1]	K00844	0
Metabolism	Carbohydrate metabolism	Galactose metabolism [PATH:ko00052]	G6PC; glucose-6-phosphatase [EC:3.1.3.9]	K01084	-1.49582
Metabolism	Carbohydrate metabolism	Galactose metabolism [PATH:ko00052]	GLA; alpha-galactosidase [EC:3.2.1.22]	K01189	0
Metabolism	Carbohydrate metabolism	Galactose metabolism [PATH:ko00052]	MGAM; maltase-glucoamylase [EC:3.2.1.20 3.2.1.3]	K12047	0
Metabolism	Carbohydrate metabolism	Galactose metabolism [PATH:ko00052]	GAA; lysosomal alpha-glucosidase [EC:3.2.1.20]	K12316	0
Metabolism	Carbohydrate metabolism	Galactose metabolism [PATH:ko00052]	PGM2; phosphoglucomutase / phosphopentomutase [EC:5.4.2.2 5.4.2.7]	K15779	0
Metabolism	Lipid metabolism	Glycerolipid metabolism [PATH:ko00561]	E1.1.1.21, AKR1; aldehyde reductase [EC:1.1.1.21]	K00011	2.27039
Metabolism	Lipid metabolism	Glycerolipid metabolism [PATH:ko00561]	E1.2.1.3; aldehyde dehydrogenase (NAD+) [EC:1.2.1.3]	K00128	0
Metabolism	Lipid metabolism	Glycerolipid metabolism [PATH:ko00561]	GPAT1_2; glycerol-3-phosphate O-acyltransferase 1/2 [EC:2.3.1.15]	K00629	-1.18069
Metabolism	Lipid metabolism	Glycerolipid metabolism [PATH:ko00561]	E2.7.1.29, DAK1, DAK2; dihydroxyacetone kinase [EC:2.7.1.29]	K00863	-1.75249
Metabolism	Lipid metabolism	Glycerolipid metabolism [PATH:ko00561]	glpK, GK; glycerol kinase [EC:2.7.1.30]	K00864	0
Metabolism	Lipid metabolism	Glycerolipid metabolism [PATH:ko00561]	dgkA, DGK; diacylglycerol kinase (ATP) [EC:2.7.1.107]	K00901	1.29226
Metabolism	Lipid metabolism	Glycerolipid metabolism [PATH:ko00561]	E3.1.1.3; triacylglycerol lipase [EC:3.1.1.3]	K01046	0
Metabolism	Lipid metabolism	Glycerolipid metabolism [PATH:ko00561]	PPAP2; phosphatidate phosphatase [EC:3.1.3.4]	K01080	-1.62481
Metabolism	Lipid metabolism	Glycerolipid metabolism [PATH:ko00561]	GLA; alpha-galactosidase [EC:3.2.1.22]	K01189	0
Metabolism	Lipid metabolism	Glycerolipid metabolism [PATH:ko00561]	DGAT2; diacylglycerol O-acyltransferase 2 [EC:2.3.1.20 2.3.1.75]	K11160	0
Metabolism	Lipid metabolism	Glycerolipid metabolism [PATH:ko00561]	GPAT3_4, AGPAT9, AGPAT6; glycerol-3-phosphate O-acyltransferase 3/4 [EC:2.3.1.15]	K13506	0
Metabolism	Lipid metabolism	Glycerolipid metabolism [PATH:ko00561]	MBOAT1_2; lysophospholipid acyltransferase 1/2 [EC:2.3.1.51 2.3.1.-]	K13517	0
Metabolism	Lipid metabolism	Glycerolipid metabolism [PATH:ko00561]	ALDH7A1; aldehyde dehydrogenase family 7 member A1 [EC:1.2.1.31 1.2.1.8 1.2.1.3]	K14085	0
Metabolism	Lipid metabolism	Glycerolipid metabolism [PATH:ko00561]	PNPLA2, ATGL; patatin-like phospholipase domain-containing protein 2 [EC:3.1.1.3]	K16816	0
Metabolism	Lipid metabolism	Glycerolipid metabolism [PATH:ko00561]	AGPAT5; lysophosphatidiate acyltransferase [EC:2.3.1.51]	K19007	0
Metabolism	Carbohydrate metabolism	Glycolysis / Gluconeogenesis [PATH:ko00010]	LDH, ldh; L-lactate dehydrogenase [EC:1.1.1.27]	K00016	0
Metabolism	Carbohydrate metabolism	Glycolysis / Gluconeogenesis [PATH:ko00010]	E1.2.1.3; aldehyde dehydrogenase (NAD+) [EC:1.2.1.3]	K00128	0
Metabolism	Carbohydrate metabolism	Glycolysis / Gluconeogenesis [PATH:ko00010]	E1.2.1.5; aldehyde dehydrogenase (NAD(P)+) [EC:1.2.1.5]	K00129	0
Metabolism	Carbohydrate metabolism	Glycolysis / Gluconeogenesis [PATH:ko00010]	HK; hexokinase [EC:2.7.1.1]	K00844	0
Metabolism	Carbohydrate metabolism	Glycolysis / Gluconeogenesis [PATH:ko00010]	PGK, pgk; phosphoglycerate kinase [EC:2.7.2.3]	K00927	0
Metabolism	Carbohydrate metabolism	Glycolysis / Gluconeogenesis [PATH:ko00010]	G6PC; glucose-6-phosphatase [EC:3.1.3.9]	K01084	-1.49582
Metabolism	Carbohydrate metabolism	Glycolysis / Gluconeogenesis [PATH:ko00010]	E4.1.1.32, pckA, PEPCK; phosphoenolpyruvate carboxykinase (GTP) [EC:4.1.1.32]	K01596	1.14391
Metabolism	Carbohydrate metabolism	Glycolysis / Gluconeogenesis [PATH:ko00010]	ALDO; fructose-bisphosphate aldolase, class I [EC:4.1.2.13]	K01623	2.36904
Metabolism	Carbohydrate metabolism	Glycolysis / Gluconeogenesis [PATH:ko00010]	ENO, eno; enolase [EC:4.2.1.11]	K01689	1.68151
Metabolism	Carbohydrate metabolism	Glycolysis / Gluconeogenesis [PATH:ko00010]	TPI, tpiA; triosephosphate isomerase (TIM) [EC:5.3.1.1]	K01803	0
Metabolism	Carbohydrate metabolism	Glycolysis / Gluconeogenesis [PATH:ko00010]	ACSS, acs; acetyl-CoA synthetase [EC:6.2.1.1]	K01895	0
Metabolism	Carbohydrate metabolism	Glycolysis / Gluconeogenesis [PATH:ko00010]	GAPDHS; glyceraldehyde-3-phosphate dehydrogenase, spermatogenic [EC:1.2.1.12]	K10705	-1.49769
Metabolism	Carbohydrate metabolism	Glycolysis / Gluconeogenesis [PATH:ko00010]	ADH1_7; alcohol dehydrogenase 1/7 [EC:1.1.1.1]	K13951	0
Metabolism	Carbohydrate metabolism	Glycolysis / Gluconeogenesis [PATH:ko00010]	ALDH7A1; aldehyde dehydrogenase family 7 member A1 [EC:1.2.1.31 1.2.1.8 1.2.1.3]	K14085	0
Metabolism	Carbohydrate metabolism	Glycolysis / Gluconeogenesis [PATH:ko00010]	PGM2; phosphoglucomutase / phosphopentomutase [EC:5.4.2.2 5.4.2.7]	K15779	0
Metabolism	Carbohydrate metabolism	Pyruvate metabolism [PATH:ko00620]	LDH, ldh; L-lactate dehydrogenase [EC:1.1.1.27]	K00016	0
Metabolism	Carbohydrate metabolism	Pyruvate metabolism [PATH:ko00620]	E1.2.1.3; aldehyde dehydrogenase (NAD+) [EC:1.2.1.3]	K00128	0
Metabolism	Carbohydrate metabolism	Pyruvate metabolism [PATH:ko00620]	E2.3.1.9, atoB; acetyl-CoA C-acetyltransferase [EC:2.3.1.9]	K00626	0
Metabolism	Carbohydrate metabolism	Pyruvate metabolism [PATH:ko00620]	E4.1.1.32, pckA, PEPCK; phosphoenolpyruvate carboxykinase (GTP) [EC:4.1.1.32]	K01596	1.14391
Metabolism	Carbohydrate metabolism	Pyruvate metabolism [PATH:ko00620]	ACSS, acs; acetyl-CoA synthetase [EC:6.2.1.1]	K01895	0
Metabolism	Carbohydrate metabolism	Pyruvate metabolism [PATH:ko00620]	PC, pyc; pyruvate carboxylase [EC:6.4.1.1]	K01958	1.31201
Metabolism	Carbohydrate metabolism	Pyruvate metabolism [PATH:ko00620]	ALDH7A1; aldehyde dehydrogenase family 7 member A1 [EC:1.2.1.31 1.2.1.8 1.2.1.3]	K14085	0
Metabolism	Carbohydrate metabolism	Propanoate metabolism [PATH:ko00640]	LDH, ldh; L-lactate dehydrogenase [EC:1.1.1.27]	K00016	0
Metabolism	Carbohydrate metabolism	Propanoate metabolism [PATH:ko00640]	mmsA, iolA, ALDH6A1; malonate-semialdehyde dehydrogenase (acetylating) / methylmalonate-semialdehyde dehydrogenase [EC:1.2.1.18 1.2.1.27]	K00140	1.15883
Metabolism	Carbohydrate metabolism	Propanoate metabolism [PATH:ko00640]	E2.3.1.9, atoB; acetyl-CoA C-acetyltransferase [EC:2.3.1.9]	K00626	0
Metabolism	Carbohydrate metabolism	Propanoate metabolism [PATH:ko00640]	ACSS, acs; acetyl-CoA synthetase [EC:6.2.1.1]	K01895	0
Metabolism	Carbohydrate metabolism	Propanoate metabolism [PATH:ko00640]	E6.2.1.17, prpE; propionyl-CoA synthetase [EC:6.2.1.17]	K01908	0
Metabolism	Carbohydrate metabolism	Propanoate metabolism [PATH:ko00640]	PCCB, pccB; propionyl-CoA carboxylase beta chain [EC:6.4.1.3]	K01966	-1.02238
Metabolism	Carbohydrate metabolism	Propanoate metabolism [PATH:ko00640]	ABAT; 4-aminobutyrate aminotransferase / (S)-3-amino-2-methylpropionate transaminase [EC:2.6.1.19 2.6.1.22]	K13524	0
Metabolism	Amino acid metabolism	Cysteine and methionine metabolism [PATH:ko00270]	LDH, ldh; L-lactate dehydrogenase [EC:1.1.1.27]	K00016	0
Metabolism	Amino acid metabolism	Cysteine and methionine metabolism [PATH:ko00270]	CDO1; cysteine dioxygenase [EC:1.13.11.20]	K00456	-1.4248
Metabolism	Amino acid metabolism	Cysteine and methionine metabolism [PATH:ko00270]	speE, SRM; spermidine synthase [EC:2.5.1.16]	K00797	-2.17432
Metabolism	Amino acid metabolism	Cysteine and methionine metabolism [PATH:ko00270]	TST, MPST, sseA; thiosulfate/3-mercaptopyruvate sulfurtransferase [EC:2.8.1.1 2.8.1.2]	K01011	0
Metabolism	Amino acid metabolism	Cysteine and methionine metabolism [PATH:ko00270]	E4.2.1.22, CBS; cystathionine beta-synthase [EC:4.2.1.22]	K01697	1.03695
Metabolism	Amino acid metabolism	Cysteine and methionine metabolism [PATH:ko00270]	CTH; cystathionine gamma-lyase [EC:4.4.1.1]	K01758	1.72598
Metabolism	Amino acid metabolism	Cysteine and methionine metabolism [PATH:ko00270]	IL4I1; L-amino-acid oxidase [EC:1.4.3.2]	K03334	0
Metabolism	Amino acid metabolism	Cysteine and methionine metabolism [PATH:ko00270]	SDS, SDH, CHA1; L-serine/L-threonine ammonia-lyase [EC:4.3.1.17 4.3.1.19]	K17989	-2.56577
Metabolism	Metabolism of terpenoids and polyketides	Terpenoid backbone biosynthesis [PATH:ko00900]	HMGCR; hydroxymethylglutaryl-CoA reductase (NADPH) [EC:1.1.1.34]	K00021	0
Metabolism	Metabolism of terpenoids and polyketides	Terpenoid backbone biosynthesis [PATH:ko00900]	E2.3.1.9, atoB; acetyl-CoA C-acetyltransferase [EC:2.3.1.9]	K00626	0
Metabolism	Metabolism of terpenoids and polyketides	Terpenoid backbone biosynthesis [PATH:ko00900]	GGPS1; geranylgeranyl diphosphate synthase, type III [EC:2.5.1.1 2.5.1.10 2.5.1.29]	K00804	1.37866
Metabolism	Metabolism of terpenoids and polyketides	Terpenoid backbone biosynthesis [PATH:ko00900]	MVD, mvaD; diphosphomevalonate decarboxylase [EC:4.1.1.33]	K01597	0
Metabolism	Metabolism of terpenoids and polyketides	Terpenoid backbone biosynthesis [PATH:ko00900]	E2.3.3.10; hydroxymethylglutaryl-CoA synthase [EC:2.3.3.10]	K01641	0
Metabolism	Metabolism of terpenoids and polyketides	Terpenoid backbone biosynthesis [PATH:ko00900]	PDSS1; decaprenyl-diphosphate synthase subunit 1 [EC:2.5.1.91]	K12504	-1.17934
Metabolism	Overview	Carbon metabolism [PATH:ko01200]	G6PD, zwf; glucose-6-phosphate 1-dehydrogenase [EC:1.1.1.49]	K00036	0
Metabolism	Overview	Carbon metabolism [PATH:ko01200]	serA, PHGDH; D-3-phosphoglycerate dehydrogenase [EC:1.1.1.95]	K00058	1.50503
Metabolism	Overview	Carbon metabolism [PATH:ko01200]	mmsA, iolA, ALDH6A1; malonate-semialdehyde dehydrogenase (acetylating) / methylmalonate-semialdehyde dehydrogenase [EC:1.2.1.18 1.2.1.27]	K00140	1.15883
Metabolism	Overview	Carbon metabolism [PATH:ko01200]	metF, MTHFR; methylenetetrahydrofolate reductase (NADPH) [EC:1.5.1.20]	K00297	0
Metabolism	Overview	Carbon metabolism [PATH:ko01200]	E2.2.1.1, tktA, tktB; transketolase [EC:2.2.1.1]	K00615	0
Metabolism	Overview	Carbon metabolism [PATH:ko01200]	E2.3.1.9, atoB; acetyl-CoA C-acetyltransferase [EC:2.3.1.9]	K00626	0
Metabolism	Overview	Carbon metabolism [PATH:ko01200]	serC, PSAT1; phosphoserine aminotransferase [EC:2.6.1.52]	K00831	1.95422
Metabolism	Overview	Carbon metabolism [PATH:ko01200]	HK; hexokinase [EC:2.7.1.1]	K00844	0
Metabolism	Overview	Carbon metabolism [PATH:ko01200]	E2.7.1.29, DAK1, DAK2; dihydroxyacetone kinase [EC:2.7.1.29]	K00863	-1.75249
Metabolism	Overview	Carbon metabolism [PATH:ko01200]	PGK, pgk; phosphoglycerate kinase [EC:2.7.2.3]	K00927	0
Metabolism	Overview	Carbon metabolism [PATH:ko01200]	ALDO; fructose-bisphosphate aldolase, class I [EC:4.1.2.13]	K01623	2.36904
Metabolism	Overview	Carbon metabolism [PATH:ko01200]	ACO, acnA; aconitate hydratase [EC:4.2.1.3]	K01681	1.07297
Metabolism	Overview	Carbon metabolism [PATH:ko01200]	ENO, eno; enolase [EC:4.2.1.11]	K01689	1.68151
Metabolism	Overview	Carbon metabolism [PATH:ko01200]	TPI, tpiA; triosephosphate isomerase (TIM) [EC:5.3.1.1]	K01803	0
Metabolism	Overview	Carbon metabolism [PATH:ko01200]	ACSS, acs; acetyl-CoA synthetase [EC:6.2.1.1]	K01895	0
Metabolism	Overview	Carbon metabolism [PATH:ko01200]	CPS1; carbamoyl-phosphate synthase (ammonia) [EC:6.3.4.16]	K01948	0
Metabolism	Overview	Carbon metabolism [PATH:ko01200]	PC, pyc; pyruvate carboxylase [EC:6.4.1.1]	K01958	1.31201
Metabolism	Overview	Carbon metabolism [PATH:ko01200]	PCCB, pccB; propionyl-CoA carboxylase beta chain [EC:6.4.1.3]	K01966	-1.02238
Metabolism	Overview	Carbon metabolism [PATH:ko01200]	SDS, SDH, CHA1; L-serine/L-threonine ammonia-lyase [EC:4.3.1.17 4.3.1.19]	K17989	-2.56577
Metabolism	Carbohydrate metabolism	Pentose phosphate pathway [PATH:ko00030]	G6PD, zwf; glucose-6-phosphate 1-dehydrogenase [EC:1.1.1.49]	K00036	0
Metabolism	Carbohydrate metabolism	Pentose phosphate pathway [PATH:ko00030]	E2.2.1.1, tktA, tktB; transketolase [EC:2.2.1.1]	K00615	0
Metabolism	Carbohydrate metabolism	Pentose phosphate pathway [PATH:ko00030]	ALDO; fructose-bisphosphate aldolase, class I [EC:4.1.2.13]	K01623	2.36904
Metabolism	Carbohydrate metabolism	Pentose phosphate pathway [PATH:ko00030]	PGM2; phosphoglucomutase / phosphopentomutase [EC:5.4.2.2 5.4.2.7]	K15779	0
Metabolism	Metabolism of other amino acids	Glutathione metabolism [PATH:ko00480]	G6PD, zwf; glucose-6-phosphate 1-dehydrogenase [EC:1.1.1.49]	K00036	0
Metabolism	Metabolism of other amino acids	Glutathione metabolism [PATH:ko00480]	GSR, gor; glutathione reductase (NADPH) [EC:1.8.1.7]	K00383	0
Metabolism	Metabolism of other amino acids	Glutathione metabolism [PATH:ko00480]	E1.11.1.9; glutathione peroxidase [EC:1.11.1.9]	K00432	0
Metabolism	Metabolism of other amino acids	Glutathione metabolism [PATH:ko00480]	speE, SRM; spermidine synthase [EC:2.5.1.16]	K00797	-2.17432
Metabolism	Metabolism of other amino acids	Glutathione metabolism [PATH:ko00480]	GST, gst; glutathione S-transferase [EC:2.5.1.18]	K00799	0
Metabolism	Metabolism of other amino acids	Glutathione metabolism [PATH:ko00480]	E4.1.1.17, ODC1, speC, speF; ornithine decarboxylase [EC:4.1.1.17]	K01581	-2.33452
Metabolism	Metabolism of other amino acids	Glutathione metabolism [PATH:ko00480]	GPX4; phospholipid-hydroperoxide glutathione peroxidase [EC:1.11.1.12]	K05361	0
Metabolism	Metabolism of other amino acids	Glutathione metabolism [PATH:ko00480]	RRM1; ribonucleoside-diphosphate reductase subunit M1 [EC:1.17.4.1]	K10807	0
Metabolism	Metabolism of other amino acids	Glutathione metabolism [PATH:ko00480]	RRM2; ribonucleoside-diphosphate reductase subunit M2 [EC:1.17.4.1]	K10808	0
Metabolism	Metabolism of other amino acids	Glutathione metabolism [PATH:ko00480]	ANPEP; aminopeptidase N [EC:3.4.11.2]	K11140	0
Metabolism	Metabolism of other amino acids	Glutathione metabolism [PATH:ko00480]	LAP3; cytosol aminopeptidase [EC:3.4.11.1 3.4.11.5]	K11142	-1.42386
Metabolism	Metabolism of other amino acids	Glutathione metabolism [PATH:ko00480]	GCLC; glutamate--cysteine ligase catalytic subunit [EC:6.3.2.2]	K11204	0
Metabolism	Metabolism of other amino acids	Glutathione metabolism [PATH:ko00480]	GSTK1; glutathione S-transferase kappa 1 [EC:2.5.1.18]	K13299	0
Metabolism	Lipid metabolism	Steroid hormone biosynthesis [PATH:ko00140]	HSD17B1; 17beta-estradiol 17-dehydrogenase [EC:1.1.1.62]	K00044	0
Metabolism	Lipid metabolism	Steroid hormone biosynthesis [PATH:ko00140]	AKR1C3; aldo-keto reductase family 1 member C3 [EC:1.1.1.64 1.1.1.188 1.1.1.213]	K04119	2.4213
Metabolism	Lipid metabolism	Steroid hormone biosynthesis [PATH:ko00140]	HSD17B2; 17beta-estradiol 17-dehydrogenase / 3alpha(17beta)-hydroxysteroid dehydrogenase (NAD+) [EC:1.1.1.62 1.1.1.239]	K13368	0
Metabolism	Lipid metabolism	Steroid hormone biosynthesis [PATH:ko00140]	HSD11B1; corticosteroid 11-beta-dehydrogenase isozyme 1 [EC:1.1.1.146]	K15680	8.4549
Metabolism	Overview	Biosynthesis of amino acids [PATH:ko01230]	serA, PHGDH; D-3-phosphoglycerate dehydrogenase [EC:1.1.1.95]	K00058	1.50503
Metabolism	Overview	Biosynthesis of amino acids [PATH:ko01230]	proC; pyrroline-5-carboxylate reductase [EC:1.5.1.2]	K00286	-2.29084
Metabolism	Overview	Biosynthesis of amino acids [PATH:ko01230]	E2.2.1.1, tktA, tktB; transketolase [EC:2.2.1.1]	K00615	0
Metabolism	Overview	Biosynthesis of amino acids [PATH:ko01230]	E2.6.1.42, ilvE; branched-chain amino acid aminotransferase [EC:2.6.1.42]	K00826	1.0193
Metabolism	Overview	Biosynthesis of amino acids [PATH:ko01230]	serC, PSAT1; phosphoserine aminotransferase [EC:2.6.1.52]	K00831	1.95422
Metabolism	Overview	Biosynthesis of amino acids [PATH:ko01230]	PGK, pgk; phosphoglycerate kinase [EC:2.7.2.3]	K00927	0
Metabolism	Overview	Biosynthesis of amino acids [PATH:ko01230]	E3.5.3.1, rocF, arg; arginase [EC:3.5.3.1]	K01476	1.01068
Metabolism	Overview	Biosynthesis of amino acids [PATH:ko01230]	ALDO; fructose-bisphosphate aldolase, class I [EC:4.1.2.13]	K01623	2.36904
Metabolism	Overview	Biosynthesis of amino acids [PATH:ko01230]	ACO, acnA; aconitate hydratase [EC:4.2.1.3]	K01681	1.07297
Metabolism	Overview	Biosynthesis of amino acids [PATH:ko01230]	ENO, eno; enolase [EC:4.2.1.11]	K01689	1.68151
Metabolism	Overview	Biosynthesis of amino acids [PATH:ko01230]	E4.2.1.22, CBS; cystathionine beta-synthase [EC:4.2.1.22]	K01697	1.03695
Metabolism	Overview	Biosynthesis of amino acids [PATH:ko01230]	argH, ASL; argininosuccinate lyase [EC:4.3.2.1]	K01755	-1.33646
Metabolism	Overview	Biosynthesis of amino acids [PATH:ko01230]	CTH; cystathionine gamma-lyase [EC:4.4.1.1]	K01758	1.72598
Metabolism	Overview	Biosynthesis of amino acids [PATH:ko01230]	TPI, tpiA; triosephosphate isomerase (TIM) [EC:5.3.1.1]	K01803	0
Metabolism	Overview	Biosynthesis of amino acids [PATH:ko01230]	argG, ASS1; argininosuccinate synthase [EC:6.3.4.5]	K01940	3.10759
Metabolism	Overview	Biosynthesis of amino acids [PATH:ko01230]	CPS1; carbamoyl-phosphate synthase (ammonia) [EC:6.3.4.16]	K01948	0
Metabolism	Overview	Biosynthesis of amino acids [PATH:ko01230]	PC, pyc; pyruvate carboxylase [EC:6.4.1.1]	K01958	1.31201
Metabolism	Overview	Biosynthesis of amino acids [PATH:ko01230]	ALDH7A1; aldehyde dehydrogenase family 7 member A1 [EC:1.2.1.31 1.2.1.8 1.2.1.3]	K14085	0
Metabolism	Overview	Biosynthesis of amino acids [PATH:ko01230]	ACY1; aminoacylase [EC:3.5.1.14]	K14677	-1.52471
Metabolism	Overview	Biosynthesis of amino acids [PATH:ko01230]	SDS, SDH, CHA1; L-serine/L-threonine ammonia-lyase [EC:4.3.1.17 4.3.1.19]	K17989	-2.56577
Metabolism	Energy metabolism	Methane metabolism [PATH:ko00680]	serA, PHGDH; D-3-phosphoglycerate dehydrogenase [EC:1.1.1.95]	K00058	1.50503
Metabolism	Energy metabolism	Methane metabolism [PATH:ko00680]	serC, PSAT1; phosphoserine aminotransferase [EC:2.6.1.52]	K00831	1.95422
Metabolism	Energy metabolism	Methane metabolism [PATH:ko00680]	E2.7.1.29, DAK1, DAK2; dihydroxyacetone kinase [EC:2.7.1.29]	K00863	-1.75249
Metabolism	Energy metabolism	Methane metabolism [PATH:ko00680]	ALDO; fructose-bisphosphate aldolase, class I [EC:4.1.2.13]	K01623	2.36904
Metabolism	Energy metabolism	Methane metabolism [PATH:ko00680]	ENO, eno; enolase [EC:4.2.1.11]	K01689	1.68151
Metabolism	Energy metabolism	Methane metabolism [PATH:ko00680]	ACSS, acs; acetyl-CoA synthetase [EC:6.2.1.1]	K01895	0
Metabolism	Amino acid metabolism	Glycine, serine and threonine metabolism [PATH:ko00260]	serA, PHGDH; D-3-phosphoglycerate dehydrogenase [EC:1.1.1.95]	K00058	1.50503
Metabolism	Amino acid metabolism	Glycine, serine and threonine metabolism [PATH:ko00260]	DMGDH; dimethylglycine dehydrogenase [EC:1.5.8.4]	K00315	1.59619
Metabolism	Amino acid metabolism	Glycine, serine and threonine metabolism [PATH:ko00260]	GAMT; guanidinoacetate N-methyltransferase [EC:2.1.1.2]	K00542	-1.09524
Metabolism	Amino acid metabolism	Glycine, serine and threonine metabolism [PATH:ko00260]	kbl, GCAT; glycine C-acetyltransferase [EC:2.3.1.29]	K00639	0
Metabolism	Amino acid metabolism	Glycine, serine and threonine metabolism [PATH:ko00260]	serC, PSAT1; phosphoserine aminotransferase [EC:2.6.1.52]	K00831	1.95422
Metabolism	Amino acid metabolism	Glycine, serine and threonine metabolism [PATH:ko00260]	E4.2.1.22, CBS; cystathionine beta-synthase [EC:4.2.1.22]	K01697	1.03695
Metabolism	Amino acid metabolism	Glycine, serine and threonine metabolism [PATH:ko00260]	CTH; cystathionine gamma-lyase [EC:4.4.1.1]	K01758	1.72598
Metabolism	Amino acid metabolism	Glycine, serine and threonine metabolism [PATH:ko00260]	ALDH7A1; aldehyde dehydrogenase family 7 member A1 [EC:1.2.1.31 1.2.1.8 1.2.1.3]	K14085	0
Metabolism	Amino acid metabolism	Glycine, serine and threonine metabolism [PATH:ko00260]	SDS, SDH, CHA1; L-serine/L-threonine ammonia-lyase [EC:4.3.1.17 4.3.1.19]	K17989	-2.56577
Metabolism	Lipid metabolism	Arachidonic acid metabolism [PATH:ko00590]	CBR3; carbonyl reductase 3 [EC:1.1.1.184]	K00084	-1.35442
Metabolism	Lipid metabolism	Arachidonic acid metabolism [PATH:ko00590]	E1.11.1.9; glutathione peroxidase [EC:1.11.1.9]	K00432	0
Metabolism	Lipid metabolism	Arachidonic acid metabolism [PATH:ko00590]	PTGS1, COX1; prostaglandin-endoperoxide synthase 1 [EC:1.14.99.1]	K00509	1.62126
Metabolism	Lipid metabolism	Arachidonic acid metabolism [PATH:ko00590]	PLA2G, SPLA2; secretory phospholipase A2 [EC:3.1.1.4]	K01047	0
Metabolism	Lipid metabolism	Arachidonic acid metabolism [PATH:ko00590]	E5.3.99.2, PTGDS; prostaglandin-H2 D-isomerase [EC:5.3.99.2]	K01830	0
Metabolism	Lipid metabolism	Arachidonic acid metabolism [PATH:ko00590]	PTGIS, CYP8A; prostacyclin synthase [EC:5.3.99.4]	K01831	0
Metabolism	Lipid metabolism	Arachidonic acid metabolism [PATH:ko00590]	AKR1C3; aldo-keto reductase family 1 member C3 [EC:1.1.1.64 1.1.1.188 1.1.1.213]	K04119	2.4213
Metabolism	Lipid metabolism	Arachidonic acid metabolism [PATH:ko00590]	PTGES2; microsomal prostaglandin-E synthase 2 [EC:5.3.99.3]	K05309	-1.19648
Metabolism	Lipid metabolism	Arachidonic acid metabolism [PATH:ko00590]	PTGS2, COX2; prostaglandin-endoperoxide synthase 2 [EC:1.14.99.1]	K11987	4.24969
Metabolism	Lipid metabolism	Arachidonic acid metabolism [PATH:ko00590]	PLB1, PLB; phospholipase B1, membrane-associated [EC:3.1.1.4 3.1.1.5]	K14621	0
Metabolism	Lipid metabolism	Arachidonic acid metabolism [PATH:ko00590]	PTGES; microsomal prostaglandin-E synthase 1 [EC:5.3.99.3]	K15729	0
Metabolism	Lipid metabolism	Arachidonic acid metabolism [PATH:ko00590]	PLA2G4, CPLA2; cytosolic phospholipase A2 [EC:3.1.1.4]	K16342	0
Metabolism	Lipid metabolism	Arachidonic acid metabolism [PATH:ko00590]	PLA2G6, IPLA2; calcium-independent phospholipase A2 [EC:3.1.1.4]	K16343	0
Metabolism	Xenobiotics biodegradation and metabolism	Metabolism of xenobiotics by cytochrome P450 [PATH:ko00980]	CBR3; carbonyl reductase 3 [EC:1.1.1.184]	K00084	-1.35442
Metabolism	Xenobiotics biodegradation and metabolism	Metabolism of xenobiotics by cytochrome P450 [PATH:ko00980]	E1.2.1.5; aldehyde dehydrogenase (NAD(P)+) [EC:1.2.1.5]	K00129	0
Metabolism	Xenobiotics biodegradation and metabolism	Metabolism of xenobiotics by cytochrome P450 [PATH:ko00980]	E1.3.1.20; trans-1,2-dihydrobenzene-1,2-diol dehydrogenase [EC:1.3.1.20]	K00212	0
Metabolism	Xenobiotics biodegradation and metabolism	Metabolism of xenobiotics by cytochrome P450 [PATH:ko00980]	GST, gst; glutathione S-transferase [EC:2.5.1.18]	K00799	0
Metabolism	Xenobiotics biodegradation and metabolism	Metabolism of xenobiotics by cytochrome P450 [PATH:ko00980]	EPHX1; microsomal epoxide hydrolase [EC:3.3.2.9]	K01253	0
Metabolism	Xenobiotics biodegradation and metabolism	Metabolism of xenobiotics by cytochrome P450 [PATH:ko00980]	GSTK1; glutathione S-transferase kappa 1 [EC:2.5.1.18]	K13299	0
Metabolism	Xenobiotics biodegradation and metabolism	Metabolism of xenobiotics by cytochrome P450 [PATH:ko00980]	ADH1_7; alcohol dehydrogenase 1/7 [EC:1.1.1.1]	K13951	0
Metabolism	Xenobiotics biodegradation and metabolism	Metabolism of xenobiotics by cytochrome P450 [PATH:ko00980]	HSD11B1; corticosteroid 11-beta-dehydrogenase isozyme 1 [EC:1.1.1.146]	K15680	8.4549
Metabolism	Nucleotide metabolism	Purine metabolism [PATH:ko00230]	XDH; xanthine dehydrogenase/oxidase [EC:1.17.1.4 1.17.3.2]	K00106	0
Metabolism	Nucleotide metabolism	Purine metabolism [PATH:ko00230]	E1.7.1.7, guaC; GMP reductase [EC:1.7.1.7]	K00364	0
Metabolism	Nucleotide metabolism	Purine metabolism [PATH:ko00230]	APRT, apt; adenine phosphoribosyltransferase [EC:2.4.2.7]	K00759	-1.55625
Metabolism	Nucleotide metabolism	Purine metabolism [PATH:ko00230]	DCK; deoxycitidine kinase [EC:2.7.1.74]	K00893	0
Metabolism	Nucleotide metabolism	Purine metabolism [PATH:ko00230]	adk, AK; adenylate kinase [EC:2.7.4.3]	K00939	0.43288
Metabolism	Nucleotide metabolism	Purine metabolism [PATH:ko00230]	ndk, NME; nucleoside-diphosphate kinase [EC:2.7.4.6]	K00940	-1.57312
Metabolism	Nucleotide metabolism	Purine metabolism [PATH:ko00230]	E2.7.4.8, gmk; guanylate kinase [EC:2.7.4.8]	K00942	-1.09321
Metabolism	Nucleotide metabolism	Purine metabolism [PATH:ko00230]	pnp, PNPT1; polyribonucleotide nucleotidyltransferase [EC:2.7.7.8]	K00962	0
Metabolism	Nucleotide metabolism	Purine metabolism [PATH:ko00230]	E3.1.3.5; 5'-nucleotidase [EC:3.1.3.5]	K01081	1.0368
Metabolism	Nucleotide metabolism	Purine metabolism [PATH:ko00230]	AMPD; AMP deaminase [EC:3.5.4.6]	K01490	2.2494
Metabolism	Nucleotide metabolism	Purine metabolism [PATH:ko00230]	FHIT; bis(5'-adenosyl)-triphosphatase [EC:3.6.1.29]	K01522	0
Metabolism	Nucleotide metabolism	Purine metabolism [PATH:ko00230]	purL, PFAS; phosphoribosylformylglycinamidine synthase [EC:6.3.5.3]	K01952	-1.18555
Metabolism	Nucleotide metabolism	Purine metabolism [PATH:ko00230]	POLE2; DNA polymerase epsilon subunit 2 [EC:2.7.7.7]	K02325	0
Metabolism	Nucleotide metabolism	Purine metabolism [PATH:ko00230]	POLD1; DNA polymerase delta subunit 1 [EC:2.7.7.7]	K02327	0
Metabolism	Nucleotide metabolism	Purine metabolism [PATH:ko00230]	POLD2; DNA polymerase delta subunit 2	K02328	-2.10251
Metabolism	Nucleotide metabolism	Purine metabolism [PATH:ko00230]	RPA1, POLR1A; DNA-directed RNA polymerase I subunit RPA1 [EC:2.7.7.6]	K02999	-1.1718
Metabolism	Nucleotide metabolism	Purine metabolism [PATH:ko00230]	RPB1, POLR2A; DNA-directed RNA polymerase II subunit RPB1 [EC:2.7.7.6]	K03006	0
Metabolism	Nucleotide metabolism	Purine metabolism [PATH:ko00230]	RPB10, POLR2L; DNA-directed RNA polymerases I, II, and III subunit RPABC5	K03007	-1.07345
Metabolism	Nucleotide metabolism	Purine metabolism [PATH:ko00230]	RPC8, POLR3H; DNA-directed RNA polymerase III subunit RPC8	K03022	-1.43431
Metabolism	Nucleotide metabolism	Purine metabolism [PATH:ko00230]	punA; purine-nucleoside phosphorylase [EC:2.4.2.1]	K03783	0
Metabolism	Nucleotide metabolism	Purine metabolism [PATH:ko00230]	ADCY7; adenylate cyclase 7 [EC:4.6.1.1]	K08047	0
Metabolism	Nucleotide metabolism	Purine metabolism [PATH:ko00230]	RRM1; ribonucleoside-diphosphate reductase subunit M1 [EC:1.17.4.1]	K10807	0
Metabolism	Nucleotide metabolism	Purine metabolism [PATH:ko00230]	RRM2; ribonucleoside-diphosphate reductase subunit M2 [EC:1.17.4.1]	K10808	0
Metabolism	Nucleotide metabolism	Purine metabolism [PATH:ko00230]	GUCY1A; guanylate cyclase soluble subunit alpha [EC:4.6.1.2]	K12318	3.72231
Metabolism	Nucleotide metabolism	Purine metabolism [PATH:ko00230]	PDE4; cAMP-specific phosphodiesterase 4 [EC:3.1.4.53]	K13293	1.60058
Metabolism	Nucleotide metabolism	Purine metabolism [PATH:ko00230]	PDE11; dual 3',5'-cyclic-AMP and -GMP phosphodiesterase 11 [EC:3.1.4.17 3.1.4.35]	K13298	0
Metabolism	Nucleotide metabolism	Purine metabolism [PATH:ko00230]	PDE1; calcium/calmodulin-dependent 3',5'-cyclic nucleotide phosphodiesterase [EC:3.1.4.17]	K13755	0
Metabolism	Nucleotide metabolism	Purine metabolism [PATH:ko00230]	PAPSS; 3'-phosphoadenosine 5'-phosphosulfate synthase [EC:2.7.7.4 2.7.1.25]	K13811	1.0067
Metabolism	Nucleotide metabolism	Purine metabolism [PATH:ko00230]	PGM2; phosphoglucomutase / phosphopentomutase [EC:5.4.2.2 5.4.2.7]	K15779	0
Metabolism	Nucleotide metabolism	Purine metabolism [PATH:ko00230]	ENPP4; ectonucleotide pyrophosphatase/phosphodiesterase family member 4 [EC:3.6.1.29]	K18424	0
Metabolism	Nucleotide metabolism	Purine metabolism [PATH:ko00230]	PDE8; high affinity cAMP-specific and IBMX-insensitive 3',5'-cyclic phosphodiesterase 8 [EC:3.1.4.53]	K18437	3.10984
Metabolism	Biosynthesis of other secondary metabolites	Caffeine metabolism [PATH:ko00232]	XDH; xanthine dehydrogenase/oxidase [EC:1.17.1.4 1.17.3.2]	K00106	0
Metabolism	Xenobiotics biodegradation and metabolism	Drug metabolism - other enzymes [PATH:ko00983]	XDH; xanthine dehydrogenase/oxidase [EC:1.17.1.4 1.17.3.2]	K00106	0
Metabolism	Xenobiotics biodegradation and metabolism	Drug metabolism - other enzymes [PATH:ko00983]	TPMT, tpmT; thiopurine S-methyltransferase [EC:2.1.1.67]	K00569	0
Metabolism	Xenobiotics biodegradation and metabolism	Drug metabolism - other enzymes [PATH:ko00983]	deoA, TYMP; thymidine phosphorylase [EC:2.4.2.4]	K00758	0
Metabolism	Xenobiotics biodegradation and metabolism	Drug metabolism - other enzymes [PATH:ko00983]	cdd, CDA; cytidine deaminase [EC:3.5.4.5]	K01489	1.63996
Metabolism	Carbohydrate metabolism	Ascorbate and aldarate metabolism [PATH:ko00053]	E1.2.1.3; aldehyde dehydrogenase (NAD+) [EC:1.2.1.3]	K00128	0
Metabolism	Carbohydrate metabolism	Ascorbate and aldarate metabolism [PATH:ko00053]	ALDH7A1; aldehyde dehydrogenase family 7 member A1 [EC:1.2.1.31 1.2.1.8 1.2.1.3]	K14085	0
Metabolism	Lipid metabolism	Fatty acid degradation [PATH:ko00071]	E1.2.1.3; aldehyde dehydrogenase (NAD+) [EC:1.2.1.3]	K00128	0
Metabolism	Lipid metabolism	Fatty acid degradation [PATH:ko00071]	E2.3.1.9, atoB; acetyl-CoA C-acetyltransferase [EC:2.3.1.9]	K00626	0
Metabolism	Lipid metabolism	Fatty acid degradation [PATH:ko00071]	ACSL, fadD; long-chain acyl-CoA synthetase [EC:6.2.1.3]	K01897	2.26557
Metabolism	Lipid metabolism	Fatty acid degradation [PATH:ko00071]	CPT1A; carnitine O-palmitoyltransferase 1, liver isoform [EC:2.3.1.21]	K08765	-1.61376
Metabolism	Lipid metabolism	Fatty acid degradation [PATH:ko00071]	ADH1_7; alcohol dehydrogenase 1/7 [EC:1.1.1.1]	K13951	0
Metabolism	Lipid metabolism	Fatty acid degradation [PATH:ko00071]	ALDH7A1; aldehyde dehydrogenase family 7 member A1 [EC:1.2.1.31 1.2.1.8 1.2.1.3]	K14085	0
Metabolism	Lipid metabolism	Fatty acid degradation [PATH:ko00071]	ACSBG; long-chain-fatty-acid--CoA ligase ACSBG [EC:6.2.1.3]	K15013	-2.60199
Metabolism	Lipid metabolism	Fatty acid degradation [PATH:ko00071]	ACOT7; acyl-coenzyme A thioesterase 7 [EC:3.1.2.2]	K17360	-1.35754
Metabolism	Amino acid metabolism	Valine, leucine and isoleucine degradation [PATH:ko00280]	E1.2.1.3; aldehyde dehydrogenase (NAD+) [EC:1.2.1.3]	K00128	0
Metabolism	Amino acid metabolism	Valine, leucine and isoleucine degradation [PATH:ko00280]	mmsA, iolA, ALDH6A1; malonate-semialdehyde dehydrogenase (acetylating) / methylmalonate-semialdehyde dehydrogenase [EC:1.2.1.18 1.2.1.27]	K00140	1.15883
Metabolism	Amino acid metabolism	Valine, leucine and isoleucine degradation [PATH:ko00280]	AOX; aldehyde oxidase [EC:1.2.3.1]	K00157	1.31887
Metabolism	Amino acid metabolism	Valine, leucine and isoleucine degradation [PATH:ko00280]	E2.3.1.9, atoB; acetyl-CoA C-acetyltransferase [EC:2.3.1.9]	K00626	0
Metabolism	Amino acid metabolism	Valine, leucine and isoleucine degradation [PATH:ko00280]	E2.6.1.42, ilvE; branched-chain amino acid aminotransferase [EC:2.6.1.42]	K00826	1.0193
Metabolism	Amino acid metabolism	Valine, leucine and isoleucine degradation [PATH:ko00280]	OXCT; 3-oxoacid CoA-transferase [EC:2.8.3.5]	K01027	-1.20465
Metabolism	Amino acid metabolism	Valine, leucine and isoleucine degradation [PATH:ko00280]	E2.3.3.10; hydroxymethylglutaryl-CoA synthase [EC:2.3.3.10]	K01641	0
Metabolism	Amino acid metabolism	Valine, leucine and isoleucine degradation [PATH:ko00280]	PCCB, pccB; propionyl-CoA carboxylase beta chain [EC:6.4.1.3]	K01966	-1.02238
Metabolism	Amino acid metabolism	Valine, leucine and isoleucine degradation [PATH:ko00280]	IL4I1; L-amino-acid oxidase [EC:1.4.3.2]	K03334	0
Metabolism	Amino acid metabolism	Valine, leucine and isoleucine degradation [PATH:ko00280]	AUH; methylglutaconyl-CoA hydratase [EC:4.2.1.18]	K05607	1.33239
Metabolism	Amino acid metabolism	Valine, leucine and isoleucine degradation [PATH:ko00280]	HSD17B10; 3-hydroxyacyl-CoA dehydrogenase / 3-hydroxy-2-methylbutyryl-CoA dehydrogenase [EC:1.1.1.35 1.1.1.178]	K08683	-1.28625
Metabolism	Amino acid metabolism	Valine, leucine and isoleucine degradation [PATH:ko00280]	ABAT; 4-aminobutyrate aminotransferase / (S)-3-amino-2-methylpropionate transaminase [EC:2.6.1.19 2.6.1.22]	K13524	0
Metabolism	Amino acid metabolism	Valine, leucine and isoleucine degradation [PATH:ko00280]	ALDH7A1; aldehyde dehydrogenase family 7 member A1 [EC:1.2.1.31 1.2.1.8 1.2.1.3]	K14085	0
Metabolism	Amino acid metabolism	Lysine degradation [PATH:ko00310]	E1.2.1.3; aldehyde dehydrogenase (NAD+) [EC:1.2.1.3]	K00128	0
Metabolism	Amino acid metabolism	Lysine degradation [PATH:ko00310]	E2.3.1.9, atoB; acetyl-CoA C-acetyltransferase [EC:2.3.1.9]	K00626	0
Metabolism	Amino acid metabolism	Lysine degradation [PATH:ko00310]	PLOD2; procollagen-lysine,2-oxoglutarate 5-dioxygenase 2 [EC:1.14.11.4]	K13645	1.08491
Metabolism	Amino acid metabolism	Lysine degradation [PATH:ko00310]	ALDH7A1; aldehyde dehydrogenase family 7 member A1 [EC:1.2.1.31 1.2.1.8 1.2.1.3]	K14085	0
Metabolism	Amino acid metabolism	Lysine degradation [PATH:ko00310]	AASS; alpha-aminoadipic semialdehyde synthase [EC:1.5.1.8 1.5.1.9]	K14157	1.04355
Metabolism	Amino acid metabolism	Arginine and proline metabolism [PATH:ko00330]	E1.2.1.3; aldehyde dehydrogenase (NAD+) [EC:1.2.1.3]	K00128	0
Metabolism	Amino acid metabolism	Arginine and proline metabolism [PATH:ko00330]	proC; pyrroline-5-carboxylate reductase [EC:1.5.1.2]	K00286	-2.29084
Metabolism	Amino acid metabolism	Arginine and proline metabolism [PATH:ko00330]	E1.14.11.2; prolyl 4-hydroxylase [EC:1.14.11.2]	K00472	1.26302
Metabolism	Amino acid metabolism	Arginine and proline metabolism [PATH:ko00330]	GAMT; guanidinoacetate N-methyltransferase [EC:2.1.1.2]	K00542	-1.09524
Metabolism	Amino acid metabolism	Arginine and proline metabolism [PATH:ko00330]	speG; diamine N-acetyltransferase [EC:2.3.1.57]	K00657	1.19207
Metabolism	Amino acid metabolism	Arginine and proline metabolism [PATH:ko00330]	speE, SRM; spermidine synthase [EC:2.5.1.16]	K00797	-2.17432
Metabolism	Amino acid metabolism	Arginine and proline metabolism [PATH:ko00330]	E3.5.3.1, rocF, arg; arginase [EC:3.5.3.1]	K01476	1.01068
Metabolism	Amino acid metabolism	Arginine and proline metabolism [PATH:ko00330]	E4.1.1.17, ODC1, speC, speF; ornithine decarboxylase [EC:4.1.1.17]	K01581	-2.33452
Metabolism	Amino acid metabolism	Arginine and proline metabolism [PATH:ko00330]	E4.1.1.19; arginine decarboxylase [EC:4.1.1.19]	K01583	0
Metabolism	Amino acid metabolism	Arginine and proline metabolism [PATH:ko00330]	LAP3; cytosol aminopeptidase [EC:3.4.11.1 3.4.11.5]	K11142	-1.42386
Metabolism	Amino acid metabolism	Arginine and proline metabolism [PATH:ko00330]	SMOX, PAO5; spermine oxidase [EC:1.5.3.16 1.5.3.-]	K12259	0
Metabolism	Amino acid metabolism	Arginine and proline metabolism [PATH:ko00330]	ALDH7A1; aldehyde dehydrogenase family 7 member A1 [EC:1.2.1.31 1.2.1.8 1.2.1.3]	K14085	0
Metabolism	Amino acid metabolism	Histidine metabolism [PATH:ko00340]	E1.2.1.3; aldehyde dehydrogenase (NAD+) [EC:1.2.1.3]	K00128	0
Metabolism	Amino acid metabolism	Histidine metabolism [PATH:ko00340]	E1.2.1.5; aldehyde dehydrogenase (NAD(P)+) [EC:1.2.1.5]	K00129	0
Metabolism	Amino acid metabolism	Histidine metabolism [PATH:ko00340]	HNMT; histamine N-methyltransferase [EC:2.1.1.8]	K00546	0
Metabolism	Amino acid metabolism	Histidine metabolism [PATH:ko00340]	ALDH7A1; aldehyde dehydrogenase family 7 member A1 [EC:1.2.1.31 1.2.1.8 1.2.1.3]	K14085	0
Metabolism	Amino acid metabolism	Tryptophan metabolism [PATH:ko00380]	E1.2.1.3; aldehyde dehydrogenase (NAD+) [EC:1.2.1.3]	K00128	0
Metabolism	Amino acid metabolism	Tryptophan metabolism [PATH:ko00380]	AOX; aldehyde oxidase [EC:1.2.3.1]	K00157	1.31887
Metabolism	Amino acid metabolism	Tryptophan metabolism [PATH:ko00380]	INDO; indoleamine 2,3-dioxygenase [EC:1.13.11.52]	K00463	-2.45556
Metabolism	Amino acid metabolism	Tryptophan metabolism [PATH:ko00380]	INMT, TEMT; methyltransferase [EC:2.1.1.49 2.1.1.96]	K00562	0
Metabolism	Amino acid metabolism	Tryptophan metabolism [PATH:ko00380]	E2.3.1.9, atoB; acetyl-CoA C-acetyltransferase [EC:2.3.1.9]	K00626	0
Metabolism	Amino acid metabolism	Tryptophan metabolism [PATH:ko00380]	CCBL; kynurenine---oxoglutarate transaminase / cysteine-S-conjugate beta-lyase / glutamine---phenylpyruvate transaminase [EC:2.6.1.7 4.4.1.13 2.6.1.64]	K00816	1.14691
Metabolism	Amino acid metabolism	Tryptophan metabolism [PATH:ko00380]	KYNU, kynU; kynureninase [EC:3.7.1.3]	K01556	0
Metabolism	Amino acid metabolism	Tryptophan metabolism [PATH:ko00380]	IL4I1; L-amino-acid oxidase [EC:1.4.3.2]	K03334	0
Metabolism	Amino acid metabolism	Tryptophan metabolism [PATH:ko00380]	ALDH7A1; aldehyde dehydrogenase family 7 member A1 [EC:1.2.1.31 1.2.1.8 1.2.1.3]	K14085	0
Metabolism	Metabolism of other amino acids	beta-Alanine metabolism [PATH:ko00410]	E1.2.1.3; aldehyde dehydrogenase (NAD+) [EC:1.2.1.3]	K00128	0
Metabolism	Metabolism of other amino acids	beta-Alanine metabolism [PATH:ko00410]	E1.2.1.5; aldehyde dehydrogenase (NAD(P)+) [EC:1.2.1.5]	K00129	0
Metabolism	Metabolism of other amino acids	beta-Alanine metabolism [PATH:ko00410]	mmsA, iolA, ALDH6A1; malonate-semialdehyde dehydrogenase (acetylating) / methylmalonate-semialdehyde dehydrogenase [EC:1.2.1.18 1.2.1.27]	K00140	1.15883
Metabolism	Metabolism of other amino acids	beta-Alanine metabolism [PATH:ko00410]	speE, SRM; spermidine synthase [EC:2.5.1.16]	K00797	-2.17432
Metabolism	Metabolism of other amino acids	beta-Alanine metabolism [PATH:ko00410]	SMOX, PAO5; spermine oxidase [EC:1.5.3.16 1.5.3.-]	K12259	0
Metabolism	Metabolism of other amino acids	beta-Alanine metabolism [PATH:ko00410]	ABAT; 4-aminobutyrate aminotransferase / (S)-3-amino-2-methylpropionate transaminase [EC:2.6.1.19 2.6.1.22]	K13524	0
Metabolism	Metabolism of other amino acids	beta-Alanine metabolism [PATH:ko00410]	ALDH7A1; aldehyde dehydrogenase family 7 member A1 [EC:1.2.1.31 1.2.1.8 1.2.1.3]	K14085	0
Metabolism	Metabolism of terpenoids and polyketides	Limonene and pinene degradation [PATH:ko00903]	E1.2.1.3; aldehyde dehydrogenase (NAD+) [EC:1.2.1.3]	K00128	0
Metabolism	Xenobiotics biodegradation and metabolism	Chloroalkane and chloroalkene degradation [PATH:ko00625]	E1.2.1.3; aldehyde dehydrogenase (NAD+) [EC:1.2.1.3]	K00128	0
Metabolism	Amino acid metabolism	Tyrosine metabolism [PATH:ko00350]	E1.2.1.5; aldehyde dehydrogenase (NAD(P)+) [EC:1.2.1.5]	K00129	0
Metabolism	Amino acid metabolism	Tyrosine metabolism [PATH:ko00350]	AOX; aldehyde oxidase [EC:1.2.3.1]	K00157	1.31887
Metabolism	Amino acid metabolism	Tyrosine metabolism [PATH:ko00350]	FAH, fahA; fumarylacetoacetase [EC:3.7.1.2]	K01555	-1.29916
Metabolism	Amino acid metabolism	Tyrosine metabolism [PATH:ko00350]	maiA, GSTZ1; maleylacetoacetate isomerase [EC:5.2.1.2]	K01800	-1.19178
Metabolism	Amino acid metabolism	Tyrosine metabolism [PATH:ko00350]	IL4I1; L-amino-acid oxidase [EC:1.4.3.2]	K03334	0
Metabolism	Amino acid metabolism	Tyrosine metabolism [PATH:ko00350]	ADH1_7; alcohol dehydrogenase 1/7 [EC:1.1.1.1]	K13951	0
Metabolism	Amino acid metabolism	Phenylalanine metabolism [PATH:ko00360]	E1.2.1.5; aldehyde dehydrogenase (NAD(P)+) [EC:1.2.1.5]	K00129	0
Metabolism	Amino acid metabolism	Phenylalanine metabolism [PATH:ko00360]	IL4I1; L-amino-acid oxidase [EC:1.4.3.2]	K03334	0
Metabolism	Xenobiotics biodegradation and metabolism	Drug metabolism - cytochrome P450 [PATH:ko00982]	E1.2.1.5; aldehyde dehydrogenase (NAD(P)+) [EC:1.2.1.5]	K00129	0
Metabolism	Xenobiotics biodegradation and metabolism	Drug metabolism - cytochrome P450 [PATH:ko00982]	AOX; aldehyde oxidase [EC:1.2.3.1]	K00157	1.31887
Metabolism	Xenobiotics biodegradation and metabolism	Drug metabolism - cytochrome P450 [PATH:ko00982]	FMO; dimethylaniline monooxygenase (N-oxide forming) [EC:1.14.13.8]	K00485	0
Metabolism	Xenobiotics biodegradation and metabolism	Drug metabolism - cytochrome P450 [PATH:ko00982]	GST, gst; glutathione S-transferase [EC:2.5.1.18]	K00799	0
Metabolism	Xenobiotics biodegradation and metabolism	Drug metabolism - cytochrome P450 [PATH:ko00982]	GSTK1; glutathione S-transferase kappa 1 [EC:2.5.1.18]	K13299	0
Metabolism	Xenobiotics biodegradation and metabolism	Drug metabolism - cytochrome P450 [PATH:ko00982]	ADH1_7; alcohol dehydrogenase 1/7 [EC:1.1.1.1]	K13951	0
Metabolism	Carbohydrate metabolism	Butanoate metabolism [PATH:ko00650]	ALDH5A1; succinate-semialdehyde dehydrogenase [EC:1.2.1.24]	K00139	0
Metabolism	Carbohydrate metabolism	Butanoate metabolism [PATH:ko00650]	E2.3.1.9, atoB; acetyl-CoA C-acetyltransferase [EC:2.3.1.9]	K00626	0
Metabolism	Carbohydrate metabolism	Butanoate metabolism [PATH:ko00650]	OXCT; 3-oxoacid CoA-transferase [EC:2.8.3.5]	K01027	-1.20465
Metabolism	Carbohydrate metabolism	Butanoate metabolism [PATH:ko00650]	E2.3.3.10; hydroxymethylglutaryl-CoA synthase [EC:2.3.3.10]	K01641	0
Metabolism	Carbohydrate metabolism	Butanoate metabolism [PATH:ko00650]	ABAT; 4-aminobutyrate aminotransferase / (S)-3-amino-2-methylpropionate transaminase [EC:2.6.1.19 2.6.1.22]	K13524	0
Metabolism	Amino acid metabolism	Alanine, aspartate and glutamate metabolism [PATH:ko00250]	ALDH5A1; succinate-semialdehyde dehydrogenase [EC:1.2.1.24]	K00139	0
Metabolism	Amino acid metabolism	Alanine, aspartate and glutamate metabolism [PATH:ko00250]	glmS, GFPT; glucosamine--fructose-6-phosphate aminotransferase (isomerizing) [EC:2.6.1.16]	K00820	0
Metabolism	Amino acid metabolism	Alanine, aspartate and glutamate metabolism [PATH:ko00250]	argH, ASL; argininosuccinate lyase [EC:4.3.2.1]	K01755	-1.33646
Metabolism	Amino acid metabolism	Alanine, aspartate and glutamate metabolism [PATH:ko00250]	argG, ASS1; argininosuccinate synthase [EC:6.3.4.5]	K01940	3.10759
Metabolism	Amino acid metabolism	Alanine, aspartate and glutamate metabolism [PATH:ko00250]	CPS1; carbamoyl-phosphate synthase (ammonia) [EC:6.3.4.16]	K01948	0
Metabolism	Amino acid metabolism	Alanine, aspartate and glutamate metabolism [PATH:ko00250]	asnB, ASNS; asparagine synthase (glutamine-hydrolysing) [EC:6.3.5.4]	K01953	2.19601
Metabolism	Amino acid metabolism	Alanine, aspartate and glutamate metabolism [PATH:ko00250]	IL4I1; L-amino-acid oxidase [EC:1.4.3.2]	K03334	0
Metabolism	Amino acid metabolism	Alanine, aspartate and glutamate metabolism [PATH:ko00250]	ABAT; 4-aminobutyrate aminotransferase / (S)-3-amino-2-methylpropionate transaminase [EC:2.6.1.19 2.6.1.22]	K13524	0
Metabolism	Carbohydrate metabolism	Inositol phosphate metabolism [PATH:ko00562]	mmsA, iolA, ALDH6A1; malonate-semialdehyde dehydrogenase (acetylating) / methylmalonate-semialdehyde dehydrogenase [EC:1.2.1.18 1.2.1.27]	K00140	1.15883
Metabolism	Carbohydrate metabolism	Inositol phosphate metabolism [PATH:ko00562]	ITPK; 1D-myo-inositol-triphosphate 3-kinase [EC:2.7.1.127]	K00911	0
Metabolism	Carbohydrate metabolism	Inositol phosphate metabolism [PATH:ko00562]	PIP4K2; 1-phosphatidylinositol-5-phosphate 4-kinase [EC:2.7.1.149]	K00920	0
Metabolism	Carbohydrate metabolism	Inositol phosphate metabolism [PATH:ko00562]	PIK3C2; phosphatidylinositol-4-phosphate 3-kinase [EC:2.7.1.154]	K00923	-1.39876
Metabolism	Carbohydrate metabolism	Inositol phosphate metabolism [PATH:ko00562]	E3.1.3.25, IMPA, suhB; myo-inositol-1(or 4)-monophosphatase [EC:3.1.3.25]	K01092	1.31871
Metabolism	Carbohydrate metabolism	Inositol phosphate metabolism [PATH:ko00562]	INPP4; inositol polyphosphate-4-phosphatase [EC:3.1.3.66]	K01109	1.38894
Metabolism	Carbohydrate metabolism	Inositol phosphate metabolism [PATH:ko00562]	TPI, tpiA; triosephosphate isomerase (TIM) [EC:5.3.1.1]	K01803	0
Metabolism	Carbohydrate metabolism	Inositol phosphate metabolism [PATH:ko00562]	PLCB; phosphatidylinositol phospholipase C, beta [EC:3.1.4.11]	K05858	0
Metabolism	Carbohydrate metabolism	Inositol phosphate metabolism [PATH:ko00562]	PLCE; phosphatidylinositol phospholipase C, epsilon [EC:3.1.4.11]	K05860	0
Metabolism	Metabolism of other amino acids	Taurine and hypotaurine metabolism [PATH:ko00430]	mmsA, iolA, ALDH6A1; malonate-semialdehyde dehydrogenase (acetylating) / methylmalonate-semialdehyde dehydrogenase [EC:1.2.1.18 1.2.1.27]	K00140	1.15883
Metabolism	Metabolism of other amino acids	Taurine and hypotaurine metabolism [PATH:ko00430]	CDO1; cysteine dioxygenase [EC:1.13.11.20]	K00456	-1.4248
Metabolism	Metabolism of cofactors and vitamins	Vitamin B6 metabolism [PATH:ko00750]	AOX; aldehyde oxidase [EC:1.2.3.1]	K00157	1.31887
Metabolism	Metabolism of cofactors and vitamins	Vitamin B6 metabolism [PATH:ko00750]	pdxH, PNPO; pyridoxamine 5'-phosphate oxidase [EC:1.4.3.5]	K00275	-1.08114
Metabolism	Metabolism of cofactors and vitamins	Vitamin B6 metabolism [PATH:ko00750]	serC, PSAT1; phosphoserine aminotransferase [EC:2.6.1.52]	K00831	1.95422
Metabolism	Metabolism of cofactors and vitamins	Nicotinate and nicotinamide metabolism [PATH:ko00760]	AOX; aldehyde oxidase [EC:1.2.3.1]	K00157	1.31887
Metabolism	Metabolism of cofactors and vitamins	Nicotinate and nicotinamide metabolism [PATH:ko00760]	NNMT; nicotinamide N-methyltransferase [EC:2.1.1.1]	K00541	1.28963
Metabolism	Metabolism of cofactors and vitamins	Nicotinate and nicotinamide metabolism [PATH:ko00760]	nadC, QPRT; nicotinate-nucleotide pyrophosphorylase (carboxylating) [EC:2.4.2.19]	K00767	0
Metabolism	Metabolism of cofactors and vitamins	Nicotinate and nicotinamide metabolism [PATH:ko00760]	E3.1.3.5; 5'-nucleotidase [EC:3.1.3.5]	K01081	1.0368
Metabolism	Metabolism of cofactors and vitamins	Nicotinate and nicotinamide metabolism [PATH:ko00760]	NAMPT; nicotinamide phosphoribosyltransferase [EC:2.4.2.12]	K03462	1.38835
Metabolism	Metabolism of cofactors and vitamins	Nicotinate and nicotinamide metabolism [PATH:ko00760]	punA; purine-nucleoside phosphorylase [EC:2.4.2.1]	K03783	0
Metabolism	Metabolism of cofactors and vitamins	Nicotinate and nicotinamide metabolism [PATH:ko00760]	NMNAT; nicotinamide mononucleotide adenylyltransferase [EC:2.7.7.1 2.7.7.18]	K06210	0
Metabolism	Metabolism of cofactors and vitamins	Retinol metabolism [PATH:ko00830]	AOX; aldehyde oxidase [EC:1.2.3.1]	K00157	1.31887
Metabolism	Metabolism of cofactors and vitamins	Retinol metabolism [PATH:ko00830]	E1.2.1.36; retinal dehydrogenase [EC:1.2.1.36]	K07249	0
Metabolism	Metabolism of cofactors and vitamins	Retinol metabolism [PATH:ko00830]	DHRS3; short-chain dehydrogenase/reductase 3 [EC:1.1.1.300]	K11146	0
Metabolism	Metabolism of cofactors and vitamins	Retinol metabolism [PATH:ko00830]	RDH10; retinol dehydrogenase 10 [EC:1.1.1.-]	K11151	0
Metabolism	Metabolism of cofactors and vitamins	Retinol metabolism [PATH:ko00830]	ADH1_7; alcohol dehydrogenase 1/7 [EC:1.1.1.1]	K13951	0
Metabolism	Lipid metabolism	Steroid biosynthesis [PATH:ko00100]	DHCR7; 7-dehydrocholesterol reductase [EC:1.3.1.21]	K00213	0
Metabolism	Lipid metabolism	Steroid biosynthesis [PATH:ko00100]	TM7SF2, ERG24; delta14-sterol reductase [EC:1.3.1.70]	K00222	0
Metabolism	Lipid metabolism	Steroid biosynthesis [PATH:ko00100]	CYP27B; 25-hydroxyvitamin D3 1alpha-hydroxylase [EC:1.14.13.13]	K07438	0
Metabolism	Lipid metabolism	Steroid biosynthesis [PATH:ko00100]	E1.14.13.72, SC4MOL, ERG25; methylsterol monooxygenase [EC:1.14.13.72]	K07750	1.21031
Metabolism	Lipid metabolism	Steroid biosynthesis [PATH:ko00100]	DHCR24; delta24-sterol reductase [EC:1.3.1.72]	K09828	0
Metabolism	Nucleotide metabolism	Pyrimidine metabolism [PATH:ko00240]	DHODH, pyrD; dihydroorotate dehydrogenase [EC:1.3.5.2]	K00254	-1.28919
Metabolism	Nucleotide metabolism	Pyrimidine metabolism [PATH:ko00240]	deoA, TYMP; thymidine phosphorylase [EC:2.4.2.4]	K00758	0
Metabolism	Nucleotide metabolism	Pyrimidine metabolism [PATH:ko00240]	DCK; deoxycitidine kinase [EC:2.7.1.74]	K00893	0
Metabolism	Nucleotide metabolism	Pyrimidine metabolism [PATH:ko00240]	ndk, NME; nucleoside-diphosphate kinase [EC:2.7.4.6]	K00940	-1.57312
Metabolism	Nucleotide metabolism	Pyrimidine metabolism [PATH:ko00240]	pnp, PNPT1; polyribonucleotide nucleotidyltransferase [EC:2.7.7.8]	K00962	0
Metabolism	Nucleotide metabolism	Pyrimidine metabolism [PATH:ko00240]	E3.1.3.5; 5'-nucleotidase [EC:3.1.3.5]	K01081	1.0368
Metabolism	Nucleotide metabolism	Pyrimidine metabolism [PATH:ko00240]	cdd, CDA; cytidine deaminase [EC:3.5.4.5]	K01489	1.63996
Metabolism	Nucleotide metabolism	Pyrimidine metabolism [PATH:ko00240]	pyrG, CTPS; CTP synthase [EC:6.3.4.2]	K01937	0
Metabolism	Nucleotide metabolism	Pyrimidine metabolism [PATH:ko00240]	POLE2; DNA polymerase epsilon subunit 2 [EC:2.7.7.7]	K02325	0
Metabolism	Nucleotide metabolism	Pyrimidine metabolism [PATH:ko00240]	POLD1; DNA polymerase delta subunit 1 [EC:2.7.7.7]	K02327	0
Metabolism	Nucleotide metabolism	Pyrimidine metabolism [PATH:ko00240]	POLD2; DNA polymerase delta subunit 2	K02328	-2.10251
Metabolism	Nucleotide metabolism	Pyrimidine metabolism [PATH:ko00240]	RPA1, POLR1A; DNA-directed RNA polymerase I subunit RPA1 [EC:2.7.7.6]	K02999	-1.1718
Metabolism	Nucleotide metabolism	Pyrimidine metabolism [PATH:ko00240]	RPB1, POLR2A; DNA-directed RNA polymerase II subunit RPB1 [EC:2.7.7.6]	K03006	0
Metabolism	Nucleotide metabolism	Pyrimidine metabolism [PATH:ko00240]	RPB10, POLR2L; DNA-directed RNA polymerases I, II, and III subunit RPABC5	K03007	-1.07345
Metabolism	Nucleotide metabolism	Pyrimidine metabolism [PATH:ko00240]	RPC8, POLR3H; DNA-directed RNA polymerase III subunit RPC8	K03022	-1.43431
Metabolism	Nucleotide metabolism	Pyrimidine metabolism [PATH:ko00240]	punA; purine-nucleoside phosphorylase [EC:2.4.2.1]	K03783	0
Metabolism	Nucleotide metabolism	Pyrimidine metabolism [PATH:ko00240]	RRM1; ribonucleoside-diphosphate reductase subunit M1 [EC:1.17.4.1]	K10807	0
Metabolism	Nucleotide metabolism	Pyrimidine metabolism [PATH:ko00240]	RRM2; ribonucleoside-diphosphate reductase subunit M2 [EC:1.17.4.1]	K10808	0
Metabolism	Nucleotide metabolism	Pyrimidine metabolism [PATH:ko00240]	CMPK2; UMP-CMP kinase 2, mitochondrial [EC:2.7.4.14]	K13809	0
Metabolism	Metabolism of cofactors and vitamins	One carbon pool by folate [PATH:ko00670]	E1.5.1.6, FTHFD; formyltetrahydrofolate dehydrogenase [EC:1.5.1.6]	K00289	1.78675
Metabolism	Metabolism of cofactors and vitamins	One carbon pool by folate [PATH:ko00670]	metF, MTHFR; methylenetetrahydrofolate reductase (NADPH) [EC:1.5.1.20]	K00297	0
Metabolism	Metabolism of cofactors and vitamins	One carbon pool by folate [PATH:ko00670]	MTHFD2; methylenetetrahydrofolate dehydrogenase(NAD+) / 5,10-methenyltetrahydrofolate cyclohydrolase [EC:1.5.1.15 3.5.4.9]	K13403	1.33269
Metabolism	Energy metabolism	Carbon fixation pathways in prokaryotes [PATH:ko00720]	metF, MTHFR; methylenetetrahydrofolate reductase (NADPH) [EC:1.5.1.20]	K00297	0
Metabolism	Energy metabolism	Carbon fixation pathways in prokaryotes [PATH:ko00720]	E2.3.1.9, atoB; acetyl-CoA C-acetyltransferase [EC:2.3.1.9]	K00626	0
Metabolism	Energy metabolism	Carbon fixation pathways in prokaryotes [PATH:ko00720]	ACO, acnA; aconitate hydratase [EC:4.2.1.3]	K01681	1.07297
Metabolism	Energy metabolism	Carbon fixation pathways in prokaryotes [PATH:ko00720]	ACSS, acs; acetyl-CoA synthetase [EC:6.2.1.1]	K01895	0
Metabolism	Energy metabolism	Carbon fixation pathways in prokaryotes [PATH:ko00720]	PC, pyc; pyruvate carboxylase [EC:6.4.1.1]	K01958	1.31201
Metabolism	Metabolism of cofactors and vitamins	Ubiquinone and other terpenoid-quinone biosynthesis [PATH:ko00130]	NQO1; NAD(P)H dehydrogenase (quinone) [EC:1.6.5.2]	K00355	-1.51268
Metabolism	Metabolism of cofactors and vitamins	Ubiquinone and other terpenoid-quinone biosynthesis [PATH:ko00130]	COQ3; polyprenyldihydroxybenzoate methyltransferase / 3-demethylubiquinol 3-O-methyltransferase [EC:2.1.1.114 2.1.1.64]	K00591	-1.26935
Metabolism	Energy metabolism	Oxidative phosphorylation [PATH:ko00190]	QCR8, UQCRQ; ubiquinol-cytochrome c reductase subunit 8	K00418	0
Metabolism	Energy metabolism	Oxidative phosphorylation [PATH:ko00190]	TPI, tpiA; triosephosphate isomerase (TIM) [EC:5.3.1.1]	K01803	0
Metabolism	Energy metabolism	Oxidative phosphorylation [PATH:ko00190]	ATPeF08, MTATP8, ATP8; F-type H+-transporting ATPase subunit 8	K02125	0
Metabolism	Energy metabolism	Oxidative phosphorylation [PATH:ko00190]	ATPeF0A, MTATP6, ATP6; F-type H+-transporting ATPase subunit a	K02126	0
Metabolism	Energy metabolism	Oxidative phosphorylation [PATH:ko00190]	ATPeF1D, ATP5D, ATP16; F-type H+-transporting ATPase subunit delta	K02134	-1.19303
Metabolism	Energy metabolism	Oxidative phosphorylation [PATH:ko00190]	COX1; cytochrome c oxidase subunit 1 [EC:1.9.3.1]	K02256	0
Metabolism	Energy metabolism	Oxidative phosphorylation [PATH:ko00190]	COX2; cytochrome c oxidase subunit 2	K02261	0
Metabolism	Energy metabolism	Oxidative phosphorylation [PATH:ko00190]	ATPeVS1, ATP6S1; V-type H+-transporting ATPase S1 subunit	K03662	0
Metabolism	Energy metabolism	Oxidative phosphorylation [PATH:ko00190]	ND1; NADH-ubiquinone oxidoreductase chain 1 [EC:1.6.5.3]	K03878	0
Metabolism	Energy metabolism	Oxidative phosphorylation [PATH:ko00190]	ND4; NADH-ubiquinone oxidoreductase chain 4 [EC:1.6.5.3]	K03881	0
Metabolism	Energy metabolism	Oxidative phosphorylation [PATH:ko00190]	ND4L; NADH-ubiquinone oxidoreductase chain 4L [EC:1.6.5.3]	K03882	0
Metabolism	Energy metabolism	Oxidative phosphorylation [PATH:ko00190]	ND5; NADH-ubiquinone oxidoreductase chain 5 [EC:1.6.5.3]	K03883	0
Metabolism	Energy metabolism	Oxidative phosphorylation [PATH:ko00190]	NDUFS6; NADH dehydrogenase (ubiquinone) Fe-S protein 6	K03939	0
Metabolism	Energy metabolism	Oxidative phosphorylation [PATH:ko00190]	NDUFA4; NADH dehydrogenase (ubiquinone) 1 alpha subcomplex subunit 4	K03948	0
Metabolism	Energy metabolism	Oxidative phosphorylation [PATH:ko00190]	NDUFC1; NADH dehydrogenase (ubiquinone) 1 subunit C1	K03967	-1.34443
Metabolism	Lipid metabolism	Primary bile acid biosynthesis [PATH:ko00120]	CYP27A; cholestanetriol 26-monooxygenase [EC:1.14.13.15]	K00488	0
Metabolism	Lipid metabolism	Primary bile acid biosynthesis [PATH:ko00120]	E5.1.99.4, AMACR, mcr; alpha-methylacyl-CoA racemase [EC:5.1.99.4]	K01796	-1.50683
Metabolism	Lipid metabolism	Primary bile acid biosynthesis [PATH:ko00120]	CH25H; cholesterol 25-hydroxylase [EC:1.14.99.38]	K10223	0
Metabolism	Lipid metabolism	Primary bile acid biosynthesis [PATH:ko00120]	HSD3B7; cholest-5-ene-3beta,7alpha-diol 3beta-dehydrogenase [EC:1.1.1.181]	K12408	0
Metabolism	Overview	Fatty acid metabolism [PATH:ko01212]	SCD, desC; stearoyl-CoA desaturase (delta-9 desaturase) [EC:1.14.19.1]	K00507	1.06834
Metabolism	Overview	Fatty acid metabolism [PATH:ko01212]	E2.3.1.9, atoB; acetyl-CoA C-acetyltransferase [EC:2.3.1.9]	K00626	0
Metabolism	Overview	Fatty acid metabolism [PATH:ko01212]	FASN; fatty acid synthase, animal type [EC:2.3.1.85]	K00665	0
Metabolism	Overview	Fatty acid metabolism [PATH:ko01212]	ACSL, fadD; long-chain acyl-CoA synthetase [EC:6.2.1.3]	K01897	2.26557
Metabolism	Overview	Fatty acid metabolism [PATH:ko01212]	MECR, NRBF1; mitochondrial trans-2-enoyl-CoA reductase [EC:1.3.1.38]	K07512	-1.25276
Metabolism	Overview	Fatty acid metabolism [PATH:ko01212]	CPT1A; carnitine O-palmitoyltransferase 1, liver isoform [EC:2.3.1.21]	K08765	-1.61376
Metabolism	Overview	Fatty acid metabolism [PATH:ko01212]	FADS1; fatty acid desaturase 1 (delta-5 desaturase) [EC:1.14.19.-]	K10224	1.03236
Metabolism	Overview	Fatty acid metabolism [PATH:ko01212]	FADS2; fatty acid desaturase 2 (delta-6 desaturase) [EC:1.14.19.-]	K10226	0
Metabolism	Overview	Fatty acid metabolism [PATH:ko01212]	TER, TSC13, CER10; very-long-chain enoyl-CoA reductase [EC:1.3.1.93]	K10258	0
Metabolism	Overview	Fatty acid metabolism [PATH:ko01212]	ACSBG; long-chain-fatty-acid--CoA ligase ACSBG [EC:6.2.1.3]	K15013	-2.60199
Metabolism	Lipid metabolism	Biosynthesis of unsaturated fatty acids [PATH:ko01040]	SCD, desC; stearoyl-CoA desaturase (delta-9 desaturase) [EC:1.14.19.1]	K00507	1.06834
Metabolism	Lipid metabolism	Biosynthesis of unsaturated fatty acids [PATH:ko01040]	ACOT1_2_4; acyl-coenzyme A thioesterase 1/2/4 [EC:3.1.2.2]	K01068	0
Metabolism	Lipid metabolism	Biosynthesis of unsaturated fatty acids [PATH:ko01040]	FADS1; fatty acid desaturase 1 (delta-5 desaturase) [EC:1.14.19.-]	K10224	1.03236
Metabolism	Lipid metabolism	Biosynthesis of unsaturated fatty acids [PATH:ko01040]	FADS2; fatty acid desaturase 2 (delta-6 desaturase) [EC:1.14.19.-]	K10226	0
Metabolism	Lipid metabolism	Biosynthesis of unsaturated fatty acids [PATH:ko01040]	TER, TSC13, CER10; very-long-chain enoyl-CoA reductase [EC:1.3.1.93]	K10258	0
Metabolism	Lipid metabolism	Biosynthesis of unsaturated fatty acids [PATH:ko01040]	ACOT7; acyl-coenzyme A thioesterase 7 [EC:3.1.2.2]	K17360	-1.35754
Metabolism	Metabolism of other amino acids	Selenocompound metabolism [PATH:ko00450]	INMT, TEMT; methyltransferase [EC:2.1.1.49 2.1.1.96]	K00562	0
Metabolism	Metabolism of other amino acids	Selenocompound metabolism [PATH:ko00450]	CCBL; kynurenine---oxoglutarate transaminase / cysteine-S-conjugate beta-lyase / glutamine---phenylpyruvate transaminase [EC:2.6.1.7 4.4.1.13 2.6.1.64]	K00816	1.14691
Metabolism	Metabolism of other amino acids	Selenocompound metabolism [PATH:ko00450]	CTH; cystathionine gamma-lyase [EC:4.4.1.1]	K01758	1.72598
Metabolism	Metabolism of other amino acids	Selenocompound metabolism [PATH:ko00450]	PAPSS; 3'-phosphoadenosine 5'-phosphosulfate synthase [EC:2.7.7.4 2.7.1.25]	K13811	1.0067
Metabolism	Energy metabolism	Carbon fixation in photosynthetic organisms [PATH:ko00710]	E2.2.1.1, tktA, tktB; transketolase [EC:2.2.1.1]	K00615	0
Metabolism	Energy metabolism	Carbon fixation in photosynthetic organisms [PATH:ko00710]	PGK, pgk; phosphoglycerate kinase [EC:2.7.2.3]	K00927	0
Metabolism	Energy metabolism	Carbon fixation in photosynthetic organisms [PATH:ko00710]	ALDO; fructose-bisphosphate aldolase, class I [EC:4.1.2.13]	K01623	2.36904
Metabolism	Energy metabolism	Carbon fixation in photosynthetic organisms [PATH:ko00710]	TPI, tpiA; triosephosphate isomerase (TIM) [EC:5.3.1.1]	K01803	0
Metabolism	Energy metabolism	Carbon fixation in photosynthetic organisms [PATH:ko00710]	SHPK; sedoheptulokinase [EC:2.7.1.14]	K11214	-1.00929
Metabolism	Metabolism of terpenoids and polyketides	Biosynthesis of ansamycins [PATH:ko01051]	E2.2.1.1, tktA, tktB; transketolase [EC:2.2.1.1]	K00615	0
Metabolism	Carbohydrate metabolism	Glyoxylate and dicarboxylate metabolism [PATH:ko00630]	E2.3.1.9, atoB; acetyl-CoA C-acetyltransferase [EC:2.3.1.9]	K00626	0
Metabolism	Carbohydrate metabolism	Glyoxylate and dicarboxylate metabolism [PATH:ko00630]	ACO, acnA; aconitate hydratase [EC:4.2.1.3]	K01681	1.07297
Metabolism	Carbohydrate metabolism	Glyoxylate and dicarboxylate metabolism [PATH:ko00630]	PCCB, pccB; propionyl-CoA carboxylase beta chain [EC:6.4.1.3]	K01966	-1.02238
Metabolism	Lipid metabolism	Synthesis and degradation of ketone bodies [PATH:ko00072]	E2.3.1.9, atoB; acetyl-CoA C-acetyltransferase [EC:2.3.1.9]	K00626	0
Metabolism	Lipid metabolism	Synthesis and degradation of ketone bodies [PATH:ko00072]	OXCT; 3-oxoacid CoA-transferase [EC:2.8.3.5]	K01027	-1.20465
Metabolism	Lipid metabolism	Synthesis and degradation of ketone bodies [PATH:ko00072]	E2.3.3.10; hydroxymethylglutaryl-CoA synthase [EC:2.3.3.10]	K01641	0
Metabolism	Xenobiotics biodegradation and metabolism	Benzoate degradation [PATH:ko00362]	E2.3.1.9, atoB; acetyl-CoA C-acetyltransferase [EC:2.3.1.9]	K00626	0
Metabolism	Xenobiotics biodegradation and metabolism	Aminobenzoate degradation [PATH:ko00627]	E2.3.1.9, atoB; acetyl-CoA C-acetyltransferase [EC:2.3.1.9]	K00626	0
Metabolism	Xenobiotics biodegradation and metabolism	Aminobenzoate degradation [PATH:ko00627]	E3.1.3.1, phoA, phoB; alkaline phosphatase [EC:3.1.3.1]	K01077	0
Metabolism	Lipid metabolism	Sphingolipid metabolism [PATH:ko00600]	SPT; serine palmitoyltransferase [EC:2.3.1.50]	K00654	1.49155
Metabolism	Lipid metabolism	Sphingolipid metabolism [PATH:ko00600]	PAFAH; platelet-activating factor acetylhydrolase [EC:3.1.1.47]	K01062	-1.54724
Metabolism	Lipid metabolism	Sphingolipid metabolism [PATH:ko00600]	PPAP2; phosphatidate phosphatase [EC:3.1.3.4]	K01080	-1.62481
Metabolism	Lipid metabolism	Sphingolipid metabolism [PATH:ko00600]	ARSA; arylsulfatase A [EC:3.1.6.8]	K01134	0
Metabolism	Lipid metabolism	Sphingolipid metabolism [PATH:ko00600]	NEU1; sialidase-1 [EC:3.2.1.18]	K01186	0
Metabolism	Lipid metabolism	Sphingolipid metabolism [PATH:ko00600]	GLA; alpha-galactosidase [EC:3.2.1.22]	K01189	0
Metabolism	Lipid metabolism	Sphingolipid metabolism [PATH:ko00600]	GBA, srfJ; glucosylceramidase [EC:3.2.1.45]	K01201	0
Metabolism	Lipid metabolism	Sphingolipid metabolism [PATH:ko00600]	SGPL1, DPL1; sphinganine-1-phosphate aldolase [EC:4.1.2.27]	K01634	1.00934
Metabolism	Lipid metabolism	Sphingolipid metabolism [PATH:ko00600]	E1.1.1.102; 3-dehydrosphinganine reductase [EC:1.1.1.102]	K04708	1.24909
Metabolism	Lipid metabolism	Sphingolipid metabolism [PATH:ko00600]	CERS; ceramide synthetase [EC:2.3.1.24]	K04710	0
Metabolism	Lipid metabolism	Sphingolipid metabolism [PATH:ko00600]	E2.7.1.138, CERK; ceramide kinase [EC:2.7.1.138]	K04715	0
Metabolism	Lipid metabolism	Sphingolipid metabolism [PATH:ko00600]	B4GALT6; beta-1,4-galactosyltransferase 6 [EC:2.4.1.274]	K07553	0
Metabolism	Lipid metabolism	Sphingolipid metabolism [PATH:ko00600]	SMPD1, ASM; sphingomyelin phosphodiesterase [EC:3.1.4.12]	K12350	-1.20409
Metabolism	Lipid metabolism	Sphingolipid metabolism [PATH:ko00600]	SMPD2; sphingomyelin phosphodiesterase 2 [EC:3.1.4.12]	K12351	0
Metabolism	Lipid metabolism	Fatty acid biosynthesis [PATH:ko00061]	FASN; fatty acid synthase, animal type [EC:2.3.1.85]	K00665	0
Metabolism	Lipid metabolism	Fatty acid biosynthesis [PATH:ko00061]	MCH; medium-chain acyl-[acyl-carrier-protein] hydrolase [EC:3.1.2.21]	K01071	0
Metabolism	Lipid metabolism	Fatty acid biosynthesis [PATH:ko00061]	ACSL, fadD; long-chain acyl-CoA synthetase [EC:6.2.1.3]	K01897	2.26557
Metabolism	Lipid metabolism	Fatty acid biosynthesis [PATH:ko00061]	ACSBG; long-chain-fatty-acid--CoA ligase ACSBG [EC:6.2.1.3]	K15013	-2.60199
Metabolism	Carbohydrate metabolism	Starch and sucrose metabolism [PATH:ko00500]	glgB; 1,4-alpha-glucan branching enzyme [EC:2.4.1.18]	K00700	1.25227
Metabolism	Carbohydrate metabolism	Starch and sucrose metabolism [PATH:ko00500]	HK; hexokinase [EC:2.7.1.1]	K00844	0
Metabolism	Carbohydrate metabolism	Starch and sucrose metabolism [PATH:ko00500]	G6PC; glucose-6-phosphatase [EC:3.1.3.9]	K01084	-1.49582
Metabolism	Carbohydrate metabolism	Starch and sucrose metabolism [PATH:ko00500]	MGAM; maltase-glucoamylase [EC:3.2.1.20 3.2.1.3]	K12047	0
Metabolism	Carbohydrate metabolism	Starch and sucrose metabolism [PATH:ko00500]	GAA; lysosomal alpha-glucosidase [EC:3.2.1.20]	K12316	0
Metabolism	Carbohydrate metabolism	Starch and sucrose metabolism [PATH:ko00500]	PGM2; phosphoglucomutase / phosphopentomutase [EC:5.4.2.2 5.4.2.7]	K15779	0
Metabolism	Glycan biosynthesis and metabolism	Mucin type O-glycan biosynthesis [PATH:ko00512]	GALNT; polypeptide N-acetylgalactosaminyltransferase [EC:2.4.1.41]	K00710	-2.70603
Metabolism	Glycan biosynthesis and metabolism	Mucin type O-glycan biosynthesis [PATH:ko00512]	SIAT4A; beta-galactoside alpha-2,3-sialyltransferase (sialyltransferase 4A) [EC:2.4.99.4]	K00780	0
Metabolism	Glycan biosynthesis and metabolism	Mucin type O-glycan biosynthesis [PATH:ko00512]	GCNT3; N-acetylglucosaminyltransferase 3, mucin type [EC:2.4.1.-]	K09662	0
Metabolism	Glycan biosynthesis and metabolism	Mucin type O-glycan biosynthesis [PATH:ko00512]	GCNT4; beta-1,6-N-acetylglucosaminyltransferase 4 [EC:2.4.1.-]	K09663	0
Metabolism	Glycan biosynthesis and metabolism	Mucin type O-glycan biosynthesis [PATH:ko00512]	B4GALT5; beta-1,4-galactosyltransferase 5 [EC:2.4.1.-]	K09905	0
Metabolism	Glycan biosynthesis and metabolism	Glycosphingolipid biosynthesis - globo series [PATH:ko00603]	B3GALNT1, B3GALT3; galactosylgalactosylglucosylceramide beta-D-acetylgalactosaminyltransferase [EC:2.4.1.79]	K00719	0
Metabolism	Glycan biosynthesis and metabolism	Glycosphingolipid biosynthesis - globo series [PATH:ko00603]	SIAT4A; beta-galactoside alpha-2,3-sialyltransferase (sialyltransferase 4A) [EC:2.4.99.4]	K00780	0
Metabolism	Glycan biosynthesis and metabolism	Glycosphingolipid biosynthesis - globo series [PATH:ko00603]	GLA; alpha-galactosidase [EC:3.2.1.22]	K01189	0
Metabolism	Glycan biosynthesis and metabolism	Glycosphingolipid biosynthesis - globo series [PATH:ko00603]	A4GALT; lactosylceramide 4-alpha-galactosyltransferase [EC:2.4.1.228]	K01988	0
Metabolism	Glycan biosynthesis and metabolism	Glycosphingolipid biosynthesis - globo series [PATH:ko00603]	HEXA_B; hexosaminidase [EC:3.2.1.52]	K12373	0
Metabolism	Glycan biosynthesis and metabolism	Glycosaminoglycan biosynthesis - keratan sulfate [PATH:ko00533]	B3GNT1, B3GNT2; N-acetyllactosaminide beta-1,3-N-acetylglucosaminyltransferase [EC:2.4.1.149]	K00741	0
Metabolism	Glycan biosynthesis and metabolism	Glycosaminoglycan biosynthesis - keratan sulfate [PATH:ko00533]	SIAT4A; beta-galactoside alpha-2,3-sialyltransferase (sialyltransferase 4A) [EC:2.4.99.4]	K00780	0
Metabolism	Glycan biosynthesis and metabolism	Glycosaminoglycan biosynthesis - keratan sulfate [PATH:ko00533]	CHST2; carbohydrate 6-sulfotransferase 2 [EC:2.8.2.-]	K04745	0
Metabolism	Glycan biosynthesis and metabolism	Glycosaminoglycan biosynthesis - keratan sulfate [PATH:ko00533]	B3GNT7; beta-1,3-N-acetylglucosaminyltransferase 7 [EC:2.4.1.-]	K09664	0
Metabolism	Glycan biosynthesis and metabolism	Glycosphingolipid biosynthesis - lacto and neolacto series [PATH:ko00601]	B3GNT1, B3GNT2; N-acetyllactosaminide beta-1,3-N-acetylglucosaminyltransferase [EC:2.4.1.149]	K00741	0
Metabolism	Glycan biosynthesis and metabolism	Glycosphingolipid biosynthesis - lacto and neolacto series [PATH:ko00601]	B3GNT5; beta-1,3-N-acetylglucosaminyltransferase 5 [EC:2.4.1.206]	K03766	0
Metabolism	Glycan biosynthesis and metabolism	Glycosphingolipid biosynthesis - lacto and neolacto series [PATH:ko00601]	SIAT10, ST3GAL6; beta-galactoside alpha-2,3-sialyltransferase (sialyltransferase 10) [EC:2.4.99.10]	K03792	1.79178
Metabolism	Glycan biosynthesis and metabolism	Glycosphingolipid biosynthesis - lacto and neolacto series [PATH:ko00601]	FUT5; galactoside alpha-1,3-fucosyltransferase 5 [EC:2.4.1.65]	K07633	0
Metabolism	Glycan biosynthesis and metabolism	Glycosphingolipid biosynthesis - lacto and neolacto series [PATH:ko00601]	B3GALT2; beta-1,3-galactosyltransferase 2 [EC:2.4.1.-]	K07820	0
Metabolism	Glycan biosynthesis and metabolism	N-Glycan biosynthesis [PATH:ko00510]	MGAT5; alpha-1,3(6)-mannosylglycoprotein beta-1,6-N-acetyl-glucosaminyltransferase [EC:2.4.1.155]	K00744	0
Metabolism	Glycan biosynthesis and metabolism	N-Glycan biosynthesis [PATH:ko00510]	SIAT1, ST6GAL1; beta-galactoside alpha-2,6-sialyltransferase (sialyltransferase 1) [EC:2.4.99.1]	K00778	0
Metabolism	Glycan biosynthesis and metabolism	N-Glycan biosynthesis [PATH:ko00510]	SIAT2, ST6GAL2; beta-galactoside alpha2,6-sialyltransferase (sialyltransferase 2) [EC:2.4.99.1]	K00779	-1.74014
Metabolism	Glycan biosynthesis and metabolism	N-Glycan biosynthesis [PATH:ko00510]	MAN1; mannosyl-oligosaccharide alpha-1,2-mannosidase [EC:3.2.1.113]	K01230	1.79105
Metabolism	Glycan biosynthesis and metabolism	N-Glycan biosynthesis [PATH:ko00510]	MAN2; alpha-mannosidase II [EC:3.2.1.114]	K01231	1.10908
Metabolism	Glycan biosynthesis and metabolism	N-Glycan biosynthesis [PATH:ko00510]	ALG10; alpha-1,2-glucosyltransferase [EC:2.4.1.256]	K03850	0
Metabolism	Glycan biosynthesis and metabolism	N-Glycan biosynthesis [PATH:ko00510]	RRM2; ribonucleoside-diphosphate reductase subunit M2 [EC:1.17.4.1]	K10808	0
Metabolism	Glycan biosynthesis and metabolism	Glycosaminoglycan biosynthesis - chondroitin sulfate / dermatan sulfate [PATH:ko00532]	CSGALNACT1_2; chondroitin sulfate N-acetylgalactosaminyltransferase 1/2 [EC:2.4.1.174 2.4.1.175]	K00746	1.15679
Metabolism	Glycan biosynthesis and metabolism	Glycosaminoglycan biosynthesis - chondroitin sulfate / dermatan sulfate [PATH:ko00532]	CHPF; chondroitin polymerizing factor [EC:2.4.1.175 2.4.1.226]	K00747	0
Metabolism	Glycan biosynthesis and metabolism	Glycosaminoglycan biosynthesis - chondroitin sulfate / dermatan sulfate [PATH:ko00532]	XYLT; protein xylosyltransferase [EC:2.4.2.26]	K00771	0
Metabolism	Glycan biosynthesis and metabolism	Glycosaminoglycan biosynthesis - chondroitin sulfate / dermatan sulfate [PATH:ko00532]	UST; dermatan/chondrotin sulfate uronyl 2-O-sulfotransferase UST [EC:2.8.2.-]	K03193	1.19476
Metabolism	Glycan biosynthesis and metabolism	Glycosaminoglycan biosynthesis - chondroitin sulfate / dermatan sulfate [PATH:ko00532]	B3GAT3; galactosylgalactosylxylosylprotein 3-beta-glucuronosyltransferase 3 [EC:2.4.1.135]	K10158	0
Metabolism	Glycan biosynthesis and metabolism	Glycosaminoglycan biosynthesis - chondroitin sulfate / dermatan sulfate [PATH:ko00532]	CHSY; chondroitin sulfate synthase [EC:2.4.1.175 2.4.1.226]	K13499	0
Metabolism	Glycan biosynthesis and metabolism	Glycosaminoglycan biosynthesis - heparan sulfate / heparin [PATH:ko00534]	XYLT; protein xylosyltransferase [EC:2.4.2.26]	K00771	0
Metabolism	Glycan biosynthesis and metabolism	Glycosaminoglycan biosynthesis - heparan sulfate / heparin [PATH:ko00534]	GLCE; heparosan-N-sulfate-glucuronate 5-epimerase [EC:5.1.3.17]	K01793	1.56909
Metabolism	Glycan biosynthesis and metabolism	Glycosaminoglycan biosynthesis - heparan sulfate / heparin [PATH:ko00534]	EXTL1; alpha-1,4-N-acetylglucosaminyltransferase EXTL1 [EC:2.4.1.224]	K02368	0
Metabolism	Glycan biosynthesis and metabolism	Glycosaminoglycan biosynthesis - heparan sulfate / heparin [PATH:ko00534]	B3GAT3; galactosylgalactosylxylosylprotein 3-beta-glucuronosyltransferase 3 [EC:2.4.1.135]	K10158	0
Metabolism	Glycan biosynthesis and metabolism	Other types of O-glycan biosynthesis [PATH:ko00514]	SIAT1, ST6GAL1; beta-galactoside alpha-2,6-sialyltransferase (sialyltransferase 1) [EC:2.4.99.1]	K00778	0
Metabolism	Glycan biosynthesis and metabolism	Other types of O-glycan biosynthesis [PATH:ko00514]	SIAT2, ST6GAL2; beta-galactoside alpha2,6-sialyltransferase (sialyltransferase 2) [EC:2.4.99.1]	K00779	-1.74014
Metabolism	Glycan biosynthesis and metabolism	Other types of O-glycan biosynthesis [PATH:ko00514]	POFUT; peptide-O-fucosyltransferase [EC:2.4.1.221]	K03691	-1.06943
Metabolism	Glycan biosynthesis and metabolism	Other types of O-glycan biosynthesis [PATH:ko00514]	OGT; protein O-GlcNAc transferase [EC:2.4.1.255]	K09667	1.33981
Metabolism	Glycan biosynthesis and metabolism	Other types of O-glycan biosynthesis [PATH:ko00514]	B4GALT5; beta-1,4-galactosyltransferase 5 [EC:2.4.1.-]	K09905	0
Metabolism	Glycan biosynthesis and metabolism	Glycosphingolipid biosynthesis - ganglio series [PATH:ko00604]	SIAT4A; beta-galactoside alpha-2,3-sialyltransferase (sialyltransferase 4A) [EC:2.4.99.4]	K00780	0
Metabolism	Glycan biosynthesis and metabolism	Glycosphingolipid biosynthesis - ganglio series [PATH:ko00604]	SIAT7C, ST6GalNAc III; N-acetylgalactosaminide alpha-2,6-sialyltransferase (sialyltransferase 7C) [EC:2.4.99.-]	K03373	3.73873
Metabolism	Glycan biosynthesis and metabolism	Glycosphingolipid biosynthesis - ganglio series [PATH:ko00604]	SIAT7F, ST6GalNAc VI; N-acetylgalactosaminide alpha-2,6-sialyltransferase (sialyltransferase 7F) [EC:2.4.99.-]	K03376	0
Metabolism	Glycan biosynthesis and metabolism	Glycosphingolipid biosynthesis - ganglio series [PATH:ko00604]	HEXA_B; hexosaminidase [EC:3.2.1.52]	K12373	0
Metabolism	Metabolism of cofactors and vitamins	Porphyrin and chlorophyll metabolism [PATH:ko00860]	MMAB, pduO; cob(I)alamin adenosyltransferase [EC:2.5.1.17]	K00798	0
Metabolism	Metabolism of cofactors and vitamins	Porphyrin and chlorophyll metabolism [PATH:ko00860]	hemC, HMBS; hydroxymethylbilane synthase [EC:2.5.1.61]	K01749	-1.09826
Metabolism	Metabolism of cofactors and vitamins	Porphyrin and chlorophyll metabolism [PATH:ko00860]	BLVRB; biliverdin reductase / flavin reductase [EC:1.3.1.24 1.5.1.30]	K05901	0
Metabolism	Metabolism of cofactors and vitamins	Porphyrin and chlorophyll metabolism [PATH:ko00860]	FXN; frataxin [EC:1.16.3.1]	K19054	-1.48518
Metabolism	Carbohydrate metabolism	Amino sugar and nucleotide sugar metabolism [PATH:ko00520]	glmS, GFPT; glucosamine--fructose-6-phosphate aminotransferase (isomerizing) [EC:2.6.1.16]	K00820	0
Metabolism	Carbohydrate metabolism	Amino sugar and nucleotide sugar metabolism [PATH:ko00520]	HK; hexokinase [EC:2.7.1.1]	K00844	0
Metabolism	Carbohydrate metabolism	Amino sugar and nucleotide sugar metabolism [PATH:ko00520]	GMPP; mannose-1-phosphate guanylyltransferase [EC:2.7.7.13]	K00966	-1.2281
Metabolism	Carbohydrate metabolism	Amino sugar and nucleotide sugar metabolism [PATH:ko00520]	UAP1; UDP-N-acetylglucosamine/UDP-N-acetylgalactosamine diphosphorylase [EC:2.7.7.23 2.7.7.83]	K00972	0
Metabolism	Carbohydrate metabolism	Amino sugar and nucleotide sugar metabolism [PATH:ko00520]	NANP; N-acylneuraminate-9-phosphatase [EC:3.1.3.29]	K01097	1.28313
Metabolism	Carbohydrate metabolism	Amino sugar and nucleotide sugar metabolism [PATH:ko00520]	nagA, AMDHD2; N-acetylglucosamine-6-phosphate deacetylase [EC:3.5.1.25]	K01443	0
Metabolism	Carbohydrate metabolism	Amino sugar and nucleotide sugar metabolism [PATH:ko00520]	E4.1.3.3, nanA, NPL; N-acetylneuraminate lyase [EC:4.1.3.3]	K01639	-2.59091
Metabolism	Carbohydrate metabolism	Amino sugar and nucleotide sugar metabolism [PATH:ko00520]	HEXA_B; hexosaminidase [EC:3.2.1.52]	K12373	0
Metabolism	Carbohydrate metabolism	Amino sugar and nucleotide sugar metabolism [PATH:ko00520]	PGM2; phosphoglucomutase / phosphopentomutase [EC:5.4.2.2 5.4.2.7]	K15779	0
Metabolism	Overview	2-Oxocarboxylic acid metabolism [PATH:ko01210]	E2.6.1.42, ilvE; branched-chain amino acid aminotransferase [EC:2.6.1.42]	K00826	1.0193
Metabolism	Overview	2-Oxocarboxylic acid metabolism [PATH:ko01210]	ACO, acnA; aconitate hydratase [EC:4.2.1.3]	K01681	1.07297
Metabolism	Overview	2-Oxocarboxylic acid metabolism [PATH:ko01210]	ACY1; aminoacylase [EC:3.5.1.14]	K14677	-1.52471
Metabolism	Amino acid metabolism	Valine, leucine and isoleucine biosynthesis [PATH:ko00290]	E2.6.1.42, ilvE; branched-chain amino acid aminotransferase [EC:2.6.1.42]	K00826	1.0193
Metabolism	Amino acid metabolism	Valine, leucine and isoleucine biosynthesis [PATH:ko00290]	E2.3.3.10; hydroxymethylglutaryl-CoA synthase [EC:2.3.3.10]	K01641	0
Metabolism	Amino acid metabolism	Valine, leucine and isoleucine biosynthesis [PATH:ko00290]	SDS, SDH, CHA1; L-serine/L-threonine ammonia-lyase [EC:4.3.1.17 4.3.1.19]	K17989	-2.56577
Metabolism	Metabolism of cofactors and vitamins	Pantothenate and CoA biosynthesis [PATH:ko00770]	E2.6.1.42, ilvE; branched-chain amino acid aminotransferase [EC:2.6.1.42]	K00826	1.0193
Metabolism	Biosynthesis of other secondary metabolites	Streptomycin biosynthesis [PATH:ko00521]	HK; hexokinase [EC:2.7.1.1]	K00844	0
Metabolism	Biosynthesis of other secondary metabolites	Streptomycin biosynthesis [PATH:ko00521]	E3.1.3.25, IMPA, suhB; myo-inositol-1(or 4)-monophosphatase [EC:3.1.3.25]	K01092	1.31871
Metabolism	Biosynthesis of other secondary metabolites	Butirosin and neomycin biosynthesis [PATH:ko00524]	HK; hexokinase [EC:2.7.1.1]	K00844	0
Metabolism	Metabolism of cofactors and vitamins	Thiamine metabolism [PATH:ko00730]	thiN, TPK1, THI80; thiamine pyrophosphokinase [EC:2.7.6.2]	K00949	0
Metabolism	Metabolism of cofactors and vitamins	Riboflavin metabolism [PATH:ko00740]	FLAD1; FAD synthetase [EC:2.7.7.2]	K00953	-1.07627
Metabolism	Metabolism of cofactors and vitamins	Riboflavin metabolism [PATH:ko00740]	BLVRB; biliverdin reductase / flavin reductase [EC:1.3.1.24 1.5.1.30]	K05901	0
Metabolism	Metabolism of other amino acids	Phosphonate and phosphinate metabolism [PATH:ko00440]	PCYT2; ethanolamine-phosphate cytidylyltransferase [EC:2.7.7.14]	K00967	0
Metabolism	Metabolism of other amino acids	Phosphonate and phosphinate metabolism [PATH:ko00440]	EPT1; ethanolaminephosphotransferase [EC:2.7.8.1]	K00993	0
Metabolism	Lipid metabolism	Ether lipid metabolism [PATH:ko00565]	EPT1; ethanolaminephosphotransferase [EC:2.7.8.1]	K00993	0
Metabolism	Lipid metabolism	Ether lipid metabolism [PATH:ko00565]	PLA2G, SPLA2; secretory phospholipase A2 [EC:3.1.1.4]	K01047	0
Metabolism	Lipid metabolism	Ether lipid metabolism [PATH:ko00565]	PAFAH; platelet-activating factor acetylhydrolase [EC:3.1.1.47]	K01062	-1.54724
Metabolism	Lipid metabolism	Ether lipid metabolism [PATH:ko00565]	PPAP2; phosphatidate phosphatase [EC:3.1.3.4]	K01080	-1.62481
Metabolism	Lipid metabolism	Ether lipid metabolism [PATH:ko00565]	PLD1_2; phospholipase D1/2 [EC:3.1.4.4]	K01115	0
Metabolism	Lipid metabolism	Ether lipid metabolism [PATH:ko00565]	ENPP2; ectonucleotide pyrophosphatase/phosphodiesterase family member 2 [EC:3.1.4.39]	K01122	0
Metabolism	Lipid metabolism	Ether lipid metabolism [PATH:ko00565]	PLB1, PLB; phospholipase B1, membrane-associated [EC:3.1.1.4 3.1.1.5]	K14621	0
Metabolism	Lipid metabolism	Ether lipid metabolism [PATH:ko00565]	PLA2G4, CPLA2; cytosolic phospholipase A2 [EC:3.1.1.4]	K16342	0
Metabolism	Lipid metabolism	Ether lipid metabolism [PATH:ko00565]	PLA2G6, IPLA2; calcium-independent phospholipase A2 [EC:3.1.1.4]	K16343	0
Metabolism	Energy metabolism	Sulfur metabolism [PATH:ko00920]	TST, MPST, sseA; thiosulfate/3-mercaptopyruvate sulfurtransferase [EC:2.8.1.1 2.8.1.2]	K01011	0
Metabolism	Energy metabolism	Sulfur metabolism [PATH:ko00920]	PAPSS; 3'-phosphoadenosine 5'-phosphosulfate synthase [EC:2.7.7.4 2.7.1.25]	K13811	1.0067
Metabolism	Energy metabolism	Sulfur metabolism [PATH:ko00920]	ETHE1; sulfur dioxygenase [EC:1.13.11.18]	K17725	0
Metabolism	Lipid metabolism	Linoleic acid metabolism [PATH:ko00591]	PLA2G, SPLA2; secretory phospholipase A2 [EC:3.1.1.4]	K01047	0
Metabolism	Lipid metabolism	Linoleic acid metabolism [PATH:ko00591]	PLB1, PLB; phospholipase B1, membrane-associated [EC:3.1.1.4 3.1.1.5]	K14621	0
Metabolism	Lipid metabolism	Linoleic acid metabolism [PATH:ko00591]	PLA2G4, CPLA2; cytosolic phospholipase A2 [EC:3.1.1.4]	K16342	0
Metabolism	Lipid metabolism	Linoleic acid metabolism [PATH:ko00591]	PLA2G6, IPLA2; calcium-independent phospholipase A2 [EC:3.1.1.4]	K16343	0
Metabolism	Lipid metabolism	alpha-Linolenic acid metabolism [PATH:ko00592]	PLA2G, SPLA2; secretory phospholipase A2 [EC:3.1.1.4]	K01047	0
Metabolism	Lipid metabolism	alpha-Linolenic acid metabolism [PATH:ko00592]	FADS2; fatty acid desaturase 2 (delta-6 desaturase) [EC:1.14.19.-]	K10226	0
Metabolism	Lipid metabolism	alpha-Linolenic acid metabolism [PATH:ko00592]	PLB1, PLB; phospholipase B1, membrane-associated [EC:3.1.1.4 3.1.1.5]	K14621	0
Metabolism	Lipid metabolism	alpha-Linolenic acid metabolism [PATH:ko00592]	PLA2G4, CPLA2; cytosolic phospholipase A2 [EC:3.1.1.4]	K16342	0
Metabolism	Lipid metabolism	alpha-Linolenic acid metabolism [PATH:ko00592]	PLA2G6, IPLA2; calcium-independent phospholipase A2 [EC:3.1.1.4]	K16343	0
Metabolism	Lipid metabolism	Fatty acid elongation [PATH:ko00062]	ACOT1_2_4; acyl-coenzyme A thioesterase 1/2/4 [EC:3.1.2.2]	K01068	0
Metabolism	Lipid metabolism	Fatty acid elongation [PATH:ko00062]	MECR, NRBF1; mitochondrial trans-2-enoyl-CoA reductase [EC:1.3.1.38]	K07512	-1.25276
Metabolism	Lipid metabolism	Fatty acid elongation [PATH:ko00062]	TER, TSC13, CER10; very-long-chain enoyl-CoA reductase [EC:1.3.1.93]	K10258	0
Metabolism	Lipid metabolism	Fatty acid elongation [PATH:ko00062]	ACSBG; long-chain-fatty-acid--CoA ligase ACSBG [EC:6.2.1.3]	K15013	-2.60199
Metabolism	Lipid metabolism	Fatty acid elongation [PATH:ko00062]	ACOT7; acyl-coenzyme A thioesterase 7 [EC:3.1.2.2]	K17360	-1.35754
Metabolism	Metabolism of cofactors and vitamins	Folate biosynthesis [PATH:ko00790]	E3.1.3.1, phoA, phoB; alkaline phosphatase [EC:3.1.3.1]	K01077	0
Metabolism	Metabolism of cofactors and vitamins	Folate biosynthesis [PATH:ko00790]	GCH1, folE; GTP cyclohydrolase I [EC:3.5.4.16]	K01495	0
Metabolism	Glycan biosynthesis and metabolism	Other glycan degradation [PATH:ko00511]	NEU1; sialidase-1 [EC:3.2.1.18]	K01186	0
Metabolism	Glycan biosynthesis and metabolism	Other glycan degradation [PATH:ko00511]	GBA, srfJ; glucosylceramidase [EC:3.2.1.45]	K01201	0
Metabolism	Glycan biosynthesis and metabolism	Other glycan degradation [PATH:ko00511]	FUCA; alpha-L-fucosidase [EC:3.2.1.51]	K01206	0
Metabolism	Glycan biosynthesis and metabolism	Other glycan degradation [PATH:ko00511]	MAN2B1, LAMAN; lysosomal alpha-mannosidase [EC:3.2.1.24]	K12311	0
Metabolism	Glycan biosynthesis and metabolism	Other glycan degradation [PATH:ko00511]	MAN2B2; epididymis-specific alpha-mannosidase [EC:3.2.1.24]	K12312	0
Metabolism	Glycan biosynthesis and metabolism	Other glycan degradation [PATH:ko00511]	HEXA_B; hexosaminidase [EC:3.2.1.52]	K12373	0
Metabolism	Glycan biosynthesis and metabolism	Glycosaminoglycan degradation [PATH:ko00531]	NAGLU; alpha-N-acetylglucosaminidase [EC:3.2.1.50]	K01205	0
Metabolism	Glycan biosynthesis and metabolism	Glycosaminoglycan degradation [PATH:ko00531]	IDUA; L-iduronidase [EC:3.2.1.76]	K01217	0
Metabolism	Glycan biosynthesis and metabolism	Glycosaminoglycan degradation [PATH:ko00531]	HPSE; heparanase 1 [EC:3.2.1.166]	K07964	0
Metabolism	Glycan biosynthesis and metabolism	Glycosaminoglycan degradation [PATH:ko00531]	HEXA_B; hexosaminidase [EC:3.2.1.52]	K12373	0
Metabolism	Glycan biosynthesis and metabolism	Various types of N-glycan biosynthesis [PATH:ko00513]	MAN1; mannosyl-oligosaccharide alpha-1,2-mannosidase [EC:3.2.1.113]	K01230	1.79105
Metabolism	Glycan biosynthesis and metabolism	Various types of N-glycan biosynthesis [PATH:ko00513]	MAN2; alpha-mannosidase II [EC:3.2.1.114]	K01231	1.10908
Metabolism	Glycan biosynthesis and metabolism	Various types of N-glycan biosynthesis [PATH:ko00513]	B4GALNT4; beta-1,4-N-acetylgalactosaminyltransferase 4 [EC:2.4.1.244]	K09657	1.17489
Metabolism	Amino acid metabolism	Arginine biosynthesis [PATH:ko00220]	E3.5.3.1, rocF, arg; arginase [EC:3.5.3.1]	K01476	1.01068
Metabolism	Amino acid metabolism	Arginine biosynthesis [PATH:ko00220]	argH, ASL; argininosuccinate lyase [EC:4.3.2.1]	K01755	-1.33646
Metabolism	Amino acid metabolism	Arginine biosynthesis [PATH:ko00220]	argG, ASS1; argininosuccinate synthase [EC:6.3.4.5]	K01940	3.10759
Metabolism	Amino acid metabolism	Arginine biosynthesis [PATH:ko00220]	CPS1; carbamoyl-phosphate synthase (ammonia) [EC:6.3.4.16]	K01948	0
Metabolism	Amino acid metabolism	Arginine biosynthesis [PATH:ko00220]	ACY1; aminoacylase [EC:3.5.1.14]	K14677	-1.52471
Metabolism	Xenobiotics biodegradation and metabolism	Styrene degradation [PATH:ko00643]	FAH, fahA; fumarylacetoacetase [EC:3.7.1.2]	K01555	-1.29916
Metabolism	Xenobiotics biodegradation and metabolism	Styrene degradation [PATH:ko00643]	maiA, GSTZ1; maleylacetoacetate isomerase [EC:5.2.1.2]	K01800	-1.19178
Metabolism	Carbohydrate metabolism	Citrate cycle (TCA cycle) [PATH:ko00020]	E4.1.1.32, pckA, PEPCK; phosphoenolpyruvate carboxykinase (GTP) [EC:4.1.1.32]	K01596	1.14391
Metabolism	Carbohydrate metabolism	Citrate cycle (TCA cycle) [PATH:ko00020]	ACO, acnA; aconitate hydratase [EC:4.2.1.3]	K01681	1.07297
Metabolism	Carbohydrate metabolism	Citrate cycle (TCA cycle) [PATH:ko00020]	PC, pyc; pyruvate carboxylase [EC:6.4.1.1]	K01958	1.31201
Metabolism	Energy metabolism	Nitrogen metabolism [PATH:ko00910]	E4.2.1.1; carbonic anhydrase [EC:4.2.1.1]	K01672	6.91902
Metabolism	Energy metabolism	Nitrogen metabolism [PATH:ko00910]	CPS1; carbamoyl-phosphate synthase (ammonia) [EC:6.3.4.16]	K01948	0
Metabolism	Amino acid metabolism	Phenylalanine, tyrosine and tryptophan biosynthesis [PATH:ko00400]	IL4I1; L-amino-acid oxidase [EC:1.4.3.2]	K03334	0
Metabolism	Biosynthesis of other secondary metabolites	Isoquinoline alkaloid biosynthesis [PATH:ko00950]	IL4I1; L-amino-acid oxidase [EC:1.4.3.2]	K03334	0
Metabolism	Glycan biosynthesis and metabolism	Glycosylphosphatidylinositol(GPI)-anchor biosynthesis [PATH:ko00563]	PIGZ, SMP3; phosphatidylinositol glycan, class Z [EC:2.4.1.-]	K08098	0
Metabolism	Glycan biosynthesis and metabolism	Glycosylphosphatidylinositol(GPI)-anchor biosynthesis [PATH:ko00563]	HEXA_B; hexosaminidase [EC:3.2.1.52]	K12373	0
Metabolism	Glycan biosynthesis and metabolism	Glycosyltransferases [BR:ko01003]	RRM2; ribonucleoside-diphosphate reductase subunit M2 [EC:1.17.4.1]	K10808	0
Metabolism	Biosynthesis of other secondary metabolites	Phenylpropanoid biosynthesis [PATH:ko00940]	PRDX6; peroxiredoxin 6, 1-Cys peroxiredoxin [EC:1.11.1.7 1.11.1.15 3.1.1.-]	K11188	0
Metabolism	Glycan biosynthesis and metabolism	Lipopolysaccharide biosynthesis [PATH:ko00540]	HEXA_B; hexosaminidase [EC:3.2.1.52]	K12373	0
Metabolism	Biosynthesis of other secondary metabolites	Monobactam biosynthesis [PATH:ko00261]	PAPSS; 3'-phosphoadenosine 5'-phosphosulfate synthase [EC:2.7.7.4 2.7.1.25]	K13811	1.0067
Metabolism	Amino acid metabolism	Lysine biosynthesis [PATH:ko00300]	ALDH7A1; aldehyde dehydrogenase family 7 member A1 [EC:1.2.1.31 1.2.1.8 1.2.1.3]	K14085	0

## Sheet: BJ hTERT+ SV40+ RasG12V
Level 1	Level 2	Level 3	Protein/enzyme	Accession	Value
Metabolism	Lipid metabolism	Glycerophospholipid metabolism [PATH:ko00564]	GPD1; glycerol-3-phosphate dehydrogenase (NAD+) [EC:1.1.1.8]	K00006	0
Metabolism	Lipid metabolism	Glycerophospholipid metabolism [PATH:ko00564]	PEMT; phosphatidylethanolamine N-methyltransferase [EC:2.1.1.17]	K00551	0
Metabolism	Lipid metabolism	Glycerophospholipid metabolism [PATH:ko00564]	GPAT1_2; glycerol-3-phosphate O-acyltransferase 1/2 [EC:2.3.1.15]	K00629	1.23085
Metabolism	Lipid metabolism	Glycerophospholipid metabolism [PATH:ko00564]	dgkA, DGK; diacylglycerol kinase (ATP) [EC:2.7.1.107]	K00901	4.21293
Metabolism	Lipid metabolism	Glycerophospholipid metabolism [PATH:ko00564]	PCYT2; ethanolamine-phosphate cytidylyltransferase [EC:2.7.7.14]	K00967	-1.31582
Metabolism	Lipid metabolism	Glycerophospholipid metabolism [PATH:ko00564]	EPT1; ethanolaminephosphotransferase [EC:2.7.8.1]	K00993	0
Metabolism	Lipid metabolism	Glycerophospholipid metabolism [PATH:ko00564]	PLA2G, SPLA2; secretory phospholipase A2 [EC:3.1.1.4]	K01047	0
Metabolism	Lipid metabolism	Glycerophospholipid metabolism [PATH:ko00564]	PPAP2; phosphatidate phosphatase [EC:3.1.3.4]	K01080	0
Metabolism	Lipid metabolism	Glycerophospholipid metabolism [PATH:ko00564]	PLD1_2; phospholipase D1/2 [EC:3.1.4.4]	K01115	0
Metabolism	Lipid metabolism	Glycerophospholipid metabolism [PATH:ko00564]	LYPLA1; lysophospholipase I [EC:3.1.1.5]	K06128	0
Metabolism	Lipid metabolism	Glycerophospholipid metabolism [PATH:ko00564]	GPAT3_4, AGPAT9, AGPAT6; glycerol-3-phosphate O-acyltransferase 3/4 [EC:2.3.1.15]	K13506	2.79493
Metabolism	Lipid metabolism	Glycerophospholipid metabolism [PATH:ko00564]	MBOAT1_2; lysophospholipid acyltransferase 1/2 [EC:2.3.1.51 2.3.1.-]	K13517	0
Metabolism	Lipid metabolism	Glycerophospholipid metabolism [PATH:ko00564]	PLB1, PLB; phospholipase B1, membrane-associated [EC:3.1.1.4 3.1.1.5]	K14621	0
Metabolism	Lipid metabolism	Glycerophospholipid metabolism [PATH:ko00564]	PLA2G4, CPLA2; cytosolic phospholipase A2 [EC:3.1.1.4]	K16342	0
Metabolism	Lipid metabolism	Glycerophospholipid metabolism [PATH:ko00564]	PLA2G6, IPLA2; calcium-independent phospholipase A2 [EC:3.1.1.4]	K16343	0
Metabolism	Lipid metabolism	Glycerophospholipid metabolism [PATH:ko00564]	GPCPD1; glycerophosphocholine phosphodiesterase GPCPD1 [EC:3.1.4.2]	K18695	0
Metabolism	Lipid metabolism	Glycerophospholipid metabolism [PATH:ko00564]	AGPAT5; lysophosphatidiate acyltransferase [EC:2.3.1.51]	K19007	0
Metabolism	Carbohydrate metabolism	Pentose and glucuronate interconversions [PATH:ko00040]	E1.1.1.21, AKR1; aldehyde reductase [EC:1.1.1.21]	K00011	0
Metabolism	Carbohydrate metabolism	Pentose and glucuronate interconversions [PATH:ko00040]	E1.2.1.3; aldehyde dehydrogenase (NAD+) [EC:1.2.1.3]	K00128	2.55082
Metabolism	Carbohydrate metabolism	Fructose and mannose metabolism [PATH:ko00051]	E1.1.1.21, AKR1; aldehyde reductase [EC:1.1.1.21]	K00011	0
Metabolism	Carbohydrate metabolism	Fructose and mannose metabolism [PATH:ko00051]	HK; hexokinase [EC:2.7.1.1]	K00844	0
Metabolism	Carbohydrate metabolism	Fructose and mannose metabolism [PATH:ko00051]	KHK; ketohexokinase [EC:2.7.1.3]	K00846	0
Metabolism	Carbohydrate metabolism	Fructose and mannose metabolism [PATH:ko00051]	GMPP; mannose-1-phosphate guanylyltransferase [EC:2.7.7.13]	K00966	0
Metabolism	Carbohydrate metabolism	Fructose and mannose metabolism [PATH:ko00051]	ALDO; fructose-bisphosphate aldolase, class I [EC:4.1.2.13]	K01623	0
Metabolism	Carbohydrate metabolism	Fructose and mannose metabolism [PATH:ko00051]	TPI, tpiA; triosephosphate isomerase (TIM) [EC:5.3.1.1]	K01803	0
Metabolism	Carbohydrate metabolism	Fructose and mannose metabolism [PATH:ko00051]	PFKFB4; 6-phosphofructo-2-kinase / fructose-2,6-biphosphatase 4 [EC:2.7.1.105 3.1.3.46]	K19030	0
Metabolism	Carbohydrate metabolism	Galactose metabolism [PATH:ko00052]	E1.1.1.21, AKR1; aldehyde reductase [EC:1.1.1.21]	K00011	0
Metabolism	Carbohydrate metabolism	Galactose metabolism [PATH:ko00052]	HK; hexokinase [EC:2.7.1.1]	K00844	0
Metabolism	Carbohydrate metabolism	Galactose metabolism [PATH:ko00052]	G6PC; glucose-6-phosphatase [EC:3.1.3.9]	K01084	0
Metabolism	Carbohydrate metabolism	Galactose metabolism [PATH:ko00052]	GLA; alpha-galactosidase [EC:3.2.1.22]	K01189	-1.21598
Metabolism	Carbohydrate metabolism	Galactose metabolism [PATH:ko00052]	MGAM; maltase-glucoamylase [EC:3.2.1.20 3.2.1.3]	K12047	3.95506
Metabolism	Carbohydrate metabolism	Galactose metabolism [PATH:ko00052]	GAA; lysosomal alpha-glucosidase [EC:3.2.1.20]	K12316	0
Metabolism	Carbohydrate metabolism	Galactose metabolism [PATH:ko00052]	PGM2; phosphoglucomutase / phosphopentomutase [EC:5.4.2.2 5.4.2.7]	K15779	0
Metabolism	Lipid metabolism	Glycerolipid metabolism [PATH:ko00561]	E1.1.1.21, AKR1; aldehyde reductase [EC:1.1.1.21]	K00011	0
Metabolism	Lipid metabolism	Glycerolipid metabolism [PATH:ko00561]	E1.2.1.3; aldehyde dehydrogenase (NAD+) [EC:1.2.1.3]	K00128	2.55082
Metabolism	Lipid metabolism	Glycerolipid metabolism [PATH:ko00561]	GPAT1_2; glycerol-3-phosphate O-acyltransferase 1/2 [EC:2.3.1.15]	K00629	1.23085
Metabolism	Lipid metabolism	Glycerolipid metabolism [PATH:ko00561]	E2.7.1.29, DAK1, DAK2; dihydroxyacetone kinase [EC:2.7.1.29]	K00863	0
Metabolism	Lipid metabolism	Glycerolipid metabolism [PATH:ko00561]	glpK, GK; glycerol kinase [EC:2.7.1.30]	K00864	0
Metabolism	Lipid metabolism	Glycerolipid metabolism [PATH:ko00561]	dgkA, DGK; diacylglycerol kinase (ATP) [EC:2.7.1.107]	K00901	4.21293
Metabolism	Lipid metabolism	Glycerolipid metabolism [PATH:ko00561]	E3.1.1.3; triacylglycerol lipase [EC:3.1.1.3]	K01046	0
Metabolism	Lipid metabolism	Glycerolipid metabolism [PATH:ko00561]	PPAP2; phosphatidate phosphatase [EC:3.1.3.4]	K01080	0
Metabolism	Lipid metabolism	Glycerolipid metabolism [PATH:ko00561]	GLA; alpha-galactosidase [EC:3.2.1.22]	K01189	-1.21598
Metabolism	Lipid metabolism	Glycerolipid metabolism [PATH:ko00561]	DGAT2; diacylglycerol O-acyltransferase 2 [EC:2.3.1.20 2.3.1.75]	K11160	2.95636
Metabolism	Lipid metabolism	Glycerolipid metabolism [PATH:ko00561]	GPAT3_4, AGPAT9, AGPAT6; glycerol-3-phosphate O-acyltransferase 3/4 [EC:2.3.1.15]	K13506	2.79493
Metabolism	Lipid metabolism	Glycerolipid metabolism [PATH:ko00561]	MBOAT1_2; lysophospholipid acyltransferase 1/2 [EC:2.3.1.51 2.3.1.-]	K13517	0
Metabolism	Lipid metabolism	Glycerolipid metabolism [PATH:ko00561]	ALDH7A1; aldehyde dehydrogenase family 7 member A1 [EC:1.2.1.31 1.2.1.8 1.2.1.3]	K14085	0
Metabolism	Lipid metabolism	Glycerolipid metabolism [PATH:ko00561]	PNPLA2, ATGL; patatin-like phospholipase domain-containing protein 2 [EC:3.1.1.3]	K16816	0
Metabolism	Lipid metabolism	Glycerolipid metabolism [PATH:ko00561]	AGPAT5; lysophosphatidiate acyltransferase [EC:2.3.1.51]	K19007	0
Metabolism	Carbohydrate metabolism	Glycolysis / Gluconeogenesis [PATH:ko00010]	LDH, ldh; L-lactate dehydrogenase [EC:1.1.1.27]	K00016	0
Metabolism	Carbohydrate metabolism	Glycolysis / Gluconeogenesis [PATH:ko00010]	E1.2.1.3; aldehyde dehydrogenase (NAD+) [EC:1.2.1.3]	K00128	2.55082
Metabolism	Carbohydrate metabolism	Glycolysis / Gluconeogenesis [PATH:ko00010]	E1.2.1.5; aldehyde dehydrogenase (NAD(P)+) [EC:1.2.1.5]	K00129	3.86263
Metabolism	Carbohydrate metabolism	Glycolysis / Gluconeogenesis [PATH:ko00010]	HK; hexokinase [EC:2.7.1.1]	K00844	0
Metabolism	Carbohydrate metabolism	Glycolysis / Gluconeogenesis [PATH:ko00010]	PGK, pgk; phosphoglycerate kinase [EC:2.7.2.3]	K00927	0
Metabolism	Carbohydrate metabolism	Glycolysis / Gluconeogenesis [PATH:ko00010]	G6PC; glucose-6-phosphatase [EC:3.1.3.9]	K01084	0
Metabolism	Carbohydrate metabolism	Glycolysis / Gluconeogenesis [PATH:ko00010]	E4.1.1.32, pckA, PEPCK; phosphoenolpyruvate carboxykinase (GTP) [EC:4.1.1.32]	K01596	0
Metabolism	Carbohydrate metabolism	Glycolysis / Gluconeogenesis [PATH:ko00010]	ALDO; fructose-bisphosphate aldolase, class I [EC:4.1.2.13]	K01623	0
Metabolism	Carbohydrate metabolism	Glycolysis / Gluconeogenesis [PATH:ko00010]	ENO, eno; enolase [EC:4.2.1.11]	K01689	0
Metabolism	Carbohydrate metabolism	Glycolysis / Gluconeogenesis [PATH:ko00010]	TPI, tpiA; triosephosphate isomerase (TIM) [EC:5.3.1.1]	K01803	0
Metabolism	Carbohydrate metabolism	Glycolysis / Gluconeogenesis [PATH:ko00010]	ACSS, acs; acetyl-CoA synthetase [EC:6.2.1.1]	K01895	0
Metabolism	Carbohydrate metabolism	Glycolysis / Gluconeogenesis [PATH:ko00010]	GAPDHS; glyceraldehyde-3-phosphate dehydrogenase, spermatogenic [EC:1.2.1.12]	K10705	0
Metabolism	Carbohydrate metabolism	Glycolysis / Gluconeogenesis [PATH:ko00010]	ADH1_7; alcohol dehydrogenase 1/7 [EC:1.1.1.1]	K13951	0
Metabolism	Carbohydrate metabolism	Glycolysis / Gluconeogenesis [PATH:ko00010]	ALDH7A1; aldehyde dehydrogenase family 7 member A1 [EC:1.2.1.31 1.2.1.8 1.2.1.3]	K14085	0
Metabolism	Carbohydrate metabolism	Glycolysis / Gluconeogenesis [PATH:ko00010]	PGM2; phosphoglucomutase / phosphopentomutase [EC:5.4.2.2 5.4.2.7]	K15779	0
Metabolism	Carbohydrate metabolism	Pyruvate metabolism [PATH:ko00620]	LDH, ldh; L-lactate dehydrogenase [EC:1.1.1.27]	K00016	0
Metabolism	Carbohydrate metabolism	Pyruvate metabolism [PATH:ko00620]	E1.2.1.3; aldehyde dehydrogenase (NAD+) [EC:1.2.1.3]	K00128	2.55082
Metabolism	Carbohydrate metabolism	Pyruvate metabolism [PATH:ko00620]	E2.3.1.9, atoB; acetyl-CoA C-acetyltransferase [EC:2.3.1.9]	K00626	0
Metabolism	Carbohydrate metabolism	Pyruvate metabolism [PATH:ko00620]	E4.1.1.32, pckA, PEPCK; phosphoenolpyruvate carboxykinase (GTP) [EC:4.1.1.32]	K01596	0
Metabolism	Carbohydrate metabolism	Pyruvate metabolism [PATH:ko00620]	ACSS, acs; acetyl-CoA synthetase [EC:6.2.1.1]	K01895	0
Metabolism	Carbohydrate metabolism	Pyruvate metabolism [PATH:ko00620]	PC, pyc; pyruvate carboxylase [EC:6.4.1.1]	K01958	0
Metabolism	Carbohydrate metabolism	Pyruvate metabolism [PATH:ko00620]	ALDH7A1; aldehyde dehydrogenase family 7 member A1 [EC:1.2.1.31 1.2.1.8 1.2.1.3]	K14085	0
Metabolism	Carbohydrate metabolism	Propanoate metabolism [PATH:ko00640]	LDH, ldh; L-lactate dehydrogenase [EC:1.1.1.27]	K00016	0
Metabolism	Carbohydrate metabolism	Propanoate metabolism [PATH:ko00640]	mmsA, iolA, ALDH6A1; malonate-semialdehyde dehydrogenase (acetylating) / methylmalonate-semialdehyde dehydrogenase [EC:1.2.1.18 1.2.1.27]	K00140	0
Metabolism	Carbohydrate metabolism	Propanoate metabolism [PATH:ko00640]	E2.3.1.9, atoB; acetyl-CoA C-acetyltransferase [EC:2.3.1.9]	K00626	0
Metabolism	Carbohydrate metabolism	Propanoate metabolism [PATH:ko00640]	ACSS, acs; acetyl-CoA synthetase [EC:6.2.1.1]	K01895	0
Metabolism	Carbohydrate metabolism	Propanoate metabolism [PATH:ko00640]	E6.2.1.17, prpE; propionyl-CoA synthetase [EC:6.2.1.17]	K01908	0
Metabolism	Carbohydrate metabolism	Propanoate metabolism [PATH:ko00640]	PCCB, pccB; propionyl-CoA carboxylase beta chain [EC:6.4.1.3]	K01966	0
Metabolism	Carbohydrate metabolism	Propanoate metabolism [PATH:ko00640]	ABAT; 4-aminobutyrate aminotransferase / (S)-3-amino-2-methylpropionate transaminase [EC:2.6.1.19 2.6.1.22]	K13524	0
Metabolism	Amino acid metabolism	Cysteine and methionine metabolism [PATH:ko00270]	LDH, ldh; L-lactate dehydrogenase [EC:1.1.1.27]	K00016	0
Metabolism	Amino acid metabolism	Cysteine and methionine metabolism [PATH:ko00270]	CDO1; cysteine dioxygenase [EC:1.13.11.20]	K00456	0
Metabolism	Amino acid metabolism	Cysteine and methionine metabolism [PATH:ko00270]	speE, SRM; spermidine synthase [EC:2.5.1.16]	K00797	0
Metabolism	Amino acid metabolism	Cysteine and methionine metabolism [PATH:ko00270]	TST, MPST, sseA; thiosulfate/3-mercaptopyruvate sulfurtransferase [EC:2.8.1.1 2.8.1.2]	K01011	0
Metabolism	Amino acid metabolism	Cysteine and methionine metabolism [PATH:ko00270]	E4.2.1.22, CBS; cystathionine beta-synthase [EC:4.2.1.22]	K01697	0
Metabolism	Amino acid metabolism	Cysteine and methionine metabolism [PATH:ko00270]	CTH; cystathionine gamma-lyase [EC:4.4.1.1]	K01758	0
Metabolism	Amino acid metabolism	Cysteine and methionine metabolism [PATH:ko00270]	IL4I1; L-amino-acid oxidase [EC:1.4.3.2]	K03334	0
Metabolism	Amino acid metabolism	Cysteine and methionine metabolism [PATH:ko00270]	SDS, SDH, CHA1; L-serine/L-threonine ammonia-lyase [EC:4.3.1.17 4.3.1.19]	K17989	0
Metabolism	Metabolism of terpenoids and polyketides	Terpenoid backbone biosynthesis [PATH:ko00900]	HMGCR; hydroxymethylglutaryl-CoA reductase (NADPH) [EC:1.1.1.34]	K00021	-1.07209
Metabolism	Metabolism of terpenoids and polyketides	Terpenoid backbone biosynthesis [PATH:ko00900]	E2.3.1.9, atoB; acetyl-CoA C-acetyltransferase [EC:2.3.1.9]	K00626	0
Metabolism	Metabolism of terpenoids and polyketides	Terpenoid backbone biosynthesis [PATH:ko00900]	GGPS1; geranylgeranyl diphosphate synthase, type III [EC:2.5.1.1 2.5.1.10 2.5.1.29]	K00804	0
Metabolism	Metabolism of terpenoids and polyketides	Terpenoid backbone biosynthesis [PATH:ko00900]	MVD, mvaD; diphosphomevalonate decarboxylase [EC:4.1.1.33]	K01597	0
Metabolism	Metabolism of terpenoids and polyketides	Terpenoid backbone biosynthesis [PATH:ko00900]	E2.3.3.10; hydroxymethylglutaryl-CoA synthase [EC:2.3.3.10]	K01641	0
Metabolism	Metabolism of terpenoids and polyketides	Terpenoid backbone biosynthesis [PATH:ko00900]	PDSS1; decaprenyl-diphosphate synthase subunit 1 [EC:2.5.1.91]	K12504	0
Metabolism	Overview	Carbon metabolism [PATH:ko01200]	G6PD, zwf; glucose-6-phosphate 1-dehydrogenase [EC:1.1.1.49]	K00036	-1.40303
Metabolism	Overview	Carbon metabolism [PATH:ko01200]	serA, PHGDH; D-3-phosphoglycerate dehydrogenase [EC:1.1.1.95]	K00058	0
Metabolism	Overview	Carbon metabolism [PATH:ko01200]	mmsA, iolA, ALDH6A1; malonate-semialdehyde dehydrogenase (acetylating) / methylmalonate-semialdehyde dehydrogenase [EC:1.2.1.18 1.2.1.27]	K00140	0
Metabolism	Overview	Carbon metabolism [PATH:ko01200]	metF, MTHFR; methylenetetrahydrofolate reductase (NADPH) [EC:1.5.1.20]	K00297	0
Metabolism	Overview	Carbon metabolism [PATH:ko01200]	E2.2.1.1, tktA, tktB; transketolase [EC:2.2.1.1]	K00615	0
Metabolism	Overview	Carbon metabolism [PATH:ko01200]	E2.3.1.9, atoB; acetyl-CoA C-acetyltransferase [EC:2.3.1.9]	K00626	0
Metabolism	Overview	Carbon metabolism [PATH:ko01200]	serC, PSAT1; phosphoserine aminotransferase [EC:2.6.1.52]	K00831	0
Metabolism	Overview	Carbon metabolism [PATH:ko01200]	HK; hexokinase [EC:2.7.1.1]	K00844	0
Metabolism	Overview	Carbon metabolism [PATH:ko01200]	E2.7.1.29, DAK1, DAK2; dihydroxyacetone kinase [EC:2.7.1.29]	K00863	0
Metabolism	Overview	Carbon metabolism [PATH:ko01200]	PGK, pgk; phosphoglycerate kinase [EC:2.7.2.3]	K00927	0
Metabolism	Overview	Carbon metabolism [PATH:ko01200]	ALDO; fructose-bisphosphate aldolase, class I [EC:4.1.2.13]	K01623	0
Metabolism	Overview	Carbon metabolism [PATH:ko01200]	ACO, acnA; aconitate hydratase [EC:4.2.1.3]	K01681	1.52049
Metabolism	Overview	Carbon metabolism [PATH:ko01200]	ENO, eno; enolase [EC:4.2.1.11]	K01689	0
Metabolism	Overview	Carbon metabolism [PATH:ko01200]	TPI, tpiA; triosephosphate isomerase (TIM) [EC:5.3.1.1]	K01803	0
Metabolism	Overview	Carbon metabolism [PATH:ko01200]	ACSS, acs; acetyl-CoA synthetase [EC:6.2.1.1]	K01895	0
Metabolism	Overview	Carbon metabolism [PATH:ko01200]	CPS1; carbamoyl-phosphate synthase (ammonia) [EC:6.3.4.16]	K01948	0
Metabolism	Overview	Carbon metabolism [PATH:ko01200]	PC, pyc; pyruvate carboxylase [EC:6.4.1.1]	K01958	0
Metabolism	Overview	Carbon metabolism [PATH:ko01200]	PCCB, pccB; propionyl-CoA carboxylase beta chain [EC:6.4.1.3]	K01966	0
Metabolism	Overview	Carbon metabolism [PATH:ko01200]	SDS, SDH, CHA1; L-serine/L-threonine ammonia-lyase [EC:4.3.1.17 4.3.1.19]	K17989	0
Metabolism	Carbohydrate metabolism	Pentose phosphate pathway [PATH:ko00030]	G6PD, zwf; glucose-6-phosphate 1-dehydrogenase [EC:1.1.1.49]	K00036	-1.40303
Metabolism	Carbohydrate metabolism	Pentose phosphate pathway [PATH:ko00030]	E2.2.1.1, tktA, tktB; transketolase [EC:2.2.1.1]	K00615	0
Metabolism	Carbohydrate metabolism	Pentose phosphate pathway [PATH:ko00030]	ALDO; fructose-bisphosphate aldolase, class I [EC:4.1.2.13]	K01623	0
Metabolism	Carbohydrate metabolism	Pentose phosphate pathway [PATH:ko00030]	PGM2; phosphoglucomutase / phosphopentomutase [EC:5.4.2.2 5.4.2.7]	K15779	0
Metabolism	Metabolism of other amino acids	Glutathione metabolism [PATH:ko00480]	G6PD, zwf; glucose-6-phosphate 1-dehydrogenase [EC:1.1.1.49]	K00036	-1.40303
Metabolism	Metabolism of other amino acids	Glutathione metabolism [PATH:ko00480]	GSR, gor; glutathione reductase (NADPH) [EC:1.8.1.7]	K00383	0
Metabolism	Metabolism of other amino acids	Glutathione metabolism [PATH:ko00480]	E1.11.1.9; glutathione peroxidase [EC:1.11.1.9]	K00432	0
Metabolism	Metabolism of other amino acids	Glutathione metabolism [PATH:ko00480]	speE, SRM; spermidine synthase [EC:2.5.1.16]	K00797	0
Metabolism	Metabolism of other amino acids	Glutathione metabolism [PATH:ko00480]	GST, gst; glutathione S-transferase [EC:2.5.1.18]	K00799	4.46006
Metabolism	Metabolism of other amino acids	Glutathione metabolism [PATH:ko00480]	E4.1.1.17, ODC1, speC, speF; ornithine decarboxylase [EC:4.1.1.17]	K01581	0
Metabolism	Metabolism of other amino acids	Glutathione metabolism [PATH:ko00480]	GPX4; phospholipid-hydroperoxide glutathione peroxidase [EC:1.11.1.12]	K05361	0
Metabolism	Metabolism of other amino acids	Glutathione metabolism [PATH:ko00480]	RRM1; ribonucleoside-diphosphate reductase subunit M1 [EC:1.17.4.1]	K10807	0
Metabolism	Metabolism of other amino acids	Glutathione metabolism [PATH:ko00480]	RRM2; ribonucleoside-diphosphate reductase subunit M2 [EC:1.17.4.1]	K10808	0
Metabolism	Metabolism of other amino acids	Glutathione metabolism [PATH:ko00480]	ANPEP; aminopeptidase N [EC:3.4.11.2]	K11140	0
Metabolism	Metabolism of other amino acids	Glutathione metabolism [PATH:ko00480]	LAP3; cytosol aminopeptidase [EC:3.4.11.1 3.4.11.5]	K11142	-2.64199
Metabolism	Metabolism of other amino acids	Glutathione metabolism [PATH:ko00480]	GCLC; glutamate--cysteine ligase catalytic subunit [EC:6.3.2.2]	K11204	0
Metabolism	Metabolism of other amino acids	Glutathione metabolism [PATH:ko00480]	GSTK1; glutathione S-transferase kappa 1 [EC:2.5.1.18]	K13299	-1.01376
Metabolism	Lipid metabolism	Steroid hormone biosynthesis [PATH:ko00140]	HSD17B1; 17beta-estradiol 17-dehydrogenase [EC:1.1.1.62]	K00044	0
Metabolism	Lipid metabolism	Steroid hormone biosynthesis [PATH:ko00140]	AKR1C3; aldo-keto reductase family 1 member C3 [EC:1.1.1.64 1.1.1.188 1.1.1.213]	K04119	0
Metabolism	Lipid metabolism	Steroid hormone biosynthesis [PATH:ko00140]	HSD17B2; 17beta-estradiol 17-dehydrogenase / 3alpha(17beta)-hydroxysteroid dehydrogenase (NAD+) [EC:1.1.1.62 1.1.1.239]	K13368	0
Metabolism	Lipid metabolism	Steroid hormone biosynthesis [PATH:ko00140]	HSD11B1; corticosteroid 11-beta-dehydrogenase isozyme 1 [EC:1.1.1.146]	K15680	5.90054
Metabolism	Overview	Biosynthesis of amino acids [PATH:ko01230]	serA, PHGDH; D-3-phosphoglycerate dehydrogenase [EC:1.1.1.95]	K00058	0
Metabolism	Overview	Biosynthesis of amino acids [PATH:ko01230]	proC; pyrroline-5-carboxylate reductase [EC:1.5.1.2]	K00286	0
Metabolism	Overview	Biosynthesis of amino acids [PATH:ko01230]	E2.2.1.1, tktA, tktB; transketolase [EC:2.2.1.1]	K00615	0
Metabolism	Overview	Biosynthesis of amino acids [PATH:ko01230]	E2.6.1.42, ilvE; branched-chain amino acid aminotransferase [EC:2.6.1.42]	K00826	0
Metabolism	Overview	Biosynthesis of amino acids [PATH:ko01230]	serC, PSAT1; phosphoserine aminotransferase [EC:2.6.1.52]	K00831	0
Metabolism	Overview	Biosynthesis of amino acids [PATH:ko01230]	PGK, pgk; phosphoglycerate kinase [EC:2.7.2.3]	K00927	0
Metabolism	Overview	Biosynthesis of amino acids [PATH:ko01230]	E3.5.3.1, rocF, arg; arginase [EC:3.5.3.1]	K01476	0
Metabolism	Overview	Biosynthesis of amino acids [PATH:ko01230]	ALDO; fructose-bisphosphate aldolase, class I [EC:4.1.2.13]	K01623	0
Metabolism	Overview	Biosynthesis of amino acids [PATH:ko01230]	ACO, acnA; aconitate hydratase [EC:4.2.1.3]	K01681	1.52049
Metabolism	Overview	Biosynthesis of amino acids [PATH:ko01230]	ENO, eno; enolase [EC:4.2.1.11]	K01689	0
Metabolism	Overview	Biosynthesis of amino acids [PATH:ko01230]	E4.2.1.22, CBS; cystathionine beta-synthase [EC:4.2.1.22]	K01697	0
Metabolism	Overview	Biosynthesis of amino acids [PATH:ko01230]	argH, ASL; argininosuccinate lyase [EC:4.3.2.1]	K01755	0
Metabolism	Overview	Biosynthesis of amino acids [PATH:ko01230]	CTH; cystathionine gamma-lyase [EC:4.4.1.1]	K01758	0
Metabolism	Overview	Biosynthesis of amino acids [PATH:ko01230]	TPI, tpiA; triosephosphate isomerase (TIM) [EC:5.3.1.1]	K01803	0
Metabolism	Overview	Biosynthesis of amino acids [PATH:ko01230]	argG, ASS1; argininosuccinate synthase [EC:6.3.4.5]	K01940	1.31382
Metabolism	Overview	Biosynthesis of amino acids [PATH:ko01230]	CPS1; carbamoyl-phosphate synthase (ammonia) [EC:6.3.4.16]	K01948	0
Metabolism	Overview	Biosynthesis of amino acids [PATH:ko01230]	PC, pyc; pyruvate carboxylase [EC:6.4.1.1]	K01958	0
Metabolism	Overview	Biosynthesis of amino acids [PATH:ko01230]	ALDH7A1; aldehyde dehydrogenase family 7 member A1 [EC:1.2.1.31 1.2.1.8 1.2.1.3]	K14085	0
Metabolism	Overview	Biosynthesis of amino acids [PATH:ko01230]	ACY1; aminoacylase [EC:3.5.1.14]	K14677	0
Metabolism	Overview	Biosynthesis of amino acids [PATH:ko01230]	SDS, SDH, CHA1; L-serine/L-threonine ammonia-lyase [EC:4.3.1.17 4.3.1.19]	K17989	0
Metabolism	Energy metabolism	Methane metabolism [PATH:ko00680]	serA, PHGDH; D-3-phosphoglycerate dehydrogenase [EC:1.1.1.95]	K00058	0
Metabolism	Energy metabolism	Methane metabolism [PATH:ko00680]	serC, PSAT1; phosphoserine aminotransferase [EC:2.6.1.52]	K00831	0
Metabolism	Energy metabolism	Methane metabolism [PATH:ko00680]	E2.7.1.29, DAK1, DAK2; dihydroxyacetone kinase [EC:2.7.1.29]	K00863	0
Metabolism	Energy metabolism	Methane metabolism [PATH:ko00680]	ALDO; fructose-bisphosphate aldolase, class I [EC:4.1.2.13]	K01623	0
Metabolism	Energy metabolism	Methane metabolism [PATH:ko00680]	ENO, eno; enolase [EC:4.2.1.11]	K01689	0
Metabolism	Energy metabolism	Methane metabolism [PATH:ko00680]	ACSS, acs; acetyl-CoA synthetase [EC:6.2.1.1]	K01895	0
Metabolism	Amino acid metabolism	Glycine, serine and threonine metabolism [PATH:ko00260]	serA, PHGDH; D-3-phosphoglycerate dehydrogenase [EC:1.1.1.95]	K00058	0
Metabolism	Amino acid metabolism	Glycine, serine and threonine metabolism [PATH:ko00260]	DMGDH; dimethylglycine dehydrogenase [EC:1.5.8.4]	K00315	0
Metabolism	Amino acid metabolism	Glycine, serine and threonine metabolism [PATH:ko00260]	GAMT; guanidinoacetate N-methyltransferase [EC:2.1.1.2]	K00542	0
Metabolism	Amino acid metabolism	Glycine, serine and threonine metabolism [PATH:ko00260]	kbl, GCAT; glycine C-acetyltransferase [EC:2.3.1.29]	K00639	0
Metabolism	Amino acid metabolism	Glycine, serine and threonine metabolism [PATH:ko00260]	serC, PSAT1; phosphoserine aminotransferase [EC:2.6.1.52]	K00831	0
Metabolism	Amino acid metabolism	Glycine, serine and threonine metabolism [PATH:ko00260]	E4.2.1.22, CBS; cystathionine beta-synthase [EC:4.2.1.22]	K01697	0
Metabolism	Amino acid metabolism	Glycine, serine and threonine metabolism [PATH:ko00260]	CTH; cystathionine gamma-lyase [EC:4.4.1.1]	K01758	0
Metabolism	Amino acid metabolism	Glycine, serine and threonine metabolism [PATH:ko00260]	ALDH7A1; aldehyde dehydrogenase family 7 member A1 [EC:1.2.1.31 1.2.1.8 1.2.1.3]	K14085	0
Metabolism	Amino acid metabolism	Glycine, serine and threonine metabolism [PATH:ko00260]	SDS, SDH, CHA1; L-serine/L-threonine ammonia-lyase [EC:4.3.1.17 4.3.1.19]	K17989	0
Metabolism	Lipid metabolism	Arachidonic acid metabolism [PATH:ko00590]	CBR3; carbonyl reductase 3 [EC:1.1.1.184]	K00084	0
Metabolism	Lipid metabolism	Arachidonic acid metabolism [PATH:ko00590]	E1.11.1.9; glutathione peroxidase [EC:1.11.1.9]	K00432	0
Metabolism	Lipid metabolism	Arachidonic acid metabolism [PATH:ko00590]	PTGS1, COX1; prostaglandin-endoperoxide synthase 1 [EC:1.14.99.1]	K00509	0
Metabolism	Lipid metabolism	Arachidonic acid metabolism [PATH:ko00590]	PLA2G, SPLA2; secretory phospholipase A2 [EC:3.1.1.4]	K01047	0
Metabolism	Lipid metabolism	Arachidonic acid metabolism [PATH:ko00590]	E5.3.99.2, PTGDS; prostaglandin-H2 D-isomerase [EC:5.3.99.2]	K01830	0
Metabolism	Lipid metabolism	Arachidonic acid metabolism [PATH:ko00590]	PTGIS, CYP8A; prostacyclin synthase [EC:5.3.99.4]	K01831	0
Metabolism	Lipid metabolism	Arachidonic acid metabolism [PATH:ko00590]	AKR1C3; aldo-keto reductase family 1 member C3 [EC:1.1.1.64 1.1.1.188 1.1.1.213]	K04119	0
Metabolism	Lipid metabolism	Arachidonic acid metabolism [PATH:ko00590]	PTGES2; microsomal prostaglandin-E synthase 2 [EC:5.3.99.3]	K05309	0
Metabolism	Lipid metabolism	Arachidonic acid metabolism [PATH:ko00590]	PTGS2, COX2; prostaglandin-endoperoxide synthase 2 [EC:1.14.99.1]	K11987	3.97542
Metabolism	Lipid metabolism	Arachidonic acid metabolism [PATH:ko00590]	PLB1, PLB; phospholipase B1, membrane-associated [EC:3.1.1.4 3.1.1.5]	K14621	0
Metabolism	Lipid metabolism	Arachidonic acid metabolism [PATH:ko00590]	PTGES; microsomal prostaglandin-E synthase 1 [EC:5.3.99.3]	K15729	0
Metabolism	Lipid metabolism	Arachidonic acid metabolism [PATH:ko00590]	PLA2G4, CPLA2; cytosolic phospholipase A2 [EC:3.1.1.4]	K16342	0
Metabolism	Lipid metabolism	Arachidonic acid metabolism [PATH:ko00590]	PLA2G6, IPLA2; calcium-independent phospholipase A2 [EC:3.1.1.4]	K16343	0
Metabolism	Xenobiotics biodegradation and metabolism	Metabolism of xenobiotics by cytochrome P450 [PATH:ko00980]	CBR3; carbonyl reductase 3 [EC:1.1.1.184]	K00084	0
Metabolism	Xenobiotics biodegradation and metabolism	Metabolism of xenobiotics by cytochrome P450 [PATH:ko00980]	E1.2.1.5; aldehyde dehydrogenase (NAD(P)+) [EC:1.2.1.5]	K00129	3.86263
Metabolism	Xenobiotics biodegradation and metabolism	Metabolism of xenobiotics by cytochrome P450 [PATH:ko00980]	E1.3.1.20; trans-1,2-dihydrobenzene-1,2-diol dehydrogenase [EC:1.3.1.20]	K00212	0
Metabolism	Xenobiotics biodegradation and metabolism	Metabolism of xenobiotics by cytochrome P450 [PATH:ko00980]	GST, gst; glutathione S-transferase [EC:2.5.1.18]	K00799	4.46006
Metabolism	Xenobiotics biodegradation and metabolism	Metabolism of xenobiotics by cytochrome P450 [PATH:ko00980]	EPHX1; microsomal epoxide hydrolase [EC:3.3.2.9]	K01253	-1.48436
Metabolism	Xenobiotics biodegradation and metabolism	Metabolism of xenobiotics by cytochrome P450 [PATH:ko00980]	GSTK1; glutathione S-transferase kappa 1 [EC:2.5.1.18]	K13299	-1.01376
Metabolism	Xenobiotics biodegradation and metabolism	Metabolism of xenobiotics by cytochrome P450 [PATH:ko00980]	ADH1_7; alcohol dehydrogenase 1/7 [EC:1.1.1.1]	K13951	0
Metabolism	Xenobiotics biodegradation and metabolism	Metabolism of xenobiotics by cytochrome P450 [PATH:ko00980]	HSD11B1; corticosteroid 11-beta-dehydrogenase isozyme 1 [EC:1.1.1.146]	K15680	5.90054
Metabolism	Nucleotide metabolism	Purine metabolism [PATH:ko00230]	XDH; xanthine dehydrogenase/oxidase [EC:1.17.1.4 1.17.3.2]	K00106	0
Metabolism	Nucleotide metabolism	Purine metabolism [PATH:ko00230]	E1.7.1.7, guaC; GMP reductase [EC:1.7.1.7]	K00364	-4.38892
Metabolism	Nucleotide metabolism	Purine metabolism [PATH:ko00230]	APRT, apt; adenine phosphoribosyltransferase [EC:2.4.2.7]	K00759	0
Metabolism	Nucleotide metabolism	Purine metabolism [PATH:ko00230]	DCK; deoxycitidine kinase [EC:2.7.1.74]	K00893	0
Metabolism	Nucleotide metabolism	Purine metabolism [PATH:ko00230]	adk, AK; adenylate kinase [EC:2.7.4.3]	K00939	0
Metabolism	Nucleotide metabolism	Purine metabolism [PATH:ko00230]	ndk, NME; nucleoside-diphosphate kinase [EC:2.7.4.6]	K00940	0
Metabolism	Nucleotide metabolism	Purine metabolism [PATH:ko00230]	E2.7.4.8, gmk; guanylate kinase [EC:2.7.4.8]	K00942	0
Metabolism	Nucleotide metabolism	Purine metabolism [PATH:ko00230]	pnp, PNPT1; polyribonucleotide nucleotidyltransferase [EC:2.7.7.8]	K00962	-1.13707
Metabolism	Nucleotide metabolism	Purine metabolism [PATH:ko00230]	E3.1.3.5; 5'-nucleotidase [EC:3.1.3.5]	K01081	-2.7678
Metabolism	Nucleotide metabolism	Purine metabolism [PATH:ko00230]	AMPD; AMP deaminase [EC:3.5.4.6]	K01490	2.15778
Metabolism	Nucleotide metabolism	Purine metabolism [PATH:ko00230]	FHIT; bis(5'-adenosyl)-triphosphatase [EC:3.6.1.29]	K01522	-5.01467
Metabolism	Nucleotide metabolism	Purine metabolism [PATH:ko00230]	purL, PFAS; phosphoribosylformylglycinamidine synthase [EC:6.3.5.3]	K01952	0
Metabolism	Nucleotide metabolism	Purine metabolism [PATH:ko00230]	POLE2; DNA polymerase epsilon subunit 2 [EC:2.7.7.7]	K02325	0
Metabolism	Nucleotide metabolism	Purine metabolism [PATH:ko00230]	POLD1; DNA polymerase delta subunit 1 [EC:2.7.7.7]	K02327	-1.08061
Metabolism	Nucleotide metabolism	Purine metabolism [PATH:ko00230]	POLD2; DNA polymerase delta subunit 2	K02328	-2.86706
Metabolism	Nucleotide metabolism	Purine metabolism [PATH:ko00230]	RPA1, POLR1A; DNA-directed RNA polymerase I subunit RPA1 [EC:2.7.7.6]	K02999	0
Metabolism	Nucleotide metabolism	Purine metabolism [PATH:ko00230]	RPB1, POLR2A; DNA-directed RNA polymerase II subunit RPB1 [EC:2.7.7.6]	K03006	0
Metabolism	Nucleotide metabolism	Purine metabolism [PATH:ko00230]	RPB10, POLR2L; DNA-directed RNA polymerases I, II, and III subunit RPABC5	K03007	0
Metabolism	Nucleotide metabolism	Purine metabolism [PATH:ko00230]	RPC8, POLR3H; DNA-directed RNA polymerase III subunit RPC8	K03022	0
Metabolism	Nucleotide metabolism	Purine metabolism [PATH:ko00230]	punA; purine-nucleoside phosphorylase [EC:2.4.2.1]	K03783	0
Metabolism	Nucleotide metabolism	Purine metabolism [PATH:ko00230]	ADCY7; adenylate cyclase 7 [EC:4.6.1.1]	K08047	0
Metabolism	Nucleotide metabolism	Purine metabolism [PATH:ko00230]	RRM1; ribonucleoside-diphosphate reductase subunit M1 [EC:1.17.4.1]	K10807	0
Metabolism	Nucleotide metabolism	Purine metabolism [PATH:ko00230]	RRM2; ribonucleoside-diphosphate reductase subunit M2 [EC:1.17.4.1]	K10808	0
Metabolism	Nucleotide metabolism	Purine metabolism [PATH:ko00230]	GUCY1A; guanylate cyclase soluble subunit alpha [EC:4.6.1.2]	K12318	0
Metabolism	Nucleotide metabolism	Purine metabolism [PATH:ko00230]	PDE4; cAMP-specific phosphodiesterase 4 [EC:3.1.4.53]	K13293	0
Metabolism	Nucleotide metabolism	Purine metabolism [PATH:ko00230]	PDE11; dual 3',5'-cyclic-AMP and -GMP phosphodiesterase 11 [EC:3.1.4.17 3.1.4.35]	K13298	0
Metabolism	Nucleotide metabolism	Purine metabolism [PATH:ko00230]	PDE1; calcium/calmodulin-dependent 3',5'-cyclic nucleotide phosphodiesterase [EC:3.1.4.17]	K13755	-1.99994
Metabolism	Nucleotide metabolism	Purine metabolism [PATH:ko00230]	PAPSS; 3'-phosphoadenosine 5'-phosphosulfate synthase [EC:2.7.7.4 2.7.1.25]	K13811	0
Metabolism	Nucleotide metabolism	Purine metabolism [PATH:ko00230]	PGM2; phosphoglucomutase / phosphopentomutase [EC:5.4.2.2 5.4.2.7]	K15779	0
Metabolism	Nucleotide metabolism	Purine metabolism [PATH:ko00230]	ENPP4; ectonucleotide pyrophosphatase/phosphodiesterase family member 4 [EC:3.6.1.29]	K18424	3.13648
Metabolism	Nucleotide metabolism	Purine metabolism [PATH:ko00230]	PDE8; high affinity cAMP-specific and IBMX-insensitive 3',5'-cyclic phosphodiesterase 8 [EC:3.1.4.53]	K18437	0
Metabolism	Biosynthesis of other secondary metabolites	Caffeine metabolism [PATH:ko00232]	XDH; xanthine dehydrogenase/oxidase [EC:1.17.1.4 1.17.3.2]	K00106	0
Metabolism	Xenobiotics biodegradation and metabolism	Drug metabolism - other enzymes [PATH:ko00983]	XDH; xanthine dehydrogenase/oxidase [EC:1.17.1.4 1.17.3.2]	K00106	0
Metabolism	Xenobiotics biodegradation and metabolism	Drug metabolism - other enzymes [PATH:ko00983]	TPMT, tpmT; thiopurine S-methyltransferase [EC:2.1.1.67]	K00569	-1.14363
Metabolism	Xenobiotics biodegradation and metabolism	Drug metabolism - other enzymes [PATH:ko00983]	deoA, TYMP; thymidine phosphorylase [EC:2.4.2.4]	K00758	-3.42876
Metabolism	Xenobiotics biodegradation and metabolism	Drug metabolism - other enzymes [PATH:ko00983]	cdd, CDA; cytidine deaminase [EC:3.5.4.5]	K01489	0
Metabolism	Carbohydrate metabolism	Ascorbate and aldarate metabolism [PATH:ko00053]	E1.2.1.3; aldehyde dehydrogenase (NAD+) [EC:1.2.1.3]	K00128	2.55082
Metabolism	Carbohydrate metabolism	Ascorbate and aldarate metabolism [PATH:ko00053]	ALDH7A1; aldehyde dehydrogenase family 7 member A1 [EC:1.2.1.31 1.2.1.8 1.2.1.3]	K14085	0
Metabolism	Lipid metabolism	Fatty acid degradation [PATH:ko00071]	E1.2.1.3; aldehyde dehydrogenase (NAD+) [EC:1.2.1.3]	K00128	2.55082
Metabolism	Lipid metabolism	Fatty acid degradation [PATH:ko00071]	E2.3.1.9, atoB; acetyl-CoA C-acetyltransferase [EC:2.3.1.9]	K00626	0
Metabolism	Lipid metabolism	Fatty acid degradation [PATH:ko00071]	ACSL, fadD; long-chain acyl-CoA synthetase [EC:6.2.1.3]	K01897	0
Metabolism	Lipid metabolism	Fatty acid degradation [PATH:ko00071]	CPT1A; carnitine O-palmitoyltransferase 1, liver isoform [EC:2.3.1.21]	K08765	-2.56079
Metabolism	Lipid metabolism	Fatty acid degradation [PATH:ko00071]	ADH1_7; alcohol dehydrogenase 1/7 [EC:1.1.1.1]	K13951	0
Metabolism	Lipid metabolism	Fatty acid degradation [PATH:ko00071]	ALDH7A1; aldehyde dehydrogenase family 7 member A1 [EC:1.2.1.31 1.2.1.8 1.2.1.3]	K14085	0
Metabolism	Lipid metabolism	Fatty acid degradation [PATH:ko00071]	ACSBG; long-chain-fatty-acid--CoA ligase ACSBG [EC:6.2.1.3]	K15013	0
Metabolism	Lipid metabolism	Fatty acid degradation [PATH:ko00071]	ACOT7; acyl-coenzyme A thioesterase 7 [EC:3.1.2.2]	K17360	0
Metabolism	Amino acid metabolism	Valine, leucine and isoleucine degradation [PATH:ko00280]	E1.2.1.3; aldehyde dehydrogenase (NAD+) [EC:1.2.1.3]	K00128	2.55082
Metabolism	Amino acid metabolism	Valine, leucine and isoleucine degradation [PATH:ko00280]	mmsA, iolA, ALDH6A1; malonate-semialdehyde dehydrogenase (acetylating) / methylmalonate-semialdehyde dehydrogenase [EC:1.2.1.18 1.2.1.27]	K00140	0
Metabolism	Amino acid metabolism	Valine, leucine and isoleucine degradation [PATH:ko00280]	AOX; aldehyde oxidase [EC:1.2.3.1]	K00157	1.00364
Metabolism	Amino acid metabolism	Valine, leucine and isoleucine degradation [PATH:ko00280]	E2.3.1.9, atoB; acetyl-CoA C-acetyltransferase [EC:2.3.1.9]	K00626	0
Metabolism	Amino acid metabolism	Valine, leucine and isoleucine degradation [PATH:ko00280]	E2.6.1.42, ilvE; branched-chain amino acid aminotransferase [EC:2.6.1.42]	K00826	0
Metabolism	Amino acid metabolism	Valine, leucine and isoleucine degradation [PATH:ko00280]	OXCT; 3-oxoacid CoA-transferase [EC:2.8.3.5]	K01027	0
Metabolism	Amino acid metabolism	Valine, leucine and isoleucine degradation [PATH:ko00280]	E2.3.3.10; hydroxymethylglutaryl-CoA synthase [EC:2.3.3.10]	K01641	0
Metabolism	Amino acid metabolism	Valine, leucine and isoleucine degradation [PATH:ko00280]	PCCB, pccB; propionyl-CoA carboxylase beta chain [EC:6.4.1.3]	K01966	0
Metabolism	Amino acid metabolism	Valine, leucine and isoleucine degradation [PATH:ko00280]	IL4I1; L-amino-acid oxidase [EC:1.4.3.2]	K03334	0
Metabolism	Amino acid metabolism	Valine, leucine and isoleucine degradation [PATH:ko00280]	AUH; methylglutaconyl-CoA hydratase [EC:4.2.1.18]	K05607	0
Metabolism	Amino acid metabolism	Valine, leucine and isoleucine degradation [PATH:ko00280]	HSD17B10; 3-hydroxyacyl-CoA dehydrogenase / 3-hydroxy-2-methylbutyryl-CoA dehydrogenase [EC:1.1.1.35 1.1.1.178]	K08683	0
Metabolism	Amino acid metabolism	Valine, leucine and isoleucine degradation [PATH:ko00280]	ABAT; 4-aminobutyrate aminotransferase / (S)-3-amino-2-methylpropionate transaminase [EC:2.6.1.19 2.6.1.22]	K13524	0
Metabolism	Amino acid metabolism	Valine, leucine and isoleucine degradation [PATH:ko00280]	ALDH7A1; aldehyde dehydrogenase family 7 member A1 [EC:1.2.1.31 1.2.1.8 1.2.1.3]	K14085	0
Metabolism	Amino acid metabolism	Lysine degradation [PATH:ko00310]	E1.2.1.3; aldehyde dehydrogenase (NAD+) [EC:1.2.1.3]	K00128	2.55082
Metabolism	Amino acid metabolism	Lysine degradation [PATH:ko00310]	E2.3.1.9, atoB; acetyl-CoA C-acetyltransferase [EC:2.3.1.9]	K00626	0
Metabolism	Amino acid metabolism	Lysine degradation [PATH:ko00310]	PLOD2; procollagen-lysine,2-oxoglutarate 5-dioxygenase 2 [EC:1.14.11.4]	K13645	0
Metabolism	Amino acid metabolism	Lysine degradation [PATH:ko00310]	ALDH7A1; aldehyde dehydrogenase family 7 member A1 [EC:1.2.1.31 1.2.1.8 1.2.1.3]	K14085	0
Metabolism	Amino acid metabolism	Lysine degradation [PATH:ko00310]	AASS; alpha-aminoadipic semialdehyde synthase [EC:1.5.1.8 1.5.1.9]	K14157	0
Metabolism	Amino acid metabolism	Arginine and proline metabolism [PATH:ko00330]	E1.2.1.3; aldehyde dehydrogenase (NAD+) [EC:1.2.1.3]	K00128	2.55082
Metabolism	Amino acid metabolism	Arginine and proline metabolism [PATH:ko00330]	proC; pyrroline-5-carboxylate reductase [EC:1.5.1.2]	K00286	0
Metabolism	Amino acid metabolism	Arginine and proline metabolism [PATH:ko00330]	E1.14.11.2; prolyl 4-hydroxylase [EC:1.14.11.2]	K00472	0
Metabolism	Amino acid metabolism	Arginine and proline metabolism [PATH:ko00330]	GAMT; guanidinoacetate N-methyltransferase [EC:2.1.1.2]	K00542	0
Metabolism	Amino acid metabolism	Arginine and proline metabolism [PATH:ko00330]	speG; diamine N-acetyltransferase [EC:2.3.1.57]	K00657	0
Metabolism	Amino acid metabolism	Arginine and proline metabolism [PATH:ko00330]	speE, SRM; spermidine synthase [EC:2.5.1.16]	K00797	0
Metabolism	Amino acid metabolism	Arginine and proline metabolism [PATH:ko00330]	E3.5.3.1, rocF, arg; arginase [EC:3.5.3.1]	K01476	0
Metabolism	Amino acid metabolism	Arginine and proline metabolism [PATH:ko00330]	E4.1.1.17, ODC1, speC, speF; ornithine decarboxylase [EC:4.1.1.17]	K01581	0
Metabolism	Amino acid metabolism	Arginine and proline metabolism [PATH:ko00330]	E4.1.1.19; arginine decarboxylase [EC:4.1.1.19]	K01583	0
Metabolism	Amino acid metabolism	Arginine and proline metabolism [PATH:ko00330]	LAP3; cytosol aminopeptidase [EC:3.4.11.1 3.4.11.5]	K11142	-2.64199
Metabolism	Amino acid metabolism	Arginine and proline metabolism [PATH:ko00330]	SMOX, PAO5; spermine oxidase [EC:1.5.3.16 1.5.3.-]	K12259	0
Metabolism	Amino acid metabolism	Arginine and proline metabolism [PATH:ko00330]	ALDH7A1; aldehyde dehydrogenase family 7 member A1 [EC:1.2.1.31 1.2.1.8 1.2.1.3]	K14085	0
Metabolism	Amino acid metabolism	Histidine metabolism [PATH:ko00340]	E1.2.1.3; aldehyde dehydrogenase (NAD+) [EC:1.2.1.3]	K00128	2.55082
Metabolism	Amino acid metabolism	Histidine metabolism [PATH:ko00340]	E1.2.1.5; aldehyde dehydrogenase (NAD(P)+) [EC:1.2.1.5]	K00129	3.86263
Metabolism	Amino acid metabolism	Histidine metabolism [PATH:ko00340]	HNMT; histamine N-methyltransferase [EC:2.1.1.8]	K00546	0
Metabolism	Amino acid metabolism	Histidine metabolism [PATH:ko00340]	ALDH7A1; aldehyde dehydrogenase family 7 member A1 [EC:1.2.1.31 1.2.1.8 1.2.1.3]	K14085	0
Metabolism	Amino acid metabolism	Tryptophan metabolism [PATH:ko00380]	E1.2.1.3; aldehyde dehydrogenase (NAD+) [EC:1.2.1.3]	K00128	2.55082
Metabolism	Amino acid metabolism	Tryptophan metabolism [PATH:ko00380]	AOX; aldehyde oxidase [EC:1.2.3.1]	K00157	1.00364
Metabolism	Amino acid metabolism	Tryptophan metabolism [PATH:ko00380]	INDO; indoleamine 2,3-dioxygenase [EC:1.13.11.52]	K00463	-3.33842
Metabolism	Amino acid metabolism	Tryptophan metabolism [PATH:ko00380]	INMT, TEMT; methyltransferase [EC:2.1.1.49 2.1.1.96]	K00562	0
Metabolism	Amino acid metabolism	Tryptophan metabolism [PATH:ko00380]	E2.3.1.9, atoB; acetyl-CoA C-acetyltransferase [EC:2.3.1.9]	K00626	0
Metabolism	Amino acid metabolism	Tryptophan metabolism [PATH:ko00380]	CCBL; kynurenine---oxoglutarate transaminase / cysteine-S-conjugate beta-lyase / glutamine---phenylpyruvate transaminase [EC:2.6.1.7 4.4.1.13 2.6.1.64]	K00816	0
Metabolism	Amino acid metabolism	Tryptophan metabolism [PATH:ko00380]	KYNU, kynU; kynureninase [EC:3.7.1.3]	K01556	0
Metabolism	Amino acid metabolism	Tryptophan metabolism [PATH:ko00380]	IL4I1; L-amino-acid oxidase [EC:1.4.3.2]	K03334	0
Metabolism	Amino acid metabolism	Tryptophan metabolism [PATH:ko00380]	ALDH7A1; aldehyde dehydrogenase family 7 member A1 [EC:1.2.1.31 1.2.1.8 1.2.1.3]	K14085	0
Metabolism	Metabolism of other amino acids	beta-Alanine metabolism [PATH:ko00410]	E1.2.1.3; aldehyde dehydrogenase (NAD+) [EC:1.2.1.3]	K00128	2.55082
Metabolism	Metabolism of other amino acids	beta-Alanine metabolism [PATH:ko00410]	E1.2.1.5; aldehyde dehydrogenase (NAD(P)+) [EC:1.2.1.5]	K00129	3.86263
Metabolism	Metabolism of other amino acids	beta-Alanine metabolism [PATH:ko00410]	mmsA, iolA, ALDH6A1; malonate-semialdehyde dehydrogenase (acetylating) / methylmalonate-semialdehyde dehydrogenase [EC:1.2.1.18 1.2.1.27]	K00140	0
Metabolism	Metabolism of other amino acids	beta-Alanine metabolism [PATH:ko00410]	speE, SRM; spermidine synthase [EC:2.5.1.16]	K00797	0
Metabolism	Metabolism of other amino acids	beta-Alanine metabolism [PATH:ko00410]	SMOX, PAO5; spermine oxidase [EC:1.5.3.16 1.5.3.-]	K12259	0
Metabolism	Metabolism of other amino acids	beta-Alanine metabolism [PATH:ko00410]	ABAT; 4-aminobutyrate aminotransferase / (S)-3-amino-2-methylpropionate transaminase [EC:2.6.1.19 2.6.1.22]	K13524	0
Metabolism	Metabolism of other amino acids	beta-Alanine metabolism [PATH:ko00410]	ALDH7A1; aldehyde dehydrogenase family 7 member A1 [EC:1.2.1.31 1.2.1.8 1.2.1.3]	K14085	0
Metabolism	Metabolism of terpenoids and polyketides	Limonene and pinene degradation [PATH:ko00903]	E1.2.1.3; aldehyde dehydrogenase (NAD+) [EC:1.2.1.3]	K00128	2.55082
Metabolism	Xenobiotics biodegradation and metabolism	Chloroalkane and chloroalkene degradation [PATH:ko00625]	E1.2.1.3; aldehyde dehydrogenase (NAD+) [EC:1.2.1.3]	K00128	2.55082
Metabolism	Amino acid metabolism	Tyrosine metabolism [PATH:ko00350]	E1.2.1.5; aldehyde dehydrogenase (NAD(P)+) [EC:1.2.1.5]	K00129	3.86263
Metabolism	Amino acid metabolism	Tyrosine metabolism [PATH:ko00350]	AOX; aldehyde oxidase [EC:1.2.3.1]	K00157	1.00364
Metabolism	Amino acid metabolism	Tyrosine metabolism [PATH:ko00350]	FAH, fahA; fumarylacetoacetase [EC:3.7.1.2]	K01555	0
Metabolism	Amino acid metabolism	Tyrosine metabolism [PATH:ko00350]	maiA, GSTZ1; maleylacetoacetate isomerase [EC:5.2.1.2]	K01800	0
Metabolism	Amino acid metabolism	Tyrosine metabolism [PATH:ko00350]	IL4I1; L-amino-acid oxidase [EC:1.4.3.2]	K03334	0
Metabolism	Amino acid metabolism	Tyrosine metabolism [PATH:ko00350]	ADH1_7; alcohol dehydrogenase 1/7 [EC:1.1.1.1]	K13951	0
Metabolism	Amino acid metabolism	Phenylalanine metabolism [PATH:ko00360]	E1.2.1.5; aldehyde dehydrogenase (NAD(P)+) [EC:1.2.1.5]	K00129	3.86263
Metabolism	Amino acid metabolism	Phenylalanine metabolism [PATH:ko00360]	IL4I1; L-amino-acid oxidase [EC:1.4.3.2]	K03334	0
Metabolism	Xenobiotics biodegradation and metabolism	Drug metabolism - cytochrome P450 [PATH:ko00982]	E1.2.1.5; aldehyde dehydrogenase (NAD(P)+) [EC:1.2.1.5]	K00129	3.86263
Metabolism	Xenobiotics biodegradation and metabolism	Drug metabolism - cytochrome P450 [PATH:ko00982]	AOX; aldehyde oxidase [EC:1.2.3.1]	K00157	1.00364
Metabolism	Xenobiotics biodegradation and metabolism	Drug metabolism - cytochrome P450 [PATH:ko00982]	FMO; dimethylaniline monooxygenase (N-oxide forming) [EC:1.14.13.8]	K00485	0
Metabolism	Xenobiotics biodegradation and metabolism	Drug metabolism - cytochrome P450 [PATH:ko00982]	GST, gst; glutathione S-transferase [EC:2.5.1.18]	K00799	4.46006
Metabolism	Xenobiotics biodegradation and metabolism	Drug metabolism - cytochrome P450 [PATH:ko00982]	GSTK1; glutathione S-transferase kappa 1 [EC:2.5.1.18]	K13299	-1.01376
Metabolism	Xenobiotics biodegradation and metabolism	Drug metabolism - cytochrome P450 [PATH:ko00982]	ADH1_7; alcohol dehydrogenase 1/7 [EC:1.1.1.1]	K13951	0
Metabolism	Carbohydrate metabolism	Butanoate metabolism [PATH:ko00650]	ALDH5A1; succinate-semialdehyde dehydrogenase [EC:1.2.1.24]	K00139	0
Metabolism	Carbohydrate metabolism	Butanoate metabolism [PATH:ko00650]	E2.3.1.9, atoB; acetyl-CoA C-acetyltransferase [EC:2.3.1.9]	K00626	0
Metabolism	Carbohydrate metabolism	Butanoate metabolism [PATH:ko00650]	OXCT; 3-oxoacid CoA-transferase [EC:2.8.3.5]	K01027	0
Metabolism	Carbohydrate metabolism	Butanoate metabolism [PATH:ko00650]	E2.3.3.10; hydroxymethylglutaryl-CoA synthase [EC:2.3.3.10]	K01641	0
Metabolism	Carbohydrate metabolism	Butanoate metabolism [PATH:ko00650]	ABAT; 4-aminobutyrate aminotransferase / (S)-3-amino-2-methylpropionate transaminase [EC:2.6.1.19 2.6.1.22]	K13524	0
Metabolism	Amino acid metabolism	Alanine, aspartate and glutamate metabolism [PATH:ko00250]	ALDH5A1; succinate-semialdehyde dehydrogenase [EC:1.2.1.24]	K00139	0
Metabolism	Amino acid metabolism	Alanine, aspartate and glutamate metabolism [PATH:ko00250]	glmS, GFPT; glucosamine--fructose-6-phosphate aminotransferase (isomerizing) [EC:2.6.1.16]	K00820	3.65434
Metabolism	Amino acid metabolism	Alanine, aspartate and glutamate metabolism [PATH:ko00250]	argH, ASL; argininosuccinate lyase [EC:4.3.2.1]	K01755	0
Metabolism	Amino acid metabolism	Alanine, aspartate and glutamate metabolism [PATH:ko00250]	argG, ASS1; argininosuccinate synthase [EC:6.3.4.5]	K01940	1.31382
Metabolism	Amino acid metabolism	Alanine, aspartate and glutamate metabolism [PATH:ko00250]	CPS1; carbamoyl-phosphate synthase (ammonia) [EC:6.3.4.16]	K01948	0
Metabolism	Amino acid metabolism	Alanine, aspartate and glutamate metabolism [PATH:ko00250]	asnB, ASNS; asparagine synthase (glutamine-hydrolysing) [EC:6.3.5.4]	K01953	0
Metabolism	Amino acid metabolism	Alanine, aspartate and glutamate metabolism [PATH:ko00250]	IL4I1; L-amino-acid oxidase [EC:1.4.3.2]	K03334	0
Metabolism	Amino acid metabolism	Alanine, aspartate and glutamate metabolism [PATH:ko00250]	ABAT; 4-aminobutyrate aminotransferase / (S)-3-amino-2-methylpropionate transaminase [EC:2.6.1.19 2.6.1.22]	K13524	0
Metabolism	Carbohydrate metabolism	Inositol phosphate metabolism [PATH:ko00562]	mmsA, iolA, ALDH6A1; malonate-semialdehyde dehydrogenase (acetylating) / methylmalonate-semialdehyde dehydrogenase [EC:1.2.1.18 1.2.1.27]	K00140	0
Metabolism	Carbohydrate metabolism	Inositol phosphate metabolism [PATH:ko00562]	ITPK; 1D-myo-inositol-triphosphate 3-kinase [EC:2.7.1.127]	K00911	-1.8612
Metabolism	Carbohydrate metabolism	Inositol phosphate metabolism [PATH:ko00562]	PIP4K2; 1-phosphatidylinositol-5-phosphate 4-kinase [EC:2.7.1.149]	K00920	0
Metabolism	Carbohydrate metabolism	Inositol phosphate metabolism [PATH:ko00562]	PIK3C2; phosphatidylinositol-4-phosphate 3-kinase [EC:2.7.1.154]	K00923	0
Metabolism	Carbohydrate metabolism	Inositol phosphate metabolism [PATH:ko00562]	E3.1.3.25, IMPA, suhB; myo-inositol-1(or 4)-monophosphatase [EC:3.1.3.25]	K01092	0
Metabolism	Carbohydrate metabolism	Inositol phosphate metabolism [PATH:ko00562]	INPP4; inositol polyphosphate-4-phosphatase [EC:3.1.3.66]	K01109	0
Metabolism	Carbohydrate metabolism	Inositol phosphate metabolism [PATH:ko00562]	TPI, tpiA; triosephosphate isomerase (TIM) [EC:5.3.1.1]	K01803	0
Metabolism	Carbohydrate metabolism	Inositol phosphate metabolism [PATH:ko00562]	PLCB; phosphatidylinositol phospholipase C, beta [EC:3.1.4.11]	K05858	5.62318
Metabolism	Carbohydrate metabolism	Inositol phosphate metabolism [PATH:ko00562]	PLCE; phosphatidylinositol phospholipase C, epsilon [EC:3.1.4.11]	K05860	0
Metabolism	Metabolism of other amino acids	Taurine and hypotaurine metabolism [PATH:ko00430]	mmsA, iolA, ALDH6A1; malonate-semialdehyde dehydrogenase (acetylating) / methylmalonate-semialdehyde dehydrogenase [EC:1.2.1.18 1.2.1.27]	K00140	0
Metabolism	Metabolism of other amino acids	Taurine and hypotaurine metabolism [PATH:ko00430]	CDO1; cysteine dioxygenase [EC:1.13.11.20]	K00456	0
Metabolism	Metabolism of cofactors and vitamins	Vitamin B6 metabolism [PATH:ko00750]	AOX; aldehyde oxidase [EC:1.2.3.1]	K00157	1.00364
Metabolism	Metabolism of cofactors and vitamins	Vitamin B6 metabolism [PATH:ko00750]	pdxH, PNPO; pyridoxamine 5'-phosphate oxidase [EC:1.4.3.5]	K00275	0
Metabolism	Metabolism of cofactors and vitamins	Vitamin B6 metabolism [PATH:ko00750]	serC, PSAT1; phosphoserine aminotransferase [EC:2.6.1.52]	K00831	0
Metabolism	Metabolism of cofactors and vitamins	Nicotinate and nicotinamide metabolism [PATH:ko00760]	AOX; aldehyde oxidase [EC:1.2.3.1]	K00157	1.00364
Metabolism	Metabolism of cofactors and vitamins	Nicotinate and nicotinamide metabolism [PATH:ko00760]	NNMT; nicotinamide N-methyltransferase [EC:2.1.1.1]	K00541	0
Metabolism	Metabolism of cofactors and vitamins	Nicotinate and nicotinamide metabolism [PATH:ko00760]	nadC, QPRT; nicotinate-nucleotide pyrophosphorylase (carboxylating) [EC:2.4.2.19]	K00767	0
Metabolism	Metabolism of cofactors and vitamins	Nicotinate and nicotinamide metabolism [PATH:ko00760]	E3.1.3.5; 5'-nucleotidase [EC:3.1.3.5]	K01081	-2.7678
Metabolism	Metabolism of cofactors and vitamins	Nicotinate and nicotinamide metabolism [PATH:ko00760]	NAMPT; nicotinamide phosphoribosyltransferase [EC:2.4.2.12]	K03462	0
Metabolism	Metabolism of cofactors and vitamins	Nicotinate and nicotinamide metabolism [PATH:ko00760]	punA; purine-nucleoside phosphorylase [EC:2.4.2.1]	K03783	0
Metabolism	Metabolism of cofactors and vitamins	Nicotinate and nicotinamide metabolism [PATH:ko00760]	NMNAT; nicotinamide mononucleotide adenylyltransferase [EC:2.7.7.1 2.7.7.18]	K06210	3.17793
Metabolism	Metabolism of cofactors and vitamins	Retinol metabolism [PATH:ko00830]	AOX; aldehyde oxidase [EC:1.2.3.1]	K00157	1.00364
Metabolism	Metabolism of cofactors and vitamins	Retinol metabolism [PATH:ko00830]	E1.2.1.36; retinal dehydrogenase [EC:1.2.1.36]	K07249	0
Metabolism	Metabolism of cofactors and vitamins	Retinol metabolism [PATH:ko00830]	DHRS3; short-chain dehydrogenase/reductase 3 [EC:1.1.1.300]	K11146	0
Metabolism	Metabolism of cofactors and vitamins	Retinol metabolism [PATH:ko00830]	RDH10; retinol dehydrogenase 10 [EC:1.1.1.-]	K11151	0
Metabolism	Metabolism of cofactors and vitamins	Retinol metabolism [PATH:ko00830]	ADH1_7; alcohol dehydrogenase 1/7 [EC:1.1.1.1]	K13951	0
Metabolism	Lipid metabolism	Steroid biosynthesis [PATH:ko00100]	DHCR7; 7-dehydrocholesterol reductase [EC:1.3.1.21]	K00213	-1.14655
Metabolism	Lipid metabolism	Steroid biosynthesis [PATH:ko00100]	TM7SF2, ERG24; delta14-sterol reductase [EC:1.3.1.70]	K00222	0
Metabolism	Lipid metabolism	Steroid biosynthesis [PATH:ko00100]	CYP27B; 25-hydroxyvitamin D3 1alpha-hydroxylase [EC:1.14.13.13]	K07438	2.72323
Metabolism	Lipid metabolism	Steroid biosynthesis [PATH:ko00100]	E1.14.13.72, SC4MOL, ERG25; methylsterol monooxygenase [EC:1.14.13.72]	K07750	0
Metabolism	Lipid metabolism	Steroid biosynthesis [PATH:ko00100]	DHCR24; delta24-sterol reductase [EC:1.3.1.72]	K09828	-1.0341
Metabolism	Nucleotide metabolism	Pyrimidine metabolism [PATH:ko00240]	DHODH, pyrD; dihydroorotate dehydrogenase [EC:1.3.5.2]	K00254	0
Metabolism	Nucleotide metabolism	Pyrimidine metabolism [PATH:ko00240]	deoA, TYMP; thymidine phosphorylase [EC:2.4.2.4]	K00758	-3.42876
Metabolism	Nucleotide metabolism	Pyrimidine metabolism [PATH:ko00240]	DCK; deoxycitidine kinase [EC:2.7.1.74]	K00893	0
Metabolism	Nucleotide metabolism	Pyrimidine metabolism [PATH:ko00240]	ndk, NME; nucleoside-diphosphate kinase [EC:2.7.4.6]	K00940	0
Metabolism	Nucleotide metabolism	Pyrimidine metabolism [PATH:ko00240]	pnp, PNPT1; polyribonucleotide nucleotidyltransferase [EC:2.7.7.8]	K00962	-1.13707
Metabolism	Nucleotide metabolism	Pyrimidine metabolism [PATH:ko00240]	E3.1.3.5; 5'-nucleotidase [EC:3.1.3.5]	K01081	-2.7678
Metabolism	Nucleotide metabolism	Pyrimidine metabolism [PATH:ko00240]	cdd, CDA; cytidine deaminase [EC:3.5.4.5]	K01489	0
Metabolism	Nucleotide metabolism	Pyrimidine metabolism [PATH:ko00240]	pyrG, CTPS; CTP synthase [EC:6.3.4.2]	K01937	0
Metabolism	Nucleotide metabolism	Pyrimidine metabolism [PATH:ko00240]	POLE2; DNA polymerase epsilon subunit 2 [EC:2.7.7.7]	K02325	0
Metabolism	Nucleotide metabolism	Pyrimidine metabolism [PATH:ko00240]	POLD1; DNA polymerase delta subunit 1 [EC:2.7.7.7]	K02327	-1.08061
Metabolism	Nucleotide metabolism	Pyrimidine metabolism [PATH:ko00240]	POLD2; DNA polymerase delta subunit 2	K02328	-2.86706
Metabolism	Nucleotide metabolism	Pyrimidine metabolism [PATH:ko00240]	RPA1, POLR1A; DNA-directed RNA polymerase I subunit RPA1 [EC:2.7.7.6]	K02999	0
Metabolism	Nucleotide metabolism	Pyrimidine metabolism [PATH:ko00240]	RPB1, POLR2A; DNA-directed RNA polymerase II subunit RPB1 [EC:2.7.7.6]	K03006	0
Metabolism	Nucleotide metabolism	Pyrimidine metabolism [PATH:ko00240]	RPB10, POLR2L; DNA-directed RNA polymerases I, II, and III subunit RPABC5	K03007	0
Metabolism	Nucleotide metabolism	Pyrimidine metabolism [PATH:ko00240]	RPC8, POLR3H; DNA-directed RNA polymerase III subunit RPC8	K03022	0
Metabolism	Nucleotide metabolism	Pyrimidine metabolism [PATH:ko00240]	punA; purine-nucleoside phosphorylase [EC:2.4.2.1]	K03783	0
Metabolism	Nucleotide metabolism	Pyrimidine metabolism [PATH:ko00240]	RRM1; ribonucleoside-diphosphate reductase subunit M1 [EC:1.17.4.1]	K10807	0
Metabolism	Nucleotide metabolism	Pyrimidine metabolism [PATH:ko00240]	RRM2; ribonucleoside-diphosphate reductase subunit M2 [EC:1.17.4.1]	K10808	0
Metabolism	Nucleotide metabolism	Pyrimidine metabolism [PATH:ko00240]	CMPK2; UMP-CMP kinase 2, mitochondrial [EC:2.7.4.14]	K13809	-5.7854
Metabolism	Metabolism of cofactors and vitamins	One carbon pool by folate [PATH:ko00670]	E1.5.1.6, FTHFD; formyltetrahydrofolate dehydrogenase [EC:1.5.1.6]	K00289	0
Metabolism	Metabolism of cofactors and vitamins	One carbon pool by folate [PATH:ko00670]	metF, MTHFR; methylenetetrahydrofolate reductase (NADPH) [EC:1.5.1.20]	K00297	0
Metabolism	Metabolism of cofactors and vitamins	One carbon pool by folate [PATH:ko00670]	MTHFD2; methylenetetrahydrofolate dehydrogenase(NAD+) / 5,10-methenyltetrahydrofolate cyclohydrolase [EC:1.5.1.15 3.5.4.9]	K13403	0
Metabolism	Energy metabolism	Carbon fixation pathways in prokaryotes [PATH:ko00720]	metF, MTHFR; methylenetetrahydrofolate reductase (NADPH) [EC:1.5.1.20]	K00297	0
Metabolism	Energy metabolism	Carbon fixation pathways in prokaryotes [PATH:ko00720]	E2.3.1.9, atoB; acetyl-CoA C-acetyltransferase [EC:2.3.1.9]	K00626	0
Metabolism	Energy metabolism	Carbon fixation pathways in prokaryotes [PATH:ko00720]	ACO, acnA; aconitate hydratase [EC:4.2.1.3]	K01681	1.52049
Metabolism	Energy metabolism	Carbon fixation pathways in prokaryotes [PATH:ko00720]	ACSS, acs; acetyl-CoA synthetase [EC:6.2.1.1]	K01895	0
Metabolism	Energy metabolism	Carbon fixation pathways in prokaryotes [PATH:ko00720]	PC, pyc; pyruvate carboxylase [EC:6.4.1.1]	K01958	0
Metabolism	Metabolism of cofactors and vitamins	Ubiquinone and other terpenoid-quinone biosynthesis [PATH:ko00130]	NQO1; NAD(P)H dehydrogenase (quinone) [EC:1.6.5.2]	K00355	0
Metabolism	Metabolism of cofactors and vitamins	Ubiquinone and other terpenoid-quinone biosynthesis [PATH:ko00130]	COQ3; polyprenyldihydroxybenzoate methyltransferase / 3-demethylubiquinol 3-O-methyltransferase [EC:2.1.1.114 2.1.1.64]	K00591	0
Metabolism	Energy metabolism	Oxidative phosphorylation [PATH:ko00190]	QCR8, UQCRQ; ubiquinol-cytochrome c reductase subunit 8	K00418	0
Metabolism	Energy metabolism	Oxidative phosphorylation [PATH:ko00190]	TPI, tpiA; triosephosphate isomerase (TIM) [EC:5.3.1.1]	K01803	0
Metabolism	Energy metabolism	Oxidative phosphorylation [PATH:ko00190]	ATPeF08, MTATP8, ATP8; F-type H+-transporting ATPase subunit 8	K02125	-1.50558
Metabolism	Energy metabolism	Oxidative phosphorylation [PATH:ko00190]	ATPeF0A, MTATP6, ATP6; F-type H+-transporting ATPase subunit a	K02126	-1.22809
Metabolism	Energy metabolism	Oxidative phosphorylation [PATH:ko00190]	ATPeF1D, ATP5D, ATP16; F-type H+-transporting ATPase subunit delta	K02134	0
Metabolism	Energy metabolism	Oxidative phosphorylation [PATH:ko00190]	COX1; cytochrome c oxidase subunit 1 [EC:1.9.3.1]	K02256	-1.51543
Metabolism	Energy metabolism	Oxidative phosphorylation [PATH:ko00190]	COX2; cytochrome c oxidase subunit 2	K02261	-1.11215
Metabolism	Energy metabolism	Oxidative phosphorylation [PATH:ko00190]	ATPeVS1, ATP6S1; V-type H+-transporting ATPase S1 subunit	K03662	-1.70721
Metabolism	Energy metabolism	Oxidative phosphorylation [PATH:ko00190]	ND1; NADH-ubiquinone oxidoreductase chain 1 [EC:1.6.5.3]	K03878	-1.1578
Metabolism	Energy metabolism	Oxidative phosphorylation [PATH:ko00190]	ND4; NADH-ubiquinone oxidoreductase chain 4 [EC:1.6.5.3]	K03881	-1.706
Metabolism	Energy metabolism	Oxidative phosphorylation [PATH:ko00190]	ND4L; NADH-ubiquinone oxidoreductase chain 4L [EC:1.6.5.3]	K03882	-1.55611
Metabolism	Energy metabolism	Oxidative phosphorylation [PATH:ko00190]	ND5; NADH-ubiquinone oxidoreductase chain 5 [EC:1.6.5.3]	K03883	-1.53059
Metabolism	Energy metabolism	Oxidative phosphorylation [PATH:ko00190]	NDUFS6; NADH dehydrogenase (ubiquinone) Fe-S protein 6	K03939	0
Metabolism	Energy metabolism	Oxidative phosphorylation [PATH:ko00190]	NDUFA4; NADH dehydrogenase (ubiquinone) 1 alpha subcomplex subunit 4	K03948	0
Metabolism	Energy metabolism	Oxidative phosphorylation [PATH:ko00190]	NDUFC1; NADH dehydrogenase (ubiquinone) 1 subunit C1	K03967	0
Metabolism	Lipid metabolism	Primary bile acid biosynthesis [PATH:ko00120]	CYP27A; cholestanetriol 26-monooxygenase [EC:1.14.13.15]	K00488	0
Metabolism	Lipid metabolism	Primary bile acid biosynthesis [PATH:ko00120]	E5.1.99.4, AMACR, mcr; alpha-methylacyl-CoA racemase [EC:5.1.99.4]	K01796	0
Metabolism	Lipid metabolism	Primary bile acid biosynthesis [PATH:ko00120]	CH25H; cholesterol 25-hydroxylase [EC:1.14.99.38]	K10223	0
Metabolism	Lipid metabolism	Primary bile acid biosynthesis [PATH:ko00120]	HSD3B7; cholest-5-ene-3beta,7alpha-diol 3beta-dehydrogenase [EC:1.1.1.181]	K12408	0
Metabolism	Overview	Fatty acid metabolism [PATH:ko01212]	SCD, desC; stearoyl-CoA desaturase (delta-9 desaturase) [EC:1.14.19.1]	K00507	0
Metabolism	Overview	Fatty acid metabolism [PATH:ko01212]	E2.3.1.9, atoB; acetyl-CoA C-acetyltransferase [EC:2.3.1.9]	K00626	0
Metabolism	Overview	Fatty acid metabolism [PATH:ko01212]	FASN; fatty acid synthase, animal type [EC:2.3.1.85]	K00665	0
Metabolism	Overview	Fatty acid metabolism [PATH:ko01212]	ACSL, fadD; long-chain acyl-CoA synthetase [EC:6.2.1.3]	K01897	0
Metabolism	Overview	Fatty acid metabolism [PATH:ko01212]	MECR, NRBF1; mitochondrial trans-2-enoyl-CoA reductase [EC:1.3.1.38]	K07512	0
Metabolism	Overview	Fatty acid metabolism [PATH:ko01212]	CPT1A; carnitine O-palmitoyltransferase 1, liver isoform [EC:2.3.1.21]	K08765	-2.56079
Metabolism	Overview	Fatty acid metabolism [PATH:ko01212]	FADS1; fatty acid desaturase 1 (delta-5 desaturase) [EC:1.14.19.-]	K10224	0
Metabolism	Overview	Fatty acid metabolism [PATH:ko01212]	FADS2; fatty acid desaturase 2 (delta-6 desaturase) [EC:1.14.19.-]	K10226	0
Metabolism	Overview	Fatty acid metabolism [PATH:ko01212]	TER, TSC13, CER10; very-long-chain enoyl-CoA reductase [EC:1.3.1.93]	K10258	0
Metabolism	Overview	Fatty acid metabolism [PATH:ko01212]	ACSBG; long-chain-fatty-acid--CoA ligase ACSBG [EC:6.2.1.3]	K15013	0
Metabolism	Lipid metabolism	Biosynthesis of unsaturated fatty acids [PATH:ko01040]	SCD, desC; stearoyl-CoA desaturase (delta-9 desaturase) [EC:1.14.19.1]	K00507	0
Metabolism	Lipid metabolism	Biosynthesis of unsaturated fatty acids [PATH:ko01040]	ACOT1_2_4; acyl-coenzyme A thioesterase 1/2/4 [EC:3.1.2.2]	K01068	0
Metabolism	Lipid metabolism	Biosynthesis of unsaturated fatty acids [PATH:ko01040]	FADS1; fatty acid desaturase 1 (delta-5 desaturase) [EC:1.14.19.-]	K10224	0
Metabolism	Lipid metabolism	Biosynthesis of unsaturated fatty acids [PATH:ko01040]	FADS2; fatty acid desaturase 2 (delta-6 desaturase) [EC:1.14.19.-]	K10226	0
Metabolism	Lipid metabolism	Biosynthesis of unsaturated fatty acids [PATH:ko01040]	TER, TSC13, CER10; very-long-chain enoyl-CoA reductase [EC:1.3.1.93]	K10258	0
Metabolism	Lipid metabolism	Biosynthesis of unsaturated fatty acids [PATH:ko01040]	ACOT7; acyl-coenzyme A thioesterase 7 [EC:3.1.2.2]	K17360	0
Metabolism	Metabolism of other amino acids	Selenocompound metabolism [PATH:ko00450]	INMT, TEMT; methyltransferase [EC:2.1.1.49 2.1.1.96]	K00562	0
Metabolism	Metabolism of other amino acids	Selenocompound metabolism [PATH:ko00450]	CCBL; kynurenine---oxoglutarate transaminase / cysteine-S-conjugate beta-lyase / glutamine---phenylpyruvate transaminase [EC:2.6.1.7 4.4.1.13 2.6.1.64]	K00816	0
Metabolism	Metabolism of other amino acids	Selenocompound metabolism [PATH:ko00450]	CTH; cystathionine gamma-lyase [EC:4.4.1.1]	K01758	0
Metabolism	Metabolism of other amino acids	Selenocompound metabolism [PATH:ko00450]	PAPSS; 3'-phosphoadenosine 5'-phosphosulfate synthase [EC:2.7.7.4 2.7.1.25]	K13811	0
Metabolism	Energy metabolism	Carbon fixation in photosynthetic organisms [PATH:ko00710]	E2.2.1.1, tktA, tktB; transketolase [EC:2.2.1.1]	K00615	0
Metabolism	Energy metabolism	Carbon fixation in photosynthetic organisms [PATH:ko00710]	PGK, pgk; phosphoglycerate kinase [EC:2.7.2.3]	K00927	0
Metabolism	Energy metabolism	Carbon fixation in photosynthetic organisms [PATH:ko00710]	ALDO; fructose-bisphosphate aldolase, class I [EC:4.1.2.13]	K01623	0
Metabolism	Energy metabolism	Carbon fixation in photosynthetic organisms [PATH:ko00710]	TPI, tpiA; triosephosphate isomerase (TIM) [EC:5.3.1.1]	K01803	0
Metabolism	Energy metabolism	Carbon fixation in photosynthetic organisms [PATH:ko00710]	SHPK; sedoheptulokinase [EC:2.7.1.14]	K11214	0
Metabolism	Metabolism of terpenoids and polyketides	Biosynthesis of ansamycins [PATH:ko01051]	E2.2.1.1, tktA, tktB; transketolase [EC:2.2.1.1]	K00615	0
Metabolism	Carbohydrate metabolism	Glyoxylate and dicarboxylate metabolism [PATH:ko00630]	E2.3.1.9, atoB; acetyl-CoA C-acetyltransferase [EC:2.3.1.9]	K00626	0
Metabolism	Carbohydrate metabolism	Glyoxylate and dicarboxylate metabolism [PATH:ko00630]	ACO, acnA; aconitate hydratase [EC:4.2.1.3]	K01681	1.52049
Metabolism	Carbohydrate metabolism	Glyoxylate and dicarboxylate metabolism [PATH:ko00630]	PCCB, pccB; propionyl-CoA carboxylase beta chain [EC:6.4.1.3]	K01966	0
Metabolism	Lipid metabolism	Synthesis and degradation of ketone bodies [PATH:ko00072]	E2.3.1.9, atoB; acetyl-CoA C-acetyltransferase [EC:2.3.1.9]	K00626	0
Metabolism	Lipid metabolism	Synthesis and degradation of ketone bodies [PATH:ko00072]	OXCT; 3-oxoacid CoA-transferase [EC:2.8.3.5]	K01027	0
Metabolism	Lipid metabolism	Synthesis and degradation of ketone bodies [PATH:ko00072]	E2.3.3.10; hydroxymethylglutaryl-CoA synthase [EC:2.3.3.10]	K01641	0
Metabolism	Xenobiotics biodegradation and metabolism	Benzoate degradation [PATH:ko00362]	E2.3.1.9, atoB; acetyl-CoA C-acetyltransferase [EC:2.3.1.9]	K00626	0
Metabolism	Xenobiotics biodegradation and metabolism	Aminobenzoate degradation [PATH:ko00627]	E2.3.1.9, atoB; acetyl-CoA C-acetyltransferase [EC:2.3.1.9]	K00626	0
Metabolism	Xenobiotics biodegradation and metabolism	Aminobenzoate degradation [PATH:ko00627]	E3.1.3.1, phoA, phoB; alkaline phosphatase [EC:3.1.3.1]	K01077	0
Metabolism	Lipid metabolism	Sphingolipid metabolism [PATH:ko00600]	SPT; serine palmitoyltransferase [EC:2.3.1.50]	K00654	-1.85903
Metabolism	Lipid metabolism	Sphingolipid metabolism [PATH:ko00600]	PAFAH; platelet-activating factor acetylhydrolase [EC:3.1.1.47]	K01062	0
Metabolism	Lipid metabolism	Sphingolipid metabolism [PATH:ko00600]	PPAP2; phosphatidate phosphatase [EC:3.1.3.4]	K01080	0
Metabolism	Lipid metabolism	Sphingolipid metabolism [PATH:ko00600]	ARSA; arylsulfatase A [EC:3.1.6.8]	K01134	0
Metabolism	Lipid metabolism	Sphingolipid metabolism [PATH:ko00600]	NEU1; sialidase-1 [EC:3.2.1.18]	K01186	0
Metabolism	Lipid metabolism	Sphingolipid metabolism [PATH:ko00600]	GLA; alpha-galactosidase [EC:3.2.1.22]	K01189	-1.21598
Metabolism	Lipid metabolism	Sphingolipid metabolism [PATH:ko00600]	GBA, srfJ; glucosylceramidase [EC:3.2.1.45]	K01201	0
Metabolism	Lipid metabolism	Sphingolipid metabolism [PATH:ko00600]	SGPL1, DPL1; sphinganine-1-phosphate aldolase [EC:4.1.2.27]	K01634	0
Metabolism	Lipid metabolism	Sphingolipid metabolism [PATH:ko00600]	E1.1.1.102; 3-dehydrosphinganine reductase [EC:1.1.1.102]	K04708	0
Metabolism	Lipid metabolism	Sphingolipid metabolism [PATH:ko00600]	CERS; ceramide synthetase [EC:2.3.1.24]	K04710	0
Metabolism	Lipid metabolism	Sphingolipid metabolism [PATH:ko00600]	E2.7.1.138, CERK; ceramide kinase [EC:2.7.1.138]	K04715	1.16897
Metabolism	Lipid metabolism	Sphingolipid metabolism [PATH:ko00600]	B4GALT6; beta-1,4-galactosyltransferase 6 [EC:2.4.1.274]	K07553	4.94732
Metabolism	Lipid metabolism	Sphingolipid metabolism [PATH:ko00600]	SMPD1, ASM; sphingomyelin phosphodiesterase [EC:3.1.4.12]	K12350	-1.31847
Metabolism	Lipid metabolism	Sphingolipid metabolism [PATH:ko00600]	SMPD2; sphingomyelin phosphodiesterase 2 [EC:3.1.4.12]	K12351	0
Metabolism	Lipid metabolism	Fatty acid biosynthesis [PATH:ko00061]	FASN; fatty acid synthase, animal type [EC:2.3.1.85]	K00665	0
Metabolism	Lipid metabolism	Fatty acid biosynthesis [PATH:ko00061]	MCH; medium-chain acyl-[acyl-carrier-protein] hydrolase [EC:3.1.2.21]	K01071	4.36177
Metabolism	Lipid metabolism	Fatty acid biosynthesis [PATH:ko00061]	ACSL, fadD; long-chain acyl-CoA synthetase [EC:6.2.1.3]	K01897	0
Metabolism	Lipid metabolism	Fatty acid biosynthesis [PATH:ko00061]	ACSBG; long-chain-fatty-acid--CoA ligase ACSBG [EC:6.2.1.3]	K15013	0
Metabolism	Carbohydrate metabolism	Starch and sucrose metabolism [PATH:ko00500]	glgB; 1,4-alpha-glucan branching enzyme [EC:2.4.1.18]	K00700	0
Metabolism	Carbohydrate metabolism	Starch and sucrose metabolism [PATH:ko00500]	HK; hexokinase [EC:2.7.1.1]	K00844	0
Metabolism	Carbohydrate metabolism	Starch and sucrose metabolism [PATH:ko00500]	G6PC; glucose-6-phosphatase [EC:3.1.3.9]	K01084	0
Metabolism	Carbohydrate metabolism	Starch and sucrose metabolism [PATH:ko00500]	MGAM; maltase-glucoamylase [EC:3.2.1.20 3.2.1.3]	K12047	3.95506
Metabolism	Carbohydrate metabolism	Starch and sucrose metabolism [PATH:ko00500]	GAA; lysosomal alpha-glucosidase [EC:3.2.1.20]	K12316	0
Metabolism	Carbohydrate metabolism	Starch and sucrose metabolism [PATH:ko00500]	PGM2; phosphoglucomutase / phosphopentomutase [EC:5.4.2.2 5.4.2.7]	K15779	0
Metabolism	Glycan biosynthesis and metabolism	Mucin type O-glycan biosynthesis [PATH:ko00512]	GALNT; polypeptide N-acetylgalactosaminyltransferase [EC:2.4.1.41]	K00710	3.99286
Metabolism	Glycan biosynthesis and metabolism	Mucin type O-glycan biosynthesis [PATH:ko00512]	SIAT4A; beta-galactoside alpha-2,3-sialyltransferase (sialyltransferase 4A) [EC:2.4.99.4]	K00780	2.91633
Metabolism	Glycan biosynthesis and metabolism	Mucin type O-glycan biosynthesis [PATH:ko00512]	GCNT3; N-acetylglucosaminyltransferase 3, mucin type [EC:2.4.1.-]	K09662	0
Metabolism	Glycan biosynthesis and metabolism	Mucin type O-glycan biosynthesis [PATH:ko00512]	GCNT4; beta-1,6-N-acetylglucosaminyltransferase 4 [EC:2.4.1.-]	K09663	0
Metabolism	Glycan biosynthesis and metabolism	Mucin type O-glycan biosynthesis [PATH:ko00512]	B4GALT5; beta-1,4-galactosyltransferase 5 [EC:2.4.1.-]	K09905	1.22584
Metabolism	Glycan biosynthesis and metabolism	Glycosphingolipid biosynthesis - globo series [PATH:ko00603]	B3GALNT1, B3GALT3; galactosylgalactosylglucosylceramide beta-D-acetylgalactosaminyltransferase [EC:2.4.1.79]	K00719	1.58063
Metabolism	Glycan biosynthesis and metabolism	Glycosphingolipid biosynthesis - globo series [PATH:ko00603]	SIAT4A; beta-galactoside alpha-2,3-sialyltransferase (sialyltransferase 4A) [EC:2.4.99.4]	K00780	2.91633
Metabolism	Glycan biosynthesis and metabolism	Glycosphingolipid biosynthesis - globo series [PATH:ko00603]	GLA; alpha-galactosidase [EC:3.2.1.22]	K01189	-1.21598
Metabolism	Glycan biosynthesis and metabolism	Glycosphingolipid biosynthesis - globo series [PATH:ko00603]	A4GALT; lactosylceramide 4-alpha-galactosyltransferase [EC:2.4.1.228]	K01988	0
Metabolism	Glycan biosynthesis and metabolism	Glycosphingolipid biosynthesis - globo series [PATH:ko00603]	HEXA_B; hexosaminidase [EC:3.2.1.52]	K12373	0
Metabolism	Glycan biosynthesis and metabolism	Glycosaminoglycan biosynthesis - keratan sulfate [PATH:ko00533]	B3GNT1, B3GNT2; N-acetyllactosaminide beta-1,3-N-acetylglucosaminyltransferase [EC:2.4.1.149]	K00741	0
Metabolism	Glycan biosynthesis and metabolism	Glycosaminoglycan biosynthesis - keratan sulfate [PATH:ko00533]	SIAT4A; beta-galactoside alpha-2,3-sialyltransferase (sialyltransferase 4A) [EC:2.4.99.4]	K00780	2.91633
Metabolism	Glycan biosynthesis and metabolism	Glycosaminoglycan biosynthesis - keratan sulfate [PATH:ko00533]	CHST2; carbohydrate 6-sulfotransferase 2 [EC:2.8.2.-]	K04745	2.64493
Metabolism	Glycan biosynthesis and metabolism	Glycosaminoglycan biosynthesis - keratan sulfate [PATH:ko00533]	B3GNT7; beta-1,3-N-acetylglucosaminyltransferase 7 [EC:2.4.1.-]	K09664	0
Metabolism	Glycan biosynthesis and metabolism	Glycosphingolipid biosynthesis - lacto and neolacto series [PATH:ko00601]	B3GNT1, B3GNT2; N-acetyllactosaminide beta-1,3-N-acetylglucosaminyltransferase [EC:2.4.1.149]	K00741	0
Metabolism	Glycan biosynthesis and metabolism	Glycosphingolipid biosynthesis - lacto and neolacto series [PATH:ko00601]	B3GNT5; beta-1,3-N-acetylglucosaminyltransferase 5 [EC:2.4.1.206]	K03766	1.95581
Metabolism	Glycan biosynthesis and metabolism	Glycosphingolipid biosynthesis - lacto and neolacto series [PATH:ko00601]	SIAT10, ST3GAL6; beta-galactoside alpha-2,3-sialyltransferase (sialyltransferase 10) [EC:2.4.99.10]	K03792	0
Metabolism	Glycan biosynthesis and metabolism	Glycosphingolipid biosynthesis - lacto and neolacto series [PATH:ko00601]	FUT5; galactoside alpha-1,3-fucosyltransferase 5 [EC:2.4.1.65]	K07633	0
Metabolism	Glycan biosynthesis and metabolism	Glycosphingolipid biosynthesis - lacto and neolacto series [PATH:ko00601]	B3GALT2; beta-1,3-galactosyltransferase 2 [EC:2.4.1.-]	K07820	0
Metabolism	Glycan biosynthesis and metabolism	N-Glycan biosynthesis [PATH:ko00510]	MGAT5; alpha-1,3(6)-mannosylglycoprotein beta-1,6-N-acetyl-glucosaminyltransferase [EC:2.4.1.155]	K00744	1.62984
Metabolism	Glycan biosynthesis and metabolism	N-Glycan biosynthesis [PATH:ko00510]	SIAT1, ST6GAL1; beta-galactoside alpha-2,6-sialyltransferase (sialyltransferase 1) [EC:2.4.99.1]	K00778	0
Metabolism	Glycan biosynthesis and metabolism	N-Glycan biosynthesis [PATH:ko00510]	SIAT2, ST6GAL2; beta-galactoside alpha2,6-sialyltransferase (sialyltransferase 2) [EC:2.4.99.1]	K00779	0
Metabolism	Glycan biosynthesis and metabolism	N-Glycan biosynthesis [PATH:ko00510]	MAN1; mannosyl-oligosaccharide alpha-1,2-mannosidase [EC:3.2.1.113]	K01230	0
Metabolism	Glycan biosynthesis and metabolism	N-Glycan biosynthesis [PATH:ko00510]	MAN2; alpha-mannosidase II [EC:3.2.1.114]	K01231	0
Metabolism	Glycan biosynthesis and metabolism	N-Glycan biosynthesis [PATH:ko00510]	ALG10; alpha-1,2-glucosyltransferase [EC:2.4.1.256]	K03850	0
Metabolism	Glycan biosynthesis and metabolism	N-Glycan biosynthesis [PATH:ko00510]	RRM2; ribonucleoside-diphosphate reductase subunit M2 [EC:1.17.4.1]	K10808	0
Metabolism	Glycan biosynthesis and metabolism	Glycosaminoglycan biosynthesis - chondroitin sulfate / dermatan sulfate [PATH:ko00532]	CSGALNACT1_2; chondroitin sulfate N-acetylgalactosaminyltransferase 1/2 [EC:2.4.1.174 2.4.1.175]	K00746	0
Metabolism	Glycan biosynthesis and metabolism	Glycosaminoglycan biosynthesis - chondroitin sulfate / dermatan sulfate [PATH:ko00532]	CHPF; chondroitin polymerizing factor [EC:2.4.1.175 2.4.1.226]	K00747	0
Metabolism	Glycan biosynthesis and metabolism	Glycosaminoglycan biosynthesis - chondroitin sulfate / dermatan sulfate [PATH:ko00532]	XYLT; protein xylosyltransferase [EC:2.4.2.26]	K00771	0
Metabolism	Glycan biosynthesis and metabolism	Glycosaminoglycan biosynthesis - chondroitin sulfate / dermatan sulfate [PATH:ko00532]	UST; dermatan/chondrotin sulfate uronyl 2-O-sulfotransferase UST [EC:2.8.2.-]	K03193	0
Metabolism	Glycan biosynthesis and metabolism	Glycosaminoglycan biosynthesis - chondroitin sulfate / dermatan sulfate [PATH:ko00532]	B3GAT3; galactosylgalactosylxylosylprotein 3-beta-glucuronosyltransferase 3 [EC:2.4.1.135]	K10158	0
Metabolism	Glycan biosynthesis and metabolism	Glycosaminoglycan biosynthesis - chondroitin sulfate / dermatan sulfate [PATH:ko00532]	CHSY; chondroitin sulfate synthase [EC:2.4.1.175 2.4.1.226]	K13499	2.27781
Metabolism	Glycan biosynthesis and metabolism	Glycosaminoglycan biosynthesis - heparan sulfate / heparin [PATH:ko00534]	XYLT; protein xylosyltransferase [EC:2.4.2.26]	K00771	0
Metabolism	Glycan biosynthesis and metabolism	Glycosaminoglycan biosynthesis - heparan sulfate / heparin [PATH:ko00534]	GLCE; heparosan-N-sulfate-glucuronate 5-epimerase [EC:5.1.3.17]	K01793	0
Metabolism	Glycan biosynthesis and metabolism	Glycosaminoglycan biosynthesis - heparan sulfate / heparin [PATH:ko00534]	EXTL1; alpha-1,4-N-acetylglucosaminyltransferase EXTL1 [EC:2.4.1.224]	K02368	0
Metabolism	Glycan biosynthesis and metabolism	Glycosaminoglycan biosynthesis - heparan sulfate / heparin [PATH:ko00534]	B3GAT3; galactosylgalactosylxylosylprotein 3-beta-glucuronosyltransferase 3 [EC:2.4.1.135]	K10158	0
Metabolism	Glycan biosynthesis and metabolism	Other types of O-glycan biosynthesis [PATH:ko00514]	SIAT1, ST6GAL1; beta-galactoside alpha-2,6-sialyltransferase (sialyltransferase 1) [EC:2.4.99.1]	K00778	0
Metabolism	Glycan biosynthesis and metabolism	Other types of O-glycan biosynthesis [PATH:ko00514]	SIAT2, ST6GAL2; beta-galactoside alpha2,6-sialyltransferase (sialyltransferase 2) [EC:2.4.99.1]	K00779	0
Metabolism	Glycan biosynthesis and metabolism	Other types of O-glycan biosynthesis [PATH:ko00514]	POFUT; peptide-O-fucosyltransferase [EC:2.4.1.221]	K03691	0
Metabolism	Glycan biosynthesis and metabolism	Other types of O-glycan biosynthesis [PATH:ko00514]	OGT; protein O-GlcNAc transferase [EC:2.4.1.255]	K09667	0
Metabolism	Glycan biosynthesis and metabolism	Other types of O-glycan biosynthesis [PATH:ko00514]	B4GALT5; beta-1,4-galactosyltransferase 5 [EC:2.4.1.-]	K09905	1.22584
Metabolism	Glycan biosynthesis and metabolism	Glycosphingolipid biosynthesis - ganglio series [PATH:ko00604]	SIAT4A; beta-galactoside alpha-2,3-sialyltransferase (sialyltransferase 4A) [EC:2.4.99.4]	K00780	2.91633
Metabolism	Glycan biosynthesis and metabolism	Glycosphingolipid biosynthesis - ganglio series [PATH:ko00604]	SIAT7C, ST6GalNAc III; N-acetylgalactosaminide alpha-2,6-sialyltransferase (sialyltransferase 7C) [EC:2.4.99.-]	K03373	5.53498
Metabolism	Glycan biosynthesis and metabolism	Glycosphingolipid biosynthesis - ganglio series [PATH:ko00604]	SIAT7F, ST6GalNAc VI; N-acetylgalactosaminide alpha-2,6-sialyltransferase (sialyltransferase 7F) [EC:2.4.99.-]	K03376	0
Metabolism	Glycan biosynthesis and metabolism	Glycosphingolipid biosynthesis - ganglio series [PATH:ko00604]	HEXA_B; hexosaminidase [EC:3.2.1.52]	K12373	0
Metabolism	Metabolism of cofactors and vitamins	Porphyrin and chlorophyll metabolism [PATH:ko00860]	MMAB, pduO; cob(I)alamin adenosyltransferase [EC:2.5.1.17]	K00798	0
Metabolism	Metabolism of cofactors and vitamins	Porphyrin and chlorophyll metabolism [PATH:ko00860]	hemC, HMBS; hydroxymethylbilane synthase [EC:2.5.1.61]	K01749	0
Metabolism	Metabolism of cofactors and vitamins	Porphyrin and chlorophyll metabolism [PATH:ko00860]	BLVRB; biliverdin reductase / flavin reductase [EC:1.3.1.24 1.5.1.30]	K05901	0
Metabolism	Metabolism of cofactors and vitamins	Porphyrin and chlorophyll metabolism [PATH:ko00860]	FXN; frataxin [EC:1.16.3.1]	K19054	0
Metabolism	Carbohydrate metabolism	Amino sugar and nucleotide sugar metabolism [PATH:ko00520]	glmS, GFPT; glucosamine--fructose-6-phosphate aminotransferase (isomerizing) [EC:2.6.1.16]	K00820	3.65434
Metabolism	Carbohydrate metabolism	Amino sugar and nucleotide sugar metabolism [PATH:ko00520]	HK; hexokinase [EC:2.7.1.1]	K00844	0
Metabolism	Carbohydrate metabolism	Amino sugar and nucleotide sugar metabolism [PATH:ko00520]	GMPP; mannose-1-phosphate guanylyltransferase [EC:2.7.7.13]	K00966	0
Metabolism	Carbohydrate metabolism	Amino sugar and nucleotide sugar metabolism [PATH:ko00520]	UAP1; UDP-N-acetylglucosamine/UDP-N-acetylgalactosamine diphosphorylase [EC:2.7.7.23 2.7.7.83]	K00972	0
Metabolism	Carbohydrate metabolism	Amino sugar and nucleotide sugar metabolism [PATH:ko00520]	NANP; N-acylneuraminate-9-phosphatase [EC:3.1.3.29]	K01097	0
Metabolism	Carbohydrate metabolism	Amino sugar and nucleotide sugar metabolism [PATH:ko00520]	nagA, AMDHD2; N-acetylglucosamine-6-phosphate deacetylase [EC:3.5.1.25]	K01443	0
Metabolism	Carbohydrate metabolism	Amino sugar and nucleotide sugar metabolism [PATH:ko00520]	E4.1.3.3, nanA, NPL; N-acetylneuraminate lyase [EC:4.1.3.3]	K01639	0
Metabolism	Carbohydrate metabolism	Amino sugar and nucleotide sugar metabolism [PATH:ko00520]	HEXA_B; hexosaminidase [EC:3.2.1.52]	K12373	0
Metabolism	Carbohydrate metabolism	Amino sugar and nucleotide sugar metabolism [PATH:ko00520]	PGM2; phosphoglucomutase / phosphopentomutase [EC:5.4.2.2 5.4.2.7]	K15779	0
Metabolism	Overview	2-Oxocarboxylic acid metabolism [PATH:ko01210]	E2.6.1.42, ilvE; branched-chain amino acid aminotransferase [EC:2.6.1.42]	K00826	0
Metabolism	Overview	2-Oxocarboxylic acid metabolism [PATH:ko01210]	ACO, acnA; aconitate hydratase [EC:4.2.1.3]	K01681	1.52049
Metabolism	Overview	2-Oxocarboxylic acid metabolism [PATH:ko01210]	ACY1; aminoacylase [EC:3.5.1.14]	K14677	0
Metabolism	Amino acid metabolism	Valine, leucine and isoleucine biosynthesis [PATH:ko00290]	E2.6.1.42, ilvE; branched-chain amino acid aminotransferase [EC:2.6.1.42]	K00826	0
Metabolism	Amino acid metabolism	Valine, leucine and isoleucine biosynthesis [PATH:ko00290]	E2.3.3.10; hydroxymethylglutaryl-CoA synthase [EC:2.3.3.10]	K01641	0
Metabolism	Amino acid metabolism	Valine, leucine and isoleucine biosynthesis [PATH:ko00290]	SDS, SDH, CHA1; L-serine/L-threonine ammonia-lyase [EC:4.3.1.17 4.3.1.19]	K17989	0
Metabolism	Metabolism of cofactors and vitamins	Pantothenate and CoA biosynthesis [PATH:ko00770]	E2.6.1.42, ilvE; branched-chain amino acid aminotransferase [EC:2.6.1.42]	K00826	0
Metabolism	Biosynthesis of other secondary metabolites	Streptomycin biosynthesis [PATH:ko00521]	HK; hexokinase [EC:2.7.1.1]	K00844	0
Metabolism	Biosynthesis of other secondary metabolites	Streptomycin biosynthesis [PATH:ko00521]	E3.1.3.25, IMPA, suhB; myo-inositol-1(or 4)-monophosphatase [EC:3.1.3.25]	K01092	0
Metabolism	Biosynthesis of other secondary metabolites	Butirosin and neomycin biosynthesis [PATH:ko00524]	HK; hexokinase [EC:2.7.1.1]	K00844	0
Metabolism	Metabolism of cofactors and vitamins	Thiamine metabolism [PATH:ko00730]	thiN, TPK1, THI80; thiamine pyrophosphokinase [EC:2.7.6.2]	K00949	0
Metabolism	Metabolism of cofactors and vitamins	Riboflavin metabolism [PATH:ko00740]	FLAD1; FAD synthetase [EC:2.7.7.2]	K00953	0
Metabolism	Metabolism of cofactors and vitamins	Riboflavin metabolism [PATH:ko00740]	BLVRB; biliverdin reductase / flavin reductase [EC:1.3.1.24 1.5.1.30]	K05901	0
Metabolism	Metabolism of other amino acids	Phosphonate and phosphinate metabolism [PATH:ko00440]	PCYT2; ethanolamine-phosphate cytidylyltransferase [EC:2.7.7.14]	K00967	-1.31582
Metabolism	Metabolism of other amino acids	Phosphonate and phosphinate metabolism [PATH:ko00440]	EPT1; ethanolaminephosphotransferase [EC:2.7.8.1]	K00993	0
Metabolism	Lipid metabolism	Ether lipid metabolism [PATH:ko00565]	EPT1; ethanolaminephosphotransferase [EC:2.7.8.1]	K00993	0
Metabolism	Lipid metabolism	Ether lipid metabolism [PATH:ko00565]	PLA2G, SPLA2; secretory phospholipase A2 [EC:3.1.1.4]	K01047	0
Metabolism	Lipid metabolism	Ether lipid metabolism [PATH:ko00565]	PAFAH; platelet-activating factor acetylhydrolase [EC:3.1.1.47]	K01062	0
Metabolism	Lipid metabolism	Ether lipid metabolism [PATH:ko00565]	PPAP2; phosphatidate phosphatase [EC:3.1.3.4]	K01080	0
Metabolism	Lipid metabolism	Ether lipid metabolism [PATH:ko00565]	PLD1_2; phospholipase D1/2 [EC:3.1.4.4]	K01115	0
Metabolism	Lipid metabolism	Ether lipid metabolism [PATH:ko00565]	ENPP2; ectonucleotide pyrophosphatase/phosphodiesterase family member 2 [EC:3.1.4.39]	K01122	0
Metabolism	Lipid metabolism	Ether lipid metabolism [PATH:ko00565]	PLB1, PLB; phospholipase B1, membrane-associated [EC:3.1.1.4 3.1.1.5]	K14621	0
Metabolism	Lipid metabolism	Ether lipid metabolism [PATH:ko00565]	PLA2G4, CPLA2; cytosolic phospholipase A2 [EC:3.1.1.4]	K16342	0
Metabolism	Lipid metabolism	Ether lipid metabolism [PATH:ko00565]	PLA2G6, IPLA2; calcium-independent phospholipase A2 [EC:3.1.1.4]	K16343	0
Metabolism	Energy metabolism	Sulfur metabolism [PATH:ko00920]	TST, MPST, sseA; thiosulfate/3-mercaptopyruvate sulfurtransferase [EC:2.8.1.1 2.8.1.2]	K01011	0
Metabolism	Energy metabolism	Sulfur metabolism [PATH:ko00920]	PAPSS; 3'-phosphoadenosine 5'-phosphosulfate synthase [EC:2.7.7.4 2.7.1.25]	K13811	0
Metabolism	Energy metabolism	Sulfur metabolism [PATH:ko00920]	ETHE1; sulfur dioxygenase [EC:1.13.11.18]	K17725	0
Metabolism	Lipid metabolism	Linoleic acid metabolism [PATH:ko00591]	PLA2G, SPLA2; secretory phospholipase A2 [EC:3.1.1.4]	K01047	0
Metabolism	Lipid metabolism	Linoleic acid metabolism [PATH:ko00591]	PLB1, PLB; phospholipase B1, membrane-associated [EC:3.1.1.4 3.1.1.5]	K14621	0
Metabolism	Lipid metabolism	Linoleic acid metabolism [PATH:ko00591]	PLA2G4, CPLA2; cytosolic phospholipase A2 [EC:3.1.1.4]	K16342	0
Metabolism	Lipid metabolism	Linoleic acid metabolism [PATH:ko00591]	PLA2G6, IPLA2; calcium-independent phospholipase A2 [EC:3.1.1.4]	K16343	0
Metabolism	Lipid metabolism	alpha-Linolenic acid metabolism [PATH:ko00592]	PLA2G, SPLA2; secretory phospholipase A2 [EC:3.1.1.4]	K01047	0
Metabolism	Lipid metabolism	alpha-Linolenic acid metabolism [PATH:ko00592]	FADS2; fatty acid desaturase 2 (delta-6 desaturase) [EC:1.14.19.-]	K10226	0
Metabolism	Lipid metabolism	alpha-Linolenic acid metabolism [PATH:ko00592]	PLB1, PLB; phospholipase B1, membrane-associated [EC:3.1.1.4 3.1.1.5]	K14621	0
Metabolism	Lipid metabolism	alpha-Linolenic acid metabolism [PATH:ko00592]	PLA2G4, CPLA2; cytosolic phospholipase A2 [EC:3.1.1.4]	K16342	0
Metabolism	Lipid metabolism	alpha-Linolenic acid metabolism [PATH:ko00592]	PLA2G6, IPLA2; calcium-independent phospholipase A2 [EC:3.1.1.4]	K16343	0
Metabolism	Lipid metabolism	Fatty acid elongation [PATH:ko00062]	ACOT1_2_4; acyl-coenzyme A thioesterase 1/2/4 [EC:3.1.2.2]	K01068	0
Metabolism	Lipid metabolism	Fatty acid elongation [PATH:ko00062]	MECR, NRBF1; mitochondrial trans-2-enoyl-CoA reductase [EC:1.3.1.38]	K07512	0
Metabolism	Lipid metabolism	Fatty acid elongation [PATH:ko00062]	TER, TSC13, CER10; very-long-chain enoyl-CoA reductase [EC:1.3.1.93]	K10258	0
Metabolism	Lipid metabolism	Fatty acid elongation [PATH:ko00062]	ACSBG; long-chain-fatty-acid--CoA ligase ACSBG [EC:6.2.1.3]	K15013	0
Metabolism	Lipid metabolism	Fatty acid elongation [PATH:ko00062]	ACOT7; acyl-coenzyme A thioesterase 7 [EC:3.1.2.2]	K17360	0
Metabolism	Metabolism of cofactors and vitamins	Folate biosynthesis [PATH:ko00790]	E3.1.3.1, phoA, phoB; alkaline phosphatase [EC:3.1.3.1]	K01077	0
Metabolism	Metabolism of cofactors and vitamins	Folate biosynthesis [PATH:ko00790]	GCH1, folE; GTP cyclohydrolase I [EC:3.5.4.16]	K01495	0
Metabolism	Glycan biosynthesis and metabolism	Other glycan degradation [PATH:ko00511]	NEU1; sialidase-1 [EC:3.2.1.18]	K01186	0
Metabolism	Glycan biosynthesis and metabolism	Other glycan degradation [PATH:ko00511]	GBA, srfJ; glucosylceramidase [EC:3.2.1.45]	K01201	0
Metabolism	Glycan biosynthesis and metabolism	Other glycan degradation [PATH:ko00511]	FUCA; alpha-L-fucosidase [EC:3.2.1.51]	K01206	-1.82367
Metabolism	Glycan biosynthesis and metabolism	Other glycan degradation [PATH:ko00511]	MAN2B1, LAMAN; lysosomal alpha-mannosidase [EC:3.2.1.24]	K12311	0
Metabolism	Glycan biosynthesis and metabolism	Other glycan degradation [PATH:ko00511]	MAN2B2; epididymis-specific alpha-mannosidase [EC:3.2.1.24]	K12312	-1.1936
Metabolism	Glycan biosynthesis and metabolism	Other glycan degradation [PATH:ko00511]	HEXA_B; hexosaminidase [EC:3.2.1.52]	K12373	0
Metabolism	Glycan biosynthesis and metabolism	Glycosaminoglycan degradation [PATH:ko00531]	NAGLU; alpha-N-acetylglucosaminidase [EC:3.2.1.50]	K01205	-1.52211
Metabolism	Glycan biosynthesis and metabolism	Glycosaminoglycan degradation [PATH:ko00531]	IDUA; L-iduronidase [EC:3.2.1.76]	K01217	0
Metabolism	Glycan biosynthesis and metabolism	Glycosaminoglycan degradation [PATH:ko00531]	HPSE; heparanase 1 [EC:3.2.1.166]	K07964	-1.52733
Metabolism	Glycan biosynthesis and metabolism	Glycosaminoglycan degradation [PATH:ko00531]	HEXA_B; hexosaminidase [EC:3.2.1.52]	K12373	0
Metabolism	Glycan biosynthesis and metabolism	Various types of N-glycan biosynthesis [PATH:ko00513]	MAN1; mannosyl-oligosaccharide alpha-1,2-mannosidase [EC:3.2.1.113]	K01230	0
Metabolism	Glycan biosynthesis and metabolism	Various types of N-glycan biosynthesis [PATH:ko00513]	MAN2; alpha-mannosidase II [EC:3.2.1.114]	K01231	0
Metabolism	Glycan biosynthesis and metabolism	Various types of N-glycan biosynthesis [PATH:ko00513]	B4GALNT4; beta-1,4-N-acetylgalactosaminyltransferase 4 [EC:2.4.1.244]	K09657	0
Metabolism	Amino acid metabolism	Arginine biosynthesis [PATH:ko00220]	E3.5.3.1, rocF, arg; arginase [EC:3.5.3.1]	K01476	0
Metabolism	Amino acid metabolism	Arginine biosynthesis [PATH:ko00220]	argH, ASL; argininosuccinate lyase [EC:4.3.2.1]	K01755	0
Metabolism	Amino acid metabolism	Arginine biosynthesis [PATH:ko00220]	argG, ASS1; argininosuccinate synthase [EC:6.3.4.5]	K01940	1.31382
Metabolism	Amino acid metabolism	Arginine biosynthesis [PATH:ko00220]	CPS1; carbamoyl-phosphate synthase (ammonia) [EC:6.3.4.16]	K01948	0
Metabolism	Amino acid metabolism	Arginine biosynthesis [PATH:ko00220]	ACY1; aminoacylase [EC:3.5.1.14]	K14677	0
Metabolism	Xenobiotics biodegradation and metabolism	Styrene degradation [PATH:ko00643]	FAH, fahA; fumarylacetoacetase [EC:3.7.1.2]	K01555	0
Metabolism	Xenobiotics biodegradation and metabolism	Styrene degradation [PATH:ko00643]	maiA, GSTZ1; maleylacetoacetate isomerase [EC:5.2.1.2]	K01800	0
Metabolism	Carbohydrate metabolism	Citrate cycle (TCA cycle) [PATH:ko00020]	E4.1.1.32, pckA, PEPCK; phosphoenolpyruvate carboxykinase (GTP) [EC:4.1.1.32]	K01596	0
Metabolism	Carbohydrate metabolism	Citrate cycle (TCA cycle) [PATH:ko00020]	ACO, acnA; aconitate hydratase [EC:4.2.1.3]	K01681	1.52049
Metabolism	Carbohydrate metabolism	Citrate cycle (TCA cycle) [PATH:ko00020]	PC, pyc; pyruvate carboxylase [EC:6.4.1.1]	K01958	0
Metabolism	Energy metabolism	Nitrogen metabolism [PATH:ko00910]	E4.2.1.1; carbonic anhydrase [EC:4.2.1.1]	K01672	1.79626
Metabolism	Energy metabolism	Nitrogen metabolism [PATH:ko00910]	CPS1; carbamoyl-phosphate synthase (ammonia) [EC:6.3.4.16]	K01948	0
Metabolism	Amino acid metabolism	Phenylalanine, tyrosine and tryptophan biosynthesis [PATH:ko00400]	IL4I1; L-amino-acid oxidase [EC:1.4.3.2]	K03334	0
Metabolism	Biosynthesis of other secondary metabolites	Isoquinoline alkaloid biosynthesis [PATH:ko00950]	IL4I1; L-amino-acid oxidase [EC:1.4.3.2]	K03334	0
Metabolism	Glycan biosynthesis and metabolism	Glycosylphosphatidylinositol(GPI)-anchor biosynthesis [PATH:ko00563]	PIGZ, SMP3; phosphatidylinositol glycan, class Z [EC:2.4.1.-]	K08098	0
Metabolism	Glycan biosynthesis and metabolism	Glycosylphosphatidylinositol(GPI)-anchor biosynthesis [PATH:ko00563]	HEXA_B; hexosaminidase [EC:3.2.1.52]	K12373	0
Metabolism	Glycan biosynthesis and metabolism	Glycosyltransferases [BR:ko01003]	RRM2; ribonucleoside-diphosphate reductase subunit M2 [EC:1.17.4.1]	K10808	0
Metabolism	Biosynthesis of other secondary metabolites	Phenylpropanoid biosynthesis [PATH:ko00940]	PRDX6; peroxiredoxin 6, 1-Cys peroxiredoxin [EC:1.11.1.7 1.11.1.15 3.1.1.-]	K11188	0
Metabolism	Glycan biosynthesis and metabolism	Lipopolysaccharide biosynthesis [PATH:ko00540]	HEXA_B; hexosaminidase [EC:3.2.1.52]	K12373	0
Metabolism	Biosynthesis of other secondary metabolites	Monobactam biosynthesis [PATH:ko00261]	PAPSS; 3'-phosphoadenosine 5'-phosphosulfate synthase [EC:2.7.7.4 2.7.1.25]	K13811	0
Metabolism	Amino acid metabolism	Lysine biosynthesis [PATH:ko00300]	ALDH7A1; aldehyde dehydrogenase family 7 member A1 [EC:1.2.1.31 1.2.1.8 1.2.1.3]	K14085	0

## Sheet: Abbreviations
Level 1:
--------
Metabolism: METABOLISM
Level 2:
--------
Nucleotide metabolism: NUCLEOTIDE MET.
Metabolism of terpenoids and polyketides:
Glycan biosynthesis and metabolism: GLYCAN BIO. MET.
Lipid metabolism: LIPID METABOLISM
Overview: OVERVIEW
Energy metabolism: ENERGY MET.
Metabolism of other amino acids: MOAA
Metabolism of cofactors and vitamins: MET. C. V.
Xenobiotics biodegradation and metabolism: X. B. M.
Amino acid metabolism: AMINO ACID METABOLISM
Biosynthesis of other secondary metabolites:
Carbohydrate metabolism: CARBOHYDRATE METABOLISM
Level 3:
--------
Glycosphingolipid biosynthesis - ganglio series [PATH:ko00604]: Gly_bio_g_s
Biosynthesis of ansamycins [PATH:ko01051]: Bio_ans
Pentose phosphate pathway [PATH:ko00030]: Pen_pho_pat
Glycosaminoglycan degradation [PATH:ko00531]: Gly_deg
Other types of O-glycan biosynthesis [PATH:ko00514]: Oth_typ_o_b
Sulfur metabolism [PATH:ko00920]: Sulfur_met
Monobactam biosynthesis [PATH:ko00261]: Monobactam_bio
Other glycan degradation [PATH:ko00511]: Other_gly_deg
Valine, leucine and isoleucine degradation [PATH:ko00280]: Val_leu_i_d
Glycosaminoglycan biosynthesis - keratan sulfate [PATH:ko00533]: Gly_bio_k_s
Fatty acid degradation [PATH:ko00071]: Fatty_acid_deg
Retinol metabolism [PATH:ko00830]: Retinol_met
Phosphonate and phosphinate metabolism [PATH:ko00440]: Pho_pho_met
Fructose and mannose metabolism [PATH:ko00051]: Fru_man_met
Porphyrin and chlorophyll metabolism [PATH:ko00860]: Por_chl_met
Arginine biosynthesis [PATH:ko00220]: Arginine_bio
Lysine degradation [PATH:ko00310]: Lysine_deg
Methane metabolism [PATH:ko00680]: Methane_met
Thiamine metabolism [PATH:ko00730]: Thiamine_met
Nicotinate and nicotinamide metabolism [PATH:ko00760]: Nic_nic_met
beta-Alanine metabolism [PATH:ko00410]: Bet_met
Phenylalanine metabolism [PATH:ko00360]: Phe_met
Pentose and glucuronate interconversions [PATH:ko00040]: Pen_glu_int
Glycerolipid metabolism [PATH:ko00561]: Gly_met
Carbon metabolism [PATH:ko01200]: Carbon_met
Ascorbate and aldarate metabolism [PATH:ko00053]: Asc_ald_met
Vitamin B6 metabolism [PATH:ko00750]: Vitamin_b6_met
One carbon pool by folate [PATH:ko00670]: One_car_p_f
Terpenoid backbone biosynthesis [PATH:ko00900]: Ter_bac_bio
Pyruvate metabolism [PATH:ko00620]: Pyruvate_met
Various types of N-glycan biosynthesis [PATH:ko00513]: Var_typ_n_b
Carbon fixation pathways in prokaryotes [PATH:ko00720]: Car_fix_p_p
Phenylpropanoid biosynthesis [PATH:ko00940]: Phe_bio
Glycosaminoglycan biosynthesis - heparan sulfate / heparin [PATH:ko00534]: G_b_h_s_h
Lipopolysaccharide biosynthesis [PATH:ko00540]: Lip_bio
Steroid hormone biosynthesis [PATH:ko00140]: Ste_hor_bio
Glycine, serine and threonine metabolism [PATH:ko00260]: Gly_ser_t_m
Linoleic acid metabolism [PATH:ko00591]: Lin_acid_met
Carbon fixation in photosynthetic organisms [PATH:ko00710]: Car_fix_p_o
Glycosyltransferases [BR:ko01003]: Gly_[br
Sphingolipid metabolism [PATH:ko00600]: Sph_met
Drug metabolism - other enzymes [PATH:ko00983]: Drug_met_o_e
Pyrimidine metabolism [PATH:ko00240]: Pyrimidine_met
Butanoate metabolism [PATH:ko00650]: Butanoate_met
Glycosphingolipid biosynthesis - globo series [PATH:ko00603]: Gly_bio_g_s
Propanoate metabolism [PATH:ko00640]: Propanoate_met
Arginine and proline metabolism [PATH:ko00330]: Arg_pro_met
Chloroalkane and chloroalkene degradation [PATH:ko00625]: Chl_chl_deg
N-Glycan biosynthesis [PATH:ko00510]: Nglycan_bio
Alanine, aspartate and glutamate metabolism [PATH:ko00250]: Ala_asp_g_m
Glyoxylate and dicarboxylate metabolism [PATH:ko00630]: Gly_dic_met
Fatty acid biosynthesis [PATH:ko00061]: Fatty_acid_bio
Histidine metabolism [PATH:ko00340]: Histidine_met
Folate biosynthesis [PATH:ko00790]: Folate_bio
Riboflavin metabolism [PATH:ko00740]: Riboflavin_met
Phenylalanine, tyrosine and tryptophan biosynthesis [PATH:ko00400]: Phe_tyr_t_b
Fatty acid elongation [PATH:ko00062]: Fatty_acid_elo
Glycerophospholipid metabolism [PATH:ko00564]: Gly_met
Amino sugar and nucleotide sugar metabolism [PATH:ko00520]: A_s_n_s_m
Tryptophan metabolism [PATH:ko00380]: Tryptophan_met
Galactose metabolism [PATH:ko00052]: Galactose_met
Ether lipid metabolism [PATH:ko00565]: Ether_lip_met
Mucin type O-glycan biosynthesis [PATH:ko00512]: Muc_type_o_b
Drug metabolism - cytochrome P450 [PATH:ko00982]: Drug_met_c_p
Taurine and hypotaurine metabolism [PATH:ko00430]: Tau_hyp_met
Aminobenzoate degradation [PATH:ko00627]: Ami_deg
Valine, leucine and isoleucine biosynthesis [PATH:ko00290]: Val_leu_i_b
Steroid biosynthesis [PATH:ko00100]: Steroid_bio
2-Oxocarboxylic acid metabolism [PATH:ko01210]: 2ox_acid_met
Glycosaminoglycan biosynthesis - chondroitin sulfate / dermatan sulfate [PATH:ko00532]: Gbcsds
Nitrogen metabolism [PATH:ko00910]: Nitrogen_met
Metabolism of xenobiotics by cytochrome P450 [PATH:ko00980]: Met_xen_c_p
Primary bile acid biosynthesis [PATH:ko00120]: Pri_bile_a_b
Streptomycin biosynthesis [PATH:ko00521]: Str_bio
Tyrosine metabolism [PATH:ko00350]: Tyrosine_met
Isoquinoline alkaloid biosynthesis [PATH:ko00950]: Iso_alk_bio
Oxidative phosphorylation [PATH:ko00190]: Oxidative_pho
Ubiquinone and other terpenoid-quinone biosynthesis [PATH:ko00130]: Ubi_oth_t_b
Citrate cycle (TCA cycle) [PATH:ko00020]: Cit_cyc_t_c
Glycosylphosphatidylinositol(GPI)-anchor biosynthesis [PATH:ko00563]: Gly_bio
Styrene degradation [PATH:ko00643]: Styrene_deg
Starch and sucrose metabolism [PATH:ko00500]: Sta_suc_met
Lysine biosynthesis [PATH:ko00300]: Lysine_bio
Limonene and pinene degradation [PATH:ko00903]: Lim_pin_deg
Synthesis and degradation of ketone bodies [PATH:ko00072]: Syn_deg_k_b
Caffeine metabolism [PATH:ko00232]: Caffeine_met
Biosynthesis of amino acids [PATH:ko01230]: Bio_ami_aci
Purine metabolism [PATH:ko00230]: Purine_met
alpha-Linolenic acid metabolism [PATH:ko00592]: Alp_acid_met
Inositol phosphate metabolism [PATH:ko00562]: Ino_pho_met
Pantothenate and CoA biosynthesis [PATH:ko00770]: Pan_coa_bio
Arachidonic acid metabolism [PATH:ko00590]: Ara_acid_met
Biosynthesis of unsaturated fatty acids [PATH:ko01040]: Bio_uns_f_a
Glycolysis / Gluconeogenesis [PATH:ko00010]: Glycolysis_glu
Butirosin and neomycin biosynthesis [PATH:ko00524]: But_neo_bio
Benzoate degradation [PATH:ko00362]: Benzoate_deg
Glycosphingolipid biosynthesis - lacto and neolacto series [PATH:ko00601]: G_b_l_n_s
Fatty acid metabolism [PATH:ko01212]: Fatty_acid_met
Selenocompound metabolism [PATH:ko00450]: Sel_met
Glutathione metabolism [PATH:ko00480]: Glu_met
Cysteine and methionine metabolism [PATH:ko00270]: Cys_met_met
