# Supplementary material for: Transcriptome profiling of the interconnection of pathways involved in malignant transformation and response to hypoxia
Source: Oncotarget. 2018 Apr 13;9(28):19730–44. doi: 10.18632/oncotarget.24808 (PMC5929421; doi:10.18632/oncotarget.24808)
Supplement: Supplementary file 7 [file oncotarget-09-19730-s007.xlsx]

## Sheet: Info
Supplementary Table 6: containing patient survival data for ASS1 derived from the Cancer Genome Atlas (TCGA)

## Sheet: ASS1.txt
Patient	LivingDays	Status	FPKM for ENSG00000130707
TCGA-DF-A2KV-01A	2717	alive	79.8331
TCGA-AX-A2H5-01A	2167	alive	259.624
TCGA-A5-A1OG-01A	973	dead	73.8813
TCGA-AP-A0LN-01A	2510	alive	8.62667
TCGA-BK-A26L-01C	734	alive	7.70416
TCGA-PG-A915-01A	249	alive	27.8466
TCGA-BG-A0M4-01A	2167	alive	27.161
TCGA-E6-A1LX-01A	711	alive	4.01877
TCGA-AX-A3G4-01A	9	alive	52.0694
TCGA-AX-A2HF-01A	848	alive	7.41982
TCGA-A5-A0G2-01A	4549	alive	13.1599
TCGA-BK-A0CC-01A	1067	alive	6.92971
TCGA-D1-A17A-01A	48	alive	64.6622
TCGA-AX-A1C4-01A	404	alive	1.11502
TCGA-EY-A1G7-01A	189	dead	210.582
TCGA-B5-A11M-01A	1362	alive	12.1066
TCGA-BS-A0U8-01A	2963	alive	1.77472
TCGA-D1-A103-01A	669	alive	15.8732
TCGA-B5-A3FA-01A	2929	alive	175.016
TCGA-BG-A222-01A	291	alive	69.1373
TCGA-AX-A06B-01A	2058	alive	49.867
TCGA-D1-A16Q-01A	324	alive	6.76875
TCGA-D1-A15Z-01A	58	dead	1.55575
TCGA-BK-A13B-01A	966	alive	4.14982
TCGA-FI-A2EY-01A	880	dead	85.5977
TCGA-EO-A3KX-01A	1170	alive	29.8802
TCGA-A5-A0G3-01A	1428	alive	140.683
TCGA-EO-A3AY-01A	1158	alive	92.8199
TCGA-AX-A064-01A	1517	alive	44.4488
TCGA-FI-A2CX-01A	2031	alive	23.6182
TCGA-AX-A3G1-01A	624	dead	64.2031
TCGA-EY-A2OM-01A	694	alive	91.9135
TCGA-BG-A221-01A	55	alive	58.9359
TCGA-D1-A176-01A	917	alive	87.1217
TCGA-EY-A2OO-01A	1392	alive	116.817
TCGA-KP-A3W4-01A	554	dead	82.6494
TCGA-FI-A2D6-01A	767	dead	3.24855
TCGA-AP-A05P-01A	636	alive	18.1592
TCGA-EO-A22S-01A	1872	alive	6.92445
TCGA-D1-A1NU-01A	402	alive	294.246
TCGA-EO-A3B0-01A	1412	alive	12.6269
TCGA-D1-A16R-01A	21	alive	7.19298
TCGA-EY-A1GS-01A	670	dead	86.8459
TCGA-D1-A17C-01A	30	alive	33.45
TCGA-AP-A1DP-01A	1081	dead	9.19694
TCGA-AX-A2HG-01A	1163	alive	27.5158
TCGA-AP-A054-01A	709	dead	16.5828
TCGA-A5-A0GP-01A	1416	alive	70.0929
TCGA-B5-A0JN-01A	2445	alive	37.0146
TCGA-KP-A3W3-01A	794	alive	87.4785
TCGA-B5-A11I-01A	2303	alive	351.325
TCGA-EY-A4KR-01A	346	dead	39.2028
TCGA-AX-A0IW-01A	1149	alive	135.564
TCGA-D1-A0ZR-01A	17	alive	15.341
TCGA-AJ-A3QS-01A	513	alive	41.1897
TCGA-EY-A1G8-01A	456	dead	65.7581
TCGA-DF-A2L0-01A	788	dead	56.8985
TCGA-BS-A0UA-01A	3495	alive	14.4051
TCGA-D1-A162-01A	1145	alive	29.5463
TCGA-AJ-A3BG-01A	550	alive	37.1591
TCGA-BG-A18A-01A	426	alive	27.0209
TCGA-FI-A3PV-01A	1249	dead	34.899
TCGA-A5-A7WJ-01A	341	alive	20.2471
TCGA-AX-A05S-01A	413	dead	77.6071
TCGA-D1-A2G5-01A	1455	alive	23.8288
TCGA-B5-A0K7-01A	1933	alive	8.55129
TCGA-BK-A0CB-01A	1092	alive	19.0962
TCGA-D1-A17F-01A	39	alive	13.2641
TCGA-D1-A16I-01A	350	dead	457.964
TCGA-B5-A121-01A	504	alive	14.5697
TCGA-BG-A0M0-01A	588	alive	62.8907
TCGA-AX-A2HA-01A	2475	alive	17.1616
TCGA-B5-A1N2-01A	954	dead	153.674
TCGA-AW-A1PO-01A	17	alive	43.6124
TCGA-AP-A0LM-01A	825	alive	35.5402
TCGA-EO-A2CH-01A	590	dead	84.8446
TCGA-EO-A3L0-01A	1554	alive	242.181
TCGA-BK-A0CA-01A	1064	alive	29.8836
TCGA-DI-A1BY-01A	1114	alive	9.23581
TCGA-EO-A22T-01A	2035	alive	70.7336
TCGA-B5-A11G-01A	3448	alive	10.7109
TCGA-EY-A1GF-01A	826	alive	2.07478
TCGA-D1-A17B-01A	213	alive	43.3031
TCGA-AJ-A3OK-01A	485	alive	10.2786
TCGA-B5-A0JX-01A	1787	alive	23.2496
TCGA-AX-A1CA-01A	974	alive	251.853
TCGA-B5-A0K2-01A	2209	alive	114.106
TCGA-D1-A1NX-01A	555	alive	442.442
TCGA-AJ-A3BK-01A	1031	alive	41.7423
TCGA-BG-A0MK-01A	1317	dead	10.1108
TCGA-FI-A2CY-01A	2080	alive	135.838
TCGA-FI-A2D5-01A	421	dead	25.133
TCGA-BG-A0VW-01A	1582	alive	29.6524
TCGA-2E-A9G8-01A	1249	alive	156.933
TCGA-DF-A2KS-01A	3318	alive	15.9741
TCGA-B5-A11N-01A	1876	alive	26.9837
TCGA-EO-A3AZ-01A	826	alive	13.2599
TCGA-D1-A175-01A	202	alive	4.18844
TCGA-AX-A05U-01A	903	alive	3.16074
TCGA-B5-A1MV-01A	1565	alive	34.3336
TCGA-EY-A2ON-01A	610	dead	113.53
TCGA-D1-A2G6-01A	258	dead	159.948
TCGA-DI-A1NO-01A	285	dead	207.74
TCGA-EY-A1GT-01A	490	alive	51.7611
TCGA-AP-A1DQ-01A	1423	dead	60.1008
TCGA-B5-A5OC-01A	1249	alive	48.4523
TCGA-BG-A0RY-01A	469	alive	120.465
TCGA-AP-A1E4-01A	1555	alive	12.7126
TCGA-D1-A2G7-01A	1793	dead	57.3569
TCGA-D1-A16Y-01A	532	alive	13.4919
TCGA-EY-A1GQ-01A	544	alive	15.4387
TCGA-AP-A1DK-01A	2767	alive	22.8603
TCGA-AX-A06D-01A	373	dead	54.6106
TCGA-QS-A8F1-01A	135	dead	134.662
TCGA-B5-A0K4-01A	1757	alive	38.8945
TCGA-AX-A2H7-01A	1241	dead	82.1628
TCGA-EY-A1GD-01A	1639	alive	5.64827
TCGA-BG-A220-01A	434	alive	50.7394
TCGA-BG-A0W2-01A	1721	alive	5.03304
TCGA-AX-A0J0-01A	1220	alive	0.975823
TCGA-EY-A1GE-01A	741	alive	8.00817
TCGA-EO-A1Y7-01A	1495	alive	13.0693
TCGA-EY-A3L3-01A	832	alive	2.73845
TCGA-DF-A2KY-01A	332	alive	76.0877
TCGA-AJ-A2QL-01A	602	alive	93.7777
TCGA-B5-A0JY-01A	2107	alive	5.93159
TCGA-BK-A6W3-01A	305	alive	145.2
TCGA-BG-A0LX-01A	614	alive	12.7814
TCGA-AP-A0LD-01A	3589	alive	40.2828
TCGA-D1-A17D-01A	926	alive	13.0332
TCGA-D1-A16E-01A	1119	alive	107.27
TCGA-AP-A0LI-01A	2972	alive	159.706
TCGA-A5-A0GU-01A	860	alive	14.5117
TCGA-EY-A54A-01A	447	alive	33.6817
TCGA-D1-A179-01A	448	dead	285.962
TCGA-D1-A16B-01A	1106	alive	18.1493
TCGA-BG-A0MI-01A	714	dead	20.6611
TCGA-B5-A11W-01A	593	alive	5.36414
TCGA-EO-A3AU-01A	1543	alive	23.0565
TCGA-AJ-A3BF-01A	551	alive	68.7937
TCGA-A5-A2K3-01A	2012	alive	72.7407
TCGA-AP-A1E1-01A	1395	alive	5.31306
TCGA-EY-A215-01A	574	alive	55.7368
TCGA-EO-A3KU-01A	677	alive	108.712
TCGA-D1-A0ZZ-01A	686	alive	42.4848
TCGA-D1-A16V-01A	120	dead	77.2664
TCGA-EO-A3AV-01A	1069	alive	280.351
TCGA-EY-A1GU-01A	997	dead	131.032
TCGA-D1-A17N-01A	46	alive	16.838
TCGA-AP-A1DR-01A	1495	alive	7.49777
TCGA-B5-A1MR-01A	6859	alive	7.15065
TCGA-AX-A0J1-01A	2354	alive	4.18502
TCGA-AP-A05O-01A	384	alive	85.2202
TCGA-BG-A0LW-01A	566	alive	7.13931
TCGA-B5-A11U-01A	509	alive	9.92651
TCGA-AP-A05H-01A	1385	alive	143.152
TCGA-SL-A6JA-01A	7	alive	10.018
TCGA-4E-A92E-01A	13	alive	24.6123
TCGA-DI-A2QU-01A	946	dead	81.3142
TCGA-AX-A2HJ-01A	935	alive	5.65836
TCGA-AJ-A5DW-01A	390	alive	68.1405
TCGA-EY-A5W2-01A	516	alive	16.1295
TCGA-BG-A0M3-01A	1071	alive	42.6835
TCGA-BG-A0M9-01A	2270	alive	41.5948
TCGA-QS-A744-01A	451	alive	13.4682
TCGA-AP-A05D-01A	1758	alive	243.273
TCGA-A5-AB3J-01A	512	alive	17.7274
TCGA-B5-A0K0-01A	1478	alive	10.6416
TCGA-D1-A163-01A	991	alive	3.63182
TCGA-D1-A0ZN-01A	512	alive	13.6885
TCGA-B5-A3S1-01A	902	alive	76.2936
TCGA-B5-A11Z-01A	528	alive	5.12082
TCGA-A5-A0GN-01A	1841	alive	6.50915
TCGA-BG-A187-01A	448	alive	3.77977
TCGA-EY-A3QX-01A	989	dead	45.8976
TCGA-BG-A0VX-01A	1043	alive	8.70828
TCGA-AJ-A3EK-01A	446	alive	2.20208
TCGA-AJ-A3BI-01A	575	alive	10.554
TCGA-AJ-A2QO-01A	1045	dead	29.1165
TCGA-AP-A0LH-01A	1106	dead	91.6248
TCGA-PG-A916-01A	522	alive	4.02333
TCGA-EO-A3B1-01A	820	alive	56.0593
TCGA-D1-A102-01A	135	alive	19.6423
TCGA-AJ-A3EM-01A	677	alive	148.892
TCGA-B5-A5OE-01A	1063	alive	69.4774
TCGA-A5-A0R9-01A	749	alive	6.65098
TCGA-FI-A2EW-01A	1462	alive	107.337
TCGA-BG-A0W1-01A	1607	alive	33.2
TCGA-D1-A0ZO-01A	602	alive	9.20642
TCGA-BS-A0VI-01A	2646	alive	42.9168
TCGA-AJ-A3EL-01A	684	alive	5.2962
TCGA-D1-A3DA-01A	483	alive	114.131
TCGA-BG-A0MS-01A	1882	alive	9.00897
TCGA-AX-A0IZ-01A	1333	alive	39.777
TCGA-BK-A139-01C	943	dead	18.137
TCGA-D1-A17T-01A	71	alive	18.6174
TCGA-D1-A1O5-01A	458	alive	38.4567
TCGA-BG-A2AD-01A	609	alive	8.6429
TCGA-AP-A052-01A	669	dead	186.591
TCGA-FI-A2F4-01A	2230	alive	33.6356
TCGA-B5-A1MU-01A	1548	dead	8.56329
TCGA-FI-A2D4-01A	243	dead	12.4166
TCGA-AX-A05T-01A	1010	alive	18.6371
TCGA-B5-A11E-01A	1820	alive	23.4269
TCGA-BS-A0TC-01A	2602	alive	105.989
TCGA-D1-A17L-01A	802	alive	16.7141
TCGA-AX-A1CR-01A	701	alive	132.196
TCGA-BG-A0MH-01A	1930	alive	59.2795
TCGA-BS-A0U9-01B	2825	alive	142.453
TCGA-EY-A1GX-01A	1127	dead	9.14781
TCGA-EY-A1GH-01A	710	alive	49.1283
TCGA-E6-A2P9-01A	1386	alive	1.25676
TCGA-BG-A0MC-01A	1263	alive	19.86
TCGA-BG-A2AE-01A	721	alive	164.996
TCGA-AJ-A3IA-01A	633	alive	24.1537
TCGA-FI-A2D2-01A	2352	dead	99.6607
TCGA-A5-A0G9-01A	2540	alive	84.673
TCGA-AP-A05A-01A	1944	dead	94.2743
TCGA-AJ-A3NF-01A	645	alive	67.7763
TCGA-DF-A2KN-01A	67	alive	70.8769
TCGA-B5-A0JS-01A	2627	alive	8.34742
TCGA-B5-A11Q-01A	976	alive	17.4505
TCGA-D1-A16S-01A	568	alive	62.8996
TCGA-BG-A3PP-01A	681	alive	219.576
TCGA-D1-A169-01A	1135	alive	5.53558
TCGA-A5-A0VP-01A	1288	alive	127.852
TCGA-EO-A22U-01A	1407	alive	19.1977
TCGA-B5-A0K6-01A	1953	alive	8.7984
TCGA-D1-A16O-01A	1023	alive	6.55562
TCGA-EY-A1GM-01A	995	dead	65.1189
TCGA-B5-A11F-01A	5651	alive	2.53419
TCGA-AX-A2H8-01A	1861	alive	69.5978
TCGA-AX-A2HH-01A	540	alive	41.2418
TCGA-D1-A17Q-01A	54	alive	30.893
TCGA-BS-A0U7-01A	935	dead	40.6415
TCGA-BG-A186-01A	419	alive	5.18076
TCGA-B5-A11R-01A	2349	alive	32.9531
TCGA-DF-A2KU-01A	3067	alive	89.1115
TCGA-A5-A0R6-01A	1153	alive	31.5726
TCGA-AP-A0L8-01A	1484	dead	39.3975
TCGA-B5-A3FD-01A	1197	dead	48.9409
TCGA-DI-A1BU-01A	1195	alive	10.4165
TCGA-B5-A1MW-01A	447	alive	105.252
TCGA-AJ-A3OL-01A	449	dead	57.0642
TCGA-AX-A1CF-01A	2337	alive	127.261
TCGA-BG-A0VV-01A	1553	alive	13.5093
TCGA-AJ-A3BD-01A	1039	alive	44.3074
TCGA-DI-A0WH-01A	496	alive	98.827
TCGA-AP-A1DH-01A	2180	alive	1.32678
TCGA-B5-A3F9-01A	4155	alive	8.97766
TCGA-AX-A05Z-01A	2175	alive	50.9893
TCGA-AX-A1C9-01A	802	alive	22.245
TCGA-AJ-A3NE-01A	628	alive	59.6504
TCGA-AP-A1E0-01A	1832	alive	14.5663
TCGA-EY-A1GI-01A	710	alive	3.88136
TCGA-B5-A0K8-01A	847	alive	55.0026
TCGA-AJ-A3TW-01A	513	alive	16.874
TCGA-AX-A06J-01A	913	alive	6.30505
TCGA-AJ-A3NC-01A	1125	alive	33.9024
TCGA-D1-A1O0-01A	63	alive	34.4032
TCGA-AJ-A23O-01A	312	dead	50.4219
TCGA-A5-A1OJ-01A	1006	alive	35.263
TCGA-A5-A0R7-01A	535	alive	30.8108
TCGA-SJ-A6ZJ-01A	556	alive	8.15404
TCGA-BG-A0M8-01A	2020	alive	35.4306
TCGA-AP-A05J-01A	1122	alive	52.5055
TCGA-D1-A15X-01A	909	alive	200.7
TCGA-E6-A1M0-01A	1793	alive	3.1067
TCGA-B5-A1MS-01B	3112	dead	36.4097
TCGA-AX-A1C8-01A	776	alive	27.855
TCGA-AP-A059-01A	1461	alive	99.144
TCGA-AP-A3K1-01A	666	dead	72.1587
TCGA-D1-A0ZV-01A	728	alive	172.404
TCGA-D1-A3DH-01A	573	alive	24.6016
TCGA-BG-A0M6-01A	671	dead	75.4594
TCGA-AJ-A3OJ-01A	467	alive	99.0735
TCGA-D1-A0ZP-01A	911	alive	50.4148
TCGA-FI-A2D0-01A	1023	alive	90.9058
TCGA-BG-A0MU-01A	617	alive	17.9926
TCGA-BK-A4ZD-01A	506	alive	1.39925
TCGA-A5-A3LO-01A	776	alive	32.959
TCGA-KJ-A3U4-01A	1095	alive	286.125
TCGA-B5-A0K1-01A	1110	alive	12.0486
TCGA-AP-A0LG-01A	2015	alive	29.3503
TCGA-A5-A0G5-01A	1126	alive	27.805
TCGA-AX-A3FW-01A	17	alive	31.2585
TCGA-AX-A1CN-01A	1143	alive	2.57653
TCGA-EY-A1GR-01A	536	alive	189.897
TCGA-AX-A1CK-01A	2441	alive	12.0197
TCGA-D1-A17R-01A	339	dead	15.6603
TCGA-EO-A22R-01A	1878	alive	2.8051
TCGA-D1-A3JP-01A	515	alive	16.6237
TCGA-AX-A05Y-01A	2684	alive	20.9449
TCGA-AP-A053-01A	3365	dead	177.402
TCGA-AX-A05W-01A	2450	alive	43.54
TCGA-A5-A3LP-01A	455	alive	205.538
TCGA-B5-A5OD-01A	1038	alive	99.0489
TCGA-BG-A0VZ-01A	1601	alive	42.7586
TCGA-AX-A1CC-01A	788	alive	30.0319
TCGA-BG-A0MT-01A	644	alive	196.534
TCGA-D1-A3DG-01A	130	dead	29.8089
TCGA-BS-A0V6-01A	2725	alive	24.8159
TCGA-BG-A0VT-01A	1568	alive	5.44675
TCGA-D1-A15W-01A	915	alive	103.753
TCGA-DF-A2KZ-01A	826	alive	55.553
TCGA-PG-A5BC-01A	707	alive	26.7427
TCGA-BG-A0MG-01A	1477	alive	99.9706
TCGA-D1-A1NW-01A	22	alive	110.494
TCGA-AX-A3FX-01A	1333	dead	15.1372
TCGA-FI-A2F9-01A	1803	alive	107.284
TCGA-EY-A1GL-01A	1014	alive	79.7504
TCGA-EY-A549-01A	605	alive	23.4925
TCGA-B5-A3FH-01A	841	alive	95.9644
TCGA-A5-A0GQ-01A	2247	alive	40.083
TCGA-D1-A15V-01A	1201	alive	62.8782
TCGA-D1-A16X-01A	111	alive	41.5846
TCGA-AX-A0IU-01A	1087	alive	85.1645
TCGA-AP-A051-01A	3948	alive	6.50754
TCGA-A5-A0GG-01A	3762	alive	16.0389
TCGA-D1-A17M-01A	311	alive	21.5628
TCGA-D1-A17U-01A	697	alive	4.7143
TCGA-DI-A1NN-01A	1076	alive	254.411
TCGA-D1-A0ZU-01A	872	alive	16.2677
TCGA-AX-A06H-01A	833	alive	7.70665
TCGA-B5-A0JZ-01A	2173	alive	3.08984
TCGA-KP-A3W1-01A	288	alive	95.8021
TCGA-AP-A0LE-01A	3357	alive	1.68879
TCGA-EY-A548-01A	430	alive	2.66274
TCGA-D1-A16G-01A	834	dead	165.804
TCGA-AX-A2H2-01A	145	dead	256.756
TCGA-D1-A1O7-01A	32	alive	38.2616
TCGA-EC-A24G-01A	511	alive	5.99503
TCGA-BS-A0TE-01A	146	dead	55.4061
TCGA-A5-A0GV-01A	1643	alive	42.3071
TCGA-E6-A8L9-01A	1013	alive	29.4359
TCGA-AX-A1CJ-01A	2233	alive	34.6157
TCGA-FI-A3PX-01A	2384	alive	9.44136
TCGA-DI-A2QY-01A	3349	dead	57.8888
TCGA-K6-A3WQ-01A	427	dead	60.9013
TCGA-BS-A0U5-01A	2935	alive	20.0876
TCGA-AP-A0LO-01A	1016	dead	97.2295
TCGA-EY-A1GC-01A	1647	alive	207.491
TCGA-BS-A0TJ-01A	2068	alive	18.5653
TCGA-D1-A161-01A	892	alive	11.8473
TCGA-EY-A212-01A	310	dead	106.899
TCGA-D1-A0ZQ-01A	260	alive	18.7053
TCGA-A5-A0GD-01A	3423	dead	60.5628
TCGA-A5-A0GB-01A	997	alive	5.39772
TCGA-D1-A17K-01A	854	alive	212.924
TCGA-B5-A1MZ-01A	1598	alive	8.01914
TCGA-EC-A1NJ-01A	488	alive	16.0803
TCGA-A5-A0VQ-01A	485	alive	12.7922
TCGA-5S-A9Q8-01A	313	alive	3.19185
TCGA-EY-A2OQ-01A	885	alive	42.3482
TCGA-AP-A0LV-01A	763	alive	11.3677
TCGA-EO-A1Y8-01A	1147	alive	14.6909
TCGA-AX-A3G6-01A	8	alive	40.9471
TCGA-AX-A3GB-01A	440	alive	11.3338
TCGA-AX-A3G7-01A	9	alive	333.705
TCGA-AX-A2IN-01A	947	dead	11.9863
TCGA-D1-A0ZS-01A	148	alive	3.19429
TCGA-EY-A1H0-01A	588	alive	13.6826
TCGA-AX-A1CI-01A	2600	alive	4.28057
TCGA-EO-A3AS-01A	1046	alive	69.216
TCGA-BS-A0UV-01A	2228	alive	17.4506
TCGA-BG-A18C-01A	470	alive	40.3533
TCGA-D1-A17S-01A	739	alive	1.67591
TCGA-D1-A160-01A	112	alive	69.6764
TCGA-AJ-A2QK-01A	643	alive	37.9236
TCGA-BG-A0YV-01A	382	alive	30.9842
TCGA-A5-A0VO-01A	875	dead	61.4943
TCGA-BS-A0TA-01A	740	dead	47.2475
TCGA-FI-A2EU-01A	2941	alive	391.519
TCGA-QF-A5YS-01A	689	alive	84.4028
TCGA-D1-A16N-01A	945	alive	87.2011
TCGA-B5-A11V-01A	595	alive	4.11202
TCGA-BS-A0UL-01A	2481	alive	60.6925
TCGA-AP-A5FX-01A	1099	dead	48.9178
TCGA-EY-A1GW-01A	337	dead	28.0365
TCGA-D1-A167-01A	478	alive	92.0658
TCGA-AX-A060-01A	1075	alive	34.7392
TCGA-EY-A210-01A	383	alive	96.877
TCGA-BG-A2L7-01A	612	alive	125.813
TCGA-A5-A2K2-01A	3595	alive	80.3016
TCGA-AP-A056-01A	2618	alive	19.2702
TCGA-B5-A0JV-01A	2616	alive	2.46161
TCGA-AP-A1DV-01A	204	alive	20.4187
TCGA-B5-A3FC-01A	2185	alive	27.0241
TCGA-AX-A1CE-01A	1037	alive	1.20564
TCGA-AX-A06L-01A	1845	alive	14.5678
TCGA-E6-A2P8-01A	72	dead	10.1449
TCGA-AP-A0LT-01A	1497	alive	6.29396
TCGA-D1-A17H-01A	852	alive	76.0877
TCGA-BG-A0M7-01A	1937	alive	63.1365
TCGA-B5-A1MX-01A	1473	alive	22.8896
TCGA-E6-A1LZ-01A	2406	alive	137.949
TCGA-D1-A3JQ-01A	526	alive	66.4602
TCGA-AX-A2HK-01A	90	dead	18.3498
TCGA-BG-A0MA-01A	326	dead	5.31294
TCGA-D1-A165-01A	20	alive	8.548
TCGA-BG-A3EW-01A	344	alive	111.326
TCGA-AX-A2HD-01A	1414	alive	1.25267
TCGA-EY-A1GP-01A	573	alive	21.4509
TCGA-B5-A0JT-01A	1682	alive	23.0415
TCGA-D1-A174-01A	594	alive	6.72013
TCGA-JU-AAVI-01A	540	dead	93.8216
TCGA-B5-A0K9-01A	409	dead	146.499
TCGA-D1-A2G0-01A	1484	alive	14.9473
TCGA-AX-A3FZ-01A	2	alive	1.37384
TCGA-AJ-A8CT-01A	82	alive	10.6595
TCGA-AP-A0LP-01A	1875	alive	83.803
TCGA-AJ-A2QN-01A	1069	alive	26.3554
TCGA-A5-A1OF-01A	973	alive	21.9421
TCGA-EY-A1GK-01A	693	alive	7.60469
TCGA-AJ-A23M-01A	616	dead	137.985
TCGA-AP-A0LL-01A	2554	alive	3.51727
TCGA-AP-A0LF-01A	2859	alive	145.649
TCGA-AJ-A3NH-01A	310	dead	79.6209
TCGA-AX-A2IO-01A	1975	alive	85.7189
TCGA-PG-A7D5-01A	1177	alive	129.846
TCGA-BG-A18B-01A	470	alive	0.637154
TCGA-BK-A13C-01A	760	alive	3.04303
TCGA-EC-A1QX-01A	224	alive	83.6505
TCGA-A5-A2K4-01A	871	dead	47.0951
TCGA-AJ-A5DV-01A	679	alive	66.5547
TCGA-BK-A6W4-01A	300	alive	71.8661
TCGA-QS-A5YR-01A	719	alive	31.1033
TCGA-BG-A0M2-01A	637	alive	37.1489
TCGA-DI-A2QT-01A	377	dead	73.1255
TCGA-AP-A1DM-01A	1700	alive	3.53098
TCGA-BS-A0V8-01A	2544	alive	18.7474
TCGA-EY-A72D-01A	179	alive	10.7844
TCGA-AJ-A8CW-01A	4	alive	2.52643
TCGA-D1-A177-01A	548	alive	1.48689
TCGA-EY-A1GV-01A	481	alive	114.057
TCGA-AX-A3G8-01A	30	alive	38.6085
TCGA-B5-A0KB-01B	824	alive	38.4355
TCGA-BS-A0V7-01A	1934	alive	26.144
TCGA-BS-A0WQ-01A	2022	alive	4.47657
TCGA-BS-A0TI-01A	1882	alive	29.6001
TCGA-AP-A05N-01A	726	dead	8.00367
TCGA-FI-A2F8-01A	933	alive	121.006
TCGA-AX-A3FS-01A	1	alive	2.36169
TCGA-AP-A1E3-01A	847	alive	17.2488
TCGA-AX-A1C5-01A	1001	alive	2.57032
TCGA-AX-A3FT-01A	6	alive	57.4506
TCGA-A5-A2K7-01A	1063	alive	45.0587
TCGA-AX-A063-01A	2417	alive	4.66368
TCGA-B5-A1MY-01A	361	dead	30.526
TCGA-A5-A7WK-01A	560	alive	80.8229
TCGA-PG-A6IB-01A	648	alive	24.1732
TCGA-B5-A11L-01B	2240	dead	85.9436
TCGA-AX-A3G3-01A	42	alive	339.682
TCGA-A5-A2K5-01A	752	alive	9.41254
TCGA-A5-A0GX-01A	2088	alive	9.59191
TCGA-AX-A2HC-01A	1044	alive	1.23157
TCGA-A5-A0GI-01A	2682	alive	1.96425
TCGA-A5-A0GR-01A	1120	alive	68.8302
TCGA-AX-A3G9-01A	558	alive	9.87118
TCGA-BS-A0T9-01A	1428	dead	45.2915
TCGA-QS-A5YQ-01A	759	alive	16.5554
TCGA-AP-A0L9-01A	3815	alive	56.8472
TCGA-D1-A1O8-01A	120	dead	4.19966
TCGA-AX-A06F-01A	1748	alive	1.687
TCGA-AX-A3GI-01A	12	alive	88.4036
TCGA-AJ-A8CV-01A	1068	alive	19.1268
TCGA-EY-A214-01A	438	alive	24.7435
TCGA-B5-A0K3-01A	830	dead	157.928
TCGA-EY-A547-01A	545	alive	58.7489
TCGA-AJ-A3EJ-01A	50	dead	96.4186
TCGA-BS-A0TG-01A	2371	alive	23.4607
TCGA-KP-A3VZ-01A	722	alive	396.813
TCGA-A5-A1OK-01A	917	alive	8.21041
TCGA-SL-A6J9-01A	2	alive	754.745
TCGA-QF-A5YT-01A	1215	alive	6.19991
TCGA-BG-A0YU-01A	451	alive	9.67261
TCGA-AX-A1CP-01A	1107	alive	14.3334
TCGA-H5-A2HR-01A	39	alive	417.137
TCGA-AX-A2H4-01A	916	dead	129.459
TCGA-BS-A0UF-01A	2611	alive	74.3759
TCGA-KP-A3W0-01A	404	alive	171.249
TCGA-A5-A0GH-01A	2254	alive	4.55145
TCGA-D1-A16J-01A	910	alive	190.778
TCGA-D1-A101-01A	53	alive	55.9483
TCGA-B5-A11Y-01A	560	alive	150.034
TCGA-A5-A0GA-01A	543	dead	60.941
TCGA-BS-A0UJ-01A	2506	alive	7.27247
TCGA-5B-A90C-01A	1202	alive	13.4349
TCGA-PG-A917-01A	212	alive	44.2264
TCGA-A5-A0GE-01A	3205	alive	25.35
TCGA-EO-A2CG-01A	1564	alive	59.0424
TCGA-AP-A0LS-01A	2904	alive	18.9069
TCGA-EO-A3KW-01A	497	alive	85.8814
TCGA-AJ-A23N-01A	439	dead	17.7019
TCGA-AX-A0IS-01A	1858	dead	17.7141
TCGA-B5-A11H-01A	2687	alive	7.31512
TCGA-AX-A1C7-01A	1054	alive	185.575
TCGA-D1-A16D-01A	1141	alive	83.4736
TCGA-A5-A0RA-01A	884	alive	86.0003
TCGA-EO-A22Y-01A	1567	alive	39.5421
TCGA-D1-A168-01A	1098	alive	232.957
TCGA-B5-A11J-01A	1656	alive	42.957
TCGA-B5-A11P-01B	1583	alive	128.378
TCGA-B5-A0JU-01B	1802	alive	2.43824
TCGA-AJ-A3NG-01A	475	alive	91.4549
TCGA-A5-A0G1-01A	3251	dead	370.93
TCGA-EY-A1GO-01A	586	alive	2.53231
TCGA-BS-A0V4-01A	1810	alive	28.6806
TCGA-AJ-A2QM-01A	894	alive	115.786
TCGA-BK-A56F-01A	401	alive	9.49273
TCGA-A5-A1OH-01A	1105	alive	53.2021
TCGA-FI-A2EX-01A	284	alive	136.267
TCGA-BG-A0MO-01A	1309	alive	38.623
TCGA-B5-A11S-01A	2229	alive	7.35234
TCGA-DF-A2KR-01A	2178	alive	116.345
TCGA-PG-A914-01A	687	alive	244.316
TCGA-A5-A0GW-01A	706	alive	13.8899
TCGA-BS-A0TD-01A	2379	alive	94.3377
TCGA-AX-A062-01A	1399	alive	17.6435
TCGA-B5-A11O-01A	2609	alive	30.5455
TCGA-D1-A16F-01A	80	alive	81.5808
TCGA-B5-A3FB-01A	2844	alive	215.669
TCGA-AJ-A3I9-01A	519	dead	2.78763
TCGA-AP-A1DO-01A	952	alive	49.4172
TCGA-AP-A0LJ-01A	1421	alive	25.9719
TCGA-B5-A0JR-01A	1731	alive	1.77818
TCGA-A5-A0R8-01A	596	alive	102.849
TCGA-D1-A1NS-01A	43	alive	8.11891
TCGA-B5-A11X-01A	596	alive	5.20532
TCGA-D1-A1NY-01A	513	alive	61.0475
TCGA-SJ-A6ZI-01A	631	alive	85.2711
TCGA-BS-A0UT-01A	2212	alive	27.654
TCGA-D1-A1NZ-01A	548	alive	67.4221
TCGA-A5-A0GM-01A	1841	alive	8.91787
TCGA-BG-A0MQ-01A	1817	alive	33.8826
TCGA-BK-A0C9-01A	1092	alive	23.301
TCGA-EO-A22X-01A	1752	alive	0.88316
TCGA-BS-A0UM-01A	2644	alive	21.6472
TCGA-EY-A2OP-01A	944	alive	10.0734
TCGA-A5-A0GJ-01A	2000	alive	49.5335
TCGA-EO-A1Y5-01A	327	alive	228.916
